# Supplementary material for: Tissue damage drives co-localization of NF-κB, Smad3, and Nrf2 to direct Rev-erb sensitive wound repair in mouse macrophages
Source: eLife. 2016 Jul 27;5:e13024. doi: 10.7554/eLife.13024 (PMC4963201; doi:10.7554/eLife.13024)
Supplement: Figure 1—source data 1. — DOI: http://dx.doi.org/10.7554/eLife.13024.003 [file elife-13024-fig1-data1.txt]

Transcript	Induced-KLA-6h	Induced-KLAIFNg-24h	Induced-Pam3-6h	Induced-PolyIC-6h	Induced-IL4-24h	Induced-TGFb-9h	Induced-TGFb-29h	Induced-TissHom-6h	Induced-TissHom-24h
NM_007489	-1.022666667	-0.576333333	-0.137333333	-0.54	0.6515	0.352333333	-0.295	0.287666667	-0.714333333
NM_145434	-1.614166667	-1.001333333	-0.461833333	-0.9595	-0.443	-0.570166667	-0.729333333	-0.6395	1.487333333
NR_003522	-1.253333333	-0.595666667	0.109333333	-0.231666667	-0.202	-0.721333333	-0.481	0.085666667	-1.227333333
NR_015554	1.024833333	-1.754833333	1.4735	1.272166667	0.848	1.641833333	0.793833333	0.895166667	-0.2085
NM_016974	-2.658333333	-2.302666667	-2.610666667	-1.867666667	-1.317	-2.489	-0.395333333	-0.629666667	1.263
NM_009987	-1.120166667	-1.588	-0.1295	-0.6545	-3.738	2.7075	4.376333333	0.8085	1.386333333
NM_146173	0.727333333	0.7975	-1.707666667	3.821666667	0.946	-2.211	-0.3915	-0.204333333	0.187833333
NM_008719	-1.850333333	-3.572666667	-2.168333333	-1.707666667	-0.368	0.620666667	0.360333333	-1.222333333	-2.459333333
NM_001313983	-1.274333333	-0.6255	-0.636666667	-1.565333333	0.2545	-0.472	0.020833333	-1.058	-0.0355
NM_027450	2.549833333	3.527833333	0.599833333	2.9975	2.4725	0.0795	1.2685	-2.749166667	-1.549166667
NM_007482	-0.8855	2.751666667	-1.334833333	-0.358166667	9.434	1.257833333	1.023333333	4.3585	5.291
NR_028363	-0.416333333	-0.3985	-0.962333333	-0.957333333	-0.994	1.128	0.8775	0.629333333	-0.2065
NM_007675	-0.839	-1.667666667	-1.715	-1.181666667	0.3255	-1.624333333	-2.339666667	-0.728333333	0.252666667
NR_033624	-0.276333333	-2.276166667	-1.611333333	-1.698	-2.351	-0.481666667	0.0215	-1.260666667	-1.3755
NM_152839	-0.198	0.2065	0.783666667	1.860666667	1.12	-1.255	-1.3295	-2.422	-0.7765
NM_011584	-1.406166667	-0.440333333	-1.4715	-0.835833333	-0.6175	-1.545166667	-0.505333333	-0.9945	0.946333333
NM_010766	2.177666667	7.012833333	4.188333333	-1.523	0.756	0.632666667	0.0235	1.093	6.576833333
NM_138650	-2.8035	-3.503166667	-1.154833333	-1.072166667	0.4475	-1.504166667	0.2845	-4.691166667	-2.7725
NM_001013833	-0.7945	-2.895833333	-1.4115	-1.0425	-1.506	-0.802166667	0.121833333	1.3245	-1.697166667
NM_020333	0.011833333	0.683666667	1.0765	-1.4495	1.42	-0.8165	0.797333333	-1.157166667	2.287
NM_019577	1.588333333	0.118833333	1.299333333	-0.762333333	3.6605	-1.328666667	-0.779833333	-1.171666667	-0.765833333
NM_009364	0.968666667	0.1635	-0.179333333	0.548	2.284	3.804666667	2.477833333	2.848333333	1.082166667
NM_001145034	3.169	1.260833333	3.173333333	1.125333333	-0.5825	0.056333333	0.316166667	0.366666667	-0.241833333
NM_001111140	0.217833333	-1.087833333	-0.885833333	-0.4465	-0.6265	2.4525	-0.1665	2.825166667	0.2585
NM_001271005	-0.402666667	1.806333333	-1.118666667	0.385	1.3075	-1.737333333	-0.374666667	-3.369666667	-1.347666667
NM_029083	-0.471333333	1.375333333	0.705666667	-0.228333333	1.0275	1.209	1.439	1.552666667	1.192333333
NM_007621	-0.031833333	-0.698	-0.047166667	-1.069166667	2.232	-1.875166667	-0.984666667	-0.158833333	3.799666667
NM_012044	-0.7385	-1.812333333	-0.903166667	0.0065	1.084	1.2875	0.653666667	0.8535	0.149
NM_029357	1.305666667	-1.380333333	1.094666667	0.255333333	-0.485	3.280666667	1.396	0.374666667	-1.663666667
NM_011844	-1.117166667	-1.305833333	-1.664833333	-0.769166667	0.13	-1.921833333	-0.1425	-1.2995	-2.216833333
NM_178421	-2.831333333	-2.940833333	-2.278666667	-2.806	-0.2435	0.403666667	-1.648166667	-1.097666667	0.605833333
NM_177878	-1.992	-0.295166667	0.041	-1.474	0.291	0.355333333	-0.122833333	0.674666667	0.774166667
NM_019576	-3.184	-3.8735	-2.628	-3.567333333	-0.6165	0.120333333	1.072166667	-0.807	0.127833333
NM_010630	-2.831833333	-1.784333333	-1.9055	-1.869166667	-1.11	-0.0805	0.425666667	-1.215833333	-0.834333333
NR_131150	-2.644166667	-1.754	-1.2175	-1.291833333	-0.1515	0.599166667	0.486666667	-0.800166667	-1.114666667
NM_030127	-2.020666667	-1.666666667	-1.617333333	-1.273333333	0.413	1.493666667	2.499666667	-1.352333333	0.541
NM_001166213	-0.813833333	-0.689	0.208166667	-0.003166667	-0.217	-0.7015	-1.677333333	-0.758833333	-0.971666667
NR_045065	-1.1345	-2.926166667	-0.9625	-2.1475	-1.805	1.635833333	-0.336833333	0.7265	-0.3375
NM_009944	0.417833333	-0.657833333	0.6045	0.451166667	0.8145	1.4445	0.8735	0.478833333	1.673833333
NR_102275	-3.136333333	-2.813833333	-1.947333333	-0.918666667	0.267	-0.574666667	-0.759166667	0.636	-0.2365
NM_028263	-0.78	1.363666667	-1.018	0.478333333	1.645	0.653333333	1.116666667	-1.119333333	-0.128666667
NM_172715	-1.449166667	1.358166667	0.3095	1.1525	-0.8435	-0.623166667	-0.867833333	0.588833333	-0.962166667
NM_001122954	-1.608833333	1.5185	-0.5035	-0.678166667	3.8265	-0.1495	0.361833333	1.1485	1.015833333
NM_133809	0.775833333	-2.465	-2.254833333	2.324166667	-0.581	-3.262833333	-1.053333333	-1.807833333	0.769333333
NM_027504	-0.292166667	-0.559	0.130166667	0.1335	-0.2935	1.557166667	0.692	-0.066833333	0.292
NM_053244	0.009	-0.524	-2.216333333	-1.185666667	-0.8295	0.727666667	1.380333333	-0.062333333	0.734
NM_001077694	1.421	-1.310666667	-0.491333333	-0.319666667	-0.2735	1.000333333	1.959333333	-0.566666667	-1.507333333
NM_019465	1.883166667	1.607333333	0.626833333	1.546833333	-0.2165	0.414166667	0.037666667	0.5785	0.209
NM_030707	-1.026666667	-3.1855	-1.345	-1.951	1.895	0.516666667	2.880833333	1.135666667	3.468166667
NM_013521	4.375166667	6.872333333	5.7135	2.0775	-0.188	-4.0125	-2.075666667	1.624166667	5.388333333
NM_011414	1.025166667	4.441166667	2.654166667	1.852833333	1.762	-0.9865	-0.628166667	-1.019166667	2.225166667
NM_008176	5.148833333	4.195	6.840833333	0.032166667	-1.3915	-2.995166667	-1.297333333	6.129833333	3.762666667
NM_026820	2.231666667	0.859	2.165333333	-0.119666667	-1.732	-2.153	-2.768333333	-1.351666667	-0.346333333
NM_023785	-0.070166667	-0.238166667	0.955166667	1.337166667	0.9035	-2.3205	-1.025833333	4.8065	5.585166667
NM_026985	-1.5445	2.433333333	1.329166667	1.775833333	0.4185	-3.411833333	-0.861	-3.6165	-1.497666667
NM_001168504	0.678333333	2.111	-1.264333333	3.458666667	0.3625	-0.214	-0.297	-1.59	-0.991333333
NM_009189	1.399333333	-0.139166667	0.666	0.329333333	0.651	0.880333333	1.3825	-0.590666667	-1.5595
NM_001004150	1.509333333	0.090833333	1.433	0.480333333	-0.357	2.204	2.302166667	1.9	1.6785
NM_009022	1.129	0.798333333	0.205333333	1.249	-0.1725	1.854	1.691	-0.313666667	-0.597666667
NM_133190	3.3675	2.036333333	2.939166667	2.143166667	-0.2295	0.460833333	-0.349666667	0.8835	-0.053
NM_008815	-0.451	-0.3945	-0.583333333	-1.144333333	0.2935	1.027333333	3.223166667	-1.518	-0.5065
NM_001002012	-1.254666667	0.3715	-0.432333333	0.412	-0.431	-0.282	0.231166667	0.390333333	0.213166667
NM_020491	-1.221833333	-0.4695	0.587166667	-0.869833333	0.5775	1.343166667	1.170166667	0.600833333	0.428833333
NM_178704	-1.72	0.764333333	-1.266	0.986666667	1.184	-1.653666667	-0.584	-0.971666667	-0.641666667
NM_026158	-0.524666667	-0.353166667	-0.411666667	0.227666667	0.3265	0.630333333	0.980166667	0.198	0.4935
NM_001085500	-0.511666667	-0.392166667	0.516	0.052	0.861	0.716	0.9515	0.247666667	0.9315
NM_001081226	0.522666667	0.241333333	0.282	0.53	0.856	1.602666667	1.003	0.975666667	0.813
NM_001002267	-1.846333333	-2.840333333	-2.173	-1.231333333	2.355	1.144666667	0.778	-0.103333333	-0.517
NM_009406	0.350833333	1.386833333	-0.5995	2.378166667	-0.7035	-0.988833333	-0.276833333	0.5345	0.2065
NM_001081330	-0.429833333	1.583333333	0.5195	-1.447166667	-0.1635	-1.493166667	-1.598333333	4.258833333	1.664
NM_025367	0.536666667	-0.560833333	-0.450666667	0.205	1.8285	1.614333333	1.1705	0.714333333	-1.322833333
NM_013691	-1.646	-2.32	-1.777	-1.300666667	-1.5495	1.326333333	1.775666667	-1.054666667	-1.664666667
NR_045042	-2.786	-0.919833333	0.160333333	-1.184666667	0.67	-0.866	-2.033166667	-1.396	-0.750833333
NM_027972	-1.0295	-1.593	-0.332166667	1.504166667	0.5235	0.0645	-0.719	0.9735	0.769333333
NM_175030	0.017666667	1.091	0.419	-0.508666667	0.7755	1.317666667	0.722	1.767	1.641
NM_010332	0.556166667	-1.911666667	0.2965	0.3235	-0.624	2.782166667	2.815	1.653833333	0.209
NM_009197	0.119833333	0.505333333	1.923166667	2.012166667	-0.2955	2.780166667	3.146666667	0.464166667	-0.006666667
NM_198611	-0.639166667	1.204666667	-0.905166667	-0.3075	0.0645	-1.693166667	-0.522	-1.079166667	-0.948333333
NM_011725	0.395333333	0.379333333	-0.425666667	-1.284666667	-0.7305	2.466333333	2.335333333	1.833666667	1.457
NM_007431	-1.271	-0.089833333	0.202333333	1.118	0.235	-1.189	0.047833333	-2.545666667	-1.231833333
NM_178196	0.488666667	-0.833833333	-0.577333333	-1.531666667	1.416	-1.704	-0.368166667	-0.590666667	0.672166667
NM_009250	-0.360333333	1.453	-0.892666667	0.483333333	-0.5015	0.504666667	0.260666667	-0.541	-0.881666667
NR_040292	-1.8175	-0.824666667	-1.3045	-0.732166667	0.15	-1.3215	-0.109333333	-0.692833333	0.734
NM_010410	0.358833333	1.723833333	-0.2175	2.6315	0.97	-0.758833333	0.421166667	-0.569833333	0.3245
NM_001199293	-0.216	2.3285	-1.654666667	0.962	0.409	-1.678	-0.107833333	-0.597333333	-0.613833333
NM_001081156	-1.6445	-1.900833333	-0.837166667	-0.785833333	1.4515	-1.4185	-0.491833333	-1.5055	-1.2175
NR_038014	-0.156333333	-0.652833333	-0.987	-1.795	0.0045	-0.348	-0.342166667	-1.011	0.065833333
NM_182839	0.718166667	-0.864166667	-0.017166667	0.118166667	1.8065	0.752166667	-0.659833333	-0.123166667	0.429166667
NM_013867	-1.3185	-1.432	-2.008833333	1.948833333	2.1455	0.979166667	0.803	0.0075	-1.806
NM_013847	-1.971166667	-2.9795	0.1345	-0.657833333	0.9165	0.8305	0.3275	-0.939166667	0.466166667
NM_181415	0.099166667	0.2185	0.350833333	1.0595	-0.635	-1.795833333	-0.6975	-2.332833333	-1.278833333
NM_001042653	-0.360833333	-1.459166667	-1.247166667	-0.774166667	1.239	0.992833333	2.022833333	-2.415833333	1.118166667
NM_021888	-1.379666667	-0.4185	-0.001333333	-0.347333333	0.5895	-0.264666667	0.2215	-1.439333333	-0.798833333
NM_027106	-2.429666667	-1.718333333	-0.947666667	-1.506333333	0.2775	-0.486666667	-0.126666667	0.665333333	0.644
NM_145852	1.925166667	-0.670166667	0.700833333	0.4165	0.4225	1.292166667	0.930166667	0.632833333	0.837833333
NM_007485	-2.139333333	-1.7585	-2.319	-1.477666667	-1.235	0.862666667	0.7545	-0.258666667	0.363166667
NM_183263	-1.493333333	-1.563	1.038	-1.205333333	0.193	1.056666667	-0.717	-0.012	-1.230333333
NM_007581	2.879166667	2.5215	2.1025	2.5765	0.672	0.4485	2.166833333	-0.0785	-0.1795
NM_010276	3.559833333	3.271166667	2.4665	3.4455	0.6925	-0.502833333	1.4655	-0.8965	-1.352166667
NM_008519	-2.825333333	0.3795	-1.099	0.535333333	4.7385	-2.074	-1.9605	-3.725	-1.832166667
NM_001254953	-0.4955	2.619833333	1.238166667	1.3105	2.074	-2.726833333	-2.159833333	-0.7025	0.153166667
NM_010101	0.586166667	0.134333333	1.603833333	1.563166667	1.139	1.744833333	1.078666667	0.1745	-0.886
NM_011798	2.221666667	4.346	0.114	4.394666667	0.288	-0.001	-0.479	0.272666667	-0.161666667
NM_009323	-0.038333333	-0.6755	-0.502333333	0.390666667	-0.4795	1.906666667	3.0875	-2.125666667	-0.9245
NM_134090	-0.415833333	-0.5785	1.0545	0.713166667	0.724	3.9895	3.218833333	0.933833333	0.031833333
NM_019429	-0.696666667	-2.089	-0.413666667	-0.83	0.3275	0.65	0.714	0.389333333	1.420666667
NR_033804	-0.142333333	2.147166667	1.792666667	3.096333333	-0.7745	-2.248	-1.5005	-0.065333333	-0.363833333
NM_001276442	0.311333333	-0.7555	1.146666667	0.649	2.077	-0.298333333	-0.675833333	-0.835	0.4765
NM_023059	-1.022833333	-1.0015	-3.0835	-0.9675	0.6925	0.5165	1.954833333	-2.369833333	-1.253166667
NM_010222	0.0255	-1.920833333	0.132833333	-0.105833333	-0.271	1.8525	1.298166667	0.974166667	-1.0375
NM_001033171	0.469	-0.340166667	-0.749	2.893333333	0.524	-1.118	-0.721166667	-2.093	-0.3545
NM_001285469	-0.229333333	-0.241166667	-0.349333333	-0.488333333	-1.535	1.618333333	1.2695	-0.57	-0.169833333
NM_175549	3.083	2.131166667	2.201333333	0.596	0.034	0.581666667	1.338166667	2.498	5.0805
NM_001001183	-1.692666667	-1.6735	-0.398666667	-1.519666667	-0.61	-0.265	-0.662166667	0.627666667	2.499833333
NM_172404	-3.658333333	-1.889333333	-1.642333333	-2.334666667	0.1605	-0.534333333	-0.118333333	-1.339	-0.696666667
NM_009627	2.767166667	2.1685	4.435166667	1.833833333	-0.148	0.706833333	0.460166667	1.258166667	0.510833333
NM_029116	-0.748	-1.434	0.434666667	1.66	-0.2485	-2.105666667	-1.027	-1.943	-1.661333333
NM_001083119	1.587	-0.299166667	3.285	0.202666667	-1.609	-0.965666667	-0.0825	-0.891666667	-0.410166667
NM_023790	-1.3375	-0.751666667	-0.0795	-1.610166667	-0.1815	1.0655	0.439666667	-0.0145	-0.518
NM_008716	-1.027833333	-1.884833333	0.8115	-0.0185	-0.23	1.235833333	1.5145	-0.632166667	-2.578166667
NM_182959	0.6305	2.418	-0.031166667	1.4665	0.717	0.7425	-0.496666667	0.2895	0.641666667
NM_145535	2.101166667	3.531833333	0.367166667	2.5475	1.0795	0.063166667	1.787833333	1.1915	0.118833333
NM_019487	-0.3375	-1.480833333	-1.4415	-1.913833333	3.495	0.106833333	0.720166667	-0.447166667	-1.010833333
NM_026358	1.215666667	2.868666667	2.217666667	0.201333333	-0.0935	2.55	1.795333333	1.729	2.409333333
NM_011360	0.367	-0.204333333	0.023333333	0.825	-1.276	1.826333333	2.363666667	-0.079333333	-1.424
NM_028640	-0.0565	-0.604	-0.231166667	-0.449166667	-0.3	2.270166667	2.614	0.068833333	-0.238666667
NM_029879	-1.245333333	-0.803333333	-2.143333333	-2.759333333	2.32	-1.979666667	-1.9	-2.696	0.529666667
NM_020043	1.7775	-1.335833333	1.087833333	0.5395	-0.6915	1.9365	2.281833333	-0.2175	-0.950833333
NR_102383	-1.221833333	-2.705833333	-1.711833333	-2.6185	-0.928	1.488166667	0.6495	-0.9265	-0.1685
NM_008318	-0.621	-0.391	-1.416333333	-1.470666667	1.8935	-1.131333333	3.349666667	-2.025333333	-0.807
NM_029733	0.9045	2.042	0.029166667	-0.6425	0.107	0.185833333	-0.224666667	0.3415	2.096333333
NM_027363	-0.081333333	-2.007833333	-1.097333333	-1.136333333	-1.845	-1.122666667	-0.2465	-1.101	-0.5955
NR_028481	0.5805	-0.873333333	0.608166667	-0.1505	1.2215	-1.393833333	-0.590666667	0.370166667	-1.074
NM_013599	0.6945	-0.140666667	2.1925	0.2375	1.2155	-0.5495	1.307666667	-0.861833333	2.881666667
NM_017373	1.522333333	1.565166667	0.669	1.152333333	1.595	-0.178	-0.5185	0.401333333	-1.458833333
NM_010288	1.6975	1.218666667	2.626166667	0.649833333	0.16	1.1045	2.141	2.326833333	-0.026666667
NM_001136076	-0.963166667	0.434	0.685166667	-0.006833333	-0.5245	1.229166667	1.219	-0.298166667	0.342333333
NM_001177602	1.133166667	2.435333333	1.843166667	-0.099833333	2.4165	1.552166667	1.423333333	0.042166667	1.062666667
NM_001169153	-1.9785	3.469666667	-0.9845	1.373166667	0.287	1.315166667	1.745333333	-1.3105	-0.695333333
NM_008630	2.066	0.9215	1.593	0.361666667	2.025	-1.921333333	0.661166667	2.187	-0.0995
NM_023887	2.660833333	1.5565	1.752166667	2.752166667	-0.415	2.3975	2.693166667	1.273166667	0.738833333
NM_013584	-3.623666667	-3.6635	-2.622333333	-2.416	-0.1505	-1.694666667	-0.085166667	-4.290666667	-2.1145
NM_178890	3.626166667	4.182166667	3.172166667	4.768166667	2.876	-1.3065	-0.139166667	-0.602833333	-2.4525
NM_028784	-2.898666667	-1.413333333	-1.864333333	-2.536333333	2.8355	-4.365333333	1.189	-5.641	0.074666667
NM_001163481	-0.184666667	-1.497166667	0.250333333	1.676	-0.926	3.423333333	2.708833333	-0.270666667	-1.3855
NM_199016	4.2845	4.0495	1.314833333	5.084166667	-1.5575	-0.796833333	-0.818166667	-1.119166667	-1.231833333
NM_010518	2.033833333	-0.291	2.4715	3.9475	2.255	2.403166667	2.602333333	1.7565	1.987333333
NM_026384	2.084	1.191833333	2.609	2.202	0.826	-1.944666667	0.1785	-2.569333333	-0.522166667
NM_053094	-3.713333333	-3.326	-1.716	-3.222666667	0.178	-3.465	-2.567333333	-1.317666667	-0.806666667
NM_021301	-1.976833333	-0.660833333	-2.5785	-0.379166667	-0.058	-2.085833333	-0.354166667	-2.601166667	-1.263833333
NM_009971	4.799666667	4.7125	7.968	-0.017	0.527	-0.772333333	0.234833333	1.800333333	0.475833333
NR_045376	-0.273	0.6225	0.108666667	1.009333333	0.265	-0.675333333	-1.358833333	-0.789	-1.1735
NM_008185	3.548666667	1.510666667	3.408	3.616333333	-2.185	0.474333333	-0.317333333	0.252333333	-1.758333333
NM_026594	-0.934	1.735333333	-0.608	-1.392333333	1.8145	1.398666667	2.796333333	-1.892333333	-0.504666667
NM_019418	-1.388166667	-2.327333333	-2.2465	1.6205	-0.947	-0.1935	-0.377	-0.162166667	-0.466333333
NM_011985	1.005166667	-0.9315	1.4745	2.0935	-0.667	2.095833333	1.565833333	-0.1625	-1.9275
NM_178928	-1.185666667	-2.858	-1.295	-0.290666667	0.411	-0.606	-1.304666667	-1.595333333	0.092333333
NM_013703	-1.1015	0.393333333	-0.278833333	-0.9495	0.894	0.3125	2.591333333	-1.640166667	0.634
NM_007440	0.009166667	0.392666667	0.6005	0.816833333	-0.0765	-0.924833333	0.754	-1.662833333	-0.162333333
NM_001080815	0.9455	2.580333333	0.634833333	0.100833333	-0.162	-0.305166667	0.652	0.388833333	-0.338666667
NM_008319	2.230833333	0.123666667	1.1205	2.0315	0.722	-1.206166667	-0.561333333	-1.484833333	-0.943333333
NM_017376	-3.304333333	-1.185	-1.861666667	-2.749666667	-0.3825	-0.981	0.084666667	-0.275333333	0.786
NM_025960	-0.087166667	-0.479666667	0.576166667	0.6505	0.2095	1.1245	0.462	0.840833333	0.268666667
NR_104358	-1.736	-1.287	-0.034666667	-0.206666667	0.2085	0.505333333	0.045	0.014333333	0.167666667
NM_139305	-0.196333333	-0.715666667	-0.558666667	-0.329666667	0.7605	0.779	0.458666667	0.077666667	0.090333333
NM_026871	-1.353166667	-0.602166667	0.0935	0.137833333	0.3595	0.741833333	0.5515	0.0415	-0.125166667
NM_172267	-2.277	1.055333333	-0.071666667	0.18	0.8725	0.503	1.351	0.171	1.582333333
NM_181394	0.439	-0.958333333	0.812666667	0.862	0.0455	1.316	0.485	1.089333333	0.162666667
NM_026767	0.563	-0.732333333	0.521	0.835	0.2595	1.032333333	0.219666667	1.062	0.026666667
NM_177344	-1.338833333	0.118	0.346166667	-0.129166667	0.489	0.4925	-0.162666667	0.386833333	-0.313333333
NM_001142727	-0.641	0.409	0.79	-0.524666667	1.021	0.991333333	0.933333333	0.751666667	0.548
NM_145431	-0.610833333	-1.795833333	0.681166667	-1.228833333	0.2555	0.546833333	0.0925	0.074833333	-0.608833333
NM_026505	-1.399166667	-0.114666667	-1.344833333	-1.297833333	1.1425	0.418166667	0.558333333	-0.374166667	0.219
NM_019731	-0.532666667	-3.990666667	-0.472	-0.569333333	0.0885	0.361666667	0.144666667	-0.045	0.754666667
NM_197992	-1.705	0.064666667	-0.32	-0.233666667	0.3005	0.188666667	-0.126	-0.149333333	-0.374666667
NM_001082974	-0.568666667	-2.038666667	-0.773	0.081	0.108	0.603666667	-0.028666667	-1.455666667	-0.431666667
NM_016919	1.095666667	0.376166667	2.512333333	2.252	-0.37	3.831	3.823833333	1.432	0.990166667
NM_009933	-0.102166667	-2.674833333	0.7775	1.711833333	-0.6105	2.939833333	2.274833333	-0.8275	-1.745166667
NM_025314	-0.4855	-1.562833333	-0.8535	0.680833333	-0.762	0.7035	-0.3535	0.4285	-0.881166667
NM_146007	0.328333333	-2.605666667	0.563666667	1.786	-0.4395	3.234333333	2.404666667	-0.324333333	-1.792
NM_009003	-3.049333333	-1.8295	-1.474333333	-1.594666667	0.8615	0.458333333	0.215166667	0.461333333	0.068166667
NM_011050	-3.821666667	-2.610333333	-3.772	-4.112666667	-0.0495	-0.277666667	0.870333333	-1.861666667	0.438333333
NM_025966	-1.016166667	0.382666667	0.5675	0.0465	1.1045	0.504833333	0.674333333	0.721833333	0.512666667
NM_027113	-1.8135	-0.957333333	0.277833333	-0.110833333	0.3045	-0.205833333	-0.759333333	0.191166667	-0.212333333
NM_026975	-1.4605	-0.911666667	-0.234833333	-0.492833333	-0.2015	0.9815	-0.585	0.7285	-0.006333333
NM_033146	-0.231	-1.373	0.063666667	-0.230666667	0.7745	0.412666667	0.564666667	-0.745666667	-0.499
NM_026686	-1.430166667	-1.3605	-0.7545	-1.315166667	-0.0235	1.317833333	1.064166667	0.468833333	0.2625
NM_153090	-2.170333333	-1.599333333	-0.106	0.014	-2.324	-2.680666667	-1.196	-3.066333333	-0.776333333
NM_001039562	-1.894666667	0.763833333	-0.381333333	-2.138666667	1.7995	1.920666667	1.2805	0.134333333	1.234833333
NM_023223	-4.003	-4.083166667	-0.751333333	-2.465333333	0.891	0.643333333	1.7165	-2.884666667	0.113833333
NM_011343	1.569333333	1.975	-0.892666667	-3.140333333	0.4355	3.466	3.746333333	3.556333333	3.675333333
NM_152915	-0.850333333	0.127	0.517333333	-0.006	0.7065	-1.616	-0.985333333	-1.219333333	1.925333333
NM_001163566	1.510833333	1.613833333	-0.325166667	-1.036166667	0.218	2.1735	1.757833333	1.740833333	2.342833333
NM_013753	-3.562	-3.792666667	-2.784333333	-4.170666667	1.1285	2.975	2.903	1.895	3.079333333
NM_025363	0.532666667	-0.4735	0.777	0.247666667	0.945	0.949666667	-0.0025	1.254333333	0.290166667
NM_008788	-0.169833333	-1.660333333	0.057833333	1.553833333	-0.2875	2.7685	2.470333333	-0.425166667	-1.575
NM_023480	-1.4	-0.7555	-0.911666667	-2.177	1.056	0.129333333	0.607833333	-0.000666667	0.742833333
NM_172543	-3.2325	-2.935	-2.076833333	-0.928166667	0.295	-0.415833333	0.038333333	-2.387166667	-1.529333333
NM_001164557	0.840833333	-1.716	-0.598833333	-1.0415	-1.2905	1.776833333	1.606333333	1.180166667	1.505333333
NM_172612	1.7425	2.491666667	2.028166667	0.870833333	-0.682	-0.670833333	-0.577666667	0.821833333	-0.128333333
NR_045269	-1.344666667	-0.308166667	-0.128333333	0.219666667	-0.2945	0.265666667	-0.2465	-0.540666667	-0.8805
NM_177713	-2.944666667	-0.378333333	-1.808	-1.250666667	2.783	-1.562333333	1.172333333	-2.901333333	0.150333333
NM_001081275	0.250833333	0.363	-0.603166667	-0.560833333	0.742	1.057166667	1.844	0.158166667	1.466333333
NM_001290679	1.8395	-1.203	0.217833333	0.9285	1.141	1.871833333	0.61	1.525166667	0.691333333
NM_001289457	-3.638666667	-4.645833333	-1.792666667	-1.529333333	-0.395	-0.906666667	0.0265	-0.676666667	-0.9775
NM_028448	-0.368	-1.6925	-0.845	-1.554333333	-0.4415	0.329333333	-0.1475	-1.198	-0.214166667
NM_008179	-1.708666667	-3.409666667	-1.448666667	-2.323	-0.241	0.276666667	0.635333333	-1.075	-0.514333333
NM_001177810	-1.391166667	-0.313166667	-2.155166667	-1.066166667	-0.6315	-0.258833333	0.426833333	0.981833333	1.074166667
NM_033612	-2.323666667	-1.3855	-0.814666667	-1.111	-0.2055	0.652333333	1.0905	0.575666667	1.1375
NM_001033262	-3.491166667	-1.022833333	-1.2255	-1.3105	-1.339	0.7625	1.007166667	0.3335	-0.417166667
NM_010174	3.932333333	3.9115	2.718	1.424666667	2.283	0.743	3.854166667	-0.303666667	1.603166667
NM_001290646	6.8715	5.4255	1.976166667	7.345166667	1.543	0.977166667	0.1635	-0.2325	-0.641166667
NM_178098	1.1625	1.113333333	-0.2625	2.956833333	-2.198	2.0095	0.978	3.602166667	1.578333333
NM_028336	-1.298666667	-0.827833333	-1.007333333	-0.648	0.4325	0.619333333	0.1985	-0.450333333	0.265833333
NM_010198	-2.030166667	-2.330333333	-1.682166667	-3.601833333	0.268	-0.123166667	0.238333333	-0.1435	1.507333333
NM_001301713	1.290833333	6.4085	2.907833333	3.437166667	0.597	-2.113166667	-0.744833333	-1.967166667	-0.773166667
NM_010824	-2.440666667	-2.132	-0.832333333	1.381333333	0.3225	-5.408333333	-2.379666667	-5.384666667	-2.435333333
NM_025639	-1.283666667	-2.657666667	-0.748666667	-0.683666667	1.3785	0.735	1.458333333	-2.147666667	0.961
NM_010942	-0.118166667	0.904833333	-0.382833333	-0.5805	-0.0555	0.332166667	1.645833333	-0.3005	-0.1695
NM_007426	-3.0305	-0.043333333	-2.1505	0.0405	0.803	0.605833333	0.916666667	-0.066166667	0.764
NM_001077713	-1.096	-0.843666667	-0.136	-1.035333333	0.667	0.419	1.083666667	-0.096	0.298333333
NR_029738	2.082666667	1.980833333	0.518333333	-0.428333333	1.619	1.001666667	1.8075	1.921	1.5985
NM_027875	-1.0575	-0.831833333	-0.123833333	0.165833333	0.09	0.949166667	1.5625	-1.534166667	-0.364833333
NM_001310547	0.385333333	-2.2265	-0.592333333	-1.479	-1.701	0.662333333	0.819166667	1.727	0.505166667
NM_010029	3.067166667	1.7375	0.056833333	4.6515	2.618	-0.8585	-1.305833333	-0.643833333	0.013166667
NR_105928	-0.527	0.275166667	1.388666667	2.362333333	-0.217	-0.544	-1.5445	-1.283333333	-2.137833333
NR_029475	0.595666667	-1.207166667	1.615	0.590666667	-0.479	-1.206333333	-0.324833333	-0.058	-0.562166667
NM_177565	-1.1205	-0.173666667	-0.3685	0.168833333	-0.2795	-0.202833333	0.05	0.053166667	-0.631333333
NM_001282044	4.171333333	0.710833333	2.655333333	5.331333333	-0.379	2.107666667	1.9365	0.756	-0.2185
NM_138673	-0.548833333	-3.645666667	-1.674833333	-1.4785	0.467	-0.663833333	0.076333333	-1.383833333	0.877666667
NM_009936	1.2405	2.265166667	0.739833333	2.882833333	-0.432	-1.6265	-1.017833333	-1.800833333	-0.7615
NM_178406	-0.884	0.904	0.821666667	-0.123333333	-0.7725	3.612666667	3.696666667	0.714	0.555
NM_027559	-0.986333333	0.067833333	-1.668333333	-0.588666667	0.9145	-2.527333333	-1.230833333	-0.819666667	0.0235
NM_201610	-3.129666667	-2.072166667	-1.698333333	-3.275333333	-0.3135	-0.732333333	0.3075	-3.169	-0.437166667
NM_181729	-2.163166667	-1.452	-1.467833333	-0.477166667	-0.056	-1.636166667	-3.152333333	-2.851833333	-2.391
NM_001159904	0.721833333	-0.736666667	-0.285166667	-0.825166667	-0.4035	5.105166667	4.326	0.462833333	0.871666667
NM_178888	0.131166667	-0.185	-0.733166667	0.5545	-0.604	-0.466833333	0.009333333	-0.785833333	0.324333333
NM_026951	-1.489333333	-0.380166667	0.080666667	-0.072333333	0.8715	0.571	1.0575	0.066333333	0.0515
NM_198620	-0.434166667	-2.002333333	-0.4095	2.2765	-1.259	-0.504166667	-2.219	1.542166667	0.029666667
NM_001127353	0.839	5.682333333	2.379	1.491666667	-0.846	-0.337	-0.041333333	0.000333333	2.913333333
NR_040328	1.356666667	0.173	0.557	1.928	0.26	-0.098666667	-0.398666667	-1.800333333	-0.243
NM_010404	3.0155	0.991666667	-0.155833333	6.460833333	-0.281	-0.503833333	-1.071666667	-1.667833333	-1.025333333
NM_054098	5.047833333	0.693666667	3.856166667	0.299833333	-0.0125	-0.254833333	0.873	-0.271166667	0.443
NM_198625	-1.009833333	-0.8415	0.330833333	0.4895	-1.0695	1.544166667	1.5095	-1.542166667	-2.279833333
NR_040277	0.441833333	-1.313	-1.4025	2.3935	-2.674	-1.264166667	0.19	0.093166667	0.118
NR_033261	-1.459333333	-2.507833333	-1.505	1.028666667	-0.4975	-1.853666667	0.291833333	-2.666333333	-1.900833333
NM_023279	-0.265666667	0.437	0.933333333	0.438	-0.5005	2.817	2.049	-0.434333333	-0.136666667
NM_027744	1.8185	-0.272666667	0.242166667	3.8645	-0.0605	0.151833333	-0.58	-1.581166667	-1.328666667
NM_183300	-2.905	-0.524333333	-1.346333333	-1.381666667	0.6375	-1.473333333	-0.085666667	-1.987333333	-2.013333333
NM_019471	-0.915	-1.435166667	-0.745333333	-0.295666667	1.502	-1.257333333	0.080166667	-0.637	0.210166667
NM_008518	1.2055	1.801	1.5265	2.317833333	-0.0035	-1.524166667	0.27	-1.045833333	1.167
NM_015779	-1.812	-0.559666667	-2.246333333	0.977	0.2485	-3.737666667	0.112666667	-4.090333333	0.174333333
NM_013491	2.7025	1.004666667	0.5105	5.548833333	2.1385	0.6315	-0.374	0.044166667	0.335333333
NM_001310055	-0.178666667	-1.022666667	-0.259	-0.184	-0.7855	1.354666667	0.709666667	1.379333333	0.209333333
NM_025891	-0.900666667	-0.2125	1.196666667	1.064666667	-0.6515	0.715666667	-0.067166667	-0.06	-0.2245
NM_018870	0.496833333	0.629833333	-0.732833333	1.596166667	0.052	-1.434166667	-0.4275	-1.5355	-0.124833333
NM_001033350	-2.335333333	-0.463833333	-2.611333333	-1.406333333	-0.5515	-0.679333333	0.4265	-1.447	1.687166667
NM_001290012	0.345666667	-0.410666667	0.305666667	0.425666667	1.86	-0.546333333	-0.000333333	-0.388666667	0.628333333
NM_177235	-1.094666667	1.723166667	0.136666667	-0.127666667	0.7555	-2.594333333	-0.9675	-1.689666667	1.350166667
NM_018801	3.738833333	4.558333333	2.3825	0.895166667	0.591	0.6665	0.583666667	2.123166667	-0.231333333
NM_021351	0.390333333	-0.1115	-0.230333333	3.570666667	0.609	-0.335666667	0.1335	0.459333333	0.864166667
NM_009131	1.129166667	-0.2925	0.545833333	0.301166667	0.2685	1.6125	2.871166667	1.299166667	-1.225166667
NM_133778	-0.749166667	-1.628	-0.0445	0.061166667	-1.672	-0.989833333	0.190666667	-0.8245	-0.64
NM_019582	-0.069333333	-0.931166667	0.447333333	0.089	1.4285	-1.620666667	-0.4295	-0.33	0.316166667
NM_020014	-0.617333333	-2.148	-0.811	-1.131333333	-0.652	0.979666667	0.577666667	0.949333333	1.976666667
NM_008086	0.2275	-2.210166667	-0.482166667	-0.146166667	-2.155	2.2915	2.9135	-0.669833333	-2.0645
NM_027510	0.101666667	1.3095	-1.546666667	-2.354666667	2.7635	-1.773333333	-0.161166667	-0.975	1.7315
NR_045299	-1.2855	0.215	-0.208833333	-1.060166667	0.495	-0.028166667	-1.040666667	-1.157166667	-0.498
NM_001033373	-1.207666667	-1.745	-2.568666667	-1.33	0.98	-0.176666667	0.480666667	0.006666667	1.719333333
NM_133687	-0.072833333	0.511	-0.3825	0.9435	-0.308	2.366833333	1.815333333	0.090166667	-0.230333333
NM_008727	0.84	-0.190166667	-1.133	3.051666667	0.0405	-0.198	-0.838166667	-0.587	-0.722833333
NM_053198	-0.704333333	-0.027333333	-0.615666667	-1.391333333	-0.463	-0.178	-0.060333333	-0.322666667	0.072
NR_033140	-0.0205	-0.999	1.090166667	-0.7775	0.308	1.932166667	0.501	0.3485	0.886333333
NM_009721	-0.128	0.662666667	-1.405	-0.309333333	0.3875	0.284333333	-0.179333333	-0.572	0.691333333
NR_030443	-0.179333333	0.261	-0.296	0.058333333	-0.054	-1.550666667	-1.229	-1.330333333	-0.560666667
NM_174846	0.536	0.282	-0.012333333	0.902	0.494	0.727	0.680666667	0.058666667	0.363
NM_001199321	-1.728833333	-0.828833333	-0.905833333	-1.268166667	-0.189	-1.1935	-0.057166667	-0.959166667	-0.620833333
NM_011838	0.072666667	-0.403166667	0.570333333	0.974	-0.505	0.292666667	0.097833333	-1.619666667	-1.9865
NR_106003	-0.822666667	-1.354	1.105666667	0.913666667	0.0285	-1.846333333	-2.444333333	-1.749333333	-1.964
NM_019990	-0.235166667	0.109666667	0.805833333	1.024833333	0.139	1.191166667	1.398333333	0.173833333	-1.15
NR_026843	-2.949166667	-1.4715	-1.557166667	-1.646833333	0.128	0.205833333	0.155833333	-1.0845	1.0055
NM_145835	-1.6195	-2.143	-0.2835	0.006166667	0.313	0.4285	-0.709	-2.4125	-1.261666667
NM_001164311	0.8335	-0.318166667	-0.019833333	0.181833333	0.1035	0.8115	2.071833333	-1.101166667	-0.1275
NM_001099631	1.449666667	1.947	0.22	3.142666667	0.294	-0.884666667	-0.369	-0.733	-0.704
NM_001161715	-1.311	0.787	-0.283	-1.658	0.5055	-1.635333333	-0.848666667	-2.778333333	-0.765333333
NM_001281491	-0.617666667	-1.262	-0.786	-0.573333333	-0.561	0.543	1.711666667	-0.422666667	-0.292
NM_025929	0.078666667	1.8235	-0.604666667	0.633666667	0.7055	0.15	1.546833333	-0.060333333	1.766166667
NM_001163621	1.1595	2.1205	0.075166667	2.2485	-0.6425	0.4715	0.1795	0.544166667	0.1805
NM_021329	-0.6085	-0.885833333	-1.180833333	-1.2405	0.5415	1.334833333	0.4055	0.472833333	1.099833333
NM_001199945	0.169333333	0.28	-1.517666667	-2.380333333	0.4415	-0.306666667	0.821666667	0.851333333	0.844666667
NR_003630	1.766333333	1.484	-0.039333333	-0.043333333	0.109	2.373	2.269666667	2.161333333	2.796
NM_010648	0.0685	-0.563166667	-2.555833333	-0.880833333	-1.1715	-0.272166667	-0.689833333	-1.0375	-1.1325
NM_134006	-1.316833333	0.332333333	-0.297833333	0.614833333	-0.158	0.057166667	0.444333333	-0.9665	-1.441666667
NM_001163630	-3.111333333	0.028666667	-2.292333333	-0.920666667	0.258	-1.696333333	-1.062333333	-0.744	-2.102333333
NM_032003	0.469	2.004	-0.873333333	1.684	0.056	-0.953333333	2.086	-0.994666667	-0.877666667
NM_001162533	1.461	-0.6725	0.696	0.365333333	-1.6725	-0.762	-0.054833333	-0.558666667	0.4895
NR_045289	-0.093	-1.430166667	0.943	-0.616333333	0.754	0.675666667	-1.064166667	0.475333333	-0.474833333
NM_001305042	-1.589833333	-1.7735	-2.679166667	-0.094166667	0.4815	-0.778166667	0.640833333	-0.762166667	0.4325
NR_045187	-0.844166667	-0.9285	0.127166667	-1.5145	-0.513	1.0065	0.747166667	0.7715	0.462166667
NM_008339	0.103666667	-2.201166667	-0.997	-1.735333333	0.3065	-0.063333333	1.1605	-1.847333333	0.419833333
NM_178035	-1.9015	-1.120833333	-1.749833333	-3.1365	-0.4635	0.2275	1.0775	-1.045833333	0.3915
NM_001143802	-1.7445	0.228833333	-2.229833333	-3.811833333	0.239	-1.380166667	-1.599833333	-2.423833333	-1.154833333
NM_001177467	1.2045	3.471166667	0.827833333	2.628166667	-0.4325	-0.8875	0.309166667	0.0355	-0.153166667
NM_029620	0.364166667	-1.4275	-0.2785	0.426166667	0.115	2.243833333	2.791833333	0.556166667	-0.239833333
NM_001039676	-0.761833333	-0.376	-1.0375	1.671833333	0.499	-0.931166667	0.158333333	-2.052166667	-0.733
NM_001101486	0.949166667	2.2455	0.3005	0.6255	0.5875	0.456833333	-0.077833333	1.309833333	0.214166667
NM_009144	-0.040666667	-1.693333333	-0.225	1.048666667	-0.7175	0.245	-0.909666667	-0.6	-1.343333333
NM_172850	2.108333333	1.431166667	0.842	2.113	-1.0165	-0.027333333	-0.571833333	0.574666667	0.0645
NM_016687	-0.036666667	-1.240166667	-0.381	0.292	1.1995	-0.435333333	1.300833333	-0.896333333	-1.6985
NM_016911	0.317	-1.030166667	-0.562666667	-0.097333333	-1.8335	0.708	1.612833333	0.029666667	-1.691833333
NM_007556	-0.4535	-0.263666667	0.298833333	-0.5185	-0.269	-1.0765	-1.745333333	-0.799833333	-0.229333333
NM_009760	-1.001166667	1.668666667	-0.019166667	-1.636833333	0.157	1.114166667	1.099	0.984166667	1.950333333
NM_053180	-2.564666667	-1.327166667	-1.929666667	-1.321333333	0.6445	-0.618666667	-0.362166667	0.431333333	-0.2835
NM_007771	0.196166667	1.078666667	1.080833333	0.039166667	0.573	0.216166667	0.194	1.3235	-0.669
NM_027342	-0.134666667	0.549333333	0.793666667	0.362	0.735	1.632	0.785666667	0.768666667	1.013666667
NM_016972	1.023	2.246333333	0.858	1.585	0.686	0.45	0.372666667	1.330333333	0.812333333
NM_011593	1.264333333	1.715833333	1.054333333	1.349333333	0.7175	3.140666667	3.339166667	1.953	1.5645
NM_001310331	0.620833333	2.445166667	0.517166667	-0.6345	1.365	-4.831833333	0.473833333	2.1035	3.4945
NM_001167949	-0.431333333	0.657166667	1.725333333	-1.487666667	-0.47	0.959666667	1.226833333	0.810333333	-0.380166667
NM_011352	1.0575	0.006833333	1.0235	2.253166667	-1.219	4.288166667	3.3725	0.9165	0.6715
NM_011111	5.453666667	5.547333333	7.787	0.106	-0.6255	2.156666667	2.505333333	5.121	5.023333333
NM_008361	7.643666667	6.221833333	7.232333333	1.808	-1.4265	-3.968333333	-3.153833333	5.061666667	2.0985
NM_009895	4.754166667	3.3805	4.534166667	3.027833333	4.864	-0.597166667	-0.863833333	1.942166667	1.297833333
NM_001081687	-0.493833333	2.272	0.0965	-3.0135	2.1455	-1.1315	0.488333333	-1.3555	2.505666667
NM_175643	0.269166667	-2.347666667	0.5625	2.075833333	-1.924	3.061833333	2.105666667	0.193166667	-1.832333333
NM_031181	2.727333333	1.807333333	4.344333333	1.261666667	-2.527	-2.038666667	-1.430666667	-0.053666667	2.687666667
NM_133733	0.915166667	2.646333333	0.710166667	-0.6685	1.394	0.513833333	2.509	-0.2225	0.121333333
NR_033224	0.487333333	-0.328333333	1.155666667	1.014333333	0.4635	1.266	0.026333333	0.067	-0.079
NM_010228	1.777833333	0.987666667	1.707833333	5.1505	6.584	0.9125	2.064333333	-1.399166667	-2.104
NM_001285995	0.799166667	1.684	0.372166667	0.618166667	1.014	2.319166667	3.032666667	-0.892833333	-0.313
NM_025877	-1.806666667	-4.351	-1.638	-1.1	-1.0295	-1.082	-0.598333333	-1.189	-1.226666667
NR_040403	-0.020333333	1.275333333	0.162666667	0.304	0.9075	-0.557	0.015333333	-0.688333333	-0.253
NM_153790	0.164	-0.874166667	-0.769666667	-0.133333333	-0.2895	0.754333333	1.4945	-0.711	0.2105
NM_029384	-0.832	-2.7665	-0.254	0.784333333	0.222	0.553333333	-0.8035	-0.428	-0.367833333
NM_023440	1.083666667	-0.287	0.438333333	1.829333333	-0.1705	-1.125333333	-1.257333333	-0.978	-0.646333333
NM_145636	6.992666667	5.758833333	4.659333333	6.606333333	-1.5795	-1.503333333	-1.0685	-1.46	-2.014833333
NM_013558	0.258333333	1.362	1.306333333	1.687666667	0.331	0.890333333	-0.161333333	-0.693333333	-0.956666667
NR_049199	0.5975	0.237833333	0.1405	-0.2915	0.04	0.750166667	-0.040166667	1.343833333	0.418166667
NM_011851	-0.585666667	0.423166667	-1.521333333	-0.683333333	0.8315	2.453	3.183833333	6.143333333	3.6015
NM_010495	-1.066666667	0.1355	-0.273333333	-0.992333333	0.447	1.788	-0.329833333	-2.314333333	-1.1475
NM_001033302	-1.133833333	0.221166667	-0.0025	0.851833333	-0.143	-0.8155	-1.565166667	0.2565	-0.164166667
NM_001285493	-1.2775	-1.575166667	-0.360166667	-0.347166667	0.058	0.684833333	0.2065	-0.6805	0.068833333
NM_009437	-0.844333333	-0.325666667	-1.324	-1.142666667	0.35	0.562666667	1.471333333	-3.390333333	-1.254333333
NR_015515	-0.549833333	-1.129833333	0.8695	-0.555166667	-0.0245	0.690166667	-0.680833333	0.407166667	-1.255166667
NR_003619	-1.376666667	-0.329	-0.021333333	0.518	0.1885	-1.37	-2.588666667	-1.304666667	-1.953333333
NM_001301014	-1.963833333	-1.825333333	0.0985	0.880166667	-0.318	-0.149833333	1.688333333	-3.494166667	-1.911
NM_008827	2.558833333	1.174166667	2.952833333	6.311833333	1.9145	-0.691166667	0.168166667	2.8885	0.941833333
NM_178726	-0.343166667	-0.941666667	-1.190166667	2.469833333	-1.037	-1.2505	-2.393666667	-0.6135	-1.327666667
NM_008872	2.4405	1.589666667	1.944166667	-0.336833333	0.6925	3.469833333	5.098333333	0.585833333	0.988333333
NM_021407	-0.977	1.786833333	1.932333333	1.349666667	0.8185	-1.880666667	0.262833333	0.089666667	0.548833333
NM_009141	0.793833333	4.066	3.936166667	-0.2165	1.0665	-0.2165	-0.485333333	3.322166667	3.523
NM_008685	-1.657333333	-0.028833333	0.403666667	1.131333333	2.2375	-2.806333333	-0.928166667	-4.361	-0.876833333
NM_176996	-2.3475	-2.015333333	-1.032166667	-0.978166667	-0.142	1.264833333	1.832333333	-2.1805	-2.068
NM_033616	1.798166667	5.762833333	-1.236166667	-1.563166667	1.383	-0.796833333	0.9335	-2.038833333	-0.249166667
NM_020271	-1.780166667	-0.231666667	-0.039166667	0.119833333	-0.454	1.1995	-0.472666667	0.9075	-0.248333333
NM_001081406	-2.713666667	-2.425666667	-1.985	-2.821666667	1.2995	0.557333333	0.781666667	-3.901666667	0.578666667
NR_015483	-1.381	-0.831666667	-0.521333333	0.563666667	-1.159	-0.451333333	0.173333333	-2.017666667	-1.593
NM_138751	0.073666667	-0.396333333	-0.441666667	1.093666667	-0.614	2.658	2.991	-1.181	-0.229333333
NM_001162938	3.677	5.621	-0.540666667	1.023	-0.1875	-0.850666667	-0.222333333	-2.114666667	0.4
NM_177695	1.477666667	0.2355	4.316666667	-0.377	-0.84	0.89	-0.201833333	0.860333333	0.002166667
NM_207131	-1.483166667	-0.348833333	0.0185	1.763833333	0.0425	-2.896833333	-1.868166667	-2.5195	-1.674833333
NM_015748	-1.330833333	-2.908166667	-2.126166667	-1.292833333	-0.9095	-1.1225	0.967166667	-1.654833333	2.0745
NM_027519	0.770166667	-0.822	1.128833333	-0.015833333	-0.7115	3.444833333	2.530666667	1.5375	-1.080666667
NM_134102	3.945833333	2.952666667	3.5655	6.0575	0.2765	3.775166667	2.235	2.1155	0.500666667
NM_133641	-1.7765	-1.582666667	-2.385166667	-2.517166667	1.57	0.2445	0.714	-1.107833333	-0.658666667
NR_002172	1.352833333	0.7385	-0.5605	-2.055833333	0.4505	-0.539166667	-0.5345	0.597166667	0.337833333
NM_001001309	-2.721666667	-2.841833333	-2.627666667	-2.331333333	-1.366	-3.921	-2.5115	-3.607333333	-0.833833333
NM_026481	-1.32	2.122	0.158666667	1.912	2.6275	-0.145666667	1.342	-0.637333333	-0.697666667
NM_023815	-0.0645	-0.022	0.215833333	-1.245833333	0.5665	-0.426166667	-0.857666667	-0.354166667	-0.329333333
NM_032004	-2.242833333	-0.830333333	-0.9035	-0.3365	0.632	0.595833333	0.464333333	-0.9545	-1.542666667
NM_001285948	1.041166667	1.075666667	-0.481833333	-0.253833333	1.342	0.829166667	1.713666667	-1.543833333	-1.149333333
NM_054042	0.0805	-2.433333333	-0.7935	-0.675166667	-1.8225	2.336833333	2.324	0.105166667	-1.358
NR_045845	-0.1045	-2.161833333	-0.196166667	-0.7645	-0.4415	0.4415	-0.078833333	-0.798833333	-1.339833333
NM_029360	0.500833333	0.100666667	-0.7055	-1.7815	-2.106	-0.471833333	1.085666667	-1.088833333	0.829666667
NM_177739	-0.533666667	0.759333333	0.658666667	0.135	-0.1205	0.514666667	1.647	-1.801333333	-1.818
NM_001081695	-0.6605	0.826	2.3455	-0.209166667	-1.263	-2.7395	-2.147666667	0.8895	-1.250333333
NM_030017	-1.5085	-0.5745	0.339833333	0.6805	-0.085	-0.937166667	1.051833333	-1.9905	-1.9795
NM_030060	-0.483833333	0.12	-0.386833333	-0.499166667	3.4815	-0.819166667	0.259	-1.5085	-0.731
NM_001044751	-0.213666667	-0.141666667	1.492333333	2.064666667	0.2025	-0.233333333	-1.191	-1.548333333	-0.366
NM_001034885	1.970833333	1.889333333	-1.235833333	-1.8675	0.904	0.344833333	0.660333333	-0.3325	1.307666667
NM_009864	-0.711	-0.276666667	-1.56	-1.427333333	5.7975	-0.31	-0.164333333	-1.388333333	-1.225
NM_001163609	-1.541	-0.963333333	-0.777666667	-1.464666667	0.8935	-0.132666667	0.553333333	-1.668	0.097
NM_027102	-0.643166667	-0.189833333	-0.2075	-1.724833333	0.946	-2.942833333	-1.979833333	-1.6455	-0.9245
NM_144551	-0.394166667	-1.302666667	0.3435	0.817166667	0.5885	2.5155	2.168666667	0.900166667	-1.355333333
NM_008115	1.054166667	0.571333333	-0.036166667	-0.4745	3.215	0.350833333	2.682	-0.177166667	0.369
NM_001081032	0.907833333	2.894333333	-0.521833333	0.432166667	0.836	0.3585	-0.256	1.170166667	0.090666667
NM_008350	0.1625	0.795166667	-0.032166667	-1.672833333	-0.11	-0.4185	1.0635	1.579166667	1.9915
NR_029806	2.6025	0.564666667	1.713833333	1.569166667	0.872	-0.446166667	-1.202666667	0.719166667	-2.034333333
NR_038175	-0.1915	-0.6615	0.5775	0.870166667	-0.1515	0.235166667	0.027166667	-0.787166667	-1.3215
NM_017377	-1.246166667	-2.048166667	0.053833333	-0.861833333	-1.4975	1.388833333	1.3045	-1.694833333	-1.9235
NM_011199	-0.748833333	0.3705	-0.5725	0.105833333	0.6645	1.498166667	4.1205	-1.008166667	0.672833333
NR_106017	-0.24	-0.4225	0.404	2.109	-0.0605	-0.388666667	-2.700166667	-1.338	-2.2225
NM_025492	-0.0045	-0.596333333	0.418833333	1.311166667	0.196	-1.170166667	-0.872333333	-1.9705	-1.972333333
NM_008172	0.767	-0.3555	1.285666667	0.645	-0.043	1.353666667	0.7845	-0.834666667	-0.270833333
NM_001003817	-1.713666667	-1.8335	-0.516	0.078666667	-0.9395	0.649333333	0.671833333	-2.797	-1.511166667
NM_001301375	0.844166667	-1.289333333	0.1405	0.067833333	-1.043	-0.051166667	-1.117666667	-2.466833333	-2.250666667
NM_013609	0.462	0.2455	0.746	1.4	-0.7215	1.558666667	0.008833333	1.456666667	0.0105
NM_145584	-0.177666667	0.710166667	0.471333333	0.046666667	1.0395	0.507666667	3.423166667	-0.501666667	0.1035
NM_133974	-0.237666667	-1.456333333	-0.434	0.352	1.5945	1.118	-0.607333333	1.998333333	-0.785
NR_027137	0.2245	0.171833333	-0.8485	-0.428833333	-1.9735	-1.9465	-0.8125	-1.028166667	-1.120833333
NM_001276250	3.475666667	2.097	2.268333333	-0.027	-1.481	-0.797333333	-0.135333333	-0.705666667	-0.618
NM_025326	1.929333333	-2.736166667	2.554333333	0.133666667	-3.152	-0.969666667	-0.354166667	1.994333333	1.250166667
NM_007742	-0.1825	-2.250166667	0.4805	2.660833333	-0.8855	3.052166667	2.9655	-0.751833333	-2.1835
NM_009888	-2.939666667	-3.9195	-1.111666667	-1.410333333	-0.1745	-1.695333333	0.0165	-2.246	-1.285166667
NM_019732	-3.204	2.524666667	-1.373666667	-0.089	1.4425	0.045666667	1.158	-0.089666667	-0.185
NM_001198766	-0.164166667	-1.479	1.139833333	2.6395	-0.9625	4.355166667	3.257333333	1.0015	-1.816666667
NM_028133	-2.184666667	2.327	0.043	-1.451666667	1.0835	1.440333333	2.412	1.039666667	2.843
NM_011315	5.682166667	7.8125	5.103833333	0.491833333	0.8895	-0.3125	0.849166667	0.370833333	5.018833333
NM_011487	0.169166667	0.6055	-0.5235	-0.753166667	-2.021	0.0375	0.565833333	1.624833333	1.834166667
NM_009890	4.777666667	5.555833333	1.515333333	4.964333333	1.8585	0.895333333	-0.352833333	-0.927666667	-2.5355
NM_153068	-0.123833333	-1.1275	-0.022833333	1.750833333	2.178	1.759166667	2.175166667	-2.0775	-0.9325
NM_008039	4.018833333	7.592	4.076833333	1.814833333	0.46	-4.231166667	-2.106	-1.372166667	3.905666667
NM_001166585	-1.265333333	-1.294	0.171	1.347666667	-1.208	2.002666667	1.883666667	-1.801333333	-1.111333333
NM_001172160	2.422666667	4.3775	3.977666667	1.481	0.9265	-1.017	0.407166667	3.215666667	0.344833333
NM_021406	1.007333333	2.688833333	2.916333333	1.652	-0.5175	-1.067	-0.909166667	2.808	0.7255
NM_001033632	0.602166667	0.0535	-0.456833333	0.692166667	-1.16	-2.832166667	-2.807166667	-1.4195	-1.577833333
NM_176922	-0.121	-1.737833333	0.478333333	2.409333333	-0.5195	3.665	2.449833333	-0.472666667	-2.833833333
NM_009662	-1.731166667	-2.987666667	-0.791833333	-0.191166667	0.9595	-2.339166667	0.157	-3.9985	1.442
NM_015814	0.1455	-4.125	0.477166667	1.9865	-1.537	3.5425	1.33	-0.890833333	-4.472333333
NM_001159402	6.107166667	8.3975	4.430166667	5.973833333	2.1325	0.3755	1.301833333	1.780166667	0.888833333
NM_001081324	-0.305	-0.609666667	-0.198666667	0.327666667	0.389	0.079333333	0.219	-1.052666667	-1.031
NM_146162	-0.918833333	-0.586	0.460166667	-2.142833333	1.049	1.396166667	2.220666667	-2.1995	1.201333333
NM_007405	0.287	-1.312333333	1.144333333	2.117333333	-1.978	1.771666667	1.102333333	-1.132	-1.617333333
NM_019764	0.308666667	0.0755	1.186333333	2.797	-0.198	1.494	1.347833333	-2.637333333	-3.696833333
NM_010554	7.195	7.024666667	6.669333333	-0.139666667	0.3475	-1.918	-0.541666667	2.450666667	-1.065666667
NR_110420	3.908833333	5.5565	3.873833333	2.0045	-1.2605	-0.173166667	-1.649166667	0.837166667	-0.565166667
NM_001290416	-1.251833333	-2.151166667	-1.272833333	-0.418833333	-1.1825	-0.9545	0.098166667	-1.0085	-1.0555
NM_021443	5.444666667	6.3105	2.387	5.428	3.1275	2.113333333	1.466833333	-0.480666667	-1.105166667
NM_011019	0.481	-0.364	0.835666667	1.099333333	-1.895	2.198666667	1.244666667	-0.653333333	-2.629666667
NM_001083895	-1.027	-1.827166667	0.355666667	0.922333333	0.2685	2.441	2.4375	-2.327666667	-2.455833333
NM_011820	-3.159666667	-2.203833333	-0.859666667	-1.408333333	-0.3375	-3.338333333	-1.0865	-1.965333333	0.6755
NM_177036	-0.1255	1.094833333	0.996833333	-2.1965	4.603	-1.310166667	0.674166667	-2.118166667	1.621833333
NM_001252623	-0.533	-0.512	-0.456	-0.241666667	-0.358	2.420333333	3.325333333	-0.025333333	1.068666667
NM_008008	-0.391333333	-1.662166667	0.071	1.580666667	-0.8625	1.589666667	0.230166667	-1.482666667	-1.1295
NR_002870	-0.068666667	0.779666667	-0.016333333	0.415	0.045	2.548333333	3.447666667	-1.028	-0.884
NM_009117	3.054	3.105666667	2.277	-0.158333333	-0.2355	-0.287	0.091333333	-0.230333333	0.635666667
NM_009451	-0.110666667	0.260666667	0.394	0.065666667	0.216	-0.477333333	-0.297666667	-2.899333333	-2.209
NM_016928	-3.265666667	-2.1385	-2.913	-0.686333333	-1.635	-2.709	-0.9855	1.160666667	0.176166667
NM_001252055	1.144	4.583333333	-0.526666667	-1.071	0.473	0.533666667	2.069333333	-0.809666667	0.143333333
NM_018884	0.341833333	-0.397333333	0.975166667	1.0255	-1.155	3.3655	1.759666667	0.105166667	-1.581666667
NM_011780	-0.464666667	-2.375833333	-0.966333333	-0.767333333	-1.686	1.342333333	1.292833333	-0.508666667	-2.095833333
NR_028573	1.585166667	1.998833333	0.671833333	-0.9665	0.7265	1.027166667	0.798166667	0.997833333	-0.179166667
NM_172298	-0.000333333	-1.902	0.394333333	0.473	-1.3505	1.884333333	0.577666667	0.725333333	-0.613666667
NM_001166065	0.8915	0.030833333	-0.313833333	1.420833333	-0.1195	1.7915	2.648833333	0.111833333	0.192166667
NR_015567	-0.0585	-0.084	-0.201833333	0.6605	-0.533	-0.950833333	-0.919	-1.602166667	-1.518
NM_028754	-0.058333333	-0.345333333	1.194333333	0.536333333	0.1865	0.346666667	-0.752333333	0.808666667	-0.368333333
NM_153152	-0.256	-0.668333333	0.694666667	0.774	0.443	0.776	-0.153	0.872	-0.143333333
NR_132309	-0.594833333	0.373	0.1605	-0.299166667	0.8045	0.385833333	0.663333333	1.1095	0.508
NM_009929	0.478333333	-1.7995	0.831666667	1.393	-0.2895	-0.174333333	-0.589166667	1.16	1.1835
NM_026797	-0.897	-0.267833333	-0.231666667	-0.441333333	-1.0685	-0.302666667	0.1085	-0.009	0.479833333
NM_010027	0.107166667	0.469666667	0.913833333	0.3015	0.1225	0.946833333	0.505	0.906833333	0.309333333
NM_013535	0.5645	-0.305166667	0.287166667	0.121833333	-0.102	1.044166667	0.4435	1.414166667	0.5265
NM_013543	-0.5245	-1.986333333	-0.026166667	-0.193833333	-0.451	0.2595	-0.091666667	0.745833333	-0.141666667
NM_177688	-0.428	-0.326333333	0.046333333	-0.142666667	-0.106	0.151666667	-0.170666667	0.442333333	-0.362666667
NM_023516	-0.697666667	1.835	-0.128	0.395666667	0.562	0.646333333	-0.187	3.107666667	0.584666667
NM_025931	-0.899333333	-0.380333333	-0.997666667	-0.611	0.4085	0.493666667	0.671	-0.565333333	0.629666667
NM_031248	0.241	-0.493	0.221	0.465333333	0.1395	0.376	-0.201	0.355666667	0.111666667
NM_026401	-0.184333333	0.104	0.437333333	-0.406333333	0.507	1.048666667	0.668666667	0.741666667	0.663666667
NM_181424	-0.558833333	0.010333333	0.655166667	-0.0765	0.3375	0.489166667	0.305	0.172166667	0.251333333
NM_015807	-0.246833333	-0.0045	0.5315	0.181833333	0.145	0.542833333	-0.072166667	-0.1265	0.030166667
NM_019932	0.763666667	0.266166667	0.795666667	0.117666667	0.5325	0.642	0.945833333	2.261333333	2.9545
NM_027242	0.703333333	0.14	0.193666667	0.692	0.0095	1.008333333	0.380666667	0.295666667	0.278666667
NM_001101430	0.349833333	-0.099333333	0.275833333	0.385833333	0.2465	0.483833333	0.161666667	0.011833333	-0.025
NM_026308	-0.358666667	-0.278833333	0.044333333	0.283333333	-0.0355	0.542333333	0.330833333	0.216	-0.315166667
NM_175109	0.1825	0.536833333	1.048166667	0.046166667	0.9045	1.015833333	0.214166667	0.807833333	0.015166667
NM_134420	-1.034333333	-1.204833333	0.107666667	-0.668	0.448	0.079333333	0.1735	-0.193333333	-0.260833333
NM_023464	-0.737666667	0.039833333	0.261333333	-0.358333333	0.3	0.997	0.4015	0.414333333	0.2645
NR_045606	-0.290666667	-1.310166667	-0.018333333	0.308333333	-0.113	1.114333333	0.504166667	0.681333333	0.501833333
NM_001160356	-0.581166667	-0.106333333	-0.2115	-0.739833333	-0.046	0.197166667	0.226666667	0.588166667	-0.089333333
NM_025395	-0.818666667	0.057166667	-0.139333333	-0.531	0.5	0.142	0.392833333	-0.752333333	-0.0025
NR_033554	-1.480833333	-0.384333333	-0.628833333	-0.8635	0.137	-0.2735	0.052	-0.546833333	-0.056
NM_007948	-0.5735	-0.2045	0.346166667	0.1505	0.292	0.422166667	0.496833333	-0.3685	-0.507166667
NM_024406	0.733333333	-0.735666667	0.713666667	0.154	0.549	0.965666667	0.608666667	0.104333333	0.128333333
NM_133694	0.509	0.719833333	0.952	0.287333333	0.1045	0.700666667	0.7235	0.812	0.7545
NM_001284397	0.507166667	0.064	0.832166667	-0.3805	-1.168	1.273166667	0.610666667	2.109833333	0.79
NM_018869	-1.070166667	-0.869833333	0.301833333	-1.1465	-0.221	-0.8935	-0.200833333	0.924833333	-0.4665
NM_013546	-0.471666667	-1.842833333	-0.970333333	-1.607333333	0.799	1.605	1.1515	1.012333333	1.502833333
NM_018854	-0.162333333	-0.029166667	0.849	-0.149333333	0.362	0.995333333	0.226166667	1.150333333	0.1755
NM_026119	-0.507833333	-0.156833333	0.514833333	0.6245	0.1855	0.663166667	-0.085166667	0.117166667	-0.234833333
NM_026614	0.239	-0.157666667	0.652333333	0.894666667	0.568	1.302	0.352	0.870666667	0.314333333
NM_029865	-1.273	-0.298333333	0.110333333	-0.243333333	-0.2555	0.588666667	-0.010333333	0.768333333	0.353666667
NM_019537	-0.0905	-1.1455	0.414833333	-0.5465	0.6105	0.445166667	-0.1465	0.058833333	-0.029833333
NM_027278	0.045166667	-0.1305	0.355833333	0.5015	0.1905	0.8815	0.414166667	0.2635	-0.075166667
NM_009113	-0.050666667	-0.37	0.652333333	0.222	0.064	1.356333333	1.348	0.783333333	0.533666667
NM_029975	-0.617	-0.183166667	-0.016333333	0.784	0.035	1.157666667	0.814833333	-0.993666667	-0.210833333
NM_025324	-1.691833333	-0.421833333	-0.404166667	-1.113833333	-0.1915	-0.1275	0.0695	-0.350833333	-0.1215
NM_001310759	-0.001666667	0.3945	0.726333333	0.463666667	0.057	0.409333333	0.217166667	0.407	-0.060833333
NM_001110242	1.2805	0.094166667	1.166833333	1.020833333	0.53	0.889166667	0.181166667	1.523833333	0.056833333
NM_024178	-0.593166667	0.3255	0.260166667	-0.077166667	0.5995	0.806166667	0.434166667	0.3045	0.7335
NM_001081075	-1.457	-0.925666667	-0.119666667	-0.961333333	0.5105	0.139333333	0.288	-0.108	-0.056666667
NM_028865	-1.281	-0.376	-0.39	-0.718666667	0.076	0.770666667	0.738	0.442666667	0.719333333
NR_028574	1.324	1.515833333	1.263	0.619666667	0.3265	0.942	-0.0705	1.089666667	-0.2945
NM_026399	-1.3355	-0.337166667	0.228833333	0.371833333	0.4335	0.559833333	0.1415	0.3085	0.088166667
NM_024215	-1.781333333	-0.4255	1.104	0.071666667	0.242	0.819	0.4585	0.317333333	-0.351833333
NM_026794	-0.547166667	-0.626833333	-0.059833333	-1.517166667	1.2375	1.291166667	0.720833333	-0.1625	-0.455833333
NM_025582	-0.182666667	-0.889833333	0.197333333	-1.096	0.0445	0.282666667	-0.039833333	0.416666667	1.262833333
NR_045726	-0.624166667	-0.931166667	0.998833333	-0.925833333	-0.3135	0.1055	-0.318833333	-0.066833333	-0.5525
NM_133994	-0.985833333	-0.696333333	-0.243833333	-0.153833333	-0.7195	-0.498833333	-0.295666667	-0.574833333	-0.113666667
NM_025434	-0.083666667	-0.4855	0.747	0.409333333	1.418	1.630666667	0.9345	1.141	0.9515
NM_138743	-0.1885	-0.4315	0.497166667	0.280166667	0.1575	0.826833333	-0.0325	0.953166667	-0.215166667
NM_001142938	-1.729666667	0.411666667	-0.070333333	-0.125	0.6205	0.655333333	-0.141666667	0.369333333	0.567
NM_015786	-2.0065	-0.522	-1.201166667	-1.6955	0.23	0.027166667	0.586	1.866166667	0.767666667
NM_030083	-0.649666667	-0.461833333	0.634	0.668	0.554	1.465333333	0.557833333	1.048	0.384166667
NM_018879	-1.0395	-0.3155	-0.156166667	-0.086833333	-0.04	0.330833333	-0.0485	0.2215	-0.1585
NR_003270	-1.3795	0.4485	0.204833333	-0.229166667	0.7185	0.174833333	-0.433166667	0.5885	0.0135
NM_030093	-0.439666667	-0.831333333	0.297	0.447666667	0.579	1.508666667	0.981333333	0.549333333	0.309333333
NM_025329	-0.421666667	-0.5125	-0.083	0.528333333	0.5105	1.414333333	0.883833333	1.017333333	0.6385
NM_023524	-1.465333333	0.211666667	0.327333333	0.299333333	0.058	-0.308333333	-0.280333333	-0.439333333	-0.583
NR_027950	0.681166667	-0.425	0.998833333	0.327166667	-0.5435	0.7645	0.367333333	0.861833333	-0.499
NM_010023	-0.812666667	-0.851166667	-0.012	-0.192333333	0.3365	0.882666667	0.364166667	0.584	0.286166667
NM_001033297	-0.512	-0.294833333	0.353	-0.74	0.2985	0.71	0.585166667	0.464333333	0.4105
NM_025400	-0.289166667	0.7275	-0.318166667	0.587166667	0.4805	0.659833333	0.5115	0.605833333	-0.003166667
NM_181325	-1.382666667	-1.394	-0.690333333	-2.293666667	0.5335	0.125333333	0.496666667	0.104666667	0.582
NM_029394	-3.330833333	-1.292833333	-2.8375	-2.835833333	0.3765	-0.1605	0.179166667	-0.859833333	-0.057833333
NM_001199843	0.084666667	-0.486833333	0.836	0.929666667	0.495	1.243	0.758833333	1.012	0.153166667
NM_026409	-1.750666667	-0.694	-0.521666667	-0.729333333	0.3125	-1.182	-0.592	-0.713	-0.800333333
NM_028394	0.231666667	0.767	0.334	-0.983	0.7895	0.657666667	0.782333333	0.356333333	0.965
NM_027259	-0.328666667	-0.255166667	-0.043333333	-0.203666667	0.187	0.460333333	0.553166667	0.594333333	-0.113833333
NM_178879	-1.165	0.052	-0.111	-1.140333333	0.665	0.215333333	0.689	0.408	0.973333333
NM_174987	-1.330166667	0.139333333	-0.298166667	-1.207166667	0.772	0.791166667	0.364	0.0425	0.551333333
NM_001163780	-1.6975	-0.2135	-1.829833333	-1.2785	0.366	-0.3015	0.1715	-1.130833333	-0.1045
NM_010822	-1.7675	-0.1725	-0.2745	-0.4355	0.8355	-0.267166667	0.3695	-0.597833333	0.207166667
NR_040721	-1.202	-0.125333333	0.571	-1.302666667	0.518	0.956	0.175666667	0.050666667	-0.749
NM_177687	-0.591	-0.8115	0.110333333	-2.449666667	-0.465	-0.690333333	-0.3005	-0.82	-0.502166667
NM_001310538	-1.551333333	-1.888666667	-0.125333333	0.097333333	0.5605	0.536666667	-0.075	0.077333333	-0.174
NM_025399	-0.757666667	-0.876833333	-0.623333333	-0.527	-0.3675	0.744	0.385166667	0.097333333	0.558166667
NM_008908	0.325833333	-0.9785	0.801166667	0.363833333	0.001	1.809833333	1.7025	1.353166667	1.2385
NM_019738	2.838333333	3.554833333	2.459333333	2.788333333	0.5195	-0.475	0.705166667	-0.236666667	-0.496166667
NM_029293	0.304333333	-0.547333333	0.280333333	0.022	0.878	0.433666667	0.668333333	0.618666667	0.866
NM_025412	-1.920666667	-1.4535	-0.394	-0.828333333	0.2015	0.530333333	0.1015	0.394666667	-0.080166667
NM_030713	-2.150666667	-0.812	-0.734	-1.601	0.034	-0.254666667	-0.291	-0.380666667	-0.838333333
NM_008189	0.548333333	-0.736333333	1.491666667	1.08	0.036	1.984666667	0.735666667	2.034333333	0.050666667
NM_177909	-1.072666667	-6.165	-1.985333333	-2.235666667	-1.31	-1.632666667	-1.298666667	0.384666667	0.804
NR_015548	-2.312666667	-2.1725	0.504	0.858666667	1.105	0.752333333	-0.108166667	0.655666667	-1.008166667
NM_011817	1.321333333	0.6005	-0.58	4.018333333	0.029	1.420666667	0.283166667	-0.411	-1.663833333
NM_153571	-2.609666667	-1.240833333	-1.494333333	-1.465666667	-0.502	0.569333333	0.4595	-0.606333333	0.132166667
NM_001127346	-0.783333333	-0.537	0.868666667	0.293666667	0.4615	1.103	-0.064333333	0.692333333	0.295666667
NM_173737	-1.562	-1.0905	-0.241666667	-0.981333333	-0.1335	0.557	0.1345	0.034666667	-0.427166667
NM_026894	-1.559333333	-0.9355	-0.617333333	-0.535666667	0.4385	0.659333333	0.566166667	-0.258666667	0.1295
NM_177374	-2.2325	-1.825833333	0.483166667	-1.5255	0.959	0.2825	-0.731833333	0.257166667	-1.0355
NM_026578	-1.2105	-1.370166667	0.6005	-1.2455	0.9645	0.664166667	0.173833333	0.708166667	-0.245833333
NM_001104529	-0.505666667	0.238666667	-0.427666667	-0.207666667	-1.143	0.039	-0.974666667	2.617	-0.453666667
NM_177794	-0.797	-0.1415	-0.790333333	0.343666667	6.2035	-0.449666667	0.6935	-1.724333333	-0.142833333
NM_026752	-2.017166667	-0.944666667	-0.416166667	-2.304833333	1.108	0.259166667	0.023666667	0.2115	0.523333333
NM_019877	-0.946333333	-1.063833333	-1.109	-0.460666667	0.3015	0.656333333	1.271833333	-0.302	0.247166667
NM_001113179	-3.666666667	-2.624166667	-1.020333333	-2.223666667	1.7175	0.783666667	2.0855	-2.460333333	1.6535
NM_133719	-1.651666667	-1.8955	-1.107333333	-0.865666667	0.356	0.945666667	1.2855	-0.811666667	0.516166667
NM_013749	-1.341666667	-0.026833333	-1.196666667	1.897666667	1.566	2.196	1.4325	0.796	-0.6865
NM_001134480	-2.5055	1.2765	-0.252166667	-1.067833333	0.7655	-0.987166667	-1.429166667	0.032166667	-0.962166667
NM_032002	-1.965333333	0.6035	0.558	-0.590333333	0.808	-1.441333333	-0.209166667	-0.230666667	-0.274166667
NM_026999	-0.3445	-0.157666667	-0.110833333	-0.155166667	-0.3085	0.505833333	0.032666667	-0.132166667	-0.146666667
NM_028637	-0.7355	-0.491666667	-0.393833333	-0.555833333	0.31	0.2565	0.198	-0.411166667	0.259333333
NM_025538	-0.6275	-0.128166667	-0.066166667	-0.466166667	0.747	0.141833333	-0.081166667	-0.3495	-0.2155
NM_144811	-2.3455	-2.964833333	-2.2285	-1.373166667	-1.787	-0.620833333	-0.672833333	-1.302166667	-0.560166667
NM_025593	-1.4205	-0.318	-0.465833333	-2.293166667	0.3755	1.348833333	0.930333333	1.441833333	0.943666667
NM_008903	1.573666667	4.347833333	2.480333333	0.414	1.114	0.581666667	0.901833333	-0.518333333	-0.0445
NM_025421	-0.653833333	-0.5925	-0.7515	-0.843833333	1.3	0.4525	0.539166667	0.091833333	0.8405
NM_153389	-1.5795	-1.11	-0.295833333	-1.298833333	-0.1305	-0.942166667	-0.567333333	-0.7365	-0.819666667
NM_008183	0.245333333	0.014333333	0.282333333	-1.388	0.9105	-0.093333333	1.031333333	0.034666667	1.674
NM_176828	-1.196	-0.5575	-0.341333333	-0.394666667	-0.0095	0.593	-0.104833333	-0.214666667	-0.022166667
NM_019484	1.0475	0.4885	1.2955	-0.719833333	-0.059	1.062166667	0.291166667	1.545166667	0.773833333
NM_007991	1.321666667	-0.249333333	0.282333333	-2.096666667	0.4535	2.738333333	1.825333333	2.490333333	2.032333333
NM_025580	0.4005	-0.389833333	-0.232166667	-1.122166667	-0.0875	1.868166667	0.9505	1.2195	0.506166667
NM_026502	-0.251833333	-1.773666667	-1.353833333	-0.4775	0.468	1.084166667	0.183333333	0.244833333	0.172666667
NM_029555	-0.529	-2.232333333	-0.516333333	-0.07	-0.0875	0.268666667	-0.018666667	0.150666667	0.395666667
NM_022420	-2.004166667	-0.765833333	-0.345166667	0.8825	-0.788	0.803833333	0.430166667	0.219166667	-2.410166667
NM_028634	-0.783833333	-0.701333333	-0.8355	-0.097833333	0.0735	0.787833333	-0.049	0.3045	-0.111333333
NM_019861	0.030833333	-3.284333333	-0.593166667	-1.019833333	-1.151	0.095166667	0.565	0.665166667	-0.048666667
NM_028228	-0.534833333	-1.279333333	1.4215	-0.036166667	0.2175	0.679833333	-0.910333333	0.810166667	-0.45
NM_001082532	-0.630666667	-0.1435	-0.206	-0.382	0.276	1.004	0.611166667	0.583333333	0.167833333
NM_172746	-2.726666667	-3.101166667	-0.939666667	-2.035333333	-0.214	0.68	-0.417166667	-1.293	-0.291166667
NM_019730	-1.086166667	-3.404833333	-0.862833333	-0.359833333	-0.6285	0.9415	0.2265	0.742166667	-0.0935
NM_009387	-2.712	-2.9245	-1.322666667	-1.304333333	0.85	1.355333333	1.599833333	-1.868	1.288833333
NM_001136061	0.084333333	1.394166667	2.619666667	-0.003333333	1.833	-3.994666667	-1.9285	1.801	1.338166667
NM_001100449	-0.533666667	0.024666667	0.333333333	-0.261	0.8415	-0.464666667	-0.369	-0.645	-0.217333333
NM_001290563	-0.794833333	-0.463833333	-0.3145	0.0265	0.0595	0.8155	0.690833333	0.7585	0.157833333
NM_001243008	-1.806333333	-2.416166667	-0.035	1.063333333	-1.21	3.479666667	3.031833333	-1.175333333	-1.063833333
NM_029354	-0.758833333	-1.361333333	-0.1335	0.036166667	0.0735	1.157833333	0.287666667	-0.212833333	-0.277666667
NM_001163138	-1.4565	0.099666667	-1.726833333	-0.170833333	-0.591	0.002833333	0.157	-0.855833333	-0.358
NM_008084	0.155666667	0.654833333	0.618	-2.051	-0.047	3.052333333	2.459166667	2.974	2.3935
NM_134147	-0.078666667	-3.557	-0.147333333	-0.130666667	-0.493	0.469	0.190333333	-0.323	-0.923333333
NM_028749	-0.950833333	-3.046	-0.7075	-0.677833333	1.0345	1.021833333	1.135	0.032833333	1.961333333
NM_011295	1.210166667	0.396	-0.487166667	-2.859833333	-0.61	3.5105	3.019	3.6725	2.705
NM_207161	-0.7535	-3.2785	-0.488833333	-0.5175	0.121	0.371833333	0.1485	-0.9045	0.093833333
NM_025377	-3.32	-1.966666667	-1.447666667	-2.509666667	1.044	0.555333333	0.928	-1.966666667	0.187
NM_028011	-0.768	-1.493333333	-0.727666667	-1.636333333	-0.9455	2.884	1.899333333	2.172333333	1.496333333
NM_001277944	-0.391	-2.050166667	0.168333333	0.272333333	-2.8445	1.156666667	2.3565	0.786666667	1.744166667
NM_001309799	-0.173	-2.165166667	0.132	0.348	-2.74	1.047333333	2.431833333	0.714666667	1.7055
NM_001198792	-1.5845	-0.894666667	-0.9085	-1.7045	2.3605	1.0565	2.007666667	-1.7155	0.378333333
NM_001164682	-0.082333333	0.769666667	0.414	-1.058666667	0.3885	0.214666667	0.309	-0.053	0.233666667
NM_019883	1.651333333	0.9565	0.408666667	-1.618	-0.113	4.146	3.4015	4.271	3.070833333
NR_037959	-1.2015	-0.593666667	-0.8905	-0.730166667	-0.3055	0.637833333	-0.668333333	0.823166667	0.129666667
NM_147219	-1.236333333	-2.108	-0.563333333	-1.386333333	-1.3085	0.886666667	0.059	0.990333333	-0.691
NM_001081176	-2.91	-2.467	-1.204	-3.594	0.6345	0.224333333	0.324	-0.152	0.456666667
NM_025870	-1.173333333	-0.900833333	-1.065	-2.281333333	0.0195	-0.029333333	-0.301166667	0.352333333	0.383166667
NM_027081	1.6595	1.125833333	-0.198166667	4.0915	-0.644	-0.253166667	-0.7495	0.132166667	-1.140166667
NM_007796	0.8945	-0.007833333	0.366833333	-0.503166667	-1.12	3.1605	3.261166667	6.658833333	5.209166667
NM_153546	-1.507	-2.5445	-0.829333333	-1.449666667	0.8795	0.057666667	-0.294833333	-2.683333333	0.031833333
NM_001039368	1.113166667	1.084	-0.1045	-2.349166667	0.7175	1.6955	1.802	2.049166667	2.472333333
NM_145933	-5.493166667	-6.0215	-5.392166667	-4.286166667	-0.987	-0.810833333	-0.174833333	0.9715	0.440833333
NM_001033851	2.256666667	0.472166667	-0.298	-1.636666667	-0.1625	3.187666667	2.7475	2.64	2.021833333
NM_001177513	0.374666667	0.7435	0.051333333	-1.64	0.0725	2.703	1.293833333	1.557333333	0.941166667
NM_025919	2.413166667	0.3055	0.380166667	-2.406833333	-0.817	4.9225	3.414166667	4.8715	3.1775
NM_207523	2.455	0.9795	-0.627	-3.799333333	-0.4325	5.090333333	4.445833333	5.137666667	4.0295
NM_011289	2.112	0.507666667	0.018	-3.994	-0.3505	4.871333333	3.64	4.965666667	3.480333333
NR_036572	1.942666667	0.880666667	0.100333333	-1.454	0.761	3.045666667	3.437333333	3.112666667	2.907333333
NM_133435	-0.5685	0.255166667	0.643166667	1.101166667	0.474	0.140166667	-0.225166667	0.473833333	-0.505833333
NR_028591	2.626333333	3.2165	3.025	2.644666667	0.709	1.779666667	1.417833333	2.322333333	1.268166667
NM_001013773	-1.5425	-3.360333333	-2.357833333	-2.779166667	-0.7195	-2.1545	-0.206666667	1.402833333	2.880333333
NM_172964	-0.351333333	1.951	-0.732333333	0.938333333	1.1625	0.612666667	0.998333333	0.906666667	-0.326333333
NM_178388	0.6965	0.364333333	0.202833333	1.3355	1.8535	0.5245	-0.060666667	-0.6585	-1.048333333
NM_001123370	0.451333333	0.485333333	-0.902666667	-2.427666667	0.651	0.461666667	1.507	0.867666667	1.886
NM_008521	-0.178	-3.785166667	-0.275666667	-1.175666667	-0.9985	2.043	1.984833333	0.914333333	1.025166667
NM_138313	-4.830166667	-4.299	-3.624166667	-3.958166667	-2.7645	-0.5175	0.515	-0.7705	0.45
NM_030244	-2.797	-4.469166667	-3.361666667	-1.507	1.6875	0.676	0.450833333	0.252333333	0.100166667
NM_177192	-0.063333333	0.371	-1.036666667	-2.719666667	-0.1185	1.126666667	-0.112666667	0.565	0.542666667
NM_029254	0.938333333	0.981666667	-0.355666667	0.795666667	0.819	-0.417333333	0.496333333	0.081	0.345
NM_001167818	-0.772	-0.779833333	0.337333333	-0.216	-0.168	-0.098666667	-0.940166667	0.241666667	-0.223166667
NM_001114124	-1.202	-0.791166667	-0.226	-1.097666667	2.703	1.256666667	1.509166667	-1.122333333	-0.1335
NM_001163518	-2.503	-1.809166667	-0.942333333	-2.561333333	-0.115	0.793333333	-0.099166667	0.740666667	-0.0545
NM_019733	1.557333333	2.361666667	2.205	0.92	-1.6645	-0.355333333	0.476333333	-0.588666667	-0.974666667
NR_104415	-0.276	-0.317833333	-0.255333333	-1.552	0.4875	1.375666667	1.772166667	-0.491	0.750833333
NM_001013381	0.674	-2.0215	1.29	-1.036	-0.692	-0.480666667	-1.256833333	0.051333333	-0.5435
NM_181344	0.69	3.257833333	0.871666667	1.897666667	-0.35	1.556333333	1.820833333	0.155666667	1.970166667
NM_001177945	-0.3875	-1.8285	0.222833333	0.4885	-0.2565	0.724833333	-0.2735	0.304166667	-0.270166667
NM_008748	-0.1195	0.217	2.431833333	2.5485	-1.2995	0.508166667	-0.234666667	-0.227833333	-2.018333333
NR_029460	1.5605	0.932	3.387166667	1.468166667	-0.4745	-2.130166667	-1.797666667	-1.4205	-1.946
NM_009506	1.112166667	2.855833333	2.485166667	1.535166667	1.893	2.7745	2.082166667	3.913166667	2.716833333
NM_024479	-3.5455	-2.2575	-1.336166667	-2.400833333	0.2235	0.766833333	0.757166667	-0.6205	0.154833333
NM_153761	2.564666667	0.8165	0.853666667	3.644	-1.2795	2.888333333	0.5365	2.190666667	0.930833333
NM_001081069	-3.148	-2.561	-0.293	-2.298	-0.478	0.418	0.047	0.198333333	1.393333333
NM_026633	-2.345166667	-2.330666667	-0.4775	-1.0035	0.577	0.8095	0.062333333	-0.279166667	-0.394666667
NM_145580	-0.734166667	-1.301666667	-0.257833333	0.541833333	-0.217	-0.764833333	-1.48	-1.066166667	-0.966
NM_028222	-0.642166667	-1.269833333	-0.365166667	-2.103833333	1.2975	0.7955	2.335166667	-1.544833333	0.7705
NM_016767	3.939166667	3.6075	3.624833333	0.7055	1.179	-0.871166667	-0.7955	-0.842833333	0.3115
NM_016894	-0.206666667	-4.866333333	-1.588666667	-0.618666667	-0.0965	0.986	1.467	-0.667666667	-1.896
NM_033615	-0.106333333	-0.322833333	-1.691666667	2.562666667	-1.0145	-0.680333333	-0.497166667	-1.936	-1.024833333
NR_030454	1.0545	1.216833333	-0.5355	-2.236166667	-0.0155	1.8995	1.594833333	1.692833333	2.2235
NM_031182	-4.489666667	-4.834166667	-2.726666667	-3.522666667	-1.1645	-0.11	-1.647166667	-2.207666667	-0.8735
NR_038151	-0.646666667	-0.642333333	-0.116	-1.424333333	-0.1455	0.55	0.743	0.501333333	-0.048
NM_026637	1.696166667	3.625833333	1.3705	1.744166667	1.2985	-0.166833333	0.7025	-0.0085	0.088833333
NM_026865	0.265333333	0.055833333	-0.136666667	0.991	1.61	0.962	0.686166667	0.283	-0.1235
NR_027984	0.0735	-2.557	-0.061166667	0.000166667	0.124	1.1305	0.8	0.339166667	0.316666667
NM_198425	-0.8205	-1.369333333	-0.440166667	-1.768833333	-0.7	0.830166667	0.824	1.063833333	0.259666667
NM_172740	-2.3785	-0.922666667	-0.695833333	-0.6365	-0.232	-0.201166667	-1.223666667	-0.6075	-0.567333333
NM_144862	-2.454833333	-0.646	0.189166667	0.685833333	-0.0025	0.353166667	-0.189333333	1.909166667	-0.319333333
NM_016785	-1.829	-0.0845	-1.897	-1.704666667	0.7115	-0.237666667	0.529166667	-1.801666667	1.019166667
NM_025427	-0.8515	2.004333333	-1.708166667	3.2935	2.0345	2.076833333	1.073333333	2.0135	-0.89
NM_001033321	-3.309333333	-3.537166667	-2.695333333	-0.958333333	-1.0545	0.863666667	0.706833333	-0.074	0.173833333
NM_024263	0.124333333	-1.0035	0.78	1.888666667	-1.7435	3.166666667	2.6585	-0.297	-1.1865
NM_001302619	0.0055	2.5835	0.478833333	2.3445	1.026	-2.8585	-0.8095	-2.228833333	-2.336166667
NM_026024	-2.689833333	-1.439833333	-1.824166667	-2.1735	0.5945	1.064166667	0.827833333	-2.022166667	0.529833333
NM_028959	-2.747833333	-2.133333333	-1.444166667	-2.4545	-0.169	0.431833333	0.723333333	-1.5795	0.499666667
NM_011823	-2.901333333	-3.875833333	-2.789	-4.149	-2.7435	-0.627666667	1.7675	1.075	2.962833333
NM_022019	0.4555	1.957833333	-0.205833333	3.1015	0.273	0.422166667	-0.226833333	-0.7315	-1.250166667
NM_028710	-1.940833333	-1.418333333	-1.129166667	-0.9415	-0.1205	-0.676833333	-0.314666667	-1.262833333	-0.732
NM_024444	-1.180166667	-0.289166667	-1.343166667	-0.814833333	-0.5925	1.1265	1.9905	-1.035833333	0.2705
NR_004442	0.530333333	0.348166667	0.573666667	0.434	1.0475	-0.736	-2.272833333	-0.306666667	0.023166667
NM_011226	-0.7765	-1.328166667	-2.807833333	1.6325	1.0755	-0.851166667	-0.758833333	-1.509166667	-2.261833333
NM_001163640	-2.5675	-4.377666667	-2.0355	0.179166667	-0.403	0.3495	-0.078666667	-0.521833333	-0.966333333
NM_030098	-1.756166667	-0.611666667	-1.898833333	-0.0465	0.8175	-3.4685	-2.726666667	-5.6335	-2.726
NM_183321	-3.438333333	-0.9245	-2.132666667	-1.468333333	0.121	-0.456	0.231166667	-1.913333333	-0.2775
NM_170599	-1.4775	-0.0645	-1.233833333	0.032833333	0.386	2.7645	0.701833333	3.388166667	0.634166667
NM_001316322	0.012666667	-1.2775	-0.911666667	-2.147333333	0.1895	1.473	2.819833333	-0.099	1.170166667
NM_001164289	3.333833333	2.68	0.5685	4.0735	0.204	-1.9005	-1.775333333	-2.087166667	-0.58
NM_008595	-2.596333333	-2.818666667	-1.970333333	-2.912666667	-2.6075	0.434333333	0.496	-0.836	0.021333333
NM_027919	2.275166667	-1.010166667	2.262166667	-0.665833333	-1.2095	-0.0595	-0.7365	0.942166667	-0.883166667
NR_126553	1.719166667	0.131666667	2.2835	1.468833333	0.131	0.157833333	0.745	-0.552166667	-0.026
NR_040432	-0.332166667	-0.185166667	-0.339166667	0.695166667	-0.219	-1.904166667	-2.237166667	-2.007833333	-0.894833333
NM_172439	-1.180833333	0.8075	-2.1025	0.1415	-1.5755	-0.7625	0.123166667	-0.229833333	0.207166667
NM_029031	-2.1045	-0.626333333	-0.850833333	-1.3905	0.1355	0.257166667	-0.041666667	-0.539166667	0.145
NM_011366	-2.803333333	-2.2005	-0.969333333	-3.283333333	-1.9015	-1.919333333	-0.4165	-2.279333333	-0.550166667
NR_033736	0.954833333	-0.369333333	-1.9695	-2.459833333	-0.1295	1.1495	0.813	0.141833333	0.118
NM_008522	-3.257166667	-2.079	-0.102166667	1.993833333	2.0095	-7.231833333	-3.686333333	-7.3035	-4.272
NR_029440	-0.938666667	0.119166667	0.691666667	0.051333333	0.4405	1.111	0.409833333	1.283333333	0.261833333
NM_011015	-0.890166667	-0.4135	-1.419833333	-0.839166667	1.403	0.054833333	1.6695	-2.278166667	1.1045
NM_026929	-2.035666667	0.460666667	1.197	1.814	2.4455	-0.471	-1.563	-2.518333333	-2.286
NM_001037925	2.509	4.6865	0.565	2.805666667	0.0915	-3.054	0.027166667	-3.669333333	-1.979166667
NM_178395	-0.063166667	1.996333333	0.746166667	-0.409166667	0.3835	0.6495	1.069	0.0005	0.75
NM_026163	-2.304666667	-1.785666667	-1.307333333	-0.679333333	1.583	0.612666667	0.103666667	1.557	-0.122666667
NM_080563	-0.11	2.643166667	0.488333333	0.931	0.197	-2.068	0.204833333	-2.702333333	-0.793166667
NM_030152	-1.1355	0.446666667	0.848833333	-0.0465	0.0665	-0.527166667	0.511666667	0.1915	-0.653
NM_025610	-2.106666667	-2.571	-2.052333333	-1.262333333	-0.225	0.646333333	0.217666667	-0.310333333	-1.144333333
NR_015572	-0.9615	-1.577	-1.269166667	-2.286166667	0.073	0.724166667	0.622	0.0835	0.91
NM_001081161	-1.743166667	-2.927666667	-0.896833333	-1.030833333	-0.441	2.4045	1.792	0.983166667	0.872666667
NM_025886	-1.058833333	-0.7395	-0.2495	-0.596833333	-0.071	0.8605	0.308166667	0.6345	-0.3325
NM_029338	-0.5195	0.117333333	-0.4565	-0.347833333	-1.7105	0.735833333	0.976333333	0.068833333	-0.309333333
NM_013925	-2.798666667	-2.117833333	-0.281333333	-1.225333333	-0.198	-0.681	-0.692833333	-0.772666667	-1.008166667
NM_025386	-0.092833333	0.032666667	-1.622833333	-0.500833333	-0.154	-0.326833333	0.830333333	1.1455	0.765
NM_177092	0.227	-1.9675	-0.447333333	0.507	-0.265	2.247666667	2.7275	-1.670666667	-0.832166667
NM_009957	-2.019666667	-1.572666667	0.355	-2.786	-0.563	-3.643	-3.560666667	0.285	0.684666667
NM_172453	-4.158333333	-3.416333333	-1.374	-3.386333333	1.1575	-0.552666667	1.397666667	-2.998	-0.346
NM_029942	-0.7325	1.151833333	0.0555	-0.155166667	1.468	0.604833333	0.9955	-0.173166667	0.7205
NR_027800	-0.9915	-0.641666667	-0.038833333	0.600833333	0.031	0.416833333	-0.619	1.160833333	-0.459333333
NR_073483	0.681166667	1.768666667	2.376166667	0.3065	3.3035	-0.935166667	-1.988666667	-3.0245	-0.869
NR_027352	-3.171666667	-2.585166667	-2.585666667	-3.222	-2.4165	0.844	0.219833333	-1.209	-0.701833333
NR_033512	-1.340833333	-0.852333333	0.273166667	1.411166667	-0.445	-1.615166667	-1.850666667	-0.8445	-2.054
NM_007670	-1.480666667	-0.783666667	2.133666667	-2.018666667	0.151	-1.481	0.106333333	0.344666667	-0.866
NM_008226	-1.104666667	-0.9755	-1.402	-0.427333333	-0.0935	0.661666667	0.5705	-2.805333333	-0.344166667
NM_145154	0.689666667	0.123833333	-0.853	2.043	0.2605	0.118	-0.288166667	-1.088	-0.525166667
NM_001081162	0.926333333	2.865166667	-0.485333333	3.386333333	0.4475	-1.615333333	-2.675833333	3.233666667	-0.208833333
NM_172474	-0.532666667	-2.353	-0.031	-0.544666667	-0.2	0.416333333	-0.869666667	0.017	-0.150666667
NM_009708	-1.487166667	-1.508333333	-0.210166667	0.259833333	-0.3035	0.5995	0.074	0.8835	-0.156
NM_027208	-0.411333333	-0.4375	0.193333333	0.948333333	-0.6375	4.272666667	2.822166667	2.496333333	1.3365
NR_121683	-1.194666667	1.284	0.716666667	0.747333333	0.0055	-0.492666667	0.513333333	-1.675666667	-0.887666667
NR_045810	1.323	-0.8235	1.857333333	0.9	0.517	2.679333333	0.583166667	2.133	0.389166667
NM_145549	-1.490333333	-0.088333333	-2.054666667	-0.974333333	0.0115	0.955666667	0.661666667	0.321666667	1.161333333
NM_133670	-0.462166667	-4.755166667	-2.198833333	-2.744166667	-0.321	-1.547166667	-0.8875	-0.4775	0.515833333
NM_001001985	-3.562333333	-5.033333333	-3.617333333	-2.897	-2.723	-1.19	-0.853	-1.438666667	0.287
NM_009928	0.5905	-1.495166667	0.419166667	-0.081833333	-2.5395	2.987833333	2.4155	0.5495	1.458166667
NM_177855	0.4895	-0.1755	-2.2155	2.410833333	-1.176	-2.0585	-0.4755	-2.981166667	1.201166667
NM_011703	-0.504333333	-4.178666667	-1.237333333	-0.749	-2.2135	2.654333333	0.925333333	3.135	1.613666667
NM_011509	-0.264333333	-0.661166667	1.309333333	2.139	0.5025	-2.144666667	-2.151166667	-1.801666667	-1.795166667
NM_001034859	4.535333333	9.074666667	1.035	5.049666667	0.3095	0.518	0.474666667	0.178333333	0.278666667
NM_001253890	-1.616333333	-3.733666667	-0.470333333	-0.068	0.952	0.565666667	-0.349333333	-0.479333333	-0.007666667
NM_001205369	0.151666667	0.177	-1.317333333	-1.867666667	-1.3795	1.471	1.57	0.991666667	1.145333333
NM_028266	0.007833333	-1.242166667	0.136166667	0.762166667	-1.625	3.465166667	3.4425	0.013166667	-0.9715
NM_181039	-1.6805	-2.354166667	0.622833333	0.3925	-0.3835	2.376833333	1.919833333	-0.486833333	-0.5135
NM_001013832	4.579833333	4.939	2.665166667	1.7935	-0.7095	2.8335	1.868	3.192833333	3.184666667
NM_008353	1.696	6.432666667	0.005	3.928	1.9565	-3.018666667	0.358	-0.813666667	-0.417
NM_001033149	0.1335	-0.066	0.070166667	0.340833333	2.0265	3.4075	2.202	3.770833333	1.041333333
NM_198657	0.323	-1.372833333	0.169333333	1.877333333	0.0145	-2.234666667	-1.753833333	-1.478	-2.2375
NM_029342	-0.815333333	-0.3845	-0.448	-1.556333333	0.1425	-0.143	-0.794833333	-1.021333333	-0.396833333
NM_029741	2.7485	2.664166667	3.399166667	-1.062166667	0.869	0.8225	1.540833333	-0.052166667	1.108166667
NM_175016	-1.082	0.2135	0.939	0.654666667	-0.034	1.663666667	0.322166667	0.168666667	-0.9265
NM_001034858	-1.96	-4.287166667	-2.958333333	-1.968666667	-0.175	0.701	0.448166667	-2.206666667	-0.6445
NM_027263	-1.485666667	-1.698333333	-1.352333333	-0.899	0.4245	1.436666667	1.087333333	-1.093666667	0.965333333
NM_001290709	-0.533833333	-2.122	-1.179833333	0.1585	-1.591	1.729833333	1.437333333	-2.0035	-1.515333333
NM_001081072	0.5365	-3.225166667	-1.880833333	-1.4705	1.4005	3.331833333	2.777166667	-0.3755	-1.121166667
NR_028360	-1.230833333	-2.981	-0.8195	-0.134833333	0.056	0.6845	0.522666667	-0.229833333	0.133333333
NM_029107	0.010833333	1.869666667	-1.5055	-2.5265	1.306	-0.7675	-0.222666667	-0.1925	1.572666667
NM_001128307	-1.085166667	-1.6645	-0.598833333	-1.4175	-1.0115	-0.559833333	0.041166667	-0.283833333	-0.150833333
NR_002702	0.003833333	-1.478	1.134166667	0.9295	0.266	-1.278166667	-2.738	-1.186833333	-2.378333333
NM_013648	3.782666667	2.461333333	4.786	2.360333333	-1.8475	0.714666667	-0.071666667	1.001333333	0.502
NM_011178	-1.1745	-0.677666667	0.078166667	1.5405	-0.2035	-3.8295	-1.489666667	-4.1085	-1.22
NM_001195537	-0.675666667	-0.279333333	-0.949333333	-2.646333333	-1.0255	0.266	0.544333333	0.778	0.162666667
NM_001166645	-2.074166667	-2.924833333	-1.425166667	-2.927166667	-0.464	-0.343166667	-1.0835	-0.2875	-0.163166667
NM_178753	-0.351666667	-2.429333333	-0.808666667	-2.414	-0.398	1.220666667	0.741666667	0.282	0.252
NM_011242	-1.512666667	-2.059166667	-1.066	-0.266333333	0.5765	-1.228	1.318833333	-3.084666667	-0.429833333
NR_027901	2.0665	2.418333333	-0.651166667	-2.0765	2.1385	1.025833333	2.317666667	0.815166667	1.853
NM_152818	-0.842	-1.812	-1.318666667	-0.187666667	-2.501	-0.642333333	-1.766	5.095	0.960666667
NM_001293689	-0.569	-2.058833333	-1.524333333	0.156666667	-0.8905	2.660333333	1.347166667	3.345333333	1.424833333
NM_008036	-3.453666667	-2.914666667	-4.082333333	-3.604333333	-1.8865	1.659	-1.864	-1.315	-2.722666667
NM_008743	-1.3545	-1.912	-0.276833333	-0.360166667	0.4065	0.863833333	0.475	-0.4235	-0.111
NM_175096	0.654666667	-0.779333333	0.810333333	0.480333333	1.4845	0.590666667	1.835333333	-1.788333333	0.173666667
NM_177471	-1.539166667	-2.060333333	-0.777166667	-0.6305	0.402	0.474833333	-0.449666667	-0.524166667	-0.657
NR_028543	1.315333333	1.2645	0.108	-3.024	1.019	0.273666667	0.726166667	-0.374666667	0.999833333
NM_001113419	3.969333333	0.4435	2.505666667	5.088	-0.5335	1.676333333	1.7995	0.598	-0.431833333
NM_001024474	-1.616	3.884333333	-0.522	2.282666667	1.044	-1.762333333	0.276	-0.751333333	0.386
NM_010327	-0.179333333	-1.362666667	2.091333333	2.761	-0.9365	1.274666667	1.434666667	-0.831	-1.411333333
NM_001163457	-1.0415	-0.325666667	-0.772166667	1.360833333	-0.444	-0.1185	0.081333333	-0.145166667	0.265666667
NR_131983	-1.935833333	-0.888166667	-0.590166667	-1.485166667	-0.2575	-0.644166667	-1.239166667	-0.0715	-0.288833333
NM_001033465	-1.745	-1.385	-0.802666667	0.773666667	1.874	0.666	0.126333333	1.283	-0.086
NM_033607	-1.083166667	0.241333333	-0.1845	0.746166667	0.779	-1.368166667	-1.941333333	-2.136166667	-1.347333333
NM_011979	2.602166667	3.228166667	2.3735	-0.543166667	-1.9105	-1.4925	-1.342166667	-0.7975	0.752833333
NR_130973	-0.243833333	-0.682666667	-0.914166667	0.011166667	-0.859	3.9635	6.08	-0.917166667	-0.828333333
NM_019511	1.184833333	4.386	0.165166667	-0.415166667	1.0155	-0.078166667	-0.243	6.1235	1.732333333
NM_145373	2.321	3.1035	-0.696	6.187	0.5415	-1.361333333	0.1505	-0.789666667	0.192833333
NM_001122683	0.121333333	-1.396666667	0.184	0.125	0.655	1.338666667	0.3	0.444333333	0.721666667
NM_001033416	-1.332333333	-0.310666667	-0.405	-0.031666667	0.2785	0.483333333	0.902	0.532333333	1.568
NR_027894	-1.2015	-1.072666667	-0.433166667	0.286166667	-0.267	-0.328833333	-0.227	-0.148166667	-0.654
NM_001289658	-1.113666667	-1.1825	-1.601	-2.151666667	-0.1985	0.316666667	-0.019833333	-0.028	0.1775
NM_019410	-1.5475	-0.810833333	-0.679833333	-1.429166667	-0.063	-0.106833333	0.872833333	0.215833333	-1.674833333
NM_029686	-2.7455	-3.784666667	-2.303833333	0.251166667	-1.363	-0.4945	-0.801	-0.894166667	-1.840333333
NR_040728	-1.610333333	-0.374	0.177666667	0.782333333	0.0065	0.718333333	-0.084333333	-0.636333333	-1.430666667
NM_021718	2.632666667	1.872833333	0.005333333	2.457666667	-1.1825	-1.224333333	-0.5645	-0.198333333	0.206166667
NM_001015681	-1.737333333	-0.719333333	-0.204666667	-1.168666667	0.0425	0.15	-0.541666667	-0.208666667	-0.342333333
NM_001008231	-1.078833333	0.511166667	0.645833333	0.3505	0.0015	-0.778833333	0.5065	-1.131833333	-0.192166667
NM_001162884	-0.822833333	-0.227	-1.629166667	1.244833333	-0.48	0.5855	2.306333333	-2.6065	1.189666667
NM_029937	-0.1735	1.309	0.1735	2.320166667	0.3635	0.137833333	0.572333333	-0.6795	0.376666667
NM_145222	0.974833333	-1.741666667	-0.4965	-1.206166667	2.413	1.1375	0.692	1.564166667	1.289333333
NR_037956	-0.378166667	-2.266	0.040833333	-1.397833333	0.7945	1.239166667	1.179	-0.977833333	-0.39
NM_145070	-0.9685	0.2175	1.1155	1.134166667	0.363	-2.175166667	-0.994166667	-2.4905	-1.6655
NM_009538	1.994166667	1.262833333	0.3875	5.2395	0.8955	-0.4795	-0.5305	-2.053833333	-1.586166667
NM_021396	1.648333333	3.4455	2.108	2.379666667	5.109	-0.416333333	-0.722833333	-0.348333333	0.452833333
NM_009631	-0.284333333	-1.070333333	-0.424333333	-0.539	-1.0425	-0.371	-0.564	0.145	-1.276333333
NM_183287	-1.518	-2.1325	-1.975333333	-1.870333333	0.668	-0.087	0.1255	-0.937333333	-0.4865
NR_015556	-0.812666667	-4.2495	-1.567666667	-2.356333333	-1.6815	0.424333333	-0.392833333	0.378333333	-0.2465
NM_010190	-0.421666667	-1.871166667	0.138666667	2.476	-0.8175	-2.633666667	-1.739833333	-2.258333333	-2.0205
NM_008597	-0.278666667	-2.637	-1.219666667	-0.349333333	-1.3155	1.767	2.242	-0.643	-2.996666667
NM_019631	0.746166667	0.326333333	0.809833333	0.600166667	-1.606	3.051166667	2.850666667	0.670833333	0.445
NM_133246	-1.098333333	-1.131	-0.405	2.356	-0.487	-2.767	-0.986333333	-2.232	-1.206333333
NM_001039385	4.052	2.530833333	1.880666667	0.990666667	-0.596	-0.471333333	0.383833333	-0.066	-0.3945
NM_021397	2.723333333	0.852333333	1.014666667	5.404333333	-0.051	1.356	-1.342	-0.061	-1.911666667
NR_106059	-2.513833333	-0.722166667	-0.854166667	-0.801833333	-0.575	-0.847166667	-0.132166667	-0.796833333	-0.7995
NR_033145	-0.225	-0.422333333	0.066666667	-0.228666667	0.4865	0.453	0.713666667	0.108	-0.061
NM_001289613	-1.536333333	-0.2445	-0.500666667	0.631666667	-0.756	-2.012	-2.504833333	-2.339666667	-1.143833333
NM_001165919	1.348666667	4.851166667	-0.338666667	1.977	-0.1685	-1.532	-0.7405	-0.899666667	0.138166667
NM_144548	1.693833333	5.392	0.833833333	2.126166667	0.7275	-0.469833333	0.725	-0.384166667	0.339
NM_019684	-1.1335	-3.019333333	-1.451833333	-1.480833333	-2.8145	1.331833333	1.556666667	-1.565166667	-1.182333333
NM_001252664	1.184666667	0.899	-0.95	4.445	-0.54	-0.286333333	0.583	0.397333333	0.02
NM_152814	-0.776333333	-1.495833333	0.345	-1.531666667	-0.224	0.478	-0.102833333	0.465333333	-0.675166667
NM_001289649	0.1825	0.234333333	-1.3105	-1.9115	0.542	0.6165	1.191666667	0.535833333	1.247666667
NM_001272041	2.234	0.846666667	0.398333333	-0.363	0.9855	2.652666667	1.027	2.929333333	2.065
NM_001141921	-0.346666667	-0.346333333	0.95	-0.629333333	-2.0405	0.604333333	0.723333333	0.625333333	0.699666667
NR_024068	-1.717333333	-1.557333333	-1.026333333	-1.467666667	0.4435	-1.764	-1.028666667	-1.399333333	-0.815
NM_172564	-2.007666667	-2.196833333	-1.625666667	-2.662666667	0.094	-0.452333333	1.0475	-1.959	-0.6465
NM_016964	-0.911333333	-1.852	-0.536	-0.878333333	-0.373	0.756333333	-1.124	-1.869	-0.774666667
NM_146004	1.212833333	-0.645833333	2.222166667	1.702833333	0.0335	-1.367833333	-1.2075	-1.643166667	-0.938166667
NM_025658	2.691166667	3.689333333	1.082166667	1.573166667	-1.0705	-0.6105	1.925	-1.268166667	-0.490666667
NM_008059	0.0385	-0.603	1.749166667	1.9995	1.498	-0.079166667	0.048	-1.707833333	-1.110666667
NM_178372	0.172833333	-0.588666667	0.584166667	1.782833333	-0.1915	-1.605833333	-1.804	-1.939166667	-1.89
NM_019404	-1.826333333	0.085333333	0.523666667	-1.296333333	-0.395	-0.903333333	-0.896	-1.424	-0.223333333
NM_008409	-0.104333333	-0.567166667	-0.774666667	-1.586333333	0.1495	0.008666667	3.125166667	-0.807333333	-0.808833333
NM_153504	-0.769166667	-1.082166667	0.842166667	0.436833333	-0.944	-0.1505	-0.825166667	3.586166667	0.896833333
NM_001166625	1.509166667	1.829333333	2.234833333	-0.095166667	-0.109	-0.2085	0.672666667	-0.674166667	1.834666667
NM_019935	1.071	2.289333333	-0.123666667	-0.451666667	-0.562	-1.32	0.115333333	-1.629	-0.225666667
NM_001002927	-0.412333333	0.682833333	-1.048	-1.988	3.651	-1.070666667	1.900166667	0.23	0.822166667
NM_001290311	0.994	6.381	1.877	1.875333333	0.455	-0.424666667	0.359	-0.497666667	-0.375
NM_205819	1.184	0.559166667	0.105	4.937	0.4595	0.164	0.729833333	0.392333333	-0.3195
NM_016678	-1.460166667	-1.645833333	-1.089166667	-0.8585	-0.23	-0.565833333	0.843833333	-0.662833333	-0.696166667
NM_178699	-1.573	-2.934166667	-1.845333333	-3.048333333	0.8255	0.397	0.0785	-0.670666667	-0.019833333
NM_009879	-0.920166667	-1.004833333	-1.488833333	-0.972166667	-1.029	-0.480833333	1.131833333	-1.686166667	0.248833333
NM_022982	1.167	3.144833333	1.508666667	0.595	0.6925	1.777333333	0.6335	0.128333333	0.5505
NR_015558	-1.431333333	-2.322333333	-2.463666667	-2.227333333	-2.3275	0.261333333	1.137	-1.117	-0.375
NM_020510	0.699666667	-1.013166667	0.749666667	1.188	-0.4895	3.626666667	3.347833333	0.327	0.000166667
NR_038030	-1.527833333	-3.03	-0.896166667	1.685833333	-0.5485	-0.750833333	-0.35	-1.6135	-2.480666667
NM_145953	1.411333333	1.671166667	0.873	-0.539666667	0.985	-0.219333333	0.214166667	-0.94	-0.449166667
NM_023727	0.178666667	-0.03	-0.535	-0.256333333	-1.321	0.372666667	0.347333333	0.161333333	2.753333333
NM_001164518	-0.375	1.028666667	-0.309333333	3.143333333	-0.3665	1.525333333	1.380666667	-0.538666667	-0.815
NM_026414	0.208	-0.183666667	0.666	2.929	-0.5275	-1.618333333	-1.177666667	-1.537666667	-0.769
NM_001252347	-1.293166667	0.308166667	-0.5795	-0.3155	0.8535	0.345833333	0.568833333	-0.614166667	0.566833333
NM_207000	-1.694166667	0.047333333	-0.544166667	-0.207833333	-0.7185	0.061166667	0.370333333	0.583833333	-0.304
NM_194269	0.368666667	-0.324166667	0.244666667	0.999666667	-0.297	0.688333333	-0.079833333	0.805	0.126166667
NM_001172064	-0.197666667	-0.05	-0.673333333	0.787333333	0.3805	0.535666667	0.625666667	0.204666667	-0.010666667
NM_001164813	-0.4265	-1.097333333	0.0495	0.1165	0.4655	1.0905	-1.147333333	0.939166667	-0.127666667
NM_016872	-0.779	0.1085	0.074666667	-0.204333333	0.516	0.912	0.5815	-0.297666667	0.309166667
NR_015508	-2.6	-0.815833333	-0.887666667	-2.542666667	0.3755	-0.452666667	-0.281166667	-0.990333333	-0.286833333
NM_144867	-1.212833333	-2.584666667	-1.943833333	-0.800166667	0.044	0.5145	1.101	0.527833333	1.022
NM_011079	0.407333333	0.3665	-1.480333333	-3.366333333	0.4925	-0.148333333	-0.640166667	0.098333333	-0.0545
NM_001013814	-2.383666667	-1.684166667	-1.475	-0.342333333	-0.3775	-1.75	-0.664166667	-1.832666667	-0.813166667
NM_001305441	0.8615	-0.7295	2.775166667	-0.460166667	-0.493	-0.1205	2.201833333	-2.487833333	-0.682833333
NM_001160713	-0.399833333	-2.6165	-2.155166667	-3.117166667	1.1515	-1.775166667	-0.416166667	-3.590833333	-2.112833333
NM_008393	0.385	-1.176833333	0.825666667	0.609333333	0.122	3.054	2.9315	0.304	-0.994833333
NM_011196	-0.437333333	1.4065	-0.180333333	-1.284	1.851	-1.879666667	-1.081166667	-2.601666667	-0.1115
NM_024198	-1.694	-0.744333333	-0.886333333	-1.024	0.4575	0.616333333	2.309	-2.133333333	-0.300666667
NM_001290816	0.325333333	0.582666667	0.124	1.264	3.364	0.108333333	-0.668666667	-0.995666667	-1.254666667
NM_030094	2.514166667	1.407333333	1.593833333	0.879833333	0.517	0.972166667	-0.608	0.7945	1.132666667
NM_029602	-0.905333333	0.244333333	0.110666667	0.967666667	-0.191	0.980666667	0.709666667	0.301	-0.137
NM_001174169	-0.1595	-0.9905	-0.256166667	-0.8005	-0.69	-0.234166667	-0.066833333	0.0435	-1.306166667
NR_028364	-1.332333333	0.091333333	-1.243333333	-2.263333333	-0.0825	0.207666667	0.307666667	-0.565333333	0.109333333
NM_172727	-0.707333333	0.188666667	0.049	-1.476333333	-0.208	0.384333333	0.613666667	-1.727	0.617666667
NM_001166644	-2.6115	-1.799166667	-1.745166667	-0.7235	-0.0425	0.277166667	1.013833333	0.025833333	-0.236833333
NM_001254745	-1.032166667	0.197666667	-0.204833333	0.532833333	-0.093	-0.3585	0.352333333	-0.144833333	-0.929
NM_199200	-1.981833333	0.7525	-1.0935	0.181166667	-0.69	0.969166667	1.166833333	-1.4565	-0.129166667
NR_106002	1.236833333	-0.003	1.936166667	3.408166667	0.0855	-0.233833333	-0.835333333	0.069166667	-1.18
NM_177828	2.678	2.1935	0.326333333	2.464	0.368	-1.698333333	-0.397833333	-1.247	-0.156833333
NM_007800	-1.113	-0.518666667	0.011	1.289	-1.0415	-2.645666667	-0.585333333	-2.669333333	-0.592666667
NM_001013384	-1.083166667	-0.775833333	-0.164833333	0.488166667	-0.3055	0.972833333	2.438833333	-1.642833333	-0.868833333
NM_021391	-0.467	0.782666667	-0.165333333	1.081666667	2.7665	0.234	0.367	-0.332333333	-0.834666667
NM_008434	0.017333333	-3.203333333	-0.848666667	0.221666667	1.4545	-0.933	-1.000666667	-1.005333333	-1.166666667
NM_008768	1.041333333	3.833666667	1.809	0.454666667	0.1385	1.925666667	1.241333333	0.077	0.018333333
NR_131201	-0.650166667	-0.592833333	0.1565	-0.6635	-0.1275	-0.074833333	-0.0125	-0.123166667	-0.349833333
NR_030698	-0.5965	-0.236	0.478833333	-0.6455	0.1685	0.0795	-0.454666667	0.557833333	0.584666667
NR_038184	0.378	-0.173333333	0.660666667	-0.649666667	0.607	-0.649666667	-0.800666667	0.114666667	0.479333333
NR_040318	-1.642833333	-0.793666667	-0.405833333	-1.3925	-0.0145	-0.652833333	-0.850666667	-0.6355	-0.002
NR_040294	-1.086833333	-1.280333333	-0.675833333	-1.211833333	-0.599	0.0965	-1.071333333	-0.7485	-1
NR_027963	-1.343833333	-2.4135	-0.441166667	-1.483833333	-0.389	0.514833333	0.810166667	-0.768833333	-0.672833333
NR_004447	-0.165166667	1.441	-0.804833333	-0.677166667	1.0465	1.052166667	1.351	0.8995	2.348
NM_011988	-0.098666667	-0.980833333	-0.273666667	0.864333333	1.5295	0.556	0.824833333	-0.529	-0.4045
NM_001309430	-2.733833333	0.537	-2.331833333	-2.526166667	1.4195	-1.5295	-1.545333333	-3.273166667	-1.196333333
NM_053191	0.899166667	-0.115	-0.374166667	-0.7245	-1.1445	2.511833333	1.857666667	0.800166667	0.130333333
NM_011427	-0.126833333	-1.355333333	0.977166667	0.6595	-0.8705	2.828833333	1.524333333	1.121166667	-1.131333333
NM_016778	-1.215666667	-1.277666667	-0.999333333	-0.936666667	2.3985	1.398	2.109333333	-2.1	-0.792333333
NR_028263	-3.054666667	0.427	-1.732	-3.351333333	0.674	-0.848333333	-0.657	-1.503333333	-0.32
NR_106188	-1.744	-0.600833333	-2.372333333	-2.890333333	-0.5975	-0.890666667	1.3455	-1.588	0.013166667
NM_177161	-0.882666667	-1.319333333	-0.782333333	0.878	-1.4355	2.377333333	1.443333333	-0.162	-2.335
NM_028892	-2.084833333	-2.071166667	0.125166667	-0.7725	-0.009	-0.5695	-1.740166667	-0.649166667	-0.6865
NM_001291292	-0.7665	-1.928833333	-1.621833333	-1.7135	-1.1775	1.852166667	1.5305	-0.816833333	-0.1105
NM_010226	-0.696833333	-1.559333333	0.546166667	0.7615	-0.126	2.516833333	1.862	-0.023833333	-1.114
NR_028577	-0.767333333	-0.9995	1.256	1.898	-0.712	3.387	2.588833333	0.803	-0.2365
NM_001037928	1.694	2.288166667	-0.324	2.055333333	0.579	-0.383	0.078833333	-0.933333333	0.534166667
NM_010271	-1.525333333	-0.5785	-1.863	-2.022666667	1.7375	-0.620666667	-0.211833333	-1.936333333	0.002166667
NM_022030	-1.5095	-1.1895	-2.324166667	-2.253833333	-0.0475	0.130833333	2.471166667	-2.462833333	1.0305
NM_001012766	0.092333333	-0.985833333	-0.442333333	-0.116333333	3.1515	0.091333333	-0.064833333	-0.660666667	0.262833333
NM_007895	0.399333333	-0.686666667	-0.660666667	-0.566666667	3.398	-0.181	0.658	-1.221666667	0.303333333
NM_017388	0.005166667	-0.942666667	-0.445833333	-0.2585	3.18	-0.162166667	-0.164666667	-0.870166667	0.061
NM_172946	2.7195	1.888166667	2.7775	0.357833333	1.4685	0.295166667	0.374833333	-0.3195	0.6795
NM_010390	1.3255	1.8695	-0.1835	-0.319833333	0.4445	0.671166667	-0.553166667	1.3925	0.4625
NM_029370	1.479	-0.565166667	-0.702666667	2.053	0.232	0.14	1.196833333	0.258	0.002833333
NR_027866	0.999	0.508333333	1.371333333	-0.760333333	1.644	1.702666667	0.669333333	1.796	0.720333333
NR_028042	-0.331	0.9005	-2.421	-3.114333333	1.0945	-0.683	-0.465166667	-0.756	1.171166667
NM_144847	-0.765166667	-1.149833333	-0.2185	-0.903166667	-1.2425	-0.8905	-0.0165	-0.703166667	-1.391166667
NM_198622	0.448166667	-1.3375	1.9415	1.124833333	-0.433	1.690833333	0.716833333	1.377166667	0.7675
NM_008993	-0.452833333	1.197	-1.1195	0.6375	0.8005	0.519833333	0.122666667	-0.382833333	-0.781666667
NM_001289791	-2.151333333	-0.485166667	0.558	-0.457333333	-0.2945	-0.179333333	-0.887833333	-0.193333333	-0.5835
NR_037681	0.555833333	1.398833333	-0.740166667	-1.5805	1.089	-0.665833333	0.760833333	-0.198833333	0.929166667
NM_172450	1.497333333	1.7975	-0.367333333	1.917	1.265	1.333333333	1.9855	1.163666667	1.848166667
NM_021355	-0.167166667	-0.468	0.3395	1.548166667	-0.164	0.116833333	0.646333333	-1.634833333	-1.526333333
NM_016867	-0.557333333	-2.282166667	-1.114333333	-0.253333333	-0.564	1.199333333	0.311166667	0.431333333	-0.936833333
NR_103513	0.282166667	1.317	0.622166667	-0.116833333	1.2445	-0.9575	1.041666667	-0.5685	0.839333333
NM_001004173	-1.144166667	-0.237	-0.481166667	-3.150166667	0.3055	-0.600833333	0.007333333	-1.108166667	0.457
NM_011162	-0.9275	-0.957	-0.6385	0.044166667	1.652	-0.025166667	0.307	0.1885	0.355333333
NM_001166580	1.1575	0.236333333	2.025166667	-1.3415	0.1225	0.036833333	-0.45	-0.782166667	-0.216
NR_038023	-1.348833333	-0.388	-1.7125	-0.0245	-0.0985	0.259166667	0.516666667	-1.4735	-0.513666667
NM_026150	-1.545333333	-0.068833333	-0.622333333	-1.356666667	0.6355	-0.454	-1.166833333	-2.480666667	-1.008166667
NM_009878	1.994666667	0.781833333	0.326333333	2.114	0.1665	1.902	0.255833333	0.361	-1.1625
NM_027294	-0.791333333	0.393833333	-2.255	-2.911666667	-0.6195	-0.828	1.514166667	-0.359666667	0.919833333
NR_102329	-1.421166667	1.307	-0.9555	-0.370166667	0.565	-0.787833333	0.663333333	-2.1415	-0.049
NM_145920	2.113	-0.410333333	1.631	2.437666667	-1.0035	3.495666667	1.837333333	0.814	-1.486333333
NR_028307	1.466666667	-0.423333333	2.090666667	2.867333333	-0.2655	-0.339333333	-1.055666667	-0.355333333	-1.104666667
NM_010809	0.687333333	-0.559166667	0.789	-0.105	-1.749	1.082	-0.880166667	1.020666667	2.7365
NM_007696	-0.609166667	-1.0465	-0.6285	-1.2945	-0.0735	-0.5155	-1.555166667	-0.618833333	-0.799166667
NM_031163	0.373333333	-2.187166667	0.476	1.17	-0.766	0.126666667	-2.793166667	1.429	-0.9675
NR_046069	-0.062833333	1.4115	0.831166667	-0.249833333	0.1995	-1.4015	-0.9105	-0.8105	-0.715833333
NM_017371	1.526833333	0.489166667	0.7325	1.198833333	-1.2715	0.029833333	0.442166667	-0.5305	-0.306833333
NM_026167	-0.2535	-1.841666667	-0.7595	0.272833333	-1.6085	1.0135	1.908666667	-0.930833333	-1.450666667
NM_007969	1.798666667	2.5165	1.39	-0.667333333	0.827	-1.005666667	1.0015	-0.269666667	0.4425
NM_001024707	1.436166667	-1.160833333	0.179166667	0.7225	-1.063	1.1295	1.567166667	0.3845	-1.773833333
NM_030141	0.701	-0.411833333	-0.075666667	-0.478333333	1.759	-0.140333333	0.650833333	-0.479333333	-0.5195
NM_178712	1.261333333	0.051666667	1.304333333	1.946666667	-1.3575	0.830666667	0.227333333	0.627	-0.820666667
NR_028578	0.879	0.359	-1.131666667	0.416666667	-0.604	-1.571666667	0.570666667	-0.876333333	-0.726333333
NM_001289678	1.26	-0.244	0.602333333	0.715333333	0.497	1.316333333	1.304333333	0.480666667	0.646666667
NM_001164763	1.6225	0.026833333	0.055166667	-0.781833333	0.7565	1.4095	1.250833333	0.3025	0.0935
NM_178779	1.729166667	0.419333333	-0.695833333	1.301166667	0.703	-0.639166667	0.878333333	-1.003833333	-0.137333333
NM_028179	2.1105	0.19	1.643166667	1.2095	0.9915	0.8955	0.695666667	0.874166667	0.978
NM_025705	1.108	-0.261666667	0.225	0.555	0.7085	1.246333333	1.386666667	0.014333333	0.755333333
NR_105976	0.332333333	-0.494666667	0.427	1.362333333	-0.5005	-1.500666667	-1.416	-0.793333333	-0.768
NM_009763	0.868833333	3.758833333	0.7035	-0.112833333	1.5215	0.002833333	1.1695	-1.493166667	1.1265
NM_001033342	-1.144166667	0.043666667	0.721833333	-0.268833333	-0.335	-1.1425	-0.522666667	-0.4305	-0.554666667
NM_007679	2.746833333	-0.4125	2.794166667	-1.094166667	0.282	-0.167166667	-0.153166667	0.531166667	1.1785
NM_153287	2.468833333	3.5295	1.3995	3.4815	1.702	0.480833333	0.598166667	-0.206166667	-0.2545
NM_133753	-0.272666667	0.3715	0.368333333	-0.089333333	0.853	0.825333333	1.353166667	1	0.160833333
NM_030887	2.574833333	3.559166667	2.5615	3.299833333	0.769	-0.5655	-0.6495	2.780166667	0.975166667
NM_001159394	3.308666667	2.9235	3.356333333	1.313	-1.8165	-1.496	-0.497166667	1.194666667	2.319166667
NM_001081287	-1.6785	0.13	-1.0285	-0.7625	0.1465	0.215166667	0.454333333	-0.155166667	-0.254333333
NM_145575	-0.638166667	-1.492166667	-0.1105	0.5845	-0.732	2.3815	1.900166667	-0.346833333	-0.461166667
NM_025633	-0.122166667	-1.805166667	0.337166667	0.0925	-0.3385	0.512166667	-0.578166667	-0.257166667	-0.400833333
NM_138606	0.8355	0.671166667	2.7415	0.526833333	-0.5565	0.333833333	0.0145	0.208833333	1.7425
NM_013657	0.1955	3.032166667	0.8825	1.431166667	0.6995	0.699833333	0.6135	2.216166667	0.6405
NM_019388	2.254166667	3.3925	-0.263166667	3.277166667	-1.375	-2.303166667	-2.294166667	0.7635	-0.530833333
NM_001201470	0.329833333	2.418	0.1895	0.660833333	2.664	0.1155	1.677	-2.1355	0.124333333
NM_178407	-2.7215	-1.864	-2.4665	-0.9325	1.0615	1.337833333	1.168666667	-1.166833333	-0.927333333
NM_178214	-2.137	-1.062666667	-2.365	-1.926	0.2045	-1.437	-1.297666667	-0.924666667	-0.894
NR_027852	6.141166667	6.379	4.7955	5.261166667	2.2275	-0.5435	0.631	-1.236833333	-0.475333333
NM_009404	2.177	2.447166667	1.695	1.541333333	0.8285	-0.778666667	-1.258833333	0.078666667	0.025166667
NM_008321	1.584166667	-0.7945	3.381833333	1.377166667	-2.507	3.805166667	0.839166667	2.0385	0.2905
NM_001111043	-0.018666667	-1.4685	0.802	2.709333333	-1.0845	3.707333333	2.5955	0.025666667	-1.267833333
NM_013813	-1.426	0.203	-0.923333333	-0.287	-0.836	0.164666667	1.089666667	-1.532333333	0.153
NM_001252438	0.467166667	1.092333333	2.3835	0.0875	-0.296	-1.023833333	-0.523666667	0.209833333	0.010333333
NM_009930	-0.002333333	-2.4655	0.723	1.952	-1.2175	3.220666667	3.073166667	-0.529666667	-0.9035
NM_027373	-1.212666667	-0.6465	-0.205666667	0.345333333	0.782	-0.432666667	0.136833333	-0.976333333	-1.258833333
NM_178595	-0.48	-0.763666667	0.742	-0.277333333	1.2845	0.435333333	0.258666667	-0.527	-0.496666667
NM_009228	-1.966833333	-1.100166667	-1.351166667	-1.7635	-0.7205	0.727166667	0.4435	-0.8605	0.640833333
NM_183161	-3.590166667	-2.826333333	-1.4475	-1.3515	0.0105	-0.183833333	-0.347333333	-1.086833333	-0.573666667
NM_001289877	-2.591	-2.001333333	-1.953666667	-2.408333333	-0.8375	-1.896666667	0.252333333	-1.94	0.809333333
NM_007987	3.0765	4.037833333	3.379833333	2.164166667	0.0935	-1.197166667	-0.1045	0.963833333	0.7925
NM_172470	-1.363666667	-0.542	-1.973666667	-0.919	0.0495	0.281666667	0.439333333	-0.151666667	-0.027333333
NM_011340	0.445833333	-1.600666667	0.4295	1.9555	-1.11	3.036833333	2.477333333	0.382166667	-1.377666667
NM_183140	0.567	0.679	0.071333333	1.573666667	-0.3755	0.037333333	0.318666667	0.24	0.474333333
NM_172437	-1.8945	-1.2265	0.438833333	-1.412166667	0.3425	-0.0755	-0.155833333	-0.1265	0.019166667
NM_177363	4.885333333	7.256	5.103666667	1.84	4.7655	-1.682	-1.390666667	3.166666667	3.023
NM_172832	-3.315	-2.7805	-1.219	-1.305333333	2.0375	0.243333333	0.438833333	-2.343	-0.5485
NM_172647	1.5365	1.9085	0.105833333	0.8445	0.081	0.9675	3.438166667	-1.434166667	1.280166667
NM_010394	2.890166667	5.7845	3.043166667	3.770166667	0.5925	0.3435	1.433833333	-2.2505	-1.860166667
NM_001201460	2.884166667	5.790833333	3.019166667	3.746166667	0.597	0.327166667	1.457833333	-2.032166667	-1.8875
NM_172637	-0.314	-0.833	-0.549666667	-0.889666667	1.513	-0.126333333	0.008666667	0.562666667	1.179
NM_001159965	-1.9205	-1.642333333	-1.538166667	-1.706833333	-1.288	-0.3255	-0.218666667	-0.5265	0.249
NM_010929	-2.467333333	-2.095833333	-2.226	-0.639666667	-1.463	1.620333333	1.5885	-0.411666667	-1.2965
NM_009846	-3.400333333	-0.092833333	-1.216	-1.005	3.6855	-2.766	0.164166667	-6.52	-3.3375
NM_001301705	-1.619333333	-0.277833333	-0.499333333	0.491666667	-0.769	-0.253666667	0.7075	-0.604	0.3695
NM_001291455	-0.358833333	-1.167	0.7455	2.502833333	-0.5985	3.1175	2.475	-0.348833333	-0.59
NM_001033122	7.802166667	7.996166667	5.741166667	6.878833333	0.015	-1.404833333	-1.2695	1.523166667	2.3995
NR_102289	-0.2205	-1.672833333	0.6015	0.312166667	-0.1235	0.663833333	-0.121166667	-0.3065	-0.971833333
NM_022563	-1.607166667	-1.138166667	-0.430833333	0.9005	-1.014	1.526833333	1.502166667	-1.1085	-1.102833333
NM_133209	1.8065	1.963333333	2.566166667	1.380166667	-1.4175	-1.8665	-1.351	-0.694166667	1.361333333
NM_007739	-1.428166667	-2.5785	-0.3695	1.246166667	-1.8285	2.121166667	1.663166667	-2.292833333	-2.6365
NR_033510	-0.026	-1.2285	-0.409666667	-1.631	1.979	-0.108333333	0.049833333	0.455666667	1.608166667
NM_026439	0.201166667	-2.595166667	-0.690166667	1.518833333	-0.7425	2.544833333	2.7585	-2.324166667	-3.890166667
NM_020606	-0.093	-1.674333333	0.514333333	2.229333333	-1.172	2.742	2.122666667	-0.594666667	-1.565333333
NR_045268	-1.737166667	-0.740833333	-0.425833333	-1.166166667	-0.861	-1.1135	-1.5765	-0.156833333	-0.6275
NM_172118	0.118666667	-2.722166667	1.055333333	2.293	-2.256	3.336666667	1.537166667	-0.965	-1.996833333
NM_021715	2.466333333	-2.0745	1.885666667	2.288666667	1.772	-1.329666667	-0.7815	0.164	1.296166667
NM_017370	2.076333333	1.572833333	3.304666667	3.005	-0.7825	-3.220333333	0.7935	-4.834666667	-1.446166667
NM_013606	4.729	5.283166667	2.439666667	4.715666667	0.1525	-3.349	-1.9305	-3.935666667	-1.607833333
NM_001012477	-0.008166667	-1.335333333	1.6165	2.651833333	-1.221	2.6925	2.318666667	-2.011833333	-2.861666667
NM_011407	2.743666667	7.088666667	1.347666667	4.302333333	1.045	-6.077	-2.795333333	-5.928333333	-3.066666667
NR_033508	-0.530833333	2.311166667	-0.0175	0.058833333	1.5695	-0.0475	0.926166667	-1.3775	1.566166667
NM_010553	-1.268333333	-1.414333333	-1.13	0.148666667	1.458	-1.649	-0.370333333	-1.335666667	-2.096
NM_018865	-0.7	-2.311333333	0.593333333	2.079333333	-1.029	4.058666667	2.717666667	0.569	-2.340333333
NM_173036	-2.684833333	-2.073	-0.607833333	0.549166667	0.5595	0.529166667	1.483333333	-0.889166667	-2.007
NR_002700	1.94	2.576666667	-0.010666667	-1.991	1.1125	2.201666667	3.563666667	1.037333333	1.716333333
NM_030261	0.494166667	1.272833333	-1.465166667	3.068166667	-0.2255	0.3215	0.5905	-0.615833333	-0.2265
NM_009368	-2.526	-2.726	-1.566666667	0.384333333	-1.5655	1.168	1.109333333	-0.332333333	-2.264
NR_003368	-2.532333333	-1.1095	-1.942	-1.881	2.3265	0.358333333	1.0205	-1.158333333	-0.3805
NM_008501	2.128833333	2.656333333	2.7855	3.050833333	-0.385	2.369833333	1.840333333	1.316166667	1.546666667
NM_001123382	-0.5335	0.512666667	0.068166667	-0.512833333	2.135	0.1295	1.359666667	3.466833333	0.626666667
NM_008695	-1.580333333	-2.198666667	-0.954333333	-1.148333333	-0.152	-0.661	-0.595333333	0.778333333	0.939
NM_144534	-1.290666667	-1.935333333	-1.142666667	-1.621666667	-1.4835	-1.216	-0.402	-0.501333333	-0.14
NM_001313744	-1.798333333	-0.6675	-1.992666667	-1.138	1.246	-1.103333333	1.411833333	-4.553666667	-1.2235
NM_029021	-0.2325	2.295666667	0.493833333	1.766833333	6.844	-1.393166667	-1.060333333	-1.602166667	-0.494
NM_001303121	4.758166667	5.551333333	3.771166667	5.627833333	-0.806	-2.1455	-1.603	-0.218833333	-1.076
NM_183177	5.392666667	5.189833333	6.492666667	-0.745666667	-0.6335	-1.364	0.106833333	0.402666667	3.223166667
NR_027821	-0.209666667	-0.720333333	0.788333333	-0.688	0.085	-0.359666667	-0.444	-0.448666667	-1.505333333
NM_172525	-0.4925	-0.351833333	0.166166667	-0.618833333	-0.072	0.9245	1.1705	-1.1245	-0.553166667
NM_009860	-2.467333333	-2.418	-1.132	-2.105333333	1.8365	0.421	2.167	-2.467666667	0.391666667
NM_021272	-0.470833333	2.642333333	-0.246833333	-0.144166667	1.555	2.343833333	3.244666667	-2.194833333	-1.492
NM_015743	3.287166667	2.314	3.0015	2.469833333	0.364	-1.533833333	-0.984666667	-0.377833333	-0.783666667
NR_040430	-1.120833333	-0.064166667	-0.1135	-1.006166667	0.3385	-0.1015	-0.087166667	-0.3075	-0.394166667
NM_001110271	-0.323333333	-1.5345	-0.278	-0.162333333	1.49	0.049333333	-0.456166667	-1.540666667	0.509166667
NM_001193271	-1.387833333	-2.618333333	-0.483166667	-0.7955	-0.4175	0.398833333	-0.092	0.442166667	-0.502333333
NM_008653	2.473	1.325333333	2.252666667	3.384333333	0.559	0.381666667	-1.290333333	-0.663333333	-1.922666667
NM_011824	-0.352166667	-0.303833333	0.021833333	1.898166667	-2.421	3.010833333	1.251833333	1.456166667	1.409166667
NM_183019	-3.533833333	-2.963333333	-1.418833333	-1.7635	0.0905	-0.674166667	-0.131	-2.901166667	-0.993333333
NR_015618	1.926666667	2.062833333	0.365333333	3.046	-0.4325	-1.795	-0.137166667	-1.116666667	-1.372166667
NM_213615	3.261666667	4.004	-0.680666667	2.835666667	0.3045	-1.701333333	-0.441666667	-2.012	-1.426666667
NM_008867	1.377166667	1.571666667	-0.307833333	3.4245	0.9925	-0.593833333	1.041	-2.2135	-2.210333333
NM_008750	-0.498666667	1.785333333	-0.187666667	0.397333333	3.144	0.094666667	2.191	-1.906	-1.665
NM_009962	1.384	0.747333333	0.758	0.835	0.585	-0.824666667	-1.844	-1.319333333	-1.360666667
NM_001159408	2.030333333	0.403	1.317	1.438666667	-0.645	-0.621666667	-0.337666667	1.089333333	-1.277666667
NM_001286018	3.877833333	6.655833333	-0.068166667	6.288833333	1.125	-1.278833333	0.2465	-1.0795	-0.102166667
NM_178149	-0.766833333	-0.578666667	-2.3825	1.972833333	-1.415	-1.1485	0.863	-2.268833333	-1.207333333
NM_009808	2.9245	2.484666667	0.014833333	3.259166667	0.708	-0.016166667	1.934666667	-2.0965	-0.527666667
NR_045710	-1.996166667	-1.224	1.5135	2.165166667	-0.602	-2.542833333	-2.909666667	-2.7305	-3.207
NM_008976	-0.470333333	-0.486333333	0.632666667	1.878666667	-1.0355	2.055	0.854666667	-1.155	-2.893
NM_177290	5.133166667	2.338333333	5.520166667	3.2305	3.2775	0.114833333	1.185666667	0.370166667	-0.936333333
NM_030075	-0.337333333	-0.881833333	0.370333333	0.639333333	-0.143	-0.287333333	-0.892166667	-1.606333333	-0.977166667
NM_016861	-0.232166667	-0.581	0.128166667	0.840166667	3.48	0.7315	1.013333333	-2.535833333	-1.066666667
NM_001033228	-0.367666667	1.378833333	0.27	-0.565333333	2.027	-0.906666667	1.1635	-0.368333333	0.1375
NM_008381	-0.443333333	-1.904166667	-0.491	1.710666667	-1.502	1.211333333	1.201166667	-2.58	-2.7615
NM_001163513	-1.747166667	-1.623	-0.274833333	0.4735	-0.182	0.8225	1.128	-1.632166667	-1.494
NM_133193	-0.759166667	1.115833333	0.4435	-1.917166667	3.942	0.866833333	2.541833333	-2.494166667	0.217833333
NM_028481	-1.588833333	-2.132333333	-2.096833333	-2.073166667	0.509	0.634833333	1.338333333	-3.702166667	0.272666667
NM_009780	0.763666667	4.294	-0.138	3.032666667	-0.533	-0.965666667	0.377	-1.128333333	-0.607666667
NM_172701	-0.9125	-1.455166667	-1.313833333	0.1215	-0.184	0.244166667	0.768833333	-0.603833333	0.370833333
NM_012031	0.316	-0.054	0.522	0.717333333	0.195	0.119666667	-1.930333333	-1.328333333	-1.688666667
NR_015514	2.0165	1.544666667	1.3615	3.080166667	-0.795	-0.743833333	-0.159333333	-1.8895	-2.289333333
NR_131031	-0.512833333	-0.1335	-0.4615	1.2835	-0.7045	-0.581166667	-1.161833333	-2.133166667	-1.2055
NM_008547	-0.607	0.759	-1.579666667	-2.264333333	-0.3205	1.945333333	1.717666667	-1.929	-0.172333333
NM_011782	-1.356666667	-1.6355	0.347	0.875333333	-0.179	0.201333333	1.191833333	-1.547333333	-4.154833333
NM_177025	3.146	-0.8455	2.121	0.94	2.4615	0.182333333	-0.2945	-1.041666667	-2.127833333
NM_010693	4.036333333	1.932666667	0.963	3.969	0.8825	0.807333333	0.753666667	-0.282333333	-0.052
NR_039592	1.618	0.884166667	2.618333333	0.588666667	0.5465	-0.455666667	0.777166667	0.309666667	0.9085
NM_001134457	1.6255	1.398833333	2.086833333	-0.956833333	-0.8025	-0.6325	0.5915	-1.623166667	-0.875833333
NR_000003	2.087666667	2.065333333	0.521	-1.931666667	1.745	0.108333333	2.131	-0.452333333	1.279
NM_001164184	-1.769833333	-2.0045	-1.7965	-1.121833333	-0.866	-0.644833333	0.0805	-1.809166667	-1.9605
NR_015457	0.892666667	0.863333333	-1.267333333	3.292	-0.042	-0.010666667	1.109333333	-1.086	0.135666667
NM_009948	-1.309833333	-0.712666667	-0.2795	-0.204166667	0.2685	-1.515166667	-0.664333333	-1.680166667	-1.117
NM_183221	0.711166667	-1.612333333	-0.082833333	2.868166667	-1.969	1.920166667	1.174666667	0.0315	-2.356
NM_008281	-0.441833333	-0.052	1.9725	-0.354833333	-1.0345	-0.474166667	-1.344666667	0.150833333	-0.44
NM_007553	-0.355166667	-1.535666667	-1.837166667	3.095833333	-2.436	-0.9415	-1.573	-2.634833333	-1.87
NR_027388	0.2555	0.341166667	-0.6415	-1.003833333	0.431	-0.144166667	-0.022833333	-1.037833333	0.286833333
NM_027127	0.633166667	-0.996333333	0.097166667	0.9765	-0.582	2.600833333	2.326333333	-0.514833333	-1.777333333
NM_009868	2.107166667	0.793333333	0.5085	3.941833333	-0.135	1.4845	0.651666667	1.707166667	0.772666667
NM_008490	0.191666667	-0.493	0.276333333	1.766333333	1.7605	-1.161333333	-0.472666667	-1.511333333	-1.799333333
NR_028540	1.1425	2.552666667	0.163166667	0.052166667	1.781	-0.244833333	0.726	-0.079166667	0.246333333
NM_009524	0.720833333	-0.653166667	0.217833333	0.6185	-1.1355	3.1685	2.392166667	1.822166667	0.101833333
NM_177628	-0.675833333	1.2035	1.581833333	2.258833333	-0.4565	2.022166667	4.131833333	-1.339833333	-0.219166667
NM_001081020	-0.256	0.546	-0.831333333	2.687	-0.0535	-0.062	0.731666667	-1.606333333	-1.092
NM_023116	2.837166667	-0.211	1.307166667	4.0285	1.422	-0.198833333	-0.231666667	-0.7535	0.379333333
NM_001290682	-0.861666667	0.542166667	-0.156333333	-0.682666667	1.055	-0.072333333	-0.9505	-1.869333333	-0.1395
NM_011415	0.632166667	-0.9925	-0.596833333	0.950166667	-0.291	1.1215	2.770833333	-2.311166667	-0.431833333
NM_001097617	0.826166667	3.911166667	0.6975	1.443166667	-1.658	1.478166667	1.6735	-0.298166667	-0.4745
NM_013560	0.865833333	-0.080166667	0.228166667	1.369833333	-0.47	2.289833333	2.503833333	-0.995166667	0.491166667
NM_008670	-0.572166667	3.9335	-0.547166667	-0.536833333	0.3915	0.321833333	1.177833333	-1.3755	0.914166667
NM_009401	2.0465	2.736333333	4.169833333	1.7555	0.275	1.1515	0.142	1.667166667	-0.380666667
NM_001080925	-1.4465	-1.212666667	-0.700166667	-1.5735	0.1015	0.166833333	-0.092	-1.4675	-0.448333333
NM_175669	-0.885333333	-0.4875	-2.504666667	-1.741666667	-0.0285	-2.049	1.651833333	-1.989333333	2.757833333
NM_008926	0.928166667	-0.889166667	-1.011166667	-1.273833333	-0.364	2.716833333	3.4265	-0.816833333	0.912833333
NM_007535	3.516	2.178333333	2.504333333	0.415666667	-0.4015	0.774333333	0.202666667	1.697	0.337333333
NR_033483	4.269666667	1.901666667	3.483333333	-0.451666667	0.3385	-0.531666667	0.182666667	0.02	-0.339
NM_010111	0.541	-1.347833333	0.984333333	0.897333333	-0.3285	1.670333333	1.5075	0.499666667	-1.1215
NM_053166	-2.602833333	-1.258	-0.2725	0.4695	0.204	-1.1555	-1.085333333	-1.6275	-2.9
NR_027857	-1.4245	0.275666667	-0.9205	-1.531166667	2.771	-0.7835	0.658	-1.093166667	0.503333333
NM_177708	-1.557166667	-1.480333333	-2.1185	-1.9735	2.464	-0.5195	1.458	-1.985833333	1.375666667
NM_172838	1.402	0.2465	0.419666667	0.233333333	0.165	0.311333333	0.1575	4.706333333	0.173833333
NR_030458	-1.497833333	-0.993666667	0.1535	0.660166667	0.431	-0.075166667	-0.793	-0.180166667	-1.089333333
NM_008764	-0.841	-0.666666667	-0.334333333	0.609	0.4925	1.088333333	0.548666667	-2.033666667	-2.393
NR_105881	0.072166667	-0.470333333	0.914166667	2.225833333	-0.06	-1.784833333	-2.141333333	-1.864166667	-2.220666667
NM_008675	0.5535	-1.267333333	0.4285	1.656166667	-0.694	2.388166667	1.978333333	0.294166667	-1.144333333
NR_040698	0.548666667	-0.076333333	-0.843333333	1.439666667	0.7115	0.169333333	0.933333333	-1.904	-0.147333333
NM_007738	-0.061166667	0.277	0.4535	1.2085	-0.03	0.745833333	0.133333333	0.5575	-1.414
NM_173788	-0.2505	-1.038333333	-0.017833333	0.669833333	-1.453	1.5085	2.080333333	-0.630833333	-1.655666667
NM_010426	2.1225	0.676166667	0.683166667	3.853166667	-0.1235	-0.431833333	0.520166667	-0.952166667	-0.047833333
NM_028030	-0.917666667	-0.1655	0.266	0.736	2.174	1.524	3.373833333	-0.951666667	-0.326833333
NM_001205132	-1.204166667	-0.068166667	-1.346833333	-0.9345	-0.6975	1.0735	1.826833333	-1.505166667	-0.470166667
NR_015488	3.459666667	1.369166667	1.336	-0.104333333	-0.2755	-0.277666667	-0.309833333	0.575666667	2.1405
NR_015531	-0.104666667	-0.711166667	0.879666667	-0.506	0.7325	1.055333333	-0.054833333	0.302333333	-0.730166667
NM_019540	0.487	0.469166667	-0.326	-1.460333333	-1.511	0.147	0.4125	1.038	-0.040166667
NM_130448	0.116833333	-0.584	0.4065	1.111833333	-1.123	2.111166667	1.956333333	-1.2245	-0.484666667
NM_029195	1.227	1.374	1.354	2.552666667	-0.7985	-0.79	-0.483666667	-0.242666667	-0.977
NM_023277	-1.938666667	-0.8745	-1.159666667	-1.746	-0.7255	0.274666667	1.438833333	-2.996666667	-1.001166667
NM_145973	0.9895	0.770666667	0.2045	2.076833333	0.6855	0.092833333	-0.710333333	-1.589166667	0.006
NM_031183	0.748	-0.814666667	3.62	0.499	-0.5215	0.652333333	-0.348666667	-0.32	-0.731666667
NM_026626	-0.274	0.2575	0.108	0.047666667	-0.132	-0.324666667	0.020166667	0.489333333	0.264166667
NM_177888	-1.305666667	-0.9045	-0.046333333	-1.896	-0.4075	-0.255333333	-1.170833333	-0.182333333	-0.9205
NR_030709	-1.412833333	-0.084833333	-0.728166667	-0.0705	0.0365	-0.533166667	0.334166667	-1.7155	-0.636166667
NM_175528	-1.136166667	-2.0165	0.157833333	-0.4655	0.3195	0.1155	-0.855166667	-1.624833333	-2.7075
NR_106026	0.055166667	-0.215833333	0.7735	2.0635	-0.794	-0.7555	-1.8265	-1.6715	-1.771166667
NM_013675	-1.866	-1.2545	-1.721333333	-1.557333333	-0.7305	-0.032333333	-0.401833333	-1.440666667	-0.082166667
NM_026821	-0.726333333	-2.5895	0.546666667	0.608	-2.078	1.560666667	0.635833333	-1.249	-3.137833333
NR_029456	0.095333333	0.396666667	-0.126666667	-1.741333333	-0.165	-0.345333333	-1.118333333	-1.396333333	-0.478666667
NM_001005860	1.260666667	0.633333333	1.685	-0.45	1.0305	-1.333333333	-0.466	-0.171666667	1.906333333
NM_021422	0.562666667	-0.48	0.075	0.380333333	0.2745	1.817	1.682	1.167333333	-0.680666667
NM_001195258	-1.321166667	0.9055	-0.293833333	-0.306833333	0.8235	-1.602833333	0.0405	-2.176166667	-0.510166667
NM_028460	-0.473833333	-1.119333333	-0.0175	-0.3845	0.061	1.070166667	1.451666667	-0.709833333	-1.41
NM_007977	0.518833333	-0.239333333	-2.048166667	0.8445	-0.9925	-0.306833333	-0.697666667	-1.3955	-1.317666667
NM_001005420	1.796666667	1.846666667	0.136	1.473333333	0.655	-0.791	0.149666667	-0.546333333	-1.336333333
NM_011228	-0.3515	1.3535	1.2945	-0.792833333	0.8005	-1.397166667	0.130833333	-0.468166667	-0.657166667
NM_008343	1.76	1.955666667	1.487333333	0.829333333	0.397	1.599333333	1.451666667	-0.170333333	0.411
NM_001098789	0.2605	0.903333333	-0.1445	0.0475	0.193	2.722833333	4.104666667	-0.164833333	-0.299666667
NM_029294	-0.165666667	-0.007833333	-1.654666667	1.308333333	-0.8045	-0.406666667	-0.2855	-1.33	-0.743166667
NM_001242934	-0.540166667	-0.035333333	-0.427833333	0.101833333	1.7945	-1.8975	-0.756	-2.9645	-0.476
NM_025378	1.555	1.1125	0.526	0.956666667	-0.441	-0.402666667	-0.501833333	-0.316666667	-0.4225
NM_010728	0.783666667	0.812166667	2.365	-0.298333333	0.356	1.779333333	2.457166667	-1.563666667	-0.194833333
NM_133829	-2.996	-0.973333333	-2.222333333	-1.984333333	-0.531	-0.697666667	-0.683	-0.690333333	-0.124
NM_146131	-0.793166667	1.643666667	0.365166667	-0.4255	1.259	0.103166667	2.274666667	-2.137166667	-0.622666667
NM_172659	4.889166667	4.116333333	3.746833333	4.067166667	0.893	0.073833333	0.890666667	0.4105	-0.675
NM_001291190	-2.936833333	-1.5895	-0.6965	-2.262166667	-1.3085	0.061833333	-0.256833333	-0.112833333	0.4065
NM_001048207	1.3625	1.674666667	-0.6685	2.2995	1.1755	0.061833333	0.923666667	-2.009833333	-0.570666667
NM_207668	-0.238833333	1.155666667	1.040166667	-0.575833333	-0.8515	0.4065	0.936333333	1.7185	1.058666667
NM_001081249	3.682166667	1.7335	2.1215	4.306166667	0.339	0.447166667	1.674833333	-0.820833333	-1.130833333
NM_008871	3.2745	1.566666667	2.149833333	3.484166667	-1.3	2.540833333	1.738	0.4185	-0.793
NM_013654	3.213166667	4.793333333	1.408166667	2.257166667	3.9435	0.244166667	0.490666667	-1.8165	-1.485666667
NM_010058	-2.0845	1.503666667	-1.562166667	0.1705	-0.1395	-0.7025	-0.019	-0.150166667	0.337666667
NM_011909	3.703666667	4.766833333	1.891333333	3.265	1.348	-1.916333333	-0.718166667	-4.122333333	-1.738833333
NM_001271416	0.211833333	4.474	-0.6575	1.212166667	0.096	-1.606833333	0.305	-4.692166667	-0.805
NM_001163610	-1.948	-2.4165	-1.297	-0.102	-1.0005	-1.418	-0.717833333	-0.386	0.9965
NM_011595	1.015333333	0.762333333	1.068666667	1.5	-0.7985	3.139333333	2.694666667	2.005	-0.78
NM_007993	1.615166667	-1.072666667	0.747833333	2.827833333	-0.6885	3.768833333	3.167	-0.3735	-1.402333333
NM_007392	0.566666667	-2.0405	0.939666667	2.354	-1.7845	3.057333333	2.005166667	-1.021666667	-1.931166667
NM_007707	6.970333333	6.229666667	6.374	4.369333333	0.098	-0.647333333	0.041	3.978666667	2.526
NM_175326	-2.3835	3.053666667	0.0945	-4.464166667	1.771	0.275833333	0.497333333	-1.0465	1.366
NM_001081437	0.215833333	-2.453833333	0.0655	1.3235	-3.2655	4.758166667	2.8535	2.5675	-0.4965
NR_126095	-2.786833333	-1.6405	-1.3055	0.678166667	-0.811	-1.1165	0.275166667	-1.703166667	-0.3445
NM_177068	-1.652833333	-0.669333333	-1.226833333	-0.184833333	0.5985	1.191166667	2.025333333	-0.393166667	-0.398666667
NM_001024932	1.217	1.557333333	1.696333333	0.634333333	-1.9795	-2.342333333	-2.497	-0.559333333	1.027
NM_001177622	-2.531666667	-1.523166667	-1.141333333	-2.979666667	-0.5585	-0.277666667	-0.238833333	-1.214333333	-0.3545
NM_010846	4.606166667	5.8435	2.007833333	4.283166667	1.324	-3.249833333	-2.013166667	-4.616166667	-2.1135
NM_001290308	-0.449166667	-3.4245	0.442833333	2.164166667	-2.0955	3.647166667	1.8555	-1.486166667	-2.4515
NM_008392	7.282333333	8.180333333	6.265666667	6.038666667	0.183	-3.937	-3.346	2.02	0.780333333
NM_028064	-0.0845	1.055333333	1.910833333	-0.136833333	-1.477	-0.528166667	-0.381	0.283833333	1.663
NM_013935	-0.439333333	-2.240333333	-0.565	-0.703666667	1.41	1.398666667	1.365333333	-0.773666667	-0.408333333
NM_031168	7.665666667	8.096666667	6.243	2.989666667	0.3785	-1.587666667	-0.869333333	2.152	1.156333333
NM_203320	6.130166667	5.859166667	7.4425	-0.195166667	0.477	-2.645833333	0.189833333	6.765833333	4.7525
NM_172845	5.325333333	0.059666667	4.421333333	1.705	-1.4605	3.039	3.035	0.815666667	-0.940666667
NM_009610	0.608666667	-2.9725	0.623666667	1.497333333	-2.1505	1.755333333	1.2675	-1.000666667	-1.7485
NM_001081116	-0.284	-1.264833333	0.528333333	1.031333333	-0.863	2.033666667	1.860833333	-0.744333333	-1.985833333
NM_030728	1.266666667	-1.8695	3.222	2.821333333	-1.6745	2.677	1.793833333	1.525	-1.188166667
NM_009367	-0.622166667	-2.653833333	-0.2175	0.704833333	-0.916	1.9325	1.4535	-1.474833333	-2.400833333
NM_007400	-0.275833333	-0.049666667	0.8175	1.352833333	-0.377	4.041833333	4.426333333	0.649833333	0.483
NM_001291228	-0.096666667	-0.361166667	0.333666667	1.469	-2.1745	3.359333333	2.195166667	0.898	-0.700833333
NM_172294	-0.061166667	-1.594833333	-0.5465	0.8345	-0.4775	2.377166667	2.382166667	-1.165833333	-2.5825
NM_001013829	1.502666667	1.152833333	0.189	1.224666667	-0.001	0.812	1.869833333	-2.240666667	-0.633833333
NM_026993	-0.0315	-1.092	0.2485	2.075833333	-0.644	2.228833333	1.480666667	-1.762166667	-1.855333333
NM_001081178	0.295666667	-0.437166667	0.154333333	1.599666667	-0.221	0.965333333	1.158833333	-1.66	-1.6505
NM_023814	0.598166667	-0.2165	-1.179166667	-0.6125	-0.861	0.843833333	1.433166667	-1.056833333	-1.425833333
NM_001080780	-0.486833333	-1.964333333	-0.228166667	0.6205	0.32	2.053833333	2.764	-1.0955	-0.599
NM_173434	1.54	0.555166667	-0.670666667	0.553333333	0.2095	1.048333333	0.847166667	-1.265	0.154833333
NM_172520	-1.004333333	0.315333333	-0.971666667	-1.082333333	-1.0655	0.777	2.195666667	-1.032	-0.433
NR_131111	0.0655	-0.018	0.1855	-0.2815	0.5315	0.230166667	0.788	-0.6195	0.271333333
NR_027897	-1.119333333	-0.194833333	-0.395666667	-0.888333333	0.3665	0.521	0.241833333	0.378666667	0.376166667
NM_198001	0.680333333	-0.291	0.904666667	0.595	0.37	0.979666667	0.440333333	0.905	0.916666667
NR_027943	0.415166667	0.440833333	0.815833333	0.154833333	0.3645	1.483166667	1.279166667	1.079833333	0.375166667
NR_015476	0.773	-0.730666667	0.497333333	0.275333333	0.396	1.592333333	0.230333333	1.341	0.408333333
NM_001081005	1.365333333	1.685833333	0.737666667	1.410666667	0.421	0.172666667	0.7185	-0.684333333	-0.4855
NM_001085385	2.298166667	3.7045	-0.553166667	3.041166667	-0.047	-0.378166667	0.8545	-0.6045	0.3675
NR_104416	0.289333333	0.323166667	0.459666667	-0.047333333	0.4775	1.092	0.404166667	1.035	0.383166667
NM_024461	0.907333333	0.958333333	0.740333333	0.209333333	0.3115	1.289333333	0.675666667	1.289333333	1.025333333
NM_024210	-0.699666667	-1.0595	0.002	-1.038	0.06	0.165333333	0.447166667	0.358	-0.1045
NM_025577	0.386833333	-0.090833333	0.7965	0.9845	0.1945	1.128166667	0.2025	0.6755	0.134833333
NM_030251	-1.2985	-1.2355	-0.954833333	-0.8965	-0.337	-0.246166667	0.3025	-0.937166667	-0.0655
NM_133240	-0.0875	0.348	0.378833333	0.403166667	0.315	0.174833333	0.100333333	0.123833333	0.131
NM_153177	-2.2425	-1.939833333	-1.698166667	-1.907833333	-0.9975	-0.1615	-0.0805	-0.1795	-0.184166667
NM_001172146	-0.854166667	-1.137833333	0.1175	-0.464833333	0.505	0.0595	-0.502166667	-0.286166667	-0.336833333
NM_001291031	-1.567833333	-0.4265	-0.8415	-0.654833333	0.131	0.5005	0.8045	-0.909833333	0.601166667
NM_019722	0.041833333	-0.504833333	0.4735	0.809833333	0.235	0.9855	-0.208166667	0.492166667	-0.293833333
NM_019718	0.347333333	0.0895	0.169	0.312333333	0.3905	0.596666667	0.631166667	0.479333333	0.136166667
NM_009720	0.958833333	-0.163166667	0.761166667	0.800166667	-0.297	1.2715	0.327166667	1.3915	0.504166667
NM_025983	1.013	0.159166667	0.752666667	0.554	0.187	1.410666667	0.934166667	1.383333333	0.738833333
NM_001302213	0.640833333	0.226666667	0.548166667	0.1075	0.088	1.4695	0.811	1.287833333	0.719333333
NM_007522	-0.1225	0.604333333	0.509833333	-0.017833333	0.203	0.4955	0.328	0.861833333	0.556666667
NM_015740	0.948666667	-0.408833333	0.752	0.955666667	-0.1885	1.187333333	-0.0225	1.216	0.323166667
NM_133724	0.433833333	0.363333333	0.654833333	0.0975	0.5105	0.253166667	0.106666667	0.3315	-0.074333333
NM_175103	0.270666667	-0.482333333	1.090333333	0.816	0.647	1.702333333	0.805666667	1.171333333	0.423666667
NM_001081477	-0.178333333	-0.195	-0.255	0.788	0.016	0.176	-0.176666667	0.277333333	-0.392666667
NM_172806	-0.275333333	-0.140333333	0.467666667	0.479333333	-0.279	0.085333333	-0.192	-0.148333333	-0.535
NM_007620	-1.184166667	-1.053666667	-0.431166667	-0.6785	0.146	0.2545	0.09	-0.049166667	0.166666667
NM_016892	-0.12	-1.001333333	0.195333333	0.205666667	0.172	0.955	0.446333333	0.548666667	0.094333333
NM_007678	-3.887666667	-2.163	-1.253666667	-3.573666667	0.1025	1.019	0.673666667	-0.418	0.344333333
NM_007684	-0.003333333	-0.252	0.153333333	-0.230333333	0.5735	0.616333333	0.133333333	0.371666667	0.764333333
NM_025351	0.359333333	0.3115	0.571666667	0.474333333	0.0755	1.247	0.281833333	0.454	0.537166667
NM_173368	-1.964666667	-1.188166667	-0.609666667	-0.482666667	-0.4135	-0.458	-0.4915	-0.743	-0.687833333
NM_053068	0.919166667	0.136166667	0.851166667	1.104166667	-0.096	0.715833333	-0.166833333	0.6345	0.263833333
NR_104433	0.074333333	0.364666667	0.999666667	0.092666667	-0.1125	0.646	-0.190666667	0.517	0.047
NM_008153	-0.107333333	1.872333333	1.544	0.415666667	1.2455	-0.943333333	0.274666667	-1.587333333	-0.418666667
NM_144514	0.186666667	0.222	0.299	0.56	0.6675	0.707333333	0.395333333	0.390666667	0.733666667
NM_025417	0.5045	0.0545	0.578833333	0.567166667	0.5665	0.658833333	-0.128833333	0.834166667	0.261166667
NM_009940	0.120833333	0.3385	0.613166667	0.210833333	0.7115	0.855833333	0.303833333	0.437166667	0.5185
NM_026452	-1.297666667	-0.4885	-0.273666667	-0.653666667	0.376	0.173333333	0.102833333	-0.315333333	-0.2505
NM_199008	0.577	0.9655	0.272	-0.169666667	0.4645	1.102	0.7755	1.005	0.965833333
NM_183256	0.309166667	0.504333333	0.772166667	0.8925	0.3225	0.636833333	0.027	0.8745	0.304
NM_001017429	1.739666667	1.1605	1.178333333	1.355666667	0.502	1.196	0.138833333	1.825333333	0.297833333
NM_009942	1.4325	0.746166667	0.498833333	0.2885	0.4675	1.5805	1.039833333	1.391833333	1.1445
NM_053071	0.916	0.391333333	0.616666667	0.001333333	0.112	1.372	0.974666667	1.587666667	1.042
NM_025379	0.953833333	0.36	0.514833333	0.335166667	0.3265	1.1305	0.444666667	1.0875	0.739333333
NM_173863	-1.790833333	-0.258166667	-0.206166667	-0.676166667	0.2095	-1.093833333	-0.788833333	-0.580166667	-0.706166667
NM_007802	0.110166667	-0.484166667	-0.230166667	-0.822166667	0.9645	1.202833333	1.359833333	-0.3035	0.6815
NM_138601	0.018333333	-0.896	0.407	-0.245333333	-0.013	0.488	0.481333333	0.424333333	0.366333333
NM_001007571	-0.340833333	-0.3235	0.317833333	0.540833333	0.0785	0.435833333	-0.2195	0.776166667	-0.164833333
NM_016890	0.477833333	0.356166667	0.523833333	0.577833333	0.4605	0.632166667	0.0905	0.4915	0.045166667
NM_025522	-0.533333333	-1.341833333	-0.659333333	-0.791333333	-0.0095	0.136666667	0.0925	-0.066	0.0425
NM_023178	-0.041166667	-0.311	0.2885	0.714833333	0.009	0.647833333	0.229666667	0.3555	-0.164666667
NM_133964	-0.39	-0.754833333	0.569666667	-0.166666667	0.173	0.425333333	0.0445	0.307666667	-0.255166667
NM_026981	1.316833333	-0.052833333	1.346166667	0.323166667	0.257	0.361833333	-0.1705	0.695833333	0.2135
NM_027446	-1.3345	-0.466	-0.5085	-0.552166667	0.383	0.1305	-0.031	-0.1925	-0.155
NM_007929	-0.824	-2.680166667	-0.614666667	-0.494333333	0.362	-0.177	-0.7155	0.848333333	0.6005
NM_023154	-0.6605	-0.400666667	-0.665166667	-0.5025	-0.117	0.492166667	0.594333333	0.001833333	0.554333333
NM_025513	0.4365	0.476833333	0.673833333	-0.1075	0.6745	0.6295	-0.417166667	0.267166667	0.253166667
NR_033802	-0.395833333	-0.087833333	0.589166667	0.796833333	-0.4085	-0.3335	-0.414166667	-0.1625	-0.601166667
NM_010634	1.011333333	-0.094333333	0.210666667	-0.093	-0.3965	1.736333333	1.208333333	1.739333333	1.076
NM_008020	0.705333333	-0.473166667	0.305333333	0.407666667	0.41	1.218666667	0.592833333	0.768666667	0.4345
NM_008655	2.921333333	1.6765	2.239	2.639	0.2775	0.777	0.419166667	0.015666667	-1.268166667
NM_008108	-1.483833333	-1.742333333	-0.7115	0.142166667	-0.0175	-0.045833333	0.062666667	-0.709833333	-0.825
NM_178856	-0.5205	-0.758666667	-0.426166667	0.096833333	0.421	1.0655	0.108333333	-0.7385	0.541666667
NR_015538	-0.574666667	0.207666667	-0.244333333	-0.764333333	0.606	0.285666667	0.591333333	-0.932333333	0.233333333
NM_001252555	-0.879166667	-1.2525	-0.3895	-0.259166667	0.0815	0.446833333	0.051833333	-0.195833333	0.036833333
NM_145147	0.607	0.068333333	1.008333333	1.011333333	0.03	0.037666667	-0.116666667	0.064666667	-0.531
NM_008197	-1.578	-0.092	-0.633	-1.317666667	0.301	-0.317333333	0.772666667	-0.292333333	0.353
NM_029938	-0.4825	-1.663	-1.078833333	-1.450166667	-0.3895	0.937166667	0.713333333	-0.772166667	0.388
NM_080446	-2.908166667	-1.078333333	-1.2665	-1.9755	-0.4865	0.548166667	0.027333333	-0.433833333	-0.247
NM_025933	-0.034666667	-0.381166667	0.204333333	0.243	0.381	0.419	0.4295	0.474666667	0.074833333
NM_016710	0.327833333	-0.469166667	-0.1655	-0.3355	0.0155	0.030833333	-0.0895	-0.6555	-0.195166667
NM_026318	0.9055	-0.141666667	0.821833333	0.454833333	0.2425	1.1875	0.328666667	1.1415	0.477666667
NM_026347	0.617	0.15	0.806333333	0.157	0.816	0.346	0.465	-0.268333333	-0.128333333
NM_026729	-0.177833333	-0.514833333	0.1875	0.2755	0.409	0.719166667	0.233166667	0.143166667	0.0285
NM_026790	0.085166667	-2.263833333	0.459166667	0.0295	0.2235	0.7585	0.1075	1.017166667	0.5665
NM_026073	0.820833333	1.2045	0.484833333	1.880833333	0.496	0.173166667	-0.123166667	0.020166667	0.163166667
NM_025922	0.1845	1.203833333	0.324166667	0.153166667	0.579	0.8045	0.547166667	1.2435	0.689166667
NM_001039039	-0.939166667	-0.299333333	-0.0965	0.786833333	-0.9155	-0.185166667	-0.387666667	0.308166667	-0.003666667
NM_001081108	-0.180166667	-0.9625	-0.035833333	0.148166667	-0.125	1.1165	0.495833333	0.928833333	0.199833333
NM_001286103	0.282166667	0.3615	0.426166667	-0.0965	0.52	0.947833333	0.3615	0.836833333	0.358833333
NM_001081109	-1.360333333	0.303333333	-0.109	0.642	0.148	-0.417	-1.207666667	-0.458	-1.014
NM_028971	-1.344666667	-0.096	-0.436666667	-0.679	0.2815	-1.065333333	-1.051	-1.344666667	-0.565
NM_138721	0.5095	0.338333333	0.860166667	0.2755	-0.048	0.5015	0.315	0.573166667	0.328
NM_015816	0.316333333	-0.213833333	0.485666667	0.466333333	0.657	0.553333333	0.111166667	0.339333333	0.3675
NM_030257	-1.573833333	0.161166667	-0.4215	-0.900833333	-0.6695	-0.295166667	-0.124833333	0.7285	0.4745
NM_026968	0.726333333	0.724166667	0.880666667	0.741333333	0.3155	0.343	0.088833333	0.889	0.115833333
NM_028626	-0.187833333	-0.903666667	-0.043833333	-0.565833333	-0.2955	0.681166667	0.509333333	0.095166667	0.525333333
NM_001277311	0.241166667	0.191833333	0.858833333	0.776833333	0.357	0.912166667	0.405833333	0.725166667	0.279833333
NM_025397	0.696833333	0.3935	1.0515	0.831833333	-0.1515	1.024833333	0.614166667	0.790166667	0.1545
NM_001163006	0.800166667	0.182333333	0.5845	0.382833333	0.3915	0.9745	0.229666667	1.083833333	0.616
NM_027430	0.332166667	0.050666667	0.193833333	-0.083166667	0.536	0.7885	0.440666667	1.111833333	0.774
NM_026732	0.1275	0.650333333	0.372833333	0.713166667	0.2655	0.568833333	0.203	0.132166667	0.3
NM_025570	0.9875	0.1375	0.856833333	0.517166667	0.339	1.182166667	0.510166667	1.168833333	0.373833333
NM_172252	0.522166667	0.000666667	0.999166667	0.885166667	0.946	0.557166667	-0.128	0.243833333	-0.222333333
NM_053162	-0.115	-0.295	0.171	0.244	0.466	1.328333333	0.442666667	0.732	0.597333333
NM_053163	-0.094	-0.425166667	0.421	-0.097333333	0.5215	0.429666667	-0.230833333	0.724666667	0.268166667
NM_010922	-0.286166667	0.097	0.271166667	0.240166667	0.4935	0.841833333	0.090333333	0.2945	0.095666667
NM_001031808	-0.273333333	0.147166667	0.186666667	-1.154333333	0.603	0.757	0.1205	0.377333333	0.484833333
NM_026744	0.549	0.6285	0.818333333	0.320666667	0.353	0.984	0.6385	0.754	0.313833333
NM_026498	-0.186833333	-0.050833333	0.476166667	0.399833333	0.3315	0.9195	0.169833333	0.464166667	0.1315
NM_011885	0.187666667	-0.2365	0.488333333	0.391333333	0.341	0.432333333	-0.061833333	0.478333333	0.1435
NM_025440	0.329833333	0.379166667	0.642833333	0.402166667	0.6985	0.847166667	0.369833333	0.667166667	0.4685
NM_026080	0.307833333	-0.149666667	0.3155	0.342166667	0.3	0.790166667	0.208333333	0.514166667	0.267
NM_207207	-0.087333333	-1.267166667	0.077666667	-0.222333333	0.357	0.815	-0.0305	0.183333333	-0.337166667
NM_023260	-0.066666667	-0.225333333	0.286	0.279	0.355	1.359	0.644333333	1.029666667	0.182666667
NM_001163425	0.8905	0.508666667	0.729833333	0.627166667	0.3165	1.016833333	0.661	1.133833333	0.589666667
NM_026526	0.316	-0.2015	0.724333333	0.164333333	0.399	0.608666667	0.0845	0.077333333	0.2605
NM_019443	1.137333333	0.4705	0.787666667	0.546333333	0.3595	1.188	0.627833333	1.385666667	0.6805
NM_023312	0.751166667	0.0185	0.361166667	0.7795	0.377	0.620166667	0.1955	0.7765	0.142166667
NM_010885	0.956	0.159	0.720333333	0.496666667	-0.012	1.314	0.904333333	1.189333333	0.350333333
NM_025348	1.029166667	0.321	0.7595	0.876833333	0.318	0.9815	0.359333333	1.1345	0.409
NM_010886	0.6935	0.085166667	0.594833333	0.306833333	0.1845	1.0545	0.404166667	1.127833333	0.753166667
NM_025987	0.3665	0.094333333	0.459166667	0.285833333	0.2695	0.716166667	0.347333333	0.7225	0.212666667
NM_023202	1.0015	-0.023666667	0.8045	0.800166667	0.216	1.0745	0.314333333	1.046166667	0.351666667
NM_023247	0.372	0.315833333	0.51	0.258	0.4425	0.713	0.272833333	0.805333333	-0.049166667
NM_026684	-0.138	-0.530666667	0.216666667	0.458	0.053	0.702	0.083666667	0.614	0.021666667
NM_025843	0.489333333	-0.346166667	0.618666667	1.134666667	0.2475	0.82	0.167166667	0.653	0.050166667
NM_025523	0.536333333	0.441666667	0.299666667	-0.005666667	0.5045	1.339333333	0.514333333	1.389333333	1.13
NR_033306	1.086	-0.059333333	0.672666667	1.016	0.4205	1.434666667	0.341666667	1.029333333	0.381
NM_030087	0.184833333	-0.3005	0.2755	0.2675	0.2905	0.999166667	0.633833333	0.532833333	0.449166667
NM_025424	0.2445	-0.1755	0.383166667	0.6295	0.364	0.808833333	0.2025	0.447833333	-0.168166667
NM_026890	0.184666667	0.693833333	0.809666667	0.317	0.316	0.332333333	-0.127166667	0.139333333	-0.2325
NM_008704	0.444333333	-1.003166667	0.681333333	0.481333333	0.958	1.172333333	0.539166667	1.019	0.816166667
NM_001134300	-2.0685	-1.139833333	-0.869166667	0.3405	-0.866	-0.499166667	-0.543166667	-0.049833333	-0.711166667
NM_025403	0.565666667	-0.874333333	0.768666667	0.231333333	-0.0025	0.989	-0.234666667	1.084666667	0.173666667
NM_001290303	-1.656666667	-0.8745	-0.721	-0.704333333	-0.1405	-0.110666667	-0.078833333	-0.777333333	-0.448833333
NM_026330	0.200166667	0.339333333	0.1535	-0.111166667	0.116	0.867833333	0.632333333	0.708166667	0.519666667
NM_025539	-0.309	-0.365	0.381	-0.316	1.032	0.423666667	0.185333333	0.429	0.769666667
NM_052976	-2.627833333	-1.7615	-1.531833333	-1.952166667	-1.3445	0.5015	0.2345	0.799166667	1.1945
NM_001134692	0.998166667	-0.349333333	0.8375	0.299833333	-0.0075	1.579166667	0.604666667	1.873833333	0.735666667
NM_133992	-1.226666667	-0.624	-0.17	0.119	-0.199	-0.793333333	-0.390666667	-1.13	-0.662
NM_013875	0.4145	0.3885	-2.0045	2.0075	-0.3435	-0.7725	-0.444166667	-0.033833333	-0.4755
NM_011065	-2.323	0.018	-0.371666667	-0.399	-0.4045	-0.514666667	-0.469666667	0.044666667	0.033333333
NM_011070	0.043166667	-0.37	0.533166667	0.167166667	0.461	0.514166667	-0.513333333	0.265166667	0.008333333
NM_027044	0.410166667	-0.1405	0.517833333	0.154833333	-0.2485	1.1665	0.739166667	1.309166667	0.373833333
NM_010385	-0.183	0.016166667	0.523	0.707333333	0.3525	0.934333333	0.010833333	0.203666667	-0.188166667
NM_008826	-0.1645	0.68	1.0465	0.221166667	0.0655	0.931166667	0.560666667	0.783833333	0.882666667
NM_172627	-0.398166667	0.045333333	0.319833333	0.0435	0.1755	-0.108833333	-0.154	0.305833333	0.297666667
NM_023371	0.382333333	-0.0105	0.611666667	0.629666667	0.502	0.884	0.005166667	0.669	-0.081833333
NM_026362	0.692166667	1.108166667	0.6385	0.519166667	0.237	0.527166667	0.267833333	0.4455	0.678833333
NM_027196	-0.607833333	0.331333333	0.2855	-0.155833333	0.6235	0.346166667	0.484666667	1.004833333	0.339333333
NM_015810	0.0535	0.2955	-0.683166667	-0.6805	0.02	-0.181833333	0.2715	-0.464166667	0.3125
NM_009087	0.020666667	-0.169	0.504	0.177333333	0.5425	0.510333333	0.103333333	0.283333333	0.217666667
NM_027231	0.124	-0.677666667	0.657666667	0.77	0.1075	1.556	0.259333333	1.070666667	0.138666667
NM_011293	0.143	-0.765166667	0.560666667	0.596666667	0.126	0.775	-0.2525	0.613666667	-0.210166667
NM_029037	-1.597166667	-0.280166667	-0.632833333	-1.163166667	0.6875	-0.624833333	-0.019833333	-1.1965	-0.014166667
NM_153415	-2.144833333	-1.223333333	-0.743833333	-0.268833333	-0.228	0.188833333	-0.334333333	-0.1825	-0.344
NM_028753	0.543	0.299	1.336	0.971666667	0.669	0.336333333	-0.010666667	0.355333333	-0.004666667
NM_138602	-0.353333333	0.0905	0.208	-0.160666667	0.321	0.316666667	0.232833333	0.192666667	0.291166667
NM_025774	0.267	0.801666667	0.869333333	0.69	0.561	0.018	-0.253	0.418333333	-0.55
NM_025604	0.464833333	0.062	1.1675	0.807166667	0.55	0.8775	0.140666667	0.564166667	-0.022333333
NM_133783	0.244	0.052166667	0.594	-0.625666667	0.5195	0.568	0.050833333	0.324	0.030166667
NM_011206	0.143166667	-1.166166667	-0.481166667	0.348166667	-0.8045	0.8575	0.431833333	0.538833333	0.538166667
NM_009000	-0.039333333	0.028333333	0.165666667	0.534333333	0.413	0.343333333	0.057	-0.148666667	-0.041666667
NM_145522	0.221833333	0.613666667	-0.199833333	0.8765	0.657	0.549833333	0.504333333	0.059833333	0.153
NM_001045807	-1.480833333	-0.176666667	-0.3435	-0.0495	-0.088	0.492166667	-0.303666667	-0.434166667	-0.574
NM_023697	-0.107166667	0.099833333	-0.071166667	-0.618166667	0.068	-0.061166667	-0.1585	0.2405	0.155833333
NM_009066	-0.6385	-0.4055	0.081166667	-0.4555	-0.299	-0.088833333	0.1725	-0.0925	-0.306166667
NM_026616	-0.0415	-1.227666667	0.0595	-0.2055	0.085	0.922166667	0.560333333	0.343833333	0.161666667
NM_025587	1.676333333	0.039333333	0.721333333	0.227333333	-0.4135	1.838333333	1.215	2.077333333	0.995
NM_011309	0.246833333	-0.843333333	0.330166667	0.214166667	-0.093	1.0275	0.638333333	0.7485	0.100333333
NM_133678	-0.434666667	-0.759833333	0.423333333	-0.725666667	0.416	0.719333333	-0.279833333	0.153333333	0.0455
NM_020255	-0.009166667	0.431166667	0.613833333	1.0095	0.3425	0.314833333	0.4195	0.143166667	0.092166667
NM_009156	1.2115	2.232166667	0.768166667	1.993166667	0.3965	-0.148166667	0.2575	0.3815	2.0935
NM_144907	-1.748166667	0.547833333	-0.3185	-0.274833333	0.554	-0.793833333	-0.055833333	-0.921166667	0.1105
NM_009169	1.338166667	0.364833333	0.862166667	0.6085	-0.0135	1.186166667	0.696166667	1.224833333	0.637166667
NM_001278272	0.139	-0.002166667	0.833333333	0.028	0.548	1.055	0.621166667	0.268666667	0.037166667
NR_073523	-0.1805	0.832833333	0.0995	0.8405	-0.3685	-0.5515	-0.390166667	-0.432833333	-0.818833333
NM_026914	0.736333333	0.051666667	0.619333333	0.569	0.365	0.981333333	0.419666667	0.683	0.274
NR_024067	0.4805	0.824833333	0.5605	-0.242833333	1.0485	0.8125	0.574166667	0.042166667	0.305166667
NM_009226	0.885833333	0.002333333	0.533833333	-0.182166667	0.755	1.375166667	0.492	0.872833333	0.768333333
NM_026943	0.744333333	-0.8775	0.686666667	0.498	0.096	1.734	0.399166667	1.112	0.410833333
NM_026095	0.904333333	-0.096333333	1.005	0.729	0.402	1.200666667	0.256	1.233333333	0.508666667
NM_009227	0.4595	0.088333333	0.040833333	-0.758833333	0.428	1.3565	0.973666667	1.0715	0.985666667
NM_013539	-1.656166667	-0.451666667	-0.678833333	-0.213833333	-0.081	-0.043833333	-0.384	-0.122833333	-0.295333333
NM_001286663	0.124666667	-0.285666667	0.158	-0.277333333	0.4705	0.740666667	0.093333333	0.776333333	0.421
NM_019442	0.745333333	0.685833333	0.801333333	1.312333333	-0.132	0.204	-0.0895	0.783	-0.5075
NM_029075	2.761	2.904	2.187	3.360666667	0.0135	0.007333333	-0.575666667	0.748	-0.722
NM_024462	1.356	1.0475	0.232666667	1.549333333	-0.0295	1.06	1.0655	1.096666667	1.1455
NM_175190	0.691166667	-0.187333333	0.581166667	0.389833333	0.211	1.181833333	0.719	1.073166667	0.448333333
NM_020024	0.064166667	0.255833333	0.529166667	0.5485	0.825	0.416166667	0.327166667	0.107166667	0.358166667
NM_001252639	-0.5655	-0.183666667	-0.318166667	-0.367833333	0.51	0.1135	0.344666667	-0.137166667	0.229666667
NM_025548	0.469666667	0.291833333	0.778333333	0.449333333	0.151	0.851	0.2575	0.9	0.3145
NM_178385	-0.3875	-0.1285	0.0345	-0.755833333	0.2525	0.4375	0.3325	0.665166667	0.065166667
NM_026305	1.014333333	0.442	0.371333333	-0.034	0.1015	1.741666667	1.302666667	1.585	1.141666667
NM_027107	-0.287	0.305333333	0.193333333	0.428666667	0.4065	0.420333333	0.131	0.345	0.476666667
NM_013899	0.717	0.008166667	1.266	0.508	0.8055	1.274	0.434166667	0.861	-0.127166667
NM_013895	0.5945	0.096666667	0.672833333	0.7725	0.433	1.145166667	0.529	0.752833333	0.364666667
NM_013897	0.551833333	0.485	0.3355	0.326166667	0.5565	0.782166667	-0.092333333	0.622833333	-0.068666667
NM_001168507	0.009666667	0.353833333	0.782333333	0.037666667	0.6225	-0.146333333	-0.243166667	0.009333333	-0.455833333
NM_026938	0.3105	-0.154166667	0.4625	0.6055	0.2685	0.770833333	0.204833333	0.427166667	0.246166667
NM_025791	-0.058	-0.709	-0.549	-0.558333333	0.285	1.057666667	0.807	0.432333333	0.385
NM_026982	0.257833333	0.006333333	0.253833333	0.0465	0.3155	0.747166667	0.461666667	0.909833333	0.880333333
NM_025849	-0.447833333	-0.37	0.271166667	-0.108166667	0.4305	0.378833333	0.204	0.6365	0.609333333
NM_025284	1.905833333	1.081	0.4875	0.3505	0.2095	2.550166667	1.983333333	1.695833333	0.921
NR_131763	-1.5325	-0.033666667	-1.6745	-0.678833333	0.481	0.1905	-0.043666667	0.855166667	-0.231666667
NM_001134646	0.5805	-0.343666667	0.7885	-0.2435	0.2445	1.819166667	0.606666667	1.476833333	0.486333333
NR_045945	0.929166667	-0.350666667	0.7945	0.5225	-0.151	1.781833333	1.136	1.693166667	0.713
NM_025394	0.599	-0.083833333	0.575666667	0.429333333	0.2605	1.119666667	0.527833333	1.208	0.6155
NM_021502	0.409333333	-0.0565	0.536666667	0.363333333	0.253	0.700333333	0.365833333	0.786333333	0.178166667
NM_001024856	-1.961	-0.876833333	-0.984	-0.989333333	-0.4095	-0.410666667	-0.213833333	-0.154333333	-0.1465
NM_019742	-1.354166667	-0.354666667	-0.328166667	-0.645166667	0.0185	-0.2165	-0.398	0.4375	-0.161666667
NM_029582	-0.974333333	-0.779166667	0.026	-0.967666667	0.502	0.422	-0.074833333	0.924666667	-0.2705
NM_175646	-0.6115	0.395	-0.374166667	-0.216833333	0.2805	-0.5905	0.470333333	-0.620833333	-0.041
NM_170760	0.245666667	-0.199833333	0.521333333	0.852333333	0.165	0.356	-0.1085	0.493666667	-0.335833333
NM_026063	0.251666667	-0.254166667	0.741	0.623333333	0.245	1.626333333	0.573833333	1.340333333	0.793833333
NM_197979	1.178166667	0.0335	0.836833333	0.7705	0.0625	1.343166667	0.280833333	1.3525	0.329166667
NM_025641	0.923	0.049166667	0.550333333	0.410666667	0.043	1.408	0.8595	1.194666667	0.422833333
NM_025352	1.170333333	0.402666667	1.058	1.09	0.344	1.118333333	0.159666667	0.874666667	0.295
NM_009478	-0.6445	-1.014833333	-0.537166667	-0.354166667	-0.1665	0.7985	0.4995	-0.195833333	-0.062833333
NM_178600	-0.195	-1.758	-0.023333333	-0.139666667	0.405	0.511	0.464666667	0.040666667	0.226
NM_177184	-2.883666667	-1.954	-1.983	-1.253333333	-0.188	1.519	0.887	-1.402	-0.456666667
NM_001305668	0.258333333	-0.403833333	0.755333333	0.446666667	-0.2055	0.937	0.3785	1.078	0.2335
NM_026046	-1.8485	-0.525166667	-0.857833333	-1.274166667	-0.127	-0.9415	-1.214166667	-1.0535	-0.571166667
NM_080461	-1.380666667	-0.936166667	-0.839	-0.333666667	-0.2015	-0.091333333	0.426833333	-0.588333333	-0.191166667
NM_001163314	-1.810833333	-0.897333333	-0.916166667	-1.627833333	-0.1825	-0.852833333	-0.325666667	-0.8505	-0.401
NM_025319	-0.983333333	-0.085333333	-0.331666667	-1.375	0.4445	0.558666667	0.424	0.469333333	0.711333333
NM_026411	0.186166667	0.2365	0.2415	0.265833333	0.8795	0.4205	0.211833333	-0.200166667	0.057833333
NM_025790	-0.847	-0.775	-0.656666667	-0.617333333	-0.051	1.169333333	0.485	-0.230333333	0.140666667
NM_026674	-2.675166667	-1.883333333	-3.028166667	-2.332166667	0.1335	-0.934166667	-0.191333333	-0.8435	-0.530333333
NM_029466	-1.128833333	0.730333333	0.1625	0.146833333	-0.0845	-0.564833333	-0.901666667	-0.288833333	-0.556333333
NR_002445	0.994333333	-0.2005	1.617666667	2.103666667	0.347	0.801333333	-0.618833333	0.787666667	-0.198166667
NM_007534	3.781166667	1.895833333	3.396833333	2.796833333	-0.0285	1.5825	0.665833333	2.1205	0.9315
NM_026613	-1.083666667	-1.4315	-1.389666667	-1.401333333	0.3715	-0.132	0.2025	-1.324333333	0.6105
NM_011337	3.5035	1.9565	2.747833333	1.5825	0.63	-2.901833333	-1.467833333	-1.522166667	-1.855166667
NM_001111060	-1.262833333	-1.470833333	-0.996833333	-1.2045	-0.17	0.186833333	0.7305	0.238166667	1.063833333
NM_001304362	-2.194333333	-3.088166667	-1.994	-1.13	-0.868	-0.506	-1.0025	1.497333333	-0.721833333
NR_104355	0.6585	0.059166667	0.363166667	0.7405	0.663	0.9395	0.850833333	0.387833333	0.492833333
NM_007837	-0.279166667	1.815166667	0.342833333	1.8085	0.5275	-0.5775	-0.3985	-1.325833333	-2.032166667
NR_110380	-0.785333333	-0.761333333	-0.204	0.088666667	0.1535	0.669	0.223	-0.245	-0.376333333
NM_020566	-0.253666667	-0.374333333	0.47	0.793333333	0.188	0.719333333	0.142	0.289333333	-0.341333333
NM_001039824	0.261833333	-0.989833333	0.792166667	0.232833333	0.73	0.606833333	0.041833333	0.156833333	-0.5325
NM_019740	-3.025	-1.874	-0.836	-1.790333333	-0.4635	-0.076666667	-0.093	-1.010666667	-0.933666667
NM_023040	-0.4665	-0.517	0.321833333	-0.9095	0.115	-0.050166667	-0.06	-0.061166667	-0.262666667
NM_025331	0.2925	1.6575	-1.2795	0.718833333	1.359	1.981166667	2.128166667	-0.223833333	0.3735
NM_001301269	-2.254	0.056666667	-0.604666667	-1.752333333	0.1775	-0.339	-0.454666667	0.004333333	-0.001
NM_183390	-2.286166667	-2.1385	-1.892833333	-1.893166667	-1.5145	0.5445	0.5835	-0.807833333	0.0615
NM_008535	-3.244166667	-2.1575	-1.7085	-1.1585	-1.2655	-0.3005	-0.1505	-0.476166667	-0.2385
NM_001024917	-1.4235	0.569166667	-0.087166667	-0.491166667	-0.665	0.4465	-0.675833333	-0.3775	-0.773166667
NM_026612	1.226666667	-0.0775	1.01	0.814333333	0.6505	1.797666667	0.7685	1.453333333	0.5755
NM_001136073	-4.0065	-1.842666667	-2.8595	-1.163833333	-0.7155	-1.123166667	-0.974333333	-0.4475	0.300666667
NR_046011	-0.5405	-0.979833333	0.613833333	0.294833333	-0.2635	0.840833333	-0.420166667	0.1335	-0.991166667
NM_001195244	0.8775	0.1435	0.727833333	1.198833333	0.345	1.1565	0.145833333	1.152833333	0.196166667
NM_020035	-1.705833333	-0.544833333	-0.1315	0.336166667	-0.0555	-0.344166667	-0.971833333	-0.756833333	-0.8075
NM_144538	-2.809666667	-3.649	-3.188333333	-4.249	0.8215	0.448333333	0.468	0.81	0.904333333
NM_001164217	1.396	-0.435	1.116333333	1.039	0.3285	1.608666667	0.598	1.741333333	0.401333333
NM_018730	1.777833333	-0.09	0.299833333	-0.410166667	-0.317	2.0895	1.366	2.121833333	1.196
NM_026503	0.150166667	-0.837166667	-0.065166667	-0.203166667	0.3615	1.174166667	0.923166667	0.711833333	0.8985
NM_053267	0.783666667	0.149833333	0.332333333	0.694666667	-0.264	1.339333333	0.497833333	1.502333333	1.040833333
NM_025471	0.636833333	-0.021333333	0.3185	0.6785	0.373	0.933833333	0.456	0.792833333	0.255
NM_133888	1.613666667	3.075	1.331666667	0.957333333	-0.4755	0.053	0.106666667	-0.363333333	0.301333333
NM_009471	-2.070833333	-2.0055	-0.583166667	-2.242166667	-0.148	0.8525	-0.2195	0.095833333	-0.051833333
NM_025650	1.2815	-0.434	0.8375	0.5165	0.1985	2.2375	1.067666667	2.014833333	0.865333333
NM_001177412	-1.047333333	0.316	-0.334	1.385	-1.868	-1.034333333	0.071666667	0.256	0.171666667
NM_001008498	0.017333333	-0.682666667	-0.529666667	-1.192	-0.021	0.488666667	0.527666667	0.167666667	-0.065333333
NM_133228	-1.5575	-0.299666667	-0.5355	-0.4305	0.256	-0.1585	-0.026666667	-0.010833333	0.166
NM_026203	-1.388833333	0.3585	-0.098166667	-0.118833333	0.4295	0.807833333	0.1415	0.588166667	-0.619166667
NM_007507	1.510333333	-0.032	1.416	1.219333333	-0.0815	2.165333333	0.518	2.121	0.492333333
NM_052993	-2.504166667	0.104833333	-1.0415	-1.2085	0.0075	0.428166667	-0.1325	0.534166667	-0.0505
NM_001163102	-0.584833333	-0.239833333	1.193166667	0.712166667	0.0675	0.9185	0.162833333	0.6805	-0.4065
NM_078479	0.931666667	-0.059166667	0.849	1.009666667	0.351	1.599	0.430166667	1.341333333	0.4815
NM_026829	1.388833333	-0.1035	1.122833333	0.215833333	-0.168	1.438166667	0.744833333	1.175166667	0.759833333
NM_011197	-1.490166667	-1.499666667	-0.8245	-1.4145	0.098	1.526833333	1.604333333	0.9395	0.629
NM_138756	-3.1755	-0.794333333	-1.096833333	-2.332833333	-0.0585	0.078166667	0.181333333	-0.0005	0.581
NM_026534	-1.898166667	-1.1585	-0.8105	-0.208166667	-0.027	0.038833333	-0.154833333	-0.233833333	-0.325833333
NM_178691	-2.516166667	0.023833333	-0.143166667	-0.531833333	0.174	-0.095166667	-0.4765	-0.0165	-0.037833333
NM_013888	-0.222833333	-0.551333333	-0.4575	0.1425	0.39	0.5975	0.438666667	1.198166667	0.583
NM_013509	-1.063166667	-0.346	-0.7425	-0.328166667	-0.0125	0.331833333	0.387666667	0.294166667	-0.890333333
NM_183186	-1.373333333	-2.395	-0.296666667	0.118666667	-0.401	0.283	-0.724333333	-1.020333333	-0.953666667
NR_046210	-1.513333333	0.027166667	-0.593333333	-1.903666667	0.274	-0.228666667	-0.262833333	-0.537	0.164833333
NM_026068	0.535833333	0.617	0.389166667	0.611166667	0.5015	0.631166667	0.623666667	1.0735	0.182333333
NM_028479	0.331666667	0.391166667	1.129333333	1.791	0.583	0.726333333	-0.284833333	-0.032	-1.235166667
NM_080456	0.201166667	-1.025	0.214166667	0.274833333	0.766	0.182833333	-0.461666667	0.8595	0.319666667
NM_001310509	-1.869666667	-0.905	-0.644666667	-0.182	-0.376	-0.097666667	-0.4	-0.568333333	-0.966
NM_172796	2.0375	0.986333333	-0.3675	3.036833333	-1.0715	0.401166667	-0.795	-2.635166667	-0.880666667
NM_025439	-0.329166667	-1.703	-0.433833333	0.342166667	-0.437	0.854833333	0.491	0.108166667	0.263666667
NM_025432	-0.185666667	-0.712166667	-0.266333333	-1.154333333	0.177	0.766	0.0465	0.564666667	0.486166667
NM_020285	-0.856333333	-0.726333333	-0.143	-0.523	0.048	0.671	-0.280333333	0.221333333	-0.55
NR_131956	-1.725	-0.093833333	-1.384333333	-1.477666667	0.249	-1.444333333	-0.6725	-0.710666667	0.1425
NM_029952	-1.395	-1.332833333	-1.074666667	-1.446666667	0.2675	-0.123666667	-0.220166667	-0.685666667	-0.2475
NM_178796	-0.3135	0.9615	0.3125	2.317166667	-0.7895	-2.040166667	-1.893833333	-0.0205	0.285833333
NM_023628	-2.376833333	-1.356333333	-1.131166667	-0.8945	-0.185	-0.6685	-0.257666667	-0.444833333	-0.492666667
NM_025498	1.256666667	0.758333333	0.100666667	-1.124666667	-0.205	2.34	1.647666667	2.623	1.748
NM_001166389	-1.143166667	-1.369666667	0.414833333	-0.808833333	0.202	-0.380833333	-0.448333333	-1.051166667	-0.354
NM_177190	-2.784333333	-0.597	0.321	-0.489333333	-0.704	-0.323	-0.372	0.020333333	-0.431
NM_001024926	-1.313666667	-0.816166667	-0.619333333	-0.313666667	-0.094	0.088333333	0.188833333	-0.188333333	-0.084833333
NM_172405	-1.17	-0.4215	-0.902333333	-1.768333333	0.0955	-0.267666667	-0.4745	-0.878666667	-0.176833333
NM_001044744	-1.681333333	-0.845333333	-0.986333333	-0.209666667	0.095	0.169666667	-0.085333333	-0.229	0.034333333
NR_001461	-2.072666667	-1.125666667	-1.728333333	-4.376333333	0.088	-0.180333333	-0.306333333	-1.417333333	-0.173333333
NM_001290569	-0.8145	0.058666667	0.279166667	0.630833333	0.109	0.121166667	-0.413333333	-0.065166667	-0.49
NM_029956	-0.7935	-1.042	0.211166667	-0.977166667	0.5215	0.292833333	-0.101666667	-0.2835	0.141666667
NM_028177	0.803666667	0.3685	0.095666667	-1.277666667	0.3545	2.413	1.5355	1.961333333	1.497166667
NM_018786	-1.071833333	-0.777	-0.130166667	-0.623833333	-0.315	-0.1405	-0.46	-0.019833333	-0.539333333
NM_172289	-2.0105	-1.029666667	0.0885	-1.697833333	-0.081	0.664833333	0.075	0.221166667	-0.293666667
NM_029532	1.078333333	0.8305	1.319	1.057333333	0.4925	-0.238666667	-0.837833333	0.103	-0.710833333
NM_025780	-2.083166667	-1.324333333	-1.457833333	-0.524833333	0.3725	-0.2655	-0.04	-0.416833333	-0.146333333
NM_172428	-2.267333333	0.007	-0.011	0.234333333	0.574	-0.388333333	-0.565666667	0.687666667	-0.514666667
NM_018819	1.623	1.012166667	0.594333333	-0.863	0.091	3.328666667	2.2465	3.490333333	2.143833333
NM_199301	-2.0155	-1.1465	-0.498833333	-0.857833333	0.584	0.2575	-0.080166667	-0.3425	-0.049833333
NM_153514	-1.8305	-1.291	-1.160166667	-1.000833333	-0.118	-0.263166667	-0.031333333	-0.934166667	-0.202
NM_145620	-0.312	-0.330666667	1.130666667	0.423	0.883	0.309	-0.203666667	0.014666667	-0.420666667
NM_001305421	-1.851333333	1.643166667	-1.209333333	-0.051333333	0.1455	1.267	1.515166667	-0.784333333	-0.0825
NM_175389	-1.428	-0.385833333	0.313	-1.352	0.778	-0.261333333	-0.039166667	-0.389	0.004833333
NM_146201	-1.793	-0.839333333	-0.211333333	-0.541333333	-0.2765	0.042666667	-0.155	-0.028	-0.65
NM_029128	-3.138	-1.210333333	-0.442	-1.614666667	0.408	-0.784333333	-0.492666667	-0.967333333	-0.819
NM_198608	-1.022833333	-0.928333333	-0.052833333	-0.268833333	-0.217	0.407166667	-0.222	-0.223166667	-0.454333333
NM_025689	-0.535166667	-0.213333333	0.064833333	-0.6305	0.4995	0.326166667	0.205666667	0.008166667	-0.166333333
NM_023117	-2.771333333	-3.388333333	-1.916333333	-3.032	0.1215	0.290333333	0.777	-2.473	-0.157
NM_007672	-0.741666667	-0.744166667	0.628	-1.941333333	0.862	0.428666667	-0.2715	0.407666667	-0.0755
NM_025431	-0.197166667	-0.21	-0.458166667	-1.994833333	0.5785	0.9155	0.858666667	0.7535	1.078333333
NM_001290762	-0.087333333	-1.5955	-0.854333333	0.874666667	0.0795	0.919333333	0.3615	-0.798666667	0.426166667
NM_008894	-0.964	-1.583166667	0.301333333	-0.597666667	0.0775	1.097333333	-0.507833333	-0.152333333	-0.258833333
NM_011322	0.437833333	-1.332666667	1.490833333	-0.743166667	-0.3735	0.268166667	0.144666667	0.8645	0.528666667
NM_175151	-0.0325	0.211166667	0.698166667	-0.7775	0.3985	0.051833333	-0.738166667	0.416166667	-0.065833333
NM_025969	-1.041833333	-1.290166667	0.0835	-0.553166667	0.318	0.471833333	-0.035833333	0.4945	0.416166667
NM_028718	-1.296166667	-0.366166667	-0.764833333	-0.065166667	-0.1655	-0.061166667	-0.284833333	-0.329166667	-0.3615
NM_027560	-2.188166667	-0.281	0.120166667	-0.726833333	-0.413	-0.8655	-0.881666667	-0.287833333	-0.816
NM_001042527	-2.841833333	-1.422666667	-1.059833333	-1.737833333	0.223	1.088166667	-0.175	-1.611833333	-0.246
NR_045686	-0.503166667	-0.005833333	0.527166667	-0.5345	0.249	0.1285	-0.5705	0.822166667	0.457166667
NM_001029990	-1.738833333	-0.976833333	-0.568833333	-0.228166667	0.1445	0.027166667	-0.0945	-0.5995	-0.665166667
NM_001030274	2.053666667	-0.130333333	2.280666667	2.419	0.3775	2.129666667	0.214333333	2.121	0.325333333
NM_008354	-2.0925	-1.788333333	-0.518833333	0.4845	-1.0535	-1.562166667	-1.566333333	-0.804166667	-1.696666667
NM_001271599	-2.3835	-4.592	-1.350833333	-1.8825	-0.1015	-0.805166667	0.492666667	-1.5355	-0.805
NM_016811	-0.0925	-2.247166667	-1.303166667	1.252166667	-0.722	-0.737166667	0.185833333	-1.153833333	-1.0575
NM_007931	-1.228833333	-0.562	-0.509833333	-0.659166667	0.124	0.4245	-0.173	0.103833333	0.056333333
NM_178922	-2.404333333	-0.124333333	-0.938666667	-1.015	0.4145	-1.121666667	-0.395	-1.199666667	-0.599
NM_008311	-2.305833333	-1.2565	-1.8675	-0.952166667	-0.7095	2.619166667	1.989833333	1.205833333	1.7485
NM_001001884	-1.317166667	-1.197666667	-0.322166667	-1.570833333	-0.562	-0.1425	0.340666667	-0.410166667	-0.096
NM_025449	-2.008166667	-1.7305	-1.3555	-1.733166667	-0.0865	0.092166667	0.297833333	-0.7165	-0.169833333
NM_027250	-2.094333333	-0.667833333	-0.235	-0.853666667	0.237	0.157333333	-0.343833333	-0.935333333	-0.062833333
NM_001308329	-2.0345	-2.5825	-1.571166667	-1.4375	0.488	1.945166667	1.907833333	0.4465	0.8085
NM_178389	-1.100333333	-0.190833333	0.149	0.374333333	1.8155	-0.035666667	-0.279166667	0.351333333	0.056833333
NM_017479	-4.147	-1.0375	-1.261	-1.804666667	-0.4615	-0.802	-0.721833333	-0.383333333	-0.653166667
NM_178357	-2.406	-1.686	-1.442666667	-1.543	-0.8205	-0.000666667	0.314666667	-0.202	0.602666667
NM_008706	-2.088333333	-0.129333333	1.002	-0.758	0.244	-0.929333333	-1.488333333	1.985666667	1.405666667
NM_021463	-1.243666667	-1.7555	-0.041333333	-0.560666667	1.1235	0.311	-0.245833333	-0.551333333	-0.1095
NM_021398	-0.760333333	3.089	-0.209666667	0.130333333	1.208	0.575333333	1.831666667	-2.978333333	0.997
NM_023211	1.792666667	0.990166667	0.565333333	-0.528666667	0.2065	2.437	1.425833333	2.835333333	1.8575
NR_028420	-1.9825	-1.068833333	0.1155	-0.731833333	-0.2495	0.309166667	-0.5605	0.272166667	-0.4175
NR_030738	-1.321833333	-0.0865	0.1035	-0.502166667	-0.49	0.6725	0.5455	0.492166667	-0.369833333
NM_021890	-0.885166667	-1.4225	-0.484833333	-0.649833333	1.5985	0.6925	1.050833333	-0.802833333	0.210833333
NM_145530	-1.272666667	0.9975	-1.222	1.389666667	0.5195	1.033666667	0.440166667	1.451	-1.206833333
NM_144818	-2.6615	-3.8785	-1.421166667	-2.3025	0.2835	0.943166667	0.926833333	-2.102166667	0.597833333
NM_139309	-0.938	-1.837666667	0.049666667	-0.623	-0.737	-0.190666667	-0.834	0.915333333	-0.180333333
NM_013789	-0.781166667	-0.607333333	-0.171833333	-0.7305	0.3785	0.280833333	0.479666667	-0.4475	-0.379
NM_008598	-0.275666667	-1.4995	-0.057	0	0.6755	0.427333333	0.695166667	-0.124333333	0.0305
NM_013763	-3.4015	-0.5815	-0.857166667	-1.799166667	0.244	0.277166667	0.0225	0.3845	-0.315166667
NM_178874	-2.246833333	-1.8605	-0.325833333	-0.678166667	0.433	-0.719166667	-0.731833333	0.277166667	-0.244166667
NM_029557	-1.330333333	-1.556666667	0.120666667	-0.466666667	0.011	0.124	-0.289666667	0.016	-0.573666667
NM_178802	-3.429833333	-1.227666667	-1.7495	-1.746166667	-0.248	-0.170833333	0.013	-0.686166667	-0.107333333
NM_016723	-0.039666667	-1.121166667	-0.196666667	-0.677666667	0.642	0.915333333	0.391166667	0.625	0.7885
NM_009750	0.062	-3.445333333	-0.280333333	0.065333333	-0.2775	0.461	-0.263333333	-0.500666667	-1.024666667
NM_026741	-1.5665	-0.831	-0.6835	0.542166667	-0.599	-0.855833333	-0.796666667	-0.461833333	-0.675333333
NR_030696	-1.292333333	-2.2905	-1.330333333	0.332333333	-0.677	-0.19	-0.665833333	-0.569	-1.190166667
NM_080445	-0.989666667	-0.679666667	0.195	-2.083	0.3825	0.455333333	0.786666667	0.331333333	0.055333333
NM_026371	-0.912333333	-0.506666667	-0.385	-0.798666667	0.504	0.170333333	0.152666667	-0.446666667	0.068666667
NM_028454	-0.488333333	-1.537	-0.747333333	-0.784333333	1.2575	-1.146333333	-0.204666667	-0.040333333	1.626
NM_007634	-4.014333333	-1.314833333	-1.567333333	-2.077333333	1.5705	0.478666667	0.8325	-2.644666667	0.083166667
NM_013541	-0.007	0.100166667	0.550666667	-0.010333333	-0.126	-0.156666667	-0.327166667	-0.703333333	-0.581833333
NM_013929	-1.4805	-0.7245	-1.1185	-1.357166667	-0.3535	1.275166667	0.4275	0.532166667	0.0255
NM_029760	-0.333333333	-0.840666667	-0.267666667	0.011333333	0.629	0.827333333	0.366	0.613	0.668666667
NM_145632	-0.855833333	-0.131666667	0.2275	-1.576833333	0.6075	0.5935	0.834333333	0.333833333	-0.038333333
NM_145450	-1.325333333	0.27	-0.076333333	0.422	0.809	0.528333333	0.635666667	1.047333333	0.353666667
NM_145986	-3.798333333	-0.182666667	-3.612	0.472333333	-0.5115	-0.210333333	0.100666667	-1.251666667	-0.783333333
NM_001290811	-1.725833333	-1.851666667	-0.6195	-1.147833333	-0.233	0.222166667	-0.303	0.069833333	-0.289
NM_023203	-1.075	-1.450166667	-0.11	0.057333333	-0.2135	1.394666667	-0.071833333	-0.146333333	0.1495
NM_027460	-0.475166667	1.593666667	1.228833333	-1.662166667	-0.1685	0.444166667	-0.408333333	0.7795	0.430333333
NM_011728	-0.727166667	-0.140666667	-0.4165	-0.865166667	-0.4615	0.2235	0.505333333	0.2295	0.227
NM_172617	-0.410666667	-0.1715	0.608	-0.106	-0.2765	-0.154333333	-0.571166667	0.819333333	-0.2515
NM_009994	-0.7195	-0.909666667	0.7855	1.406166667	-0.5625	2.2635	0.377666667	-0.216833333	-2.737666667
NM_001001333	-0.990666667	-0.811	-0.443	-0.485666667	-0.3855	0.441	0.266666667	-0.006	0.166333333
NM_027122	-1.5915	-1.3515	-0.337833333	-0.290166667	0.3565	0.237833333	-0.122166667	-0.451833333	-0.414833333
NM_001024920	-1.342833333	-0.757	-0.914833333	0.241166667	-0.43	0.355833333	0.507333333	-0.270833333	0.039
NR_045997	-2.801333333	-0.474	-1.230333333	-2.815	0.1245	-0.344666667	-0.106666667	-0.004666667	0.888666667
NR_103716	-1.793	-0.895166667	-0.173333333	-0.452	-0.5285	0.186333333	-0.728166667	-0.384666667	-0.677833333
NM_027999	-1.306	-2.4305	-0.419333333	-0.382	-0.599	1.036333333	-0.4635	-0.769333333	-0.465833333
NM_133200	1.304	2.129	-1.286	2.081333333	0.2945	-1.889	-0.773333333	-1.367	0.681333333
NM_026398	-0.204666667	-1.482333333	0.643666667	0.519333333	0.6935	0.564666667	0.427666667	0.068666667	0.110333333
NM_011607	1.740666667	-1.6015	1.045333333	2.511333333	-1.4465	4.272333333	4.1565	1.754	1.449833333
NM_027207	0.1935	-1.3715	0.710833333	0.766833333	-0.038	0.955833333	0.285833333	0.5695	-0.245833333
NM_001164625	-1.317	-0.977166667	-0.158333333	-0.535666667	0.0435	0.419333333	-0.046833333	0.639666667	-0.067166667
NM_001081188	-1.046833333	-1.198166667	-0.122833333	-0.327833333	0.458	0.1945	-0.230166667	-0.251166667	-0.544166667
NM_011656	-0.342	-1.430833333	-0.356	-0.333	-0.428	0.001	-0.3545	0.163666667	-0.379166667
NM_025784	-2.508166667	-1.5425	-0.741166667	-0.8495	0.3655	0.179833333	0.346833333	-0.473166667	0.054833333
NM_030697	-1.9335	-1.890166667	-0.5025	-1.560833333	-0.158	0.152833333	0.1865	-0.3195	-0.474833333
NM_001033140	-1.551666667	-0.1305	-0.534333333	-1.122666667	0.6105	-0.049	-0.2595	0.355	-0.0295
NM_207228	-2.128333333	-0.754166667	-0.621666667	-0.564666667	-0.5215	-0.268666667	-0.854166667	-0.605333333	0.4205
NM_027480	0.061833333	1.973833333	0.964833333	0.457166667	0.364	0.400833333	-0.066166667	-0.622833333	-0.091166667
NM_001310524	-1.390666667	-2.905	-0.593666667	-0.073666667	-0.0065	-0.290666667	-0.050666667	-1.115	-0.545
NM_198308	-3.1825	-2.186333333	-0.7045	-0.292833333	-1.073	0.461833333	-0.679333333	-0.3895	-0.709333333
NM_177733	-6.211666667	-2.055166667	-3.332333333	-2.190333333	-0.0465	0.732666667	1.067833333	-1.873	0.053833333
NM_025748	-0.275666667	-0.639333333	0.531666667	0.682666667	0.0435	1.184	0.469333333	0.192	-0.716666667
NM_008161	-1.436	-1.661	-0.762	-1.215333333	-0.954	0.216	1.373666667	-1.946	-1.118
NM_008637	-1.063666667	-0.300166667	-1.113666667	-0.433	0.172	0.480666667	0.377833333	-0.882	-0.1135
NM_001304267	-1.285333333	-0.134	-0.872	-0.670666667	0.0925	-0.739	-0.820333333	-1.752333333	-0.747333333
NR_040462	0.070833333	-0.7575	0.491833333	2.170833333	-1.0775	-0.4555	-1.651166667	-0.444166667	-1.5415
NM_001039534	-1.498333333	-0.6725	-0.378333333	-1.653	0.521	0.934	0.816166667	0.174666667	0.2605
NR_045265	0.113	-0.4505	0.003	0.168333333	-0.032	0.814333333	0.4785	0.845	0.257833333
NM_009845	-1.835833333	-0.185166667	-1.1035	-0.718166667	0.7775	0.472833333	1.1845	-1.651833333	0.3495
NM_001083897	-1.438	-1.363666667	0.792333333	-2.830333333	0.1965	1.155	0.685333333	-0.774	0.528666667
NM_013662	-3.439333333	-2.573	-0.678333333	-2.428666667	0.2765	0.015333333	-0.082333333	-0.399333333	-0.011
NM_153162	-1.356333333	-1.079333333	-0.110666667	-1.796666667	0.3385	-0.436	-0.249	0.199333333	0.263333333
NM_028056	-1.948666667	-0.856333333	-1.026	-0.899	0.359	0.142666667	0.063666667	-1.027333333	-0.186333333
NM_170680	-1.613	-0.729	-0.236	0.208	-0.422	-0.552	-1.134666667	-1.152	-0.92
NM_033602	-4.256833333	-2.303833333	-2.076833333	-2.293166667	-1.691	0.4435	0.3885	-0.047166667	0.6955
NM_001301652	-1.053	-2.504	-0.132	-0.454666667	-0.4625	0.63	-0.252666667	-0.19	-0.829333333
NM_001081151	-3.554333333	-1.993	-0.985	-1.066333333	-0.564	-0.097	-0.113	-0.204333333	-0.953666667
NM_139150	-2.626833333	-0.838833333	-1.4615	-3.755833333	0.415	-0.281166667	-0.1205	-0.631166667	0.093833333
NM_009076	1.176	-0.049166667	0.162333333	-3.724333333	-0.0095	3.144666667	2.817833333	3.050333333	2.373833333
NM_172310	-3.036333333	-2.661333333	-1.575	-1.956	0.1635	-0.184	0.028	-0.9	-0.347666667
NM_023209	-2.1835	-4.306333333	-1.285833333	-2.543166667	1.235	1.478833333	2.092333333	-1.827833333	1.508666667
NM_001081395	-1.647166667	-0.664	-1.0185	-1.940833333	0.2885	0.1555	1.887666667	-0.271166667	0.122666667
NM_026494	-0.557666667	-0.762833333	-0.575333333	-0.720333333	0.389	0.807333333	0.205166667	0.477666667	0.127833333
NM_198642	0.597166667	0.513333333	-0.988166667	2.5505	-0.1585	0.7095	0.794666667	-1.697166667	-0.793666667
NM_011227	3.168666667	2.528	3.217333333	3.559666667	-1.2715	0.550666667	-0.367666667	3.155666667	0.309333333
NM_009255	-0.147833333	-0.9955	0.016166667	-0.073166667	-0.4555	1.010833333	3.0115	-0.804166667	-1.120166667
NM_001160402	-0.983	-2.028166667	-0.559333333	1.862666667	1.8925	0.685333333	-0.551166667	-0.283666667	-0.401166667
NM_001163421	-0.761833333	-0.456333333	-0.7825	0.017166667	0.2475	0.182833333	-0.253666667	-0.169833333	-0.293
NM_001142952	1.256333333	2.224333333	0.64	3.663	0.2815	3.393666667	2.432333333	-0.590666667	-0.269333333
NM_008249	-0.573166667	-0.755333333	-0.7375	-3.377166667	0.382	0.9765	0.933333333	0.9005	1.097666667
NM_010768	-1.273833333	-5.02	-1.5745	-1.351166667	2.152	0.3275	0.689	-1.341833333	-1.866
NM_010117	-0.368833333	-2.512	0.100833333	-0.615833333	-0.4125	0.078833333	0.861	0.0895	0.169333333
NM_183031	-4.076666667	-4.775666667	-3.198666667	-2.134333333	0.443	0.484666667	0.775	0.371333333	0.639
NM_001018063	-0.496	-1.5	-0.748666667	-1.068	-0.026	0.120333333	0.045333333	0.374333333	0.518333333
NM_011639	-0.807166667	-1.036833333	-0.6745	0.987833333	0.506	0.018166667	0.767833333	-1.707166667	-0.363166667
NR_037666	-1.298333333	-1.3415	-0.701333333	-0.612	0.1955	-0.18	0.092833333	-0.073333333	-0.3175
NM_133984	-0.582666667	0.254333333	0.335	0.788	0.6515	-0.035333333	0.417666667	-0.459	-0.227
NM_133185	-1.269	-2.948333333	-1.636333333	-1.048666667	-0.4955	-0.414666667	0.431333333	-0.780333333	-0.081333333
NM_146073	-3.697333333	-4.334166667	-3.130666667	-3.235333333	-1.917	-0.472333333	-0.8875	1.560333333	0.6475
NM_009017	0.739333333	-0.69	0.727333333	0.076	0.399	1.005666667	0.902666667	0.522333333	1.007666667
NM_001008501	-2.8975	-1.1085	-1.618833333	-1.4215	-0.2025	-0.6545	-0.693833333	-1.968166667	-0.445833333
NM_030176	-2.2495	-0.751	-1.541166667	0.127833333	-0.0235	-0.4435	0.101333333	-0.474833333	-0.251666667
NM_007413	2.120833333	3.235666667	1.988166667	2.6035	3.7295	-1.7025	0.003	2.565833333	1.858
NM_026412	-2.5175	-3.437333333	-1.0425	-1.824166667	1.246	0.571833333	1.858666667	-2.666166667	0.535
NM_172154	-0.878333333	0.044833333	0.481333333	0.671333333	-0.193	-0.262	-0.725833333	-0.248333333	-1.1005
NM_019421	-0.619666667	-0.946333333	-0.62	-0.958666667	1.3725	1.758666667	1.683666667	-0.395	0.589333333
NM_013896	-1.352333333	-1.6085	0.445666667	-1.155333333	0.501	0.410333333	0.0045	0.211666667	-0.3805
NM_001142745	-0.876666667	-0.301166667	-0.211	0.183	-0.0465	-0.540666667	0.078166667	-0.621666667	-0.575166667
NM_175329	0.0575	1.128833333	0.115833333	0.009166667	1.331	1.194166667	2.061166667	-0.986166667	0.031833333
NM_001308449	-0.1155	-0.962666667	-0.145166667	0.0605	0.052	0.939166667	0.035333333	0.6095	0.196333333
NM_020570	-2.260166667	-1.385166667	-0.6805	-1.629166667	-0.066	0.763833333	-0.0795	-1.084166667	-0.6715
NM_133879	-0.300666667	-0.817833333	0.441333333	-0.013333333	-0.404	0.023	-0.3125	-0.209333333	-0.676833333
NM_026675	-1.490166667	-0.18	-0.418166667	0.048166667	0.393	-0.260833333	0.085333333	-0.696166667	-0.31
NM_001163155	-1.280166667	-2.778333333	-0.522833333	0.468166667	0.322	-0.2785	0.775333333	-2.549833333	-0.543666667
NM_026950	-0.7245	-1.497833333	-1.387166667	-0.2295	0.177	2.399166667	1.381166667	2.1415	1.655166667
NM_008446	-1.786666667	-3.036333333	-0.731666667	-0.968333333	2.1135	0.790666667	2.539333333	-2.835666667	1.353666667
NM_001290704	-0.5955	0.7115	-0.440833333	-0.358166667	1.07	-0.459166667	0.0075	-0.609833333	-0.022166667
NM_001081381	-1.509	-0.336666667	-0.206666667	-0.814	0.642	0.391666667	0.327666667	-0.082333333	-0.123333333
NM_007960	-3.202666667	-0.459	-2.765666667	-2.459333333	1.9975	0.303	1.02	-0.782666667	1.431
NR_004446	1.519833333	0.798333333	1.1175	3.274166667	-0.366	-1.9745	-1.220666667	-0.725166667	-2.13
NM_001081347	-2.242333333	0.181	-1.769666667	-0.229	-1.3645	-2.372	-2.131	0.460666667	0.553
NM_029025	-2.666833333	-1.408	-1.6545	-1.729166667	0.1215	-1.0535	-0.120333333	-0.8075	-0.200666667
NM_023322	-1.621	-0.896333333	-0.586666667	-0.219	-0.1825	0.435333333	0.092333333	-0.417666667	-0.093666667
NM_173051	-1.954333333	-0.399333333	-2.421	0.716666667	0.384	1.619333333	1.177333333	0.039333333	0.470333333
NM_007624	-0.9675	-0.214	-2.449166667	-4.731166667	0.2485	2.1855	2.245333333	1.430166667	2.39
NM_029236	-0.423166667	0.700333333	-0.2385	0.010833333	-0.1895	0.463833333	0.347666667	-0.723166667	0.279
NM_007639	-0.8655	2.086166667	0.092833333	-0.205166667	-0.355	-0.546833333	-0.262166667	-0.328833333	-0.428833333
NM_177263	-1.456666667	-2.035333333	-0.713666667	-0.551333333	0.4465	0.268666667	-0.203333333	-0.583	-1.129
NM_175093	-1.407666667	2.938333333	0.452	1.403333333	1.983	-0.089333333	-0.237	-2.221666667	-1.608333333
NM_178724	-2.101666667	-1.099	-1.064666667	-0.889	-0.133	0.464333333	0.438666667	-0.160333333	-0.111
NM_198607	-1.7695	-1.853833333	-1.085833333	0.181833333	-0.3725	-0.184166667	-0.073166667	-0.323833333	-0.7345
NM_019432	-2.601666667	-4.050333333	-3.196333333	-3.164333333	0.018	1.187	0.868666667	1.628333333	1.394
NM_001039684	-1.999666667	-1.7835	-0.487666667	-0.721333333	-0.0825	0.125666667	-0.2115	-0.111333333	-0.3825
NM_001162974	-0.135666667	0.129	-0.559333333	0.167	0.481	-0.316	0.404	-0.605333333	0.062333333
NM_007423	-0.178666667	-0.242333333	1.111333333	0.050666667	-0.167	0.228333333	-1.027666667	0.986333333	0.238
NM_010839	-1.366	0.044833333	-0.656666667	0.595333333	0.043	-0.323	-0.555833333	-0.680666667	-0.273166667
NM_027153	-1.334666667	-0.691833333	0.565333333	-0.39	-0.41	0.054666667	-0.214166667	-0.811333333	-0.0185
NR_030689	1.119833333	-0.2175	1.8515	2.152166667	-0.3275	1.523833333	0.570166667	1.1265	0.2045
NR_045032	0.7595	2.531	1.641833333	1.7155	0.411	-0.927166667	-1.599666667	-1.283833333	-1.124333333
NM_025693	-2.363333333	-2.159833333	-1	-2.235333333	0.413	-0.055	0.247833333	-0.599333333	0.452166667
NM_025915	-0.130833333	-0.285166667	0.372166667	0.391166667	0.6645	0.334833333	0.1265	0.891166667	0.305833333
NM_001312880	-1.362666667	-1.081	-0.229	-0.818666667	0.731	1.307666667	0.888666667	-0.003666667	0.354
NM_145588	-3.6705	-1.719666667	-1.089833333	-1.930166667	1.111	0.8805	1.528333333	-2.562833333	0.328666667
NM_172562	-2.226666667	-1.560833333	-1.452	-2.235333333	-0.391	-0.404666667	-0.155166667	-0.872333333	-0.660833333
NM_146203	-1.268833333	-1.613333333	-0.020833333	-1.206166667	0.0055	0.150833333	-0.219666667	0.082166667	-0.3
NM_199033	-1.1925	-1.896166667	-0.9165	-1.738833333	0.1305	-0.1205	0.2555	-0.025166667	-0.112166667
NM_053261	-1.777833333	-1.1915	-2.1155	-0.759166667	0.4495	0.865833333	0.743166667	-2.074833333	-0.1425
NM_021349	-0.754	-1.964666667	0.153666667	-0.262333333	-0.323	0.557	0.184666667	0.296666667	0.154
NM_016788	-2.6185	-0.749166667	-1.296166667	0.120833333	1.545	0.506166667	0.800166667	-1.1055	-0.358166667
NM_144804	-3.514166667	-1.946333333	-1.414166667	-2.639166667	-0.921	-0.219833333	-1.144	-0.012833333	-0.299
NM_001033166	-0.300666667	-0.906	-0.435	-0.499	-0.0525	0.616666667	0.69	-0.091333333	1.586333333
NR_045813	0.781666667	0.6635	0.630333333	1.862666667	-0.202	-0.649666667	-1.069166667	0.531	-1.1995
NM_001004191	-0.547666667	0.611	-0.286333333	-0.509333333	0.2065	0.635	1.073666667	0.448333333	0.367333333
NR_029468	-1.691666667	-0.190333333	0.447666667	-0.906333333	0.1985	-0.364666667	-0.285666667	0.255666667	-0.832
NM_133254	-1.0495	-1.476	-0.767833333	-0.5675	-0.3745	0.313166667	-0.355	-1.087833333	-0.353
NM_033563	1.149	-1.3805	2.315333333	-0.041666667	0.689	-1.218666667	-1.068166667	0.603666667	-0.389166667
NM_173781	-1.760333333	-3.614333333	-1.589	-1.768333333	-1.4245	0.924	-0.013666667	0.347333333	-0.019333333
NM_172449	-0.974	3.779	-0.923333333	2.629	2.962	-1.18	-0.004333333	-1.821666667	-0.772
NM_008389	-1.748166667	-0.064333333	-1.781166667	-2.1895	0.3435	-0.0495	0.699333333	0.118833333	0.705666667
NM_001170643	-4.026	-5.186333333	-4.038	-0.307	0.115	-2.491333333	-1.422	-4.425	-1.882
NM_001284429	-2.661833333	-0.437666667	-1.325833333	-1.193166667	0.3565	0.932833333	1.239666667	-0.8585	-0.419
NM_178364	-3.097666667	-2.267	-0.436	-0.934666667	-0.6635	-0.042	-1.054333333	-0.602	-1.135
NM_001142411	-0.997	-0.7135	-1.737	-2.623666667	-0.1585	0.728333333	0.991833333	-0.365	0.571166667
NM_011172	-0.8555	-2.842833333	-0.663166667	-1.251833333	-0.2515	0.432833333	-0.2805	-0.186833333	-0.6155
NM_008628	-4.584833333	-3.114833333	-2.932166667	-3.028833333	-0.6455	0.239833333	-0.105833333	-1.3065	-0.1865
NM_175532	-1.155833333	-2.3375	-2.3785	-1.021833333	1.167	-0.6685	-0.352166667	-1.7475	-0.348833333
NR_033228	-1.769333333	0.738	-1.836666667	-3.348666667	0.0845	-0.541333333	-0.040333333	-1.005666667	0.904666667
NM_001277867	-3.621166667	-2.077833333	-0.8595	-2.121833333	-0.3075	-0.1915	-0.569166667	-1.3305	-0.7595
NM_001278259	1.874	-1.642	0.367	1.911333333	0.0175	2.196	1.362666667	1.539666667	0.791333333
NM_021381	-1.5995	-0.153166667	0.6285	-2.748833333	1.134	1.680166667	1.6665	-0.816166667	-0.4865
NR_045719	-2.2115	-1.2735	-2.218166667	-0.127166667	0.872	-0.414166667	-0.535166667	-3.416166667	-1.537833333
NM_027954	-0.1975	-1.237	-0.523833333	-0.403166667	-0.055	1.1315	0.556333333	-1.417833333	0.348333333
NM_177372	-4.1855	-1.271833333	-2.501166667	-2.4665	0.357	0.716166667	0.3095	-2.356833333	-0.7075
NM_011505	-2.796333333	-1.441	-1.552666667	-1.686333333	-0.1165	0.957333333	0.466	0.260333333	0.507666667
NM_001288617	-0.469666667	-2.417166667	1.157333333	-0.509	-1.91	1.634	-1.350166667	3.632	2.9245
NM_001081332	-2.395333333	-1.542	-0.692333333	-1.375	-0.0915	0.923	0.742	-1.005	-0.022333333
NM_001047436	-0.977333333	-0.109	-1.640333333	0.364	0.26	-0.581666667	0.133333333	-1.094333333	-0.2
NM_013590	1.697666667	0.3025	-0.352	-2.895666667	-1.0975	3.027666667	2.659166667	4.078333333	3.8215
NM_172573	-3.6245	-3.848166667	-2.656833333	-3.8435	-1.205	-1.239166667	-0.2745	-1.6635	-0.506166667
NM_027934	-1.778666667	-3.156333333	-0.401333333	-2.363333333	-0.989	0.782666667	0.388333333	-0.292333333	0.497666667
NM_016966	-0.102333333	-0.905666667	0.708	-0.260666667	2.862	0.724333333	1.138666667	-3.035333333	-2.028666667
NM_029629	-0.790333333	-0.833833333	-0.595666667	-0.888333333	0.3095	-0.236666667	-0.037166667	-0.814	-0.2915
NM_175529	0.4025	0.958166667	0.7445	0.444833333	0.081	-0.8275	-0.5965	0.287166667	-0.4475
NM_001039536	-2.110833333	-0.034833333	-0.159833333	0.017833333	0.51	-0.725166667	-0.846833333	-0.7145	-0.227833333
NM_178415	-2.081833333	-1.995666667	-1.452166667	-1.8075	-0.341	0.424833333	0.353	-0.7645	0.347333333
NM_009746	0.629666667	-0.908166667	0.973333333	0.683	0.229	0.777666667	0.328833333	0.532666667	-0.188833333
NM_026053	-0.1545	-0.889666667	-0.232166667	0.169166667	0.8775	0.899833333	0.767333333	-0.4675	0.436666667
NM_025414	-1.822833333	-0.255666667	-0.1755	-0.787166667	0.5755	0.2195	-0.637666667	-0.8455	0.090333333
NM_001033164	-2.7455	-1.406	-1.347166667	-1.074833333	-0.4785	0.326833333	-0.094333333	-0.930833333	-0.023
NM_001301230	-2.185166667	-1.064166667	-1.038166667	0.290833333	-0.215	-0.510166667	0.970166667	-2.736166667	-0.397166667
NM_029564	-0.505666667	0.199333333	-0.507333333	-1.677666667	0.1565	1.724666667	1.933666667	2.069333333	1.848
NM_001190449	-0.671833333	-2.005833333	-1.1295	0.232833333	-0.2735	1.123833333	1.086166667	-0.274833333	0.417833333
NM_001163763	-3.331666667	-2.8935	-1.945666667	-1.483666667	0.551	0.831	0.633833333	-2.949333333	0.5785
NM_025415	-0.2685	1.199833333	0.245166667	-1.655166667	0.9275	2.809833333	2.432833333	1.106166667	1.8155
NM_130886	-3.38	-3.195666667	-3.236	-2.792333333	-1.3715	-0.603	-0.218333333	-0.853333333	0.075666667
NM_019643	0.284666667	-0.140333333	-0.978	-2.560333333	1.232	1.744333333	1.469333333	0.752666667	1.620333333
NM_019568	-2.150333333	-1.781333333	-0.121333333	1.253333333	-0.479	2.813666667	2.024666667	3.922333333	0.684666667
NM_011461	1.814166667	3.3905	4.301166667	0.804166667	-1.8435	-4.0855	-3.0505	3.4355	1.1045
NM_007749	0.896666667	0.8945	-0.167333333	-2.202	-0.1985	3.295666667	2.668166667	3.288333333	2.6975
NM_025520	1.333333333	-0.031166667	-0.024333333	-1.839	0.217	2.313666667	1.124166667	2.204333333	1.846833333
NR_029471	1.2385	0.6205	-0.6865	-2.179833333	-0.0385	1.576166667	1.4625	1.5365	1.730166667
NM_024175	1.1535	0.6095	-0.404166667	-3.199833333	0.2185	2.405166667	2.5255	2.547166667	2.476166667
NM_009093	2.377333333	1.145166667	-0.302666667	-4.301666667	-0.8215	4.091333333	4.143166667	4.330333333	3.778166667
NM_011288	1.232833333	-0.406666667	-2.087833333	-3.2025	-0.102	3.277166667	2.863666667	2.5365	3.085333333
NM_019865	2.430833333	1.1965	-0.909833333	-3.262833333	0.4595	4.355833333	4.4585	4.145833333	3.988166667
NM_026533	1.4065	0.745166667	-0.460166667	-4.1665	-0.3565	3.947833333	4.055833333	4.072833333	3.711833333
NM_001190258	1.656166667	1.346333333	-0.960166667	-3.502166667	-0.708	4.506166667	4.231333333	4.7865	3.989666667
NM_146247	-0.038	-0.903166667	0.458	0.691666667	0.1435	0.660333333	-0.352166667	0.016	-0.7205
NM_027585	0.327666667	0.513833333	0.482666667	0.212666667	0.2325	0.762	0.724166667	0.033	-0.131833333
NM_001168253	-1.411333333	-0.603666667	-0.006666667	-0.764333333	-1.204	0.607666667	0.631	1.066333333	0.295333333
NM_025853	-2.5965	-1.761333333	-1.219166667	-1.7055	0.5865	0.1575	0.619333333	-1.9205	0.316333333
NR_036602	-0.606	-0.520833333	0.222666667	-1.269	-0.036	0.837666667	-0.2295	0.299	-0.051833333
NM_172693	-2.825	-3.3475	-2.406666667	-1.733333333	-1.1735	0.744666667	0.097166667	-0.313666667	-0.210166667
NM_001173460	-1.122666667	2.014833333	-1.043333333	-2.602666667	-1.547	1.114	2.228833333	-1.262666667	2.0705
NM_029977	-2.601666667	-2.836166667	-0.510333333	-0.951	0.9485	0.942	0.776166667	-2.257666667	-0.064166667
NM_001029873	-1.256833333	-1.595666667	-1.238166667	-1.413833333	0.6175	0.521833333	-0.179666667	-0.275166667	-0.017666667
NM_025349	1.618333333	0.185666667	-0.213333333	-1.715	0.7325	3.029666667	2.663	2.643	2.527
NM_175206	0.009166667	1.983333333	-0.587833333	-0.809166667	0.7775	-1.369833333	-0.325333333	-1.2875	0.614
NM_001081268	-1.406666667	-0.182166667	-0.337	-0.999333333	0.2635	-0.409	-0.571166667	-0.974	-0.655166667
NM_001039578	-1.190833333	-1.164166667	0.501833333	0.314166667	0.4015	0.178166667	-0.1795	-0.028166667	-0.5785
NM_022017	-2.344833333	-1.850666667	-0.689166667	-0.199166667	-0.7845	-2.076833333	-2.008666667	-1.845833333	-0.899333333
NM_019975	-1.728	-0.779833333	-0.946333333	-3.016666667	-0.223	0.003666667	0.5555	-0.806	0.685833333
NM_001164620	-2.327	-0.689166667	-0.440333333	-0.270666667	-0.407	0.630333333	-0.2965	0.031666667	-0.682833333
NM_145223	-4.505666667	-2.287166667	-2.475666667	-1.316333333	-0.034	0.671666667	-0.018166667	-1.073666667	-0.904833333
NM_001242427	-1.0385	-0.401333333	-1.751833333	-0.466166667	-1.0705	-0.064166667	0.271666667	-0.9195	-0.516333333
NM_009013	-2.424833333	-2.294333333	-1.316166667	-1.2805	1.5275	0.9265	1.480666667	-2.689166667	1.153333333
NM_026282	0.227833333	-2.492166667	-0.3875	-0.5175	0.763	1.184833333	1.118166667	-1.403166667	0.336166667
NM_175686	0.058666667	-0.797666667	0.645333333	1.386333333	-1.458	2.87	2.254666667	-0.286666667	-0.865
NM_145938	-1.897666667	-2.008833333	-0.287666667	-2.055666667	0.504	0.726333333	-0.4515	0.015333333	-0.008833333
NM_025429	-1.230333333	0.9215	-0.946333333	0.700666667	1.7085	0.621333333	0.660166667	-1.938	-2.9855
NM_172884	-4.770666667	-4.040166667	-4.370333333	-4.299333333	-0.023	1.03	1.242833333	-0.123666667	0.710833333
NM_146182	-1.0105	-0.114666667	-0.083166667	-0.589833333	0.2655	-0.8355	-0.586333333	-0.350166667	-0.171666667
NM_001254951	-0.6405	-1.269666667	-0.017166667	-1.023166667	-0.1545	0.5745	-0.626333333	-0.567166667	-0.138333333
NM_197990	-2.419	-2.5715	-2.446333333	-2.826333333	0.382	0.519333333	0.432166667	-2.709333333	-0.419166667
NM_013564	-1.3575	0.353833333	-0.226166667	0.417166667	-0.7795	0.116166667	-0.179833333	0.0245	0.3615
NM_183091	-3.204333333	-3.171333333	-1.496333333	-1.998333333	-0.713	0.343666667	-0.438	-1.948	-0.204
NM_172560	-3.400166667	-1.564666667	-1.4515	-1.346166667	-0.4155	0.075833333	-0.524	-1.486833333	-0.671
NM_153783	-1.520333333	-0.971666667	-2.345	-2.280666667	-0.2255	1.450333333	1.018	1.029333333	1.499333333
NM_001267622	-2.8965	-2.535166667	-1.4485	-1.455833333	-0.954	0.4155	0.570833333	0.0365	0.410166667
NM_028603	0.418333333	-2.082333333	-1.615	0.597666667	-0.392	0.353333333	-0.858333333	-1.150666667	-0.337
NM_019976	-1.560333333	-0.428333333	-1.521	-1.099	2.172	0.030666667	1.217333333	-2.279333333	-1.291333333
NM_207232	-2.001666667	-0.533	-0.750666667	-1.106333333	-0.6315	0.15	0.357	0.608666667	-0.260333333
NM_028042	-0.673833333	-0.271166667	0.5475	-0.775166667	0.377	0.4285	-0.536833333	0.017166667	-0.5935
NM_144838	-0.678166667	-0.229666667	-0.441833333	-0.253166667	0.807	-0.7535	0.152	0.374166667	-0.318666667
NM_010361	-0.246666667	0.047	-0.251666667	-0.883	0.1095	-0.922666667	0.721	-1.308	0.020666667
NM_001282977	-0.861833333	0.211	0.531833333	-0.264166667	-0.897	-1.341833333	-1.113	-0.459833333	-0.723
NR_045619	-0.061166667	0.377333333	-0.032833333	-0.6375	1.194	-0.466166667	0.172	-0.0945	0.447333333
NM_172523	-1.798333333	-0.274333333	-0.957666667	-1.699	0.025	-0.479333333	-0.596333333	-0.734	0.641
NR_027886	-1.438	-0.145166667	-0.719666667	-0.585	-0.6745	-2.486333333	-1.1655	-2.278	-1.087833333
NM_022654	-1.204	-2.106833333	-0.831333333	-0.197	-0.19	0.925333333	-0.736166667	-0.948	-1.4265
NM_026915	-1.438833333	-3.6345	-1.395166667	-1.478166667	0.6125	0.0745	0.394166667	1.222166667	1.3945
NM_173414	1.809166667	0.549333333	3.7225	-1.601166667	2.114	2.1335	0.437333333	3.8025	4.554666667
NM_026010	-1.688833333	-1.761333333	-1.153833333	-2.601833333	1.1315	0.975833333	0.616666667	0.149833333	0.062666667
NM_001159907	-3.509166667	-3.667666667	-0.9175	-1.9275	-0.6095	1.284166667	-0.222666667	0.307166667	-0.587333333
NM_028888	-0.812833333	0.370666667	1.046833333	0.323833333	-0.1145	-0.323166667	-0.399666667	0.5675	-0.623333333
NM_001080995	-1.876	-0.468833333	-1.171666667	-1.451	0.932	-0.194333333	0.004833333	-2.973333333	0.001166667
NM_001163569	-0.8425	0.020333333	-2.524166667	0.886833333	-0.1665	-0.375833333	0.391333333	-0.8415	0.101666667
NM_009734	-3.0705	-2.376666667	-1.5495	-0.904833333	-0.409	0.4575	-0.191666667	-1.283833333	-0.785
NM_001173459	-1.5485	1.411166667	-1.068166667	-1.6625	-1.1535	1.051166667	2.0435	-1.312833333	1.874166667
NM_001271587	-4.3015	-1.139666667	-4.085166667	0.223166667	2.4325	-2.274166667	-1.165	-4.0155	-2.058333333
NM_011101	-1.8755	-1.471	-0.1185	0.335166667	-0.148	1.0505	0.705333333	-0.3845	-0.148333333
NM_026940	-2.157166667	-3.161666667	0.033166667	-1.906833333	0.3285	0.7095	0.588	-0.433833333	-0.013333333
NM_001161731	-0.797	-2.591	-1.124	-1.208666667	0.4585	1.037333333	1.459	-0.297333333	0.987333333
NM_028709	-2.353	-3.253166667	-0.500666667	-0.338333333	-0.383	1.087333333	-0.9875	3.617666667	1.879166667
NM_011267	1.251	-1.4515	0.082666667	3.741666667	2.0125	2.69	1.8045	-0.305	-1.187166667
NM_178253	-3.212333333	-1.956833333	-1.009	-2.143	-0.4015	-0.434666667	-0.3995	-0.892666667	-0.264166667
NM_153557	-0.6065	-0.012166667	0.107166667	0.616166667	0.4535	0.188166667	0.0455	-0.1985	-0.3465
NM_001135567	-0.563	-0.971666667	-0.422	-0.321666667	0.5935	0.509666667	-0.068	-0.300333333	-0.006666667
NR_045614	-1.701166667	-0.106833333	0.356833333	0.6875	0.1635	0.033833333	-0.1195	0.6655	0.110166667
NM_001039231	-1.268	-0.666833333	-0.899333333	-2.152	0.2145	-0.373	-0.559166667	-0.824666667	0.102833333
NM_001099314	-0.906666667	-1.1945	0.401	0.361333333	-0.391	-0.646333333	-1.5505	-0.515333333	-1.3025
NM_019632	-2.520666667	0.352166667	-0.933	-0.138	-0.629	-0.609	-1.227166667	-1.158666667	-0.998166667
NM_026012	-0.7225	-0.955166667	0.188833333	0.077833333	0.8325	-0.341833333	0.267166667	-1.904166667	-1.2365
NM_173733	-2.347333333	-2.559666667	-1.599333333	-1.088	-0.6205	-0.396333333	-0.294	-0.674	-0.446
NM_021555	-2.447833333	-2.336666667	-0.208166667	-2.112833333	0.3305	0.560833333	-0.038	-0.0015	-0.304
NM_023326	-2.5675	-5.037833333	-2.0145	-0.921166667	-1.321	0.676166667	0.931166667	-0.425833333	-0.308166667
NM_028131	-2.4935	-2.962	-1.293833333	-1.989833333	0.901	0.496833333	0.932666667	-2.704833333	0.401333333
NM_001033244	-2.103333333	-3.241333333	-1.32	-1.572333333	0.8995	1.129666667	1.599333333	-2.685666667	0.752666667
NM_177331	-2.708333333	-3.06	-1.432666667	-2.218333333	0.2905	0.337	0.303333333	-2.701	-0.008
NM_001042752	-2.863	-2.495666667	-1.073	-0.143333333	-0.366	0.067666667	0.646333333	-2.806333333	-2.440666667
NM_020581	-3.226	-3.782	-2.232333333	-2.688666667	-1.46	1.283	2.277333333	1.059	1.943
NR_121571	0.6695	0.006166667	1.0895	-0.049166667	1.709	0.5105	1.328833333	-0.2295	0.726166667
NM_139139	0.630166667	-0.063166667	0.2925	0.760166667	-0.042	-0.0125	-0.369833333	0.453166667	-0.1385
NM_027198	0.039833333	0.166166667	1.016166667	0.032166667	0.8365	0.301833333	0.2405	0.684166667	-0.128833333
NM_001162909	1.380333333	2.1085	2.915	-0.338	-0.4525	-0.66	-0.724833333	1.001333333	0.433833333
NM_025599	-0.429666667	-1.408166667	-0.188333333	-0.084333333	0.3925	0.594	-0.165833333	-0.299	-0.2525
NM_025556	-1.321666667	-1.410166667	-0.014666667	-0.637	0.2065	0.361	-0.188166667	-0.433333333	-0.082833333
NM_028543	-2.022833333	-1.790833333	-1.718833333	-2.169166667	-0.5215	0.194166667	-0.6885	-1.401166667	-0.111166667
NM_010837	-0.798666667	-1.347333333	-0.367666667	-1.972	1.15	1.139	0.789	1.069333333	0.243
NM_178076	-0.555666667	-0.681666667	-1.252	-0.339333333	3.862	-1.212666667	-0.293	-1.711	-2.225
NM_030724	-1.684666667	-0.5565	0.026333333	-1.637666667	2.262	-0.824	0.9125	-2.532666667	-1.451166667
NM_146137	-2.567	-2.654166667	-1.006	-3.009	-1.3395	-0.273	-0.628833333	-1.43	-0.887833333
NM_023124	2.0915	6.032	2.257166667	3.984833333	0.1495	-0.462166667	2.015333333	-1.456166667	-0.637666667
NM_009238	-4.369666667	-4.3395	-3.781333333	-2.261666667	-1.864	0.289	0.564166667	-0.132666667	-0.8135
NM_138648	4.314333333	4.322833333	4.332333333	2.189	2.117	4.167	3.012833333	3.041	1.048833333
NM_133501	3.073	1.942666667	4.075	2.211666667	-1.102	-1.117333333	-1.850333333	-0.742333333	-1.998333333
NM_001177841	-0.464666667	-0.906833333	0.631333333	0.304666667	0.1245	0.305666667	0.1115	-0.491666667	0.398166667
NM_001012401	-1.382833333	-0.932666667	-0.869833333	-0.518166667	-0.198	-0.0275	0.451666667	-2.040833333	-0.817666667
NM_145134	-2.255833333	-0.927	-0.511166667	0.029166667	0.0185	0.7975	-0.159666667	-1.508833333	-2.389
NM_010235	-2.190333333	0.264333333	0.812	-0.226333333	0.53	-0.430333333	-0.853333333	1.033666667	-1.966333333
NM_025846	2.119333333	-1.721166667	1.486666667	-0.070333333	2.348	-0.761666667	0.182833333	-1.701333333	-1.714166667
NM_207648	2.057166667	6.0225	2.233833333	3.973833333	0.14	-0.502833333	1.9625	-1.4545	-0.613833333
NR_037957	-1.491	0.312166667	-0.311666667	-0.506666667	-1.065	-0.719666667	-0.412833333	-0.402666667	-0.680833333
NM_199304	-0.982333333	0.044333333	0.058	0.044333333	-0.422	-0.825333333	-0.566666667	-0.283	-0.976666667
NM_001042528	-1.110666667	-0.816333333	-0.918333333	0.224	0.8495	-0.163333333	-0.714	-0.866333333	-1.45
NM_028208	-1.923833333	-0.263	0.415833333	-0.969166667	-0.1415	0.787166667	-0.859	-0.060833333	-1.470666667
NM_001190451	0.173666667	1.977166667	0.261	0.568	-1.3995	4.173333333	4.018166667	0.516	1.911166667
NM_001037221	-1.811166667	-3.459166667	-0.556166667	0.323833333	-2.9375	0.577833333	-0.930166667	-0.440166667	-1.118166667
NM_018815	-2.8	-3.622333333	-1.013	-0.037333333	1.2865	-0.032333333	-0.683	-3.430666667	-2.001
NM_029835	-3.999666667	-4.112166667	-1.833333333	-1.924333333	0.4175	0.437333333	0.161166667	-3.573	-0.3785
NR_033729	0.843833333	0.8145	-1.547833333	-1.098833333	0.0435	1.551833333	1.4515	0.789833333	1.384833333
NR_002142	1.855	2.456666667	-0.415	-2.538	0.787	2.979333333	4.167	1.138666667	2.269333333
NM_172648	5.593666667	7.126666667	3.962333333	5.044	-0.183	-3.593	-1.583333333	0.086333333	-0.348666667
NM_026855	-1.2865	0.0705	-0.003833333	-1.182833333	0.7635	-0.183166667	-0.768833333	-0.2685	-0.356166667
NM_001174053	-0.734666667	-1.689166667	-1.879333333	1.043	0.113	-0.940666667	-0.3565	-1.369	-2.086166667
NR_045146	1.747166667	0.892	0.428833333	2.575166667	0.3315	0.1405	-0.016666667	-0.6085	-0.998
NM_008624	-2.069	-1.796833333	0.101	-1.054666667	-0.5295	-0.445	-0.639166667	-0.792333333	-1.210166667
NM_029619	-0.820333333	-1.534	-1.908666667	-0.740666667	-0.2785	0.414333333	1.472	-1.308333333	0.716666667
NM_001166399	-2.376	-0.3145	-1.672666667	-1.531666667	0.341	0.324333333	0.4065	-1.314333333	0.2765
NM_026555	-0.208333333	-1.6015	0.253666667	1.239333333	-1.1595	2.658	2.512833333	0.072666667	-1.440833333
NM_010060	-3.7215	-2.230666667	-4.145166667	-1.887166667	0.279	-0.029166667	0.547666667	-2.251833333	-0.580333333
NM_010680	-4.321	-5.211333333	-2.795333333	-1.094666667	-0.688	-0.221333333	-1.116333333	-1.534666667	-0.719
NM_001159662	1.487666667	1.040166667	-1.029	-3.500666667	-0.1895	1.410333333	0.323833333	1.579	2.222166667
NM_207246	-4.3315	-6.211833333	-4.116833333	-4.435833333	-0.887	0.285833333	0.259166667	-2.852166667	-1.093833333
NR_027980	-2.618666667	-0.437333333	-0.291	-1.024	-0.1545	-0.052	-0.668666667	-1.256333333	-0.826
NM_027914	-2.381166667	-0.505166667	-2.589166667	0.060833333	-0.076	-3.1465	-2.375833333	-3.125833333	-2.010166667
NM_026962	-1.421166667	-0.605	-1.902833333	-1.856833333	0.0725	0.245833333	0.566666667	0.2795	0.437
NM_025560	-0.946	-1.143	-1.243	-1.845	-0.1905	0.127666667	0.678333333	0.358666667	0.622333333
NM_001159544	-1.522333333	-2.620166667	-1.469333333	-2.445	-0.576	0.673333333	0.3305	1.225333333	1.2305
NM_009776	0.372666667	2.705666667	0.695	2.485	-0.89	1.514	1.111666667	-1.417	-2.129666667
NM_001081006	-3.051	-4.898833333	-2.972333333	-2.649666667	-1.4495	0.315333333	0.286833333	-2.118333333	-0.1655
NM_009801	3.335666667	6.013833333	2.345333333	3.188666667	5.8765	-1.626666667	-1.283833333	-2.966333333	-1.151166667
NM_020577	-0.698333333	-0.430833333	-0.166	-1.057666667	0.233	1.321333333	1.6985	0.307666667	0.4135
NM_175241	-1.114	-0.797833333	-0.939333333	-2.836333333	-0.003	-0.477333333	0.1585	-1.171666667	-0.234166667
NM_025789	0.559666667	-0.533166667	-0.286	-0.813	-0.5405	1.755	1.5605	0.991	1.023833333
NM_007691	-2.6465	-1.974666667	-1.9495	-1.923166667	1.1025	0.5115	0.953666667	-2.440833333	1.537666667
NM_133217	1.784666667	1.272333333	-0.052	1.475	-1.5685	-2.23	0.056666667	-1.260333333	0.926666667
NM_175449	5.631166667	5.509666667	1.1615	5.240833333	-2.403	-2.2635	-0.330333333	-2.509166667	-0.831
NM_001195529	-1.785666667	-4.560833333	-1.651666667	-0.784	-2.439	1.291	0.834833333	2.468333333	0.842166667
NM_010104	7.449666667	6.2565	5.477333333	2.502	4.6975	-1.001666667	0.252166667	-2.428666667	-1.3505
NR_105846	0.8655	-0.331333333	0.329166667	1.2885	-0.2215	0.0155	-0.844	-0.3005	-0.869666667
NM_001098237	-1.030333333	0.176666667	-0.551666667	0.587	0.1905	0.005333333	-0.355666667	0.117666667	-0.489666667
NM_029762	-2.0435	-1.184833333	-1.4995	-2.565833333	0.0555	-0.165833333	-0.3445	-2.029833333	-0.358166667
NM_033079	0.299666667	-0.499166667	-0.393666667	0.907666667	-0.073	-0.800666667	-0.8105	-1.364666667	-0.712833333
NM_001162910	-1.309333333	-0.745166667	-0.932	-2.027333333	-0.3985	-0.086	-1.266166667	-0.560333333	-0.168833333
NM_009205	-1.838166667	-0.563833333	-0.573166667	-1.419166667	0.5325	0.340833333	0.296833333	-0.3495	0.284166667
NM_145495	-1.979	-0.539833333	-0.977333333	-0.715333333	0.287	-0.030666667	0.581166667	-0.099333333	-0.1885
NM_001198839	0.328166667	0.834166667	1.624833333	2.4685	-0.942	1.1805	1.4225	1.989166667	-0.453166667
NM_021886	-1.5665	-2.144166667	-1.622833333	-1.607833333	0.481	0.9105	0.5085	-1.875166667	0.5795
NM_029850	-3.234166667	-3.000166667	-2.1845	-1.981166667	-1.025	0.7975	-0.375833333	-1.248166667	-0.8185
NM_008694	-1.6535	-0.516833333	0.257166667	1.858166667	2.532	-8.637833333	-2.030166667	-8.6045	-4.5255
NM_001100606	-1.119166667	-0.411166667	0.4625	-0.3055	0.1665	-0.5085	-0.478833333	-0.1185	-0.395833333
NR_030486	-0.915166667	-1.044166667	-1.6155	0.072166667	0.161	-1.8355	-0.686833333	-0.867166667	-0.0765
NM_173396	-0.064166667	0.5465	-0.593166667	1.0865	-0.4775	-1.202166667	-0.575833333	-2.3545	-0.983833333
NM_011056	-1.808666667	-1.058333333	-1.243333333	-1.377	-0.0105	0.314666667	-0.071666667	3.373	1.536
NM_001277076	-1.397666667	-2.7835	-1.989666667	-1.865666667	-0.4325	-0.474666667	0.330833333	-0.690666667	0.016833333
NM_001204252	-2.467333333	-4.306166667	-2.167666667	-0.653666667	2.7705	-4.399	-3.308166667	-3.507333333	-2.2655
NM_213614	0.282666667	-1.735833333	2.228333333	2.948333333	-1.2535	1.552666667	1.426166667	-0.890666667	-1.507833333
NM_001034964	-0.875666667	0.298166667	-1.005	0.402	-1.8905	0.700333333	-0.2165	-0.129	-1.5855
NM_008542	-2.786833333	1.762166667	-0.048833333	-0.6125	0.0925	1.711166667	0.5815	0.350166667	1.4475
NM_001105561	-2.775833333	-3.313666667	-0.881833333	-0.637833333	-0.524	-0.1635	0.946	-1.0505	0.139
NM_023128	-1.296	-0.620166667	-1.018333333	0.111666667	0.7655	-0.912333333	1.416166667	-4.154333333	-0.8845
NM_010171	-0.354166667	0.555333333	1.1835	-0.0945	3.2515	0.129166667	1.387	-3.1375	-2.823
NM_178695	0.999666667	0.1235	-1.597666667	3.311666667	-1.905	1.244	0.939833333	1.101666667	-1.6165
NM_011661	1.868333333	2.127166667	-0.612666667	-2.622	1.001	2.231666667	2.931166667	1.552	2.224166667
NM_025654	-0.6565	-2.418333333	-1.669833333	-1.800166667	-0.9625	0.971166667	0.864666667	-0.375166667	-0.324
NM_001003672	-1.590833333	-2.035	0.482166667	-2.982833333	-0.827	-3.5655	-3.517333333	0.517166667	0.605666667
NM_182806	3.094666667	4.5315	4.682666667	0.670333333	-1.3985	-0.287	0.785833333	0.747666667	2.295833333
NM_194336	5.253166667	7.092	2.7635	4.715166667	-0.4165	-2.351833333	0.278333333	-1.762833333	0.082
NM_011246	5.1125	8.6145	6.107833333	4.110833333	4.686	-0.1215	0.253833333	-0.416166667	0.0775
NM_001308498	-0.366333333	-0.218666667	-0.162333333	-1.377666667	0.891	-0.05	0.231666667	-0.311333333	-0.265666667
NM_175207	-0.680166667	-0.286333333	-0.661833333	-1.0915	0.9955	-0.155166667	0.115666667	-0.051166667	0.323333333
NM_028404	-0.755333333	-1.0565	0.230333333	-0.096666667	0.3015	0.594	0.013166667	-0.765	-0.596166667
NR_029739	0.157666667	0.547666667	1.307666667	1.544	0.235	-0.893333333	-1.174666667	1.124333333	-0.429333333
NR_131893	-1.954	-1.777333333	-0.628333333	-0.186	-1.121	-0.588	0.157	-0.544	-0.215333333
NM_010479	3.632166667	3.314	1.482833333	3.054833333	0.8605	0.137833333	-0.272	0.7315	-0.815333333
NR_033578	2.044666667	1.986666667	-0.241666667	-1.554	0.482	2.751333333	2.713	2.838666667	2.256666667
NM_001081242	-0.423	-2.922166667	0.124	0.691	-0.3895	2.473666667	2.058166667	-0.866	-1.646166667
NM_007536	4.525	3.835666667	4.324	3.737	-0.2505	-0.344666667	-0.449666667	0.872333333	-0.737
NM_001045526	3.269833333	4.770833333	1.6115	4.0575	5.2055	-2.0675	-1.206166667	-2.498833333	-1.051833333
NM_009921	0.161833333	0.4825	2.3475	3.055166667	1.0155	-4.615166667	-2.4445	-4.110166667	-2.109166667
NM_181820	-1.6215	-0.1345	-0.247166667	-0.739166667	-0.557	0.384833333	0.5895	-0.3985	-0.604166667
NM_011899	0.327666667	-0.4905	1.323333333	1.397	0.389	0.144666667	-0.1435	0.999	-0.0375
NM_001085508	-0.438833333	-1.270166667	-0.200166667	-0.8565	-1.007	0.3395	0.0005	0.0575	-0.382166667
NM_153544	-3.215833333	-2.490833333	-1.4375	-1.9875	1.339	0.5495	1.021833333	-1.102833333	0.526166667
NM_001305157	1.439833333	1.190166667	1.972166667	1.380166667	1.087	-2.196166667	-2.4985	1.3655	0.738166667
NM_001024136	-1.606166667	-3.064666667	-1.822166667	-1.631166667	-1.089	0.5795	-0.174333333	0.1345	-0.678666667
NM_175260	-0.919666667	-1.931166667	0.029666667	2.269666667	-1.7375	0.935666667	0.5465	-1.513666667	-2.035166667
NM_027587	-0.643	-1.174	-0.629	-0.465666667	-1.2185	2.800333333	0.930666667	2.163333333	0.437666667
NM_011677	-1.767333333	-2.233333333	-3.072	-2.410333333	0.295	1.403666667	0.322	-1.283333333	0.762
NM_001277284	-1.95	-0.3225	-0.473666667	-0.164	-0.38	-0.221666667	-0.0235	-0.735	-0.421166667
NM_001109747	0.554333333	-0.731333333	0.031333333	-0.991	0.7415	0.945333333	-0.001666667	-0.821	0.281333333
NM_054071	-0.725	-1.7845	-0.145	0.313333333	-0.695	-0.028333333	-0.936166667	-0.300333333	-0.697833333
NM_020594	-2.294666667	-1.260666667	-0.707	-1.062333333	-0.126	-0.056666667	-0.499333333	-0.366666667	-0.574333333
NM_153597	-0.688166667	0.7235	-0.053166667	-1.1515	0.2865	-0.090833333	-0.782166667	0.6055	1.029833333
NM_172274	-0.960333333	-1.550666667	0.134	-1.162333333	0.342	0.499666667	0.997	-0.755	0.037666667
NM_001146081	-2.022	-1.9335	-1.027666667	-1.955666667	0.287	0.638666667	0.384833333	-1.827666667	0.3825
NM_178932	-0.488333333	-0.493166667	0.336333333	0.19	-0.4235	-0.746333333	-1.002833333	-1.405	-1.903833333
NM_027975	-2.586333333	-3.2975	-1.029666667	-3.049333333	1.1945	0.566333333	1.429833333	-2.016	0.6205
NR_038089	0.539	0.345	0.116333333	-1.186333333	-0.487	0.542	0.114333333	0.593333333	1.066
NM_009961	-1.598	-1.555833333	0.349333333	-2.738666667	-0.563	-3.85	-3.534166667	0.292	0.686166667
NM_016873	-0.8075	-3.375666667	-0.2755	1.063166667	-2.117	1.634166667	1.005	-2.988166667	-4.504666667
NM_028576	-1.742	-1.1195	-0.824333333	-0.830666667	0.344	-0.566333333	-1.163166667	-0.661	0.191166667
NM_026967	-0.660833333	-0.4865	-0.564833333	0.091833333	-0.063	0.914166667	0.528166667	-0.987833333	0.143166667
NM_025341	0.3835	-0.247166667	-1.240166667	2.043166667	-1.274	0.4165	0.237166667	0.4445	-0.387833333
NR_045164	-1.241833333	-1.400166667	-0.065833333	0.347166667	-0.216	-1.078833333	-2.0395	-1.2295	-1.2235
NR_045893	-0.6535	-0.501666667	0.302833333	-0.397833333	1.309	-0.8155	-0.374333333	-1.1175	-1.073333333
NM_001310691	-1.592166667	-1.297333333	-0.408833333	0.529833333	-1.014	0.562833333	-0.565	-1.0265	-0.848666667
NM_001004155	-2.135333333	-1.779333333	-1.35	-2.209	-0.224	0.358333333	-0.043666667	-1.269	-0.043333333
NM_054072	-1.544833333	-1.589333333	0.331833333	-2.859833333	-0.5695	-3.9455	-3.450666667	0.277166667	0.675
NM_009960	-1.012	-1.576	0.356333333	-2.754	-0.561	-3.835	-3.211666667	0.293333333	0.682
NM_138663	-1.0895	-1.5465	0.345166667	-2.894833333	-0.5675	-3.8115	-3.212166667	0.2555	0.6795
NM_198117	-1.267333333	-1.576166667	0.351	-2.835333333	-0.573	-3.959	-3.2245	0.292333333	0.684166667
NM_138662	-1.154166667	-1.582166667	0.329166667	-2.790166667	-0.5625	-3.7145	-3.5255	0.2565	0.677166667
NM_007766	-1.734	-1.5725	0.348333333	-2.786333333	-0.566	-3.893666667	-3.4965	0.297333333	0.678166667
NM_009959	-0.986	-1.5765	0.339333333	-2.809	-0.568	-3.849333333	-3.394833333	0.279666667	0.668833333
NM_007767	-1.371	-1.601166667	0.337666667	-2.785333333	-0.5635	-3.921	-3.301833333	0.29	0.6765
NM_201243	-0.916	-1.575166667	0.346333333	-2.920666667	-0.5825	-3.710666667	-3.5595	0.280666667	0.674833333
NM_138661	-1.081333333	-1.595333333	0.340333333	-2.777333333	-0.5715	-3.706333333	-3.313	0.274333333	0.675333333
NM_001003671	-1.095666667	-1.5935	0.321666667	-2.808	-0.562	-3.803333333	-3.194833333	0.268	0.679166667
NM_025495	-0.368166667	-0.509166667	-0.918166667	-1.4505	1.4965	1.4785	2.8685	-1.846833333	1.7135
NM_029614	-0.456666667	-2.891833333	0.658666667	1.915333333	-1.552	3.045666667	1.607166667	-0.786333333	-2.8355
NM_007859	-0.802	-0.9835	-0.299666667	-0.835333333	0.138	-0.724333333	-0.788166667	-0.745	-0.7335
NM_207212	-1.588	-2.317833333	-0.328333333	-1.474666667	0.7385	-0.558666667	0.1105	-1.042666667	-0.537166667
NM_174995	-0.583666667	-0.207166667	-1.069666667	0.029	-0.184	-0.051666667	2.692833333	-1.932	1.012166667
NM_001289925	-1.969833333	-0.806	-1.240833333	-2.434833333	-0.629	-0.133833333	0.753333333	-3.008833333	-1.907333333
NM_025581	-1.863	-1.697666667	-1.027	-2.051	1.94	0.768666667	2.551	-1.879666667	1.540666667
NM_175236	2.419833333	2.003166667	1.720833333	0.316166667	1.9565	-2.003166667	-0.220166667	-1.5655	0.217833333
NM_177167	-1.348166667	-2.289166667	-2.0635	0.670166667	-0.4305	0.431833333	1.0525	-0.923833333	0.431166667
NM_207255	-1.109166667	-1.146	-0.980833333	-1.075833333	0.7045	1.180166667	1.277666667	-0.494166667	-0.560666667
NM_144852	-2.228333333	-3.752	-2.098	-2.263	0.356	0.871333333	1.204666667	-0.839666667	0.425
NM_029679	-0.716	0.987666667	1.595	1.410333333	0.9285	-3.265333333	-1.819666667	-3.707333333	-1.535
NM_001164329	3.5285	3.525833333	1.2605	3.7655	-0.3245	-1.0475	-1.096166667	-1.6655	-2.0955
NM_022816	1.1885	0.879666667	2.1545	3.3665	0.7925	-2.715833333	-2.812	-1.722833333	-2.489666667
NR_040376	-1.6645	-1.265833333	-0.140166667	0.2455	-0.1315	-0.183166667	-0.9405	0.439166667	-0.8735
NM_028935	1.308	2.4045	1.192666667	-0.293666667	0.4285	0.047333333	0.0985	-0.317333333	-0.088833333
NM_001305585	-0.268166667	-0.586833333	-0.417166667	-0.570833333	0.6425	0.551833333	0.564166667	-0.6475	0.102166667
NM_013926	-2.037166667	-1.554666667	-1.841833333	-0.899166667	0.663	-0.0815	0.203666667	-0.694166667	-0.102
NM_177843	-1.375	-3.062333333	-1.438333333	-1.239	-0.4345	0.025333333	-0.258	-1.834666667	-0.116
NM_033622	-1.073	-0.041	-2.572	0.644666667	-0.431	0.669	1.749	-1.749333333	-1.291
NM_001146031	-0.2065	-3.658166667	-0.442833333	-0.161166667	-0.79	1.8355	0.1615	1.1995	-0.738833333
NM_001289654	1.607333333	2.967166667	-0.425	2.383	1.796	-1.557333333	-0.345833333	-1.855333333	-0.971166667
NM_177606	-5.161333333	-3.205666667	-3.605333333	-2.465	-0.7865	0.672333333	1.575333333	-2.33	-0.226333333
NM_009023	-0.790833333	-3.519666667	-2.857833333	-3.063833333	-1.0735	-0.138166667	0.15	-1.426833333	1.325333333
NR_045641	0.104333333	2.372666667	-1.017	0.662666667	0.5215	-2.569333333	0.660666667	-2.086666667	0.896333333
NM_138682	0.718	5.514833333	-0.241333333	1.805333333	1.7425	-1.763	0.601166667	-1.508666667	0.674166667
NM_001312914	-1.670666667	-3.735833333	-1.951	-2.403666667	2.48	1.998666667	0.582833333	1.008666667	-2.863833333
NR_104449	-1.897166667	-4.198333333	-2.197833333	-2.921833333	1.297	2.2775	2.076	-1.1705	-1.044666667
NM_008949	-1.033166667	-0.290833333	-0.085833333	-0.220833333	0.0185	1.229166667	0.511833333	-0.272833333	0.610833333
NM_153122	-1.303166667	-0.770833333	-0.868833333	-1.3655	-0.217	-1.220833333	0.883166667	-0.5755	1.515833333
NM_001142781	-1.315	-0.538	-1.714	-0.802333333	-0.6495	0.623333333	0.629	-0.421333333	0.409333333
NM_016870	-1.589833333	0.3025	-1.119166667	-2.1415	0.9655	0.070166667	1.101166667	-0.632833333	1.1495
NM_207205	0.149	-0.555666667	-0.005666667	0.345666667	2.082	1.05	1.774	-0.119	-0.697333333
NM_026497	-2.3605	-0.863	-1.043166667	-1.7025	-0.337	0.049833333	0.219	0.417833333	0.286333333
NR_015543	-1.033333333	-2.1545	-0.844	-1.830333333	0.7505	-1.740333333	-0.572166667	-2.759333333	-0.1355
NM_001111053	0.286666667	-2.526833333	0.345333333	1.037333333	1.124	4.339	1.576833333	1.549666667	-1.326833333
NM_011627	4.3125	2.619333333	3.812833333	2.359833333	-0.687	2.0895	1.543666667	2.0935	0.534
NM_007532	-0.651833333	-1.564333333	0.620166667	1.089833333	1.789	2.5375	2.085	0.151833333	-0.797
NM_028518	0.341166667	0.43	0.991166667	2.196833333	-1.14	-0.195166667	-1.159333333	-0.168833333	-1.877
NM_010681	0.223666667	0.170666667	0.962666667	1.194333333	-0.5555	2.966666667	3.255333333	-0.928	-0.193333333
NM_009943	0.171666667	1.368333333	0.963	1.027333333	2.094	-0.799333333	0.216	-1.412333333	-1.264
NM_001256142	-1.841	-1.9575	-1.437	-2.726333333	0.3395	0.447	0.412833333	-2.694333333	0.0725
NM_009403	1.295666667	0.5435	-1.716	1.700333333	1.135	1.814333333	2.787166667	-1.083	1.140833333
NM_053217	3.067333333	3.164	1.152333333	4.036666667	0.1795	-0.415	-1.079	-2.075333333	-0.558
NM_019494	8.190833333	9.2245	2.533833333	9.1295	0.457	0.567166667	-0.027833333	0.7165	-0.190833333
NM_019468	-0.786166667	-0.776666667	1.172166667	2.560833333	-0.113	-2.1365	-3.963333333	-0.2815	-2.482333333
NM_026862	-1.675166667	-2.650166667	-0.5785	1.7315	0.38	-4.273166667	-2.949833333	-4.2765	-2.9625
NM_001291044	-0.142833333	-1.8975	0.4135	-0.301166667	0.1625	1.771166667	0.1785	1.011833333	-0.182166667
NM_177073	-0.860333333	-0.281	0.426	-0.346	-0.196	0.149666667	-0.980333333	-0.812666667	-0.811
NM_008087	-1.5235	0.0355	-1.114833333	-1.832166667	0.438	-0.5875	0.714166667	1.793166667	1.3205
NM_010170	0.079833333	-2.0325	-0.9095	1.132166667	2.3255	0.7325	-1.466166667	0.3315	-0.4835
NM_145508	-3.8515	-0.6445	-2.6895	-1.5945	0.65	0.127166667	0.4385	-1.555166667	-0.398833333
NM_028402	-2.592	-2.224666667	-1.193	-1.213333333	0.9065	0.025666667	-0.251666667	-1.867333333	-0.090666667
NM_001081127	0.794	0.697833333	1.327	2.003333333	1.589	1.744	2.492166667	0.065333333	0.666166667
NR_027759	-1.691666667	-3.273166667	-1.357666667	-1.996666667	0.776	0.143333333	-0.173166667	-1.043333333	-0.201166667
NM_001039239	-2.622	-2.1425	-1.890666667	-2.543666667	-0.5275	-0.002	-1.105166667	-1.280666667	-0.307833333
NM_001113417	0.480833333	-2.429833333	-0.793166667	0.299833333	0.38	-0.664166667	-0.537833333	1.966166667	1.213833333
NM_001168660	4.192666667	4.102166667	0.950666667	5.829	-0.2185	-1.619666667	-1.317833333	-1.974	-1.846166667
NM_175219	3.278833333	3.7505	-1.0225	1.795166667	1.3795	-0.1245	0.2135	-1.140833333	0.7905
NR_027860	1.502666667	2.947166667	-0.89	1.768333333	0.6385	-0.829666667	-0.298833333	-1.135666667	-0.356166667
NM_001289450	2.203	3.673166667	0.082	2.673333333	0.0895	-0.174333333	-0.165833333	-1.934333333	-1.169166667
NM_001304528	-2.144666667	-1.868166667	0.256666667	1.835	0.389	-1.848333333	-2.7875	-2.919	-2.3605
NM_011579	4.907	8.347	2.012666667	7.286	0.4715	-0.146	0.183333333	0.04	0.311666667
NM_029842	-0.79	-0.484166667	-0.330333333	-0.724	0.415	-0.193	-0.042833333	-0.763333333	-0.381166667
NM_145602	-1.104666667	-0.4815	-0.484	-0.412666667	-0.378	1.767666667	1.537833333	0.155333333	-0.505166667
NM_027745	-3.147666667	-1.7965	-2.217333333	-1.449333333	-0.6815	-0.022	-0.624166667	-0.91	-0.6555
NM_058214	-2.779833333	-1.624	-1.221833333	-0.974833333	0.2745	0.462833333	-0.18	-2.035166667	-0.392333333
NM_008536	1.628166667	-0.770166667	0.734166667	0.8325	-0.831	3.655833333	2.545833333	2.0315	1.391166667
NM_175256	1.574833333	0.341333333	2.1785	0.2525	0.1285	1.207833333	1.347333333	-2.081833333	-1.369666667
NM_013674	-2.027833333	-2.1485	-0.8225	-0.538833333	4.488	-2.4275	-1.427833333	-2.713833333	-1.4365
NM_177603	-2.469833333	-2.117333333	-2.404833333	-2.540833333	-1.32	-0.7315	1.552666667	-2.911166667	0.607666667
NM_026681	-2.763833333	-0.966833333	0.151166667	2.185166667	2.623	-2.292166667	-1.7945	-2.987166667	-1.885833333
NM_010575	0.086	-0.147166667	0.563	2.075	-0.747	-1.433	-0.563166667	-1.239666667	-2.076166667
NM_027829	0.284833333	-1.399666667	0.3695	-0.9915	-0.285	0.554833333	0.319666667	0.188833333	0.138333333
NM_020517	-0.882666667	0.085833333	-0.2	0.18	0.2515	-0.533	-0.673833333	-0.256333333	-0.653166667
NM_029790	-1.09	-0.647166667	-1.467666667	-1.488666667	1.1135	0.395333333	1.262833333	-0.595666667	0.814833333
NM_015736	0.635	1.597	0.400333333	0.97	-0.1465	-0.986666667	0.265666667	-2.165666667	-0.022333333
NM_145489	-2.647	-1.870666667	-1.495666667	-2.538666667	-0.6995	1.046	0.592666667	0.564666667	0.995
NM_145825	-1.375333333	-0.3165	-2.149666667	-1.826	0.517	1.159	2.3015	-0.292666667	1.948166667
NM_025685	4.069333333	1.129	3.546	2.575	0.2215	2.119333333	1.790333333	-0.147666667	-1.525
NM_172126	-0.911	-0.529166667	0.464666667	0.656666667	-0.16	-0.664333333	-0.827166667	-1.234333333	-0.873833333
NM_008278	-2.8	-2.918333333	-3.974333333	-4.176	-0.5535	-2.245666667	1.184666667	-4.933666667	-0.767
NM_001164202	2.066666667	3.142	-0.000333333	1.416666667	-0.4	-2.575666667	-0.109	-0.371333333	1.082333333
NM_025807	-1.402833333	-1.364833333	-1.4875	-2.481166667	-1.4425	-0.927166667	-0.1085	1.429166667	2.139833333
NR_033577	5.339666667	1.6035	3.485	2.587333333	2.6985	-0.646333333	0.5605	0.227666667	1.025833333
NM_019587	-2.036166667	-2.07	-1.823166667	-2.102166667	-1.894	-0.999833333	-0.253	-2.343166667	0.381
NM_008920	-0.734333333	-1.133833333	1.172	2.989333333	0.7515	-1.733666667	-0.951166667	-2.305666667	-1.903166667
NR_045851	-1.957666667	-0.724833333	-0.472	-0.208333333	-0.053	-0.395333333	-0.1405	-0.243333333	-0.6385
NM_001276356	-0.405	-0.763166667	-0.154	-0.14	0.179	-1.055	-0.307833333	-0.777666667	-0.541166667
NR_045070	-1.247666667	0.3865	-0.092333333	-0.018333333	-0.334	-0.076	-0.106166667	-0.220666667	-0.303166667
NM_001130516	-0.456	0.433833333	0.430333333	-0.810333333	0.5905	-0.238333333	0.444833333	-0.039666667	0.714166667
NM_026648	-0.235333333	-0.316666667	0.333333333	-0.295333333	0.2335	-0.991333333	-0.862333333	-0.872	-0.545333333
NM_001033204	-1.296666667	-1.133	-0.445333333	-0.614333333	0.2245	0.597	0.341333333	-0.222333333	-0.365333333
NM_001033157	1.143166667	-0.305833333	-1.092833333	-2.6165	-0.3005	2.113166667	1.6425	1.944833333	1.938833333
NM_025499	-0.524666667	0.187166667	1.442666667	-2.046666667	-0.226	-0.671	-2.3065	-0.801666667	-2.031166667
NR_040601	-0.936833333	0.099833333	0.841833333	1.652166667	-0.34	-1.018833333	-1.979833333	-1.5765	-1.738833333
NM_001286062	2.426666667	-0.598	0.246666667	5.663666667	0.397	2.075	2.713666667	-1.452666667	-1.506
NM_031185	-0.555666667	-1.202166667	-0.263333333	1.806	-1.5195	0.355333333	-0.108833333	-1.725	-1.7755
NM_026345	-0.531833333	0.246166667	-2.119166667	-1.6425	1.565	0.471833333	2.3115	-2.228833333	-0.0735
NM_145581	-0.1795	-1.7335	0.7525	0.2205	0.4345	2.739833333	3.443833333	-2.288833333	-2.423166667
NM_008043	-2.650166667	-2.416166667	-2.8505	-3.0985	-1.117	-1.1045	1.473166667	-2.946833333	0.5295
NM_010848	-0.5245	-0.888	1.149833333	1.3515	-0.511	-2.128166667	-1.669	-3.428833333	-2.033333333
NM_001033540	-1.505666667	-0.886833333	-0.011	-0.893666667	-0.327	0.239666667	-0.4465	-0.457666667	-0.805166667
NM_153600	-0.574	0.896833333	-2.123666667	0.3	-0.024	0.277333333	0.5725	-0.607666667	-0.2945
NM_009650	-1.363833333	-1.309333333	-0.627833333	-0.601166667	-1.0725	0.539166667	0.138333333	-0.1785	-0.405666667
NM_207202	-1.584333333	-2.308	-1.806333333	-0.758333333	-0.702	-1.614333333	0.139333333	-1.076	-0.480666667
NM_182805	-0.673666667	-0.278666667	-0.276	0.082666667	1.017	-0.714333333	0.209333333	-1.228666667	-0.426333333
NM_010153	-1.5235	-1.045666667	0.082166667	0.563833333	-0.4885	-0.501833333	-0.676333333	-0.390833333	-1.082333333
NM_001142792	-1.815166667	-3.826666667	-1.653833333	-1.395166667	-1.422	-1.250166667	-0.771	-0.150833333	-0.612666667
NM_053173	-2.3405	-1.3895	-1.607833333	-1.454833333	0.7915	0.5805	0.4085	-2.237166667	-0.297166667
NM_199022	-1.342	-0.218333333	-1.560333333	-1.710666667	-0.122	0.209	1.236666667	-1.363	0.881
NM_021491	-3.159	-3.698666667	-2.325666667	-1.936666667	0.144	-1.346	-1.448333333	-0.764666667	-0.109
NR_131118	-2.255	-2.682333333	-2.927333333	-3.483333333	-0.549	-1.128333333	-0.593666667	-1.167	0.527333333
NM_011058	0.430333333	-1.4885	1.016333333	1.012333333	-1.13	3.252666667	2.364166667	-0.261666667	-1.691166667
NM_007986	2.268666667	1.988166667	-0.533333333	3.097333333	0.04	0.083	2.157166667	-1.794	0.1615
NR_028550	1.435666667	1.298333333	0.284666667	-1.904	1.1765	0.170333333	1.328666667	0.591666667	2.067666667
NR_027380	-1.244666667	-0.458	-0.251	-0.130666667	1.0285	-2.128333333	-1.337666667	-1.514666667	-0.755666667
NM_007909	2.756	0.1805	2.388333333	2.918333333	0.141	0.448333333	1.500833333	-0.085	1.132166667
NR_106176	-0.056	0.117	-0.720333333	-0.202333333	-0.3835	-0.766333333	-0.947	-0.328	-0.903333333
NM_146787	-0.109333333	-0.460833333	-0.765666667	-0.122333333	0.7275	-1.191333333	-1.0665	-0.978666667	-0.371833333
NM_008489	-1.007666667	-0.542833333	-0.344	-0.041333333	-0.605	0.107666667	2.127166667	-2.209	0.358833333
NM_001162911	-3.278333333	-1.6975	-1.792	-2.432	-0.5885	0.019333333	-0.503166667	-1.037333333	-0.1395
NR_045746	2.5185	0.9035	1.374833333	3.0215	-0.1985	0.1985	-0.5705	0.6935	-0.6275
NM_001163493	-0.287	-1.665666667	-0.377333333	0.267666667	-1.495	2.512333333	1.042666667	1.142666667	-0.229333333
NM_028878	2.774666667	6.848333333	-0.247	2.370666667	0.8925	0.861	1.645666667	2.436666667	0.925333333
NM_001098799	-2.086	-5.122666667	-2.017333333	-0.994	-1.3345	-0.037	-1.111333333	-0.759333333	-1.893
NM_008216	0.006	-0.7055	-1.832333333	-0.783	-1.1395	3.633333333	4.016833333	1.606333333	1.091833333
NM_134160	-0.668833333	-2.762166667	-0.089166667	-0.913833333	-0.887	2.894166667	2.023166667	0.207833333	-0.761833333
NM_010484	3.803833333	2.036166667	2.344166667	4.731166667	0.47	0.2815	0.8215	-1.024166667	0.304833333
NM_007976	-1.939333333	-1.464166667	0.192666667	1.966333333	-0.4575	-2.380333333	-1.9985	-1.542666667	-1.436166667
NM_007865	5.1725	1.577333333	0.434833333	5.956833333	-0.691	-0.386166667	-0.163666667	-0.035166667	0.597
NM_001024851	-0.7825	-2.465166667	-1.632833333	-0.9615	-0.1055	3.128833333	2.907833333	-0.483166667	-0.399833333
NM_001001979	0.1805	-1.840333333	1.012833333	0.585833333	-0.753	5.230833333	3.637	0.851166667	0.368
NR_131042	-0.1775	-0.298333333	-0.084166667	0.145833333	-0.3235	0.7845	0.528	1.586166667	-0.618
NM_178646	-1.069666667	-1.626166667	-1.070666667	-1.94	0.2615	-0.258	-0.128833333	-0.658	-0.5245
NM_001081019	-0.058	1.123666667	-1.462333333	-3.561666667	-0.209	0.502666667	2.018	0.660666667	1.781
NM_001085374	-0.087833333	1.326666667	-0.121833333	0.562166667	0.187	-0.238833333	0.133	-0.714166667	0.015
NR_131918	-1.887333333	-0.644166667	-0.359	-0.11	-0.166	-0.39	-0.763166667	-1.203	-1.1655
NR_104381	-1.932333333	-2.4595	-0.751666667	-1.250333333	0.4575	-0.063	-0.123166667	-1.454666667	-1.341166667
NM_001310440	-1.162	-1.745333333	-1.400666667	-2.168666667	-1.609	-0.866666667	-1.599333333	-0.077	-0.351
NM_027852	0.084333333	-0.240666667	0.033333333	0.475333333	0.135	-0.863666667	-1.199666667	-0.835	-0.933
NR_040616	-0.925333333	-2.1465	0.215666667	-1.799333333	-1.2035	0.005	0.3745	0.453333333	1.240833333
NM_022029	-1.125333333	-0.4455	0.405666667	1.143666667	0.6005	-2.803333333	-1.004833333	-2.546	-1.675833333
NM_021287	-0.021	-0.900833333	-0.604666667	2.022	-0.261	-1.424	-1.290833333	-1.687666667	-1.857166667
NM_001081194	0.196166667	2.109	-0.792166667	2.9525	0.1565	-2.9355	-2.292	0.043833333	-0.940333333
NM_138665	-0.343166667	-3.029	-0.907166667	-0.774833333	1.332	1.8865	1.645333333	0.468833333	-0.777333333
NM_028135	-2.059666667	-2.260166667	-1.424666667	-0.106	0.4425	1.646	1.107833333	-1.166333333	-2.4625
NM_001025246	4.128833333	1.222166667	1.6115	5.905833333	0.26	1.1965	0.759166667	-0.912833333	-0.465166667
NR_028442	-0.795666667	-0.926333333	0.034	-0.450666667	-0.3475	-0.240666667	-0.838	0.135666667	-0.389
NR_040707	-0.3095	1.135833333	-0.782833333	-0.162833333	0.783	-0.423833333	-0.000833333	-0.034833333	0.4315
NM_025834	-1.447166667	-1.6	-0.454833333	-1.0275	1.0245	-1.072166667	-1.830333333	-0.2005	-0.472333333
NM_009405	-0.195833333	-2.728166667	-0.272833333	0.6175	-1.3465	0.7825	0.4525	-0.714833333	-0.484833333
NR_027958	-3.375666667	-2.847833333	-2.085	-1.424	-1.139	-2.18	-1.3895	-3.151333333	-1.7235
NR_002173	1.399166667	1.391333333	-0.112166667	-2.460833333	-0.5355	0.476833333	1.516333333	0.816833333	1.008333333
NM_001025602	-3.271	-3.175833333	-3.019333333	-2.007	3.495	-0.953666667	-1.511833333	-1.402666667	-2.541833333
NM_028375	-0.763166667	-3.113	-0.4595	-1.215166667	-0.076	0.635833333	0.508	0.922166667	0.379
NM_001081746	1.638166667	2.824166667	-0.4155	0.594166667	-0.6845	1.427833333	0.881833333	0.499833333	0.216833333
NM_027283	0.427166667	-0.843	-0.1745	-0.491833333	0.8835	1.319833333	0.532666667	-0.137166667	0.337
NR_045742	0.736333333	0.8295	-1.63	-2.081666667	0.7545	-0.059333333	-0.655833333	0.021333333	0.9215
NM_177357	-0.393166667	1.563833333	0.2535	2.997833333	-0.11	-0.407833333	1.688833333	-1.279166667	0.0935
NM_001008232	2.327166667	1.89	0.044833333	4.239166667	-0.811	1.392833333	1.46	0.0335	0.518
NM_001253386	1.547833333	0.798	2.722833333	0.126833333	-0.0645	2.086166667	3.293333333	0.731166667	1.679333333
NR_046046	-0.815666667	-3.0885	-1.190666667	-3.481	-3.0705	-1.676333333	-0.677166667	-1.709666667	1.547833333
NM_029796	-0.955666667	-1.999666667	0.966333333	2.386	-0.1475	-2.382	-1.651	-2.740666667	-2.097
NM_026416	0.716666667	-0.316166667	0.984	1.733666667	-0.4005	3.795666667	3.745166667	0.823333333	-0.949833333
NM_001043335	0.357666667	-1.735333333	-0.056333333	-0.212333333	-2.0495	3.243333333	2.596666667	1.552	-0.758
NM_017379	0.1725	2.5415	0.4825	3.050166667	5.041	-1.5655	0.9825	-1.9155	0.475833333
NM_001205363	0.863666667	2.046	-0.165666667	3.238333333	-1.026	-0.997333333	-1.075666667	-1.414	-1.856333333
NM_028420	-1.4495	-1.321333333	-0.281833333	-0.4305	-0.917	0.147166667	-1.288	0.232166667	-1.186666667
NM_001272052	-0.397666667	0.144666667	-0.549333333	-0.622666667	0.3415	0.097333333	0.822	-1.65	0.396
NR_045270	-0.091666667	-1.572666667	0.194666667	-0.838666667	-0.5165	0.627	-0.911	-0.464666667	-1.091
NM_001099917	-1.241	-0.1495	-0.725666667	-1.491	0.087	-0.652	0.548166667	-1.153666667	-0.706833333
NM_013613	0.021	1.0055	0.410333333	0.289	-1.357	-0.245	-0.7485	1.145333333	-0.857833333
NM_198111	-0.4245	1.311833333	0.845166667	1.427833333	2.042	1.1145	1.131166667	0.4065	0.3785
NM_001163480	-2.833833333	-3.370166667	-0.673166667	-3.8675	-0.81	-0.388166667	-0.435833333	-0.450833333	0.3955
NM_029344	1.521333333	3.222833333	0.709	1.426	0.9305	0.082333333	0.063833333	0.041333333	1.166166667
NM_001040654	0.611666667	-1.5655	0.775666667	0.086	-1.582	0.893333333	-0.610166667	2.415	0.6175
NM_144816	-1.129833333	-0.73	-0.940833333	-0.511833333	0.188	-2.065833333	-1.374666667	-1.586166667	-1.216
NM_009767	2.277833333	3.193	-0.680833333	1.9055	-0.1245	0.915833333	1.449	0.552166667	0.988
NM_172815	0.049833333	-3.329666667	-0.596833333	1.128833333	-1.3295	0.0055	0.405666667	-2.263166667	-3.606666667
NR_045384	-1.036166667	-2.474833333	-2.128833333	-1.141166667	-0.6605	1.072166667	0.840833333	-1.018833333	-0.6775
NR_130171	-0.086333333	1.5035	-1.548666667	1.101	1.266	0.691666667	0.926166667	-1.546	0.010166667
NM_010570	-1.519166667	-3.342166667	-0.7975	0.7745	-1.973	1.838833333	1.829166667	-2.1945	-2.4385
NM_001077684	1.426833333	0.990666667	-0.712166667	2.876166667	-0.5965	0.006833333	0.279666667	-0.717833333	-0.764333333
NM_177784	-2.043	-2.9095	-2.336333333	-3.161	0.7685	0.152666667	1.182166667	-2.867	-0.845166667
NM_001286469	-0.417	-2.078833333	-0.206333333	-1.349333333	1.205	2.018	2.126833333	-1.832666667	0.159833333
NM_025681	1.512	-1.103833333	2.206	-1.292333333	-2.009	-0.231	-0.3245	-0.322333333	0.223833333
NM_001289472	-0.506333333	-3.005	0.413666667	-0.091666667	0.364	-0.486333333	-0.691	-2.240333333	-1.676
NM_153170	-0.9995	-0.566666667	-1.811833333	-2.8005	0.7525	0.7795	3.936666667	-3.1755	1.295333333
NM_146179	-1.509833333	-0.801333333	-0.347833333	-0.153166667	0.143	0.711833333	-0.294333333	-0.0095	-0.095
NM_172671	0.492333333	-1.3305	1.354666667	0.589333333	-0.042	0.459	-0.285833333	-0.375666667	-0.9015
NM_172491	-0.778666667	0.782833333	-0.366333333	-0.925	-0.183	-0.619333333	0.028833333	-0.730666667	0.368833333
NR_029432	-0.985	-0.933833333	0.185666667	-0.940666667	-0.1775	-0.984	-1.101833333	-0.598666667	-1.358166667
NR_033225	-1.230666667	-0.942333333	-0.436666667	-1.879666667	1.5445	0.047666667	-0.374333333	-0.488333333	0.991
NM_009208	-1.122	-1.511	0.998333333	-0.133	-0.7685	0.183333333	0.575	-0.238333333	-0.092333333
NM_028707	0.171833333	-0.247333333	-0.4005	2.515166667	-1.32	0.7575	-0.812	0.422166667	-0.560333333
NM_031184	-0.8525	-1.150833333	-0.714166667	0.6445	-0.902	0.807166667	1.909833333	-1.707166667	-0.938833333
NM_144795	-1.7505	-1.773833333	0.2915	0.1905	-0.0305	0.427833333	1.135166667	-1.027166667	-1.2785
NM_177723	0.135833333	-0.2015	0.0865	0.7405	0.162	0.067833333	-0.532833333	-0.7175	-0.308833333
NM_001102615	-1.127	-1.684333333	-2.118333333	0.179666667	-1.7155	-0.301666667	0.588333333	-0.160333333	0.711
NM_183089	-2.214	-2.789833333	-2.021666667	-1.865333333	0.218	0.738333333	-0.001166667	-2.399666667	0.5005
NR_045793	-1.364	-1.098	0.828666667	-0.336	0.3	0.020666667	-0.708666667	0.055	-0.502333333
NM_001163749	-2.388833333	-3.101333333	-1.5585	0.3765	-0.684	-0.049166667	-1.151333333	-0.900166667	-0.205
NM_001081187	2.666	3.001833333	1.103666667	2.282333333	1.4265	0.347	2.502166667	-0.842333333	-0.304833333
NM_001098222	-1.221666667	-2.722333333	-1.962333333	-0.959	0.1455	0.431333333	1.580333333	-1.497333333	-0.038333333
NM_001012305	-0.019833333	-3.005833333	0.096166667	0.323833333	1.7665	-0.650166667	-0.7975	1.8425	2.1475
NM_001039647	3.487	7.639666667	0.135333333	3.809333333	0.295	-0.628666667	-0.264666667	0.041	0.031666667
NR_130128	-1.135666667	1.1825	-0.187	1.202333333	0.169	-1.437666667	-0.285166667	-2.189	-0.866166667
NM_001033362	2.387166667	1.576666667	0.778833333	4.0195	-0.6775	-1.2675	-0.839666667	0.308166667	-1.127
NM_011213	0.401166667	-1.266833333	1.368166667	0.869833333	0.5695	1.115833333	1.741166667	4.9215	0.350833333
NM_001202500	-0.885	-0.721166667	-0.353	-1.205666667	0.5615	1.923333333	3.194166667	0.660333333	0.586166667
NM_028326	-1.810833333	-0.968833333	-0.920833333	-1.380833333	-0.954	2.7645	1.2385	-2.137833333	-1.357166667
NM_145949	4.0955	3.468	2.548166667	2.190833333	-0.833	0.7685	-0.487	2.314166667	1.032333333
NM_011465	1.806166667	-0.944	0.8305	5.3585	-0.476	-0.6545	-1.368666667	-0.7245	-1.724
NR_029446	-1.697166667	0.582833333	-0.530166667	-1.2465	0.2005	0.470166667	1.457166667	0.2975	1.0105
NR_045821	-0.268833333	-0.114666667	-0.5575	-0.1355	0.675	0.483833333	1.042333333	0.3855	1.240333333
NM_010590	-2.8595	-0.7145	-0.7545	-0.9925	-0.18	-0.2235	1.025166667	-0.437833333	-0.2845
NR_040558	-0.897666667	-0.159666667	-0.370333333	1.597	0.198	0.280666667	-0.411333333	0.478666667	-0.540666667
NM_029455	-0.520166667	0.457333333	-1.6905	-2.958833333	1.1005	-0.1605	0.976666667	0.121833333	2.256
NM_011517	-0.41	0.467166667	-1.240666667	-1.744	0.35	-0.100666667	0.375833333	-0.062666667	0.533833333
NM_026543	-0.792333333	0.0785	0.800333333	-0.245	-0.324	-0.181	0.153166667	-0.346	0.0055
NM_001122997	-1.259833333	-2.451333333	-1.073833333	-0.794833333	0.791	-1.272166667	-0.246666667	-0.7095	-0.891666667
NM_008440	0.725833333	0.481666667	-0.0425	-1.3755	0.226	1.796166667	0.722666667	1.034166667	-1.076333333
NM_010102	0.4245	-1.193666667	-0.423166667	1.127166667	0.6425	-0.201833333	-0.233333333	-1.928166667	-1.133666667
NM_008887	0.2685	1.103666667	-1.9325	-2.1685	1.5315	-0.163166667	0.709333333	-0.232166667	1.803666667
NM_001172123	-0.543	-2.326666667	-0.389333333	0.245666667	-1.1535	2.141333333	1.253333333	-0.072	-0.434
NM_133643	-1.908166667	-1.666833333	-1.504166667	-1.383833333	-0.4595	-0.7595	-1.3125	-2.167166667	-0.8555
NM_001159581	-2.483666667	-2.2705	-1.323333333	-2.145666667	-0.4135	0.351	-0.0285	-1.607333333	-0.8005
NM_001146045	1.209833333	0.2715	0.506833333	-0.945833333	1.164	0.5965	0.521166667	1.1935	1.931833333
NM_011438	-2.38	-1.152	-2.010333333	-2.109666667	-0.111	0.546666667	0.969333333	-2.631333333	-0.375
NM_178655	1.6815	-1.7265	0.483833333	1.187166667	-0.792	2.3715	1.197833333	0.932166667	-0.6815
NM_010923	-0.945	-0.522833333	0.469666667	1.146666667	-0.339	-0.469	-2.271166667	0.210333333	-1.6995
NM_010278	3.612666667	0.603666667	3.476333333	1.468	0.651	-1.495	-0.620333333	-1.749333333	-1.011666667
NM_001195075	-2.169	-3.381833333	-1.877333333	-1.342	0.373	0.53	-0.7065	2.722666667	-0.803833333
NR_035436	-2.517666667	-2.150333333	-1.444	0.455	-0.3435	-1.461666667	-2.984666667	-0.899	-1.944333333
NM_001081114	-0.012333333	-1.270833333	-0.517333333	-0.279333333	-2.078	1.300666667	1.859833333	-0.744	-1.214166667
NM_013484	-0.289833333	3.207333333	0.646166667	2.271833333	0.5685	0.466166667	1.846666667	-1.184166667	-0.603
NM_145228	1.389166667	0.59	-0.212833333	1.880833333	-0.0665	-0.998833333	-0.9	-1.4845	-0.451
NM_001289442	-2.1475	-1.882	-1.502833333	1.240166667	0.3275	-2.8635	-0.994333333	-3.007833333	-2.536666667
NM_007733	2.791833333	-0.2715	4.124166667	1.0055	-0.833	-1.0535	-1.0705	0.5865	1.448833333
NM_023182	1.307666667	1.5665	0.340333333	2.342333333	0.611	-1.287666667	-1.277833333	-2.166666667	-1.5085
NM_197944	1.158666667	1.6665	0.796666667	4.612333333	-0.2775	-1.542	-1.413833333	-1.525333333	-1.303166667
NM_001164566	2.3755	0.952666667	1.3835	4.883166667	-0.9765	1.350166667	-0.154333333	0.395166667	-0.446666667
NM_009553	-1.901833333	-1.135833333	-1.0425	0.0185	-0.231	-0.580166667	-0.055833333	-0.545833333	0.019833333
NM_001101445	0.271333333	-0.884833333	-0.322666667	0.347	-0.229	0.581	1.137833333	-0.614333333	-0.316833333
NM_001081446	-1.381166667	0.184166667	-0.3345	-0.878166667	0.4435	-0.036166667	0.814166667	0.3685	-0.295166667
NR_029801	-1.007666667	-2.396166667	0.427666667	0.483	-1.5155	0.029333333	-0.1735	3.175	0.4115
NM_008846	0.120833333	-1.020333333	0.2455	0.8765	-0.1195	0.0745	-1.16	-1.625166667	-1.019333333
NM_001005485	-0.813833333	-0.945666667	-0.3395	0.8795	1.9015	1.238166667	0.673	-2.920166667	-0.701666667
NM_001276684	-0.553	-1.199833333	-1.051	0.084666667	0.9025	-0.004666667	-1.019166667	-2.859333333	-0.548833333
NM_027147	-0.199833333	-3.2995	-0.956833333	-1.266166667	-2.022	1.1605	-0.117166667	1.912166667	2.277833333
NM_008235	0.236	2.023666667	0.763666667	-0.254333333	-0.5325	3.126333333	2.608333333	0.403333333	-0.193333333
NR_037243	-1.870166667	-1.237	-0.2395	-0.514166667	0.19	-1.283833333	-0.653666667	-1.3005	-0.747666667
NM_011204	1.992833333	0.648666667	0.819833333	2.909166667	-1.7495	2.420833333	2.511333333	-0.1125	-0.779666667
NM_172841	0.367	-1.603166667	0.26	1.383	-0.58	3.511333333	1.5325	1.470666667	0.668833333
NM_030710	0.877333333	5.861166667	1.739333333	0.857666667	1.5015	0.154	1.178833333	-0.711666667	2.104166667
NM_020509	1.145166667	1.8285	0.3615	-0.061166667	8.5285	0.233833333	0.049166667	0.327833333	-0.0795
NM_028048	-1.466333333	-0.354166667	-1.377	-0.702	0.4305	-0.466	-0.0685	-0.077666667	0.181833333
NM_133922	-0.873	-2.034833333	-0.840666667	0.228666667	-0.8945	-0.318333333	-0.837833333	-0.047666667	-0.774833333
NM_015823	-0.6445	-1.222333333	0.3835	-1.3205	0.2965	-0.170166667	-0.748333333	-0.431166667	-0.1
NM_010758	-0.368666667	1.544833333	-0.043666667	0.056666667	0.68	-1.036333333	0.700833333	-1.365	0.0635
NR_045312	-2.084833333	-1.377	-0.9955	-0.1435	0.595	-0.084166667	0.524	-0.047833333	-0.865666667
NM_172706	-0.592333333	-2.405833333	-1.021666667	-1.078666667	-0.2395	0.026333333	-0.6785	-0.798	-0.5275
NM_028484	0.358333333	1.2485	-0.003333333	1.396	0.74	0.384333333	0.980833333	0.810666667	-0.5095
NM_027828	0.175333333	-0.116666667	0.770333333	1.130666667	-0.2175	1.236333333	0.260333333	2.764333333	0.044
NM_001281999	-1.204	-3.616833333	-1.095333333	-1.755	0.029	0.028333333	-0.4615	-1.520666667	-2.188833333
NR_045322	-2.767333333	-2.189166667	-2.187	-1.591	0.04	-0.338	-0.469166667	-1.244	-0.616166667
NM_010326	-2.273	-2.681333333	-0.384666667	-0.423666667	-0.8805	-1.560333333	-0.989666667	-0.657666667	-1.536333333
NM_027581	2.940333333	3.512333333	1.991333333	2.499666667	0.3055	-1.074666667	0.181666667	-0.812333333	0.214333333
NM_175358	0.557666667	-0.010833333	0.000666667	-0.960333333	0	0.937333333	2.195833333	-0.869333333	0.882833333
NM_023049	0.647833333	-1.096	2.239166667	1.107166667	-2.142	-2.465833333	-1.912666667	-1.069833333	-0.330666667
NR_126077	0.1515	-1.556166667	-1.1945	-2.0935	0.4135	1.430833333	1.663166667	-0.4925	0.539166667
NM_001168346	-0.962166667	-0.850333333	-0.766833333	-0.100833333	-1.461	1.868166667	2.24	-1.1975	-1.588333333
NM_133661	0.589333333	2.151833333	1.832666667	1.393	1.453	-1.245666667	-0.947833333	-2.508666667	0.113833333
NR_045165	-0.039666667	2.4425	-0.417	0.575	0.125	-0.252	-1.2945	-2.402333333	-1.648833333
NM_001077509	1.190666667	2.776	3.110333333	2.811666667	-1.3475	0.614333333	-0.141666667	1.956666667	1.403666667
NM_146106	-1.771166667	-2.169833333	-0.0615	0.0415	0.502	2.0895	1.708166667	0.088166667	0.2205
NM_027219	-1.163166667	-2.131	0.607166667	0.082833333	-0.7385	1.4835	1.665333333	-1.4865	-1.752333333
NM_172870	0.173833333	-0.561833333	-0.709833333	-0.330166667	-0.829	2.9245	3.410833333	0.573166667	0.229833333
NM_001165934	1.576833333	2.648666667	1.214166667	0.2235	0.2805	-0.312166667	-1.093	1.0615	-0.398333333
NM_172399	-2.0845	-3.060833333	-1.8985	-1.029833333	-0.849	-0.7225	-0.513166667	-3.1365	-2.7495
NM_145137	-0.090166667	-1.265166667	-1.077166667	0.546833333	7.103	-1.455166667	-1.145166667	-1.931833333	-2.1115
NM_172295	3.070166667	4.5165	1.332166667	1.500833333	1.3485	0.890833333	1.270833333	0.226166667	0.958833333
NM_001256042	-1.728333333	-1.7275	-0.940666667	-1.387666667	0.1645	-0.228333333	0.190833333	-0.667333333	0.166166667
NM_145987	-1.966666667	-0.523166667	-1.711666667	-1.717333333	-0.475	-0.379333333	0.788166667	-1.041	-0.356833333
NM_009544	-0.934166667	-0.786166667	0.176166667	-0.000166667	-0.0785	-0.163166667	-0.540166667	-0.181833333	-0.593833333
NM_172817	-0.711333333	-1.4545	-0.704	-1.285	0.5915	0.44	0.6865	-0.160666667	-0.0615
NM_024228	-1.5595	-0.6195	-0.364166667	-0.652833333	0.112	-0.0485	-0.667833333	-2.011833333	-0.700166667
NR_015582	1.6805	0.820833333	-0.569166667	-1.8305	-0.0175	3.0315	2.110166667	1.654166667	1.4925
NR_002898	-0.671833333	-1.6045	0.035833333	-0.9815	1.0535	-0.208833333	-0.9675	-0.034833333	-0.271166667
NM_025977	-0.035333333	-1.164833333	-0.781333333	-1.51	0.11	0.343	1.120833333	0.058666667	0.2385
NM_130903	2.4045	0.974333333	-0.270166667	-1.865833333	-0.153	1.6005	0.948	0.5175	0.577666667
NM_182929	1.136	0.897333333	1.915666667	1.085333333	-0.914	0.614	-1.878666667	1.887666667	-0.124666667
NM_009423	-0.945166667	-0.4235	-1.050833333	0.2475	0.493	1.138166667	1.369166667	-0.569833333	-0.6745
NM_153392	-1.139333333	-3.5205	-1.718333333	-2.800666667	-1.941	0.625666667	0.176833333	-2.494666667	0.430833333
NM_007389	0.7675	2	-0.9005	-2.154833333	0.876	1.342166667	0.512666667	1.631833333	2.054
NM_177075	-0.0585	1.973833333	1.1675	0.113833333	-0.692	-0.326833333	-1.637833333	-0.852833333	-1.4005
NR_033626	-0.613666667	0.971833333	-1.12	1.412333333	0.205	-0.713666667	-2.175833333	-2.150333333	-1.796833333
NM_007488	1.879666667	0.965166667	3.040333333	2.396666667	0.737	1.148666667	-0.7455	0.207	-0.681833333
NM_172613	1.733666667	1.497333333	1.403333333	3.224	-0.694	-0.851666667	-0.908666667	0.188666667	-1.572
NM_146123	0.1485	-0.830333333	-0.676833333	1.771166667	-2.235	0.2945	-0.694333333	0.696166667	-0.661333333
NM_001252552	1.199666667	-0.738666667	0.531	0.634	0.5495	2.426	2.495333333	-1.318	-0.889666667
NM_019450	3.527	2.7475	3.470333333	-0.279333333	-0.358	0.146333333	-0.165833333	0.794333333	0.164833333
NM_028775	-3.272666667	-1.558166667	-1.092666667	0.977	0.331	-0.577666667	0.281166667	-1.641333333	-0.473833333
NR_015602	0.227	1.613333333	-0.140666667	2.039666667	-0.597	-1.122333333	-1.059666667	-0.915666667	0.228666667
NM_023734	-1.739333333	-1.944	-1.141	-0.353333333	1.393	-3.360333333	-2.051666667	-3.305333333	-2.08
NM_134437	1.449	-0.3615	2.76	0.210333333	-0.7965	-0.253333333	0.779833333	0.008	-1.361166667
NM_020622	3.543833333	4.352333333	0.500166667	1.3865	0.3885	-1.196833333	0.617	-0.8425	0.783
NM_021877	-1.260333333	-0.92	-1.717666667	-0.608	3.519	0.931666667	-0.444333333	-1.432	-1.575666667
NM_001293690	2.025833333	4.345333333	-0.183833333	2.0955	0.1135	-0.096166667	0.243	-0.049166667	-0.199666667
NM_181596	-2.4405	-2.456833333	-1.429166667	-0.6375	0.916	-2.971833333	-2.331166667	-3.2415	-2.249166667
NM_010392	2.0425	3.183166667	-0.334833333	0.082833333	-0.442	1.284166667	0.9715	1.2635	0.5365
NM_026037	0.6265	-0.474666667	-0.836833333	-0.587833333	4.295	0.9405	0.415	-1.187833333	-0.384333333
NM_139299	0.514166667	0.122166667	-0.3055	1.472833333	6.6845	0.487166667	-0.252833333	-0.0625	0.144166667
NM_001039347	0.895166667	-0.070833333	-0.091166667	-0.196833333	5.8485	-0.258166667	-0.1135	0.189166667	-0.220166667
NM_018732	1.878333333	-0.081833333	0.108	0.604	6.567	0.154	-0.391833333	0.435	-0.616833333
NR_037961	0.384333333	-0.087	-0.482333333	-0.934333333	-0.1975	-0.755666667	-0.292666667	-0.885	-0.740333333
NM_009073	-2.330333333	-0.639	-1.345	-0.567	-0.717	-0.607333333	0.071333333	-0.988666667	-0.746333333
NM_001042714	-0.8195	-0.588166667	-0.893833333	-1.2035	0.153	-0.2705	-0.274166667	-0.586166667	0.956833333
NM_001256065	-1.503	-1.565333333	-0.956333333	-1.031666667	-0.771	-0.597333333	-1.222666667	-0.815	-0.733
NM_023716	-0.568833333	-0.809333333	0.207833333	-0.633833333	0.6145	0.5575	1.498	-0.794833333	-0.022333333
NM_013600	-0.992666667	-0.7555	-0.049666667	0.551666667	1.4155	0.529666667	0.3325	-0.275	-0.356166667
NM_027469	-0.414666667	-0.460833333	-0.621	-0.465	0.19	0.135	0.6405	0.116666667	0.1085
NM_030024	-0.1635	0.859833333	-1.7325	2.094833333	2.4385	1.007833333	1.635833333	0.5155	0.888166667
NR_033601	1.15	0.090666667	-0.278666667	-0.738666667	0.1595	1.089333333	-0.784333333	-0.164333333	-0.152666667
NM_001170800	-2.954166667	-2.237666667	-1.3895	-0.098166667	0.9795	-1.1245	0.955	-3.577833333	-1.755666667
NR_034038	-0.7525	0.741666667	0.5015	-0.235166667	1.4465	-0.352166667	-1.309	-1.006166667	0.189333333
NM_001146351	-0.621166667	-4.325666667	-0.0495	-0.534166667	-0.118	0.963833333	-0.263	1.0175	-0.314333333
NM_001256218	-0.859666667	-1.259666667	-0.217666667	-0.742	-1.0165	-0.818333333	0.207666667	-0.307333333	-0.652333333
NM_175692	0.468333333	1.960333333	0.819	-1.122333333	0.0095	0.363333333	0.681666667	0.136666667	-0.360666667
NM_146079	1.105	-0.726166667	2.006666667	1.898	-0.1735	0.633333333	-0.378166667	0.408666667	-0.5795
NR_004410	0.608	0.552166667	-1.304333333	-2.668333333	0.4795	-0.669	-0.167833333	-0.98	-0.093833333
NR_027961	-0.272333333	2.530166667	-0.313333333	1.196	1.208	-1.530333333	-1.636166667	-0.627	-0.3265
NM_177091	0.186166667	1.6345	0.382166667	2.0565	0.603	-1.5775	-0.5995	-1.5585	-0.0535
NM_008606	0.120166667	-1.331833333	-0.9395	-0.3155	-0.321	0.2715	1.6965	-1.484166667	-0.319833333
NM_010867	-2.3275	-3.528166667	-1.239833333	-1.032833333	-2.89	-1.604833333	-2.004166667	0.585166667	-0.256166667
NM_011374	1.874166667	1.458833333	-0.7365	0.361166667	3.5	0.3005	-1.010166667	0.571833333	0.2445
NM_001081143	-0.387166667	-0.804333333	-0.8815	-1.172166667	2.234	0.579833333	0.120666667	2.3975	1.214666667
NM_001029984	4.603166667	1.362	3.2775	0.8915	0.1055	2.0015	1.020666667	0.923833333	0.610666667
NM_007417	0.358333333	-0.266166667	0.777	-0.012	-0.8235	2.498	3.298833333	0.92	1.256833333
NM_001081365	-1.068666667	-0.690166667	0.531333333	-0.778	1.5695	-0.418333333	0.402166667	2.401	0.261166667
NM_001029912	1.567666667	2.884	0.215333333	3.258666667	-0.208	0.883333333	-0.296333333	0.673666667	-1.031333333
NM_008398	1.057333333	-0.534166667	-0.337	0.601	-0.969	1.070333333	1.8735	0.746333333	-0.377166667
NR_040389	-1.788	0.246166667	-0.126666667	-0.151666667	-0.125	-0.485	-1.0405	-1.121333333	-1.076166667
NM_001112731	-0.843166667	-1.441166667	-0.564833333	-1.509166667	-0.179	0.485166667	-0.152833333	0.2755	-0.527833333
NM_008168	-1.886	-1.759333333	-1.602666667	-0.495	-0.557	-2.005	-0.028	-1.455333333	-1.152666667
NM_019723	-1.268333333	-1.526166667	-0.485333333	-1.398333333	-0.9475	-0.970333333	-1.8175	-0.424666667	-1.122166667
NM_019634	-0.819833333	-1.912	-0.5965	-0.1095	0.264	-0.171166667	-1.004	-0.502166667	-2.833333333
NR_028526	1.562833333	0.911	0.171833333	-1.772833333	0.013	1.795833333	2.334333333	0.813833333	1.682333333
NM_029584	-1.359166667	-0.277	-1.3035	-0.1465	-0.699	-0.4615	-0.142666667	-0.8755	-0.175666667
NR_045500	-1.145166667	-0.049166667	-0.4655	0.3725	0.27	-0.1485	-1.4345	-0.875833333	-0.753166667
NM_001004154	-1.850666667	-3.399166667	-0.82	-1.854666667	-1.6165	0.630666667	-0.509833333	0.450333333	-1.4235
NM_001302471	-1.441	-1.430666667	-0.733	0.388	-0.452	-0.919666667	-0.820333333	-0.856666667	-1.066333333
NR_045911	-0.910833333	-4.352333333	-1.2165	-0.144166667	-1.0415	1.064166667	-0.484333333	1.0745	-0.999666667
NR_033168	-0.388333333	0.062333333	-0.511333333	-0.984333333	0.472	-0.108333333	-0.492	-0.727666667	0.323666667
NM_175484	-1.621666667	-2.533666667	-1.717	-1.76	0.904	-1.398333333	-0.193	-1.247333333	1.048333333
NM_001252642	1.436666667	0.576	-0.595	-0.966333333	-1.5585	2.666	1.880333333	2.112666667	2.212
NM_008370	1.928833333	0.970833333	-0.095833333	1.2835	-0.131	1.2045	0.0095	1.2625	0.9885
NM_001252485	-0.087833333	-0.680166667	0.4175	1.984833333	-1.2015	-0.238833333	-1.008166667	0.295166667	-1.1805
NM_001190870	-1.124166667	-1.9225	-2.3375	-3.715166667	1.287	0.394833333	2.1165	-2.4375	0.739166667
NM_008760	-1.200666667	-1.349833333	-0.484	1.038	0.345	0.019	0.7185	-2.116333333	-2.830166667
NM_013628	-0.455	1.020166667	-0.515333333	1.174	-2.3545	0.562	-0.784166667	0.157	-1.4005
NR_040749	0.550833333	1.703833333	-0.532166667	1.180166667	-1.4065	-1.109833333	-2.186833333	-1.1815	-1.9525
NM_001168224	-0.526333333	0.197	-1.975666667	-3.13	0.766	0.879666667	1.924	-2.394666667	0.17
NR_126067	0.8125	-0.838166667	0.750833333	-1.231166667	-0.2795	0.330833333	0.397833333	0.020166667	0.570833333
NR_105938	1.480166667	1.540666667	1.428833333	3.3995	-0.4405	-0.0715	-0.730666667	-0.3165	-0.453
NR_045458	1.569666667	2.019333333	-0.413333333	2.270333333	-0.661	-0.902666667	-0.511333333	-1.103333333	-0.557333333
NR_040626	-2.592333333	-1.171	-2.212	-1.458	0.404	0.078333333	-0.871666667	-1.963333333	-0.755
NM_001198635	1.360333333	-1.288666667	0.925	1.247666667	1.637	1.639666667	0.003333333	1.48	-1.451
NR_028427	-1.205166667	-2.275833333	-0.458833333	-0.066166667	-2.305	-0.819833333	-2.1715	-1.802833333	-1.9445
NM_011332	4.216333333	-0.412666667	2.631	-0.235	0.198	-0.313	0.296333333	0.011	-0.280666667
NR_038186	0.271666667	-0.5555	0.392333333	-0.015333333	0.117	2.872	3.3235	-0.219	-0.177166667
NM_199473	0.074166667	-0.534166667	0.239833333	-0.289833333	-0.501	0.4625	3.2535	0.092166667	-0.985166667
NM_001082547	1.550166667	1.852833333	2.780833333	-0.1025	0.43	0.195833333	0.057166667	0.105833333	-0.151166667
NR_045747	-0.682833333	3.231166667	0.4305	0.039833333	0.1955	-0.4185	-0.302833333	-0.743833333	-0.5355
NM_170779	-0.151166667	-0.125	-0.6155	1.576833333	3.0645	0.375833333	-0.480333333	1.605833333	-0.912333333
NM_020279	-0.445	-1.145833333	-1.194333333	-0.623666667	2.0975	-1.401	-0.140833333	-0.648333333	-0.594833333
NM_031395	2.496333333	2.187166667	0.880333333	0.495666667	-1.012	0.820333333	-0.650166667	0.772333333	0.152166667
NM_145126	0.803166667	0.3455	0.6425	-0.030833333	4.611	-0.248833333	0.614833333	-0.512166667	0.456166667
NR_045886	-0.268166667	0.046	-0.081833333	-0.4875	1.027	-0.273833333	0.409	-0.152166667	0.771
NR_028021	-0.3145	-1.702666667	0.0955	0.072833333	0.0915	0.3585	-0.106	-0.760833333	-0.797
NR_029443	-0.671	-0.000666667	0.104	0.016666667	0.423	0.483333333	-0.139	-0.312	-0.824333333
NM_007919	-1.675833333	0.092666667	-1.923833333	-0.3745	0.741	-1.962833333	-0.643	-2.121166667	-0.362666667
NR_027900	0.3435	0.014666667	-0.4625	-1.685166667	-0.708	1.372833333	1.390666667	2.359166667	1.198
NM_010146	-0.209333333	-1.752333333	-0.144666667	0.026	-0.8145	1.815	0.623666667	1.068	0.771
NR_028124	0.347833333	-1.657333333	1.0985	-0.121166667	-0.3655	1.840166667	0.277666667	1.0355	-0.521333333
NM_139218	-0.700333333	-0.441333333	-2.317333333	0.690333333	-0.446	0.394	0.078333333	-1.198333333	-1.291
NR_037954	-0.167833333	1.2595	-0.020166667	0.0345	0.333	-0.6135	0.554833333	-1.2255	0.249166667
NM_001040692	1.363	1.1465	-0.890666667	-2.287666667	0.7485	1.421333333	1.600166667	0.355666667	1.360166667
NM_133229	1.412666667	1.287	-0.637	-1.944333333	0.4345	1.973	2.318333333	1.293666667	1.884333333
NM_021468	-1.152166667	-1.366333333	-0.801166667	-0.603166667	-0.2465	-0.986166667	-0.564666667	-0.0135	0.369666667
NM_175521	-2.566166667	-1.222666667	-0.636833333	-0.6855	-1.8865	0.215166667	0.461	-0.3635	-0.607
NM_009014	-0.7995	-1.5755	-1.4425	-0.5655	1.137	0.151833333	1.0635	-2.7725	0.633166667
NM_029057	-2.009333333	-2.268666667	-1.202333333	-1.204666667	-0.845	0.351666667	-0.233	0.257333333	0.221
NM_027529	-2.179333333	-2.125666667	-2.154	-0.964	0.364	0.516333333	0.492	-0.353	-0.006333333
NM_001081429	-1.987	-2.861333333	-1.179	-0.822666667	-0.7075	0.018666667	-0.367333333	-2.116333333	-1.013666667
NM_139306	-0.720333333	-1.141166667	0.162333333	-0.469666667	-0.374	-1.087666667	-2.195833333	1.356666667	-0.463166667
NM_001017955	-1.205333333	-1.987333333	-1.530666667	-2.199666667	-0.5765	0.280666667	0.018333333	-0.407666667	-0.207
NM_010061	-1.3405	-1.927666667	-0.8425	-1.2795	-0.142	-0.5515	-0.219666667	-0.736166667	-1.392666667
NM_001161432	-0.8055	-0.130833333	-0.618833333	-0.124833333	0.5585	0.059833333	0.8335	-0.641833333	-1.278166667
NM_020578	0.106833333	-2.51	-0.744833333	1.485833333	-1.011	0.992833333	0.577	-0.4355	-1.314333333
NM_153123	0.2335	0.118833333	-0.5195	-2.168833333	-0.925	-0.754166667	-0.807166667	-0.072833333	0.659166667
NR_029469	-2.348166667	-1.44	-0.738166667	-1.259166667	0.207	-1.525833333	-0.879333333	-0.796833333	-0.895
NM_028770	-2.116333333	-3.159166667	-1.579666667	-2.145666667	-1.7025	-0.500666667	-0.203166667	-1.516	-0.450833333
NM_175478	-1.028333333	-1.6865	0.32	-0.166	-1.393	1.465666667	0.646166667	0.969666667	0.192166667
NM_201355	-0.500666667	-0.718666667	-0.113	1.762333333	-0.1705	-0.366	0.725	0.236	-0.364333333
NM_001166064	-2.067	-0.854333333	-1.419666667	-2.383666667	2.243	0.468666667	1.427333333	-0.705333333	-1.23
NM_172506	-0.963166667	1.731833333	1.422833333	0.279833333	0.674	0.8435	1.802166667	-0.9115	-1.362166667
NM_001077361	-0.633166667	-2.063833333	-0.172833333	0.807166667	-1.6465	0.997166667	1.642166667	-1.732166667	-1.7425
NR_033523	0.741	1.774333333	0.373333333	0.340333333	-0.234	-0.215	0.164	0.087333333	0.370666667
NR_105806	0.505833333	0.959166667	-0.062833333	1.576166667	-0.1145	-1.532833333	-1.681833333	-1.7165	-1.585833333
NR_105944	1.349833333	1.165333333	1.575166667	3.305166667	-0.2895	-0.7175	-0.420333333	-0.620833333	-0.226666667
NM_001195084	2.173166667	1.3815	1.532833333	4.054166667	-0.953	2.271166667	0.957833333	0.701833333	-0.0365
NM_138582	-0.254666667	-1.194	-1.299666667	-1.803333333	-0.841	0.065333333	-0.243333333	-1.193666667	-1.426
NM_173738	-2.346833333	-1.074166667	-0.722166667	-0.9075	-0.6965	-0.9755	-0.495833333	-1.681833333	-0.779833333
NR_024325	-1.4775	-2.768166667	-1.805833333	-0.481166667	-0.422	0.608166667	-1.249166667	-0.992833333	-1.4475
NM_007876	-0.730333333	-1.519833333	0.105	1.382666667	-0.4765	0.443	1.1725	-0.739333333	-1.2785
NM_023655	0.284833333	-0.396	-0.7105	-0.736833333	0.367	2.157833333	1.690333333	0.072833333	1.153333333
NM_172532	-1.401833333	-2.953	-1.728166667	-1.960833333	-0.341	0.220833333	0.890333333	-0.6375	-0.718333333
NR_033629	-0.8415	-1.811666667	-1.859166667	-0.7515	-1.6375	0.0595	0.891333333	-0.755833333	1.325666667
NM_001166164	-1.177166667	-0.595166667	-0.832833333	0.8355	0.3745	-2.123833333	-0.9895	-2.067166667	-1.733833333
NR_037998	1.591833333	1.206	-0.062833333	-1.382833333	0.2785	0.704833333	1.661333333	1.038166667	1.638333333
NM_010924	0.911666667	0.096	0.616333333	1.093	0.6325	2.709666667	2.699666667	-0.622666667	-0.461666667
NM_011077	0.388666667	0.7395	-2.400666667	-1.841	-0.234	-0.494666667	-0.7385	-0.157333333	0.018833333
NM_001081037	0.333833333	1.738833333	0.4155	-1.648833333	-1.1	1.259833333	1.519166667	-1.048166667	-0.435833333
NM_001037294	1.974166667	2.329833333	3.204833333	1.920833333	0.971	-0.4045	0.5295	0.364166667	-0.369166667
NM_021719	0.074833333	-1.173	0.0675	2.8025	0.0305	-1.1955	-1.155	-1.389166667	-1.370666667
NM_019439	-1.082	-1.963666667	-0.228666667	1.164333333	-0.812	-0.285	0.543666667	-1.635	-1.999333333
NM_025325	-1.486166667	-1.933	-1.160833333	0.7535	-0.7875	-1.077166667	-1.001666667	-2.2845	-2.747666667
NM_028765	1.016166667	1.984333333	0.193833333	1.752833333	-0.9635	-1.312833333	-1.140666667	-0.381166667	-0.996
NM_028377	-0.996333333	-1.5925	-0.854666667	-1.011666667	-0.7445	-0.556	-1.292833333	-1.487333333	-0.329833333
NM_144803	1.222166667	-0.173166667	0.384833333	-0.067166667	-0.389	-0.347166667	-0.291166667	-1.965166667	-1.1585
NM_175526	-0.988166667	-1.466166667	-2.5345	-1.7605	-0.5575	-2.774833333	-0.071166667	-3.434833333	-2.188833333
NM_183315	-1.426666667	-0.989833333	-0.010666667	0.065333333	-1.113	-0.909	1.467166667	-0.708333333	-0.778833333
NM_010606	-1.828666667	-2.0015	0.031333333	-0.186	-0.5845	-0.551	-0.341833333	-2.421333333	-0.769166667
NM_001081146	-0.003166667	-1.484333333	-0.3695	-1.1475	-0.3685	2.157833333	2.021666667	0.089833333	-0.859666667
NM_013637	1.145833333	3.590333333	0.2155	3.410833333	0.1185	0.2455	0.186333333	0.250166667	-0.131
NM_029537	0.6075	-0.1855	-0.123166667	1.454166667	0.442	1.702166667	2.916833333	-0.687166667	-0.8505
NM_147218	-0.540666667	-3.666	-1.865	-2.123	-2.5995	-0.935333333	-2.180666667	-1.59	-1.914
NM_001160406	0.783833333	1.405666667	1.403166667	-0.665166667	2.2325	-1.3315	-0.513	-1.167833333	0.417333333
NR_028417	-0.334333333	-1.158333333	0.51	0.527333333	-1.188	0.668	-0.456333333	0.325333333	-0.918666667
NM_025543	-0.029333333	-0.230166667	0.785666667	-0.799666667	0.751	0.557333333	-0.5595	-0.191666667	-0.503833333
NM_001310837	-0.352	-0.988666667	0.480666667	0.652333333	-0.4855	1.479	1.921333333	-0.178	-0.180666667
NM_001190371	-0.940166667	-1.6385	-2.164833333	-1.679166667	0.856	-0.385166667	0.762166667	-0.309833333	0.460833333
NR_038058	0.135833333	1.405	0.078166667	1.2595	-1.0895	-1.0235	-0.941333333	-0.5435	-0.502
NR_105807	-0.991666667	-2.678	-1.476	-1.914666667	-0.324	-1.161	-0.75	-1.455	0.389
NM_001085502	2.9335	2.272	1.7455	1.9135	-0.1145	-0.202166667	0.482	0.8225	0.181
NM_001163189	-0.6795	-0.819666667	-0.986166667	1.735833333	2.5965	-0.727166667	-0.404	-0.985166667	-0.786666667
NR_109782	-0.199166667	-1.1575	0.1755	0.9265	-1.4355	-1.473833333	-0.763166667	-1.485833333	-1.533833333
NM_013622	2.469	-0.007833333	0.785333333	3.208	-1.124	0.482333333	-0.707833333	0.530666667	-0.733166667
NM_130458	0.649666667	-1.3725	-0.491	-1.160333333	-0.8075	0.089333333	0.794166667	-0.802	-0.982833333
NM_001013751	1.733166667	0.7325	0.734833333	1.568833333	1.097	-0.381833333	0.4795	-0.804166667	0.041166667
NM_009660	1.351666667	-0.050833333	0.577333333	0.832666667	0.1625	0.005666667	-0.2525	-0.038333333	0.152833333
NM_013492	0.600333333	-0.185333333	0.693333333	0.617333333	0.2295	-0.915333333	0.667	-1.636	-1.191666667
NM_010108	1.938333333	0.117333333	-0.252333333	0.478	0.0275	0.731666667	0.13	0.063666667	0.169666667
NM_144934	1.824	0.165833333	0.127333333	0.819	-0.0165	0.790666667	0.105833333	0.742333333	0.3505
NR_029537	1.876833333	0.509833333	-0.199833333	-0.203166667	-0.379	0.1405	1.437833333	-0.405166667	0.077833333
NM_029781	1.144	-0.6335	-1.196333333	-1.054333333	-0.6715	-0.422666667	0.5635	-0.599333333	0.0915
NM_001034115	0.5155	0.581166667	-0.508833333	-0.721166667	0.871	-0.5305	1.100166667	-1.4565	-0.162833333
NM_177084	0.823666667	-0.685666667	0.015	-2.089	0.144	-1.297666667	-1.462666667	-0.723666667	-2.472
NM_012054	1.423833333	2.740666667	1.662166667	1.096166667	-0.873	-1.4675	-2.069333333	0.146833333	1.749333333
NM_001037727	-1.335666667	-0.941333333	-2.099666667	-1.018	0.8275	0.548666667	0.588333333	-1.714	-1.681666667
NM_009778	3.267333333	4.221833333	2.301333333	3.435	-0.435	-1.229666667	-1.757833333	-0.078333333	1.286833333
NM_009829	3.2385	2.294333333	0.7465	4.091166667	-0.8615	-0.3905	0.285333333	-1.503166667	-2.586333333
NM_001111058	-0.129	0.562833333	0.342	0.322666667	0.152	-0.038	0.941833333	-0.467666667	1.053166667
NM_007778	3.1985	1.099166667	2.1135	3.8295	0.442	1.219166667	0.932166667	-0.5865	-2.408833333
NM_009982	1.346	2.474833333	0.926333333	1.048333333	-0.17	-0.444333333	0.291833333	-0.088	1.160833333
NM_001293783	2.657	3.512833333	0.827666667	3.193666667	-0.33	-1.495666667	-0.4765	-2.664666667	-0.141833333
NM_130447	2.259166667	2.053	2.851833333	0.341833333	0.299	-0.107833333	-0.102	-1.4755	-0.711333333
NM_080287	-1.249333333	-0.606166667	-0.663333333	-0.914666667	1.3905	0.122333333	0.091833333	-0.938333333	-0.520166667
NM_008013	4.111	5.146	0.694333333	3.634	0.68	-0.802	1.071333333	-1.153666667	1.085
NM_030678	-1.253333333	1.0815	0.558	-0.830666667	0.478	0.182333333	0.3085	0.174	0.519833333
NM_001271676	2.960833333	3.717666667	1.083833333	2.4715	0.223	-1.1825	0.167666667	-2.916833333	-0.466666667
NM_021887	0.635666667	1.758833333	-0.099333333	2.01	0.8345	0.316333333	0.838166667	1.007333333	1.645166667
NM_028679	1.765833333	1.839666667	3.0055	-0.808833333	-0.718	-0.693833333	-0.596666667	-0.083166667	1.078666667
NM_016850	2.474666667	4.244166667	0.723	2.311	0.2785	-2.714666667	-1.626166667	-4.298333333	-1.5265
NM_015783	3.846666667	4.318833333	1.942	2.887	-0.0035	-1.611333333	-0.700833333	-2.067	-0.9505
NM_008400	2.031833333	3.988833333	2.971166667	0.4325	-1.001	0.358166667	2.0125	-0.4895	2.384833333
NM_001164037	0.7785	1.079666667	-0.148166667	0.614166667	0.021	-0.521166667	0.528	-1.6205	-0.632333333
NM_010807	3.223166667	2.247833333	2.1685	2.6175	-1.4605	-1.826166667	-1.940166667	1.0415	0.5705
NM_172308	-1.037	-0.367833333	0.176666667	-0.503666667	0.836	0.335	0.0115	-0.926	0.1085
NM_145827	2.636	1.715	2.817666667	1.318666667	-1.4475	-1.046	-0.997333333	2.110666667	-1.289333333
NM_145226	1.452333333	2.859666667	0.270333333	1.971	-0.3925	-1.616666667	-0.502666667	-3.709	-1.511
NM_011854	1.562666667	2.4525	0.292333333	1.580333333	-0.148	-1.753666667	-0.452166667	-2.987666667	-1.053166667
NM_153510	1.425333333	2.1525	2.047666667	0.312666667	0.292	-1.089666667	-0.6495	-1.352333333	1.4945
NM_008979	-2.279	-1.6505	-1.380666667	-0.792	0.027	-1.429	-0.515833333	-1.796	-1.432166667
NM_001174155	-1.256	-1.442	-0.889666667	0.149666667	0.546	-1.299666667	-0.781	-0.615333333	0.176
NM_016846	1.485166667	3.341333333	0.869833333	1.928833333	2.327	-2.255166667	0.209	-1.5445	-0.733333333
NM_028810	1.073166667	1.115666667	0.6215	-1.031166667	0.169	-2.553833333	0.165666667	-0.055833333	0.858
NM_021384	3.6895	4.962333333	1.049833333	3.099166667	0.1955	-2.971833333	-1.019	-3.8715	-1.246666667
NM_023386	1.5525	2.791	0.667833333	1.1405	0.006	-2.055166667	-0.754	-2.1845	-0.353
NM_013658	1.0805	2.422166667	1.575166667	0.7335	0.42	-0.942833333	0.2145	-0.857166667	0.480833333
NM_023044	2.1845	1.303666667	1.5515	1.2965	-0.045	0.571166667	0.125666667	1.386833333	-0.531666667
NM_144808	1.010666667	-0.095166667	1.852333333	-1.733	0.1585	-0.014333333	-0.261166667	1.538333333	-0.091166667
NM_001177833	0.653166667	0.792833333	0.825166667	1.387166667	-0.7695	0.173166667	-0.406166667	2.1535	-0.188166667
NM_133804	1.744666667	0.185	2.087333333	1.616333333	-0.2605	0.715666667	-0.314666667	1.565333333	-1.327
NM_001164791	-1.541166667	-1.759666667	-0.298166667	-1.568833333	0.2305	0.046166667	-0.037	-1.681166667	-1.177666667
NM_198645	-0.304833333	0.187166667	0.579833333	-0.717166667	0.988	0.595833333	0.212166667	0.177166667	0.252833333
NM_019948	3.404166667	4.389833333	3.3575	1.844166667	-1.254	-1.996833333	-1.333166667	2.7715	0.449166667
NM_020557	4.162666667	4.708333333	1.223	3.667666667	-0.0405	-2.683	-1.023333333	-3.844666667	-1.236666667
NM_001013028	-1.100666667	-0.124166667	-0.903	-1.699666667	0.286	0.209	0.872833333	-0.283	0.177166667
NM_011333	2.613166667	3.930333333	1.026166667	1.3695	2.869	0.542833333	0.897	-1.462166667	-0.893
NM_010233	-0.126666667	-3.204666667	0.370333333	0.994333333	0.094	2.884	2.257666667	0.442666667	-0.753
NM_008331	3.423333333	5.007	1.414	2.747	-0.1885	-3.48	-1.273333333	-4.641	-1.037333333
NM_001159518	0.233666667	0.238	0.663	0.933	-0.1975	2.014333333	2.492666667	-0.488666667	-0.376
NM_008591	1.344666667	4.959166667	2.508666667	-0.162333333	2.8315	-1.786	-0.019166667	0.073	0.207166667
NM_001044740	4.900333333	6.255333333	3.749333333	4.875	5.2335	2.486666667	1.377	2.668666667	0.199666667
NM_172482	0.638166667	1.1985	1.3205	-1.201833333	0.0745	0.204833333	0.2015	0.3025	0.567166667
NM_008332	3.519	5.1205	0.794333333	3.175333333	-0.389	-3.672333333	-1.326166667	-5.668333333	-1.3295
NM_001303423	-0.6505	-2.277	-0.969166667	-1.530166667	0.116	-0.278166667	0.412	-0.402833333	2.506
NM_175164	0.6695	-1.396833333	0.8165	-1.119166667	0.6655	-1.9545	-1.0785	-1.2415	-1.1815
NM_001135115	2.989333333	4.406333333	1.099333333	2.702333333	0.279	-2.591666667	-0.838333333	-3.340333333	-0.331333333
NM_021394	3.075833333	4.321333333	1.7385	3.376166667	0.5205	-2.3385	-0.375333333	-3.4975	-1.407
NM_001081336	1.726666667	1.034833333	2.160666667	1.333666667	-0.6835	-0.303666667	-1.250833333	-1.348333333	-0.7655
NM_001162904	-2.4405	-1.124833333	-1.375833333	-1.0715	-0.583	0.1825	-0.141166667	-0.475166667	-0.149166667
NM_021457	3.238666667	2.748	3.431	1.481333333	-0.4485	-0.188	0.078	2.916333333	0.076333333
NM_133662	2.517666667	2.700833333	2.784666667	1.477666667	1.9805	-1.957	-1.2955	2.683666667	0.8785
NM_007420	-3.076833333	-1.836666667	-2.7685	-3.506166667	-1.033	-1.972833333	-0.911	-2.2285	-0.413333333
NM_008207	1.3525	2.935	0.3755	2.161833333	0.312	-2.054166667	-0.348	-4.449833333	-1.423666667
NM_013464	0.899166667	0.522333333	2.687833333	0.298833333	0.749	-2.304833333	-0.698666667	1.527833333	0.500666667
NM_001033484	-1.172	-3.9055	-0.481333333	-1.049666667	0.328	0.887333333	1.092166667	-1.564666667	0.766833333
NM_007542	0.172833333	-1.0455	0.4895	2.242833333	-1.5675	2.982166667	2.192166667	0.154166667	-1.135833333
NM_001040399	1.161333333	2.356666667	0.151666667	1.046333333	0.771	-0.197333333	-0.683666667	-0.697	-0.635333333
NM_020001	-1.032666667	0.8805	0.982	-1.488	-1.655	-2.927333333	-2.5015	1.274333333	2.0105
NM_007743	0.002333333	-1.803333333	0.243	2.278666667	-1.286	3.170666667	2.675666667	-0.148666667	-1.853333333
NM_025903	-0.8285	-1.8315	0.3605	-0.521833333	0.533	-0.0215	-0.735833333	-1.2655	-0.514833333
NM_009242	-0.226833333	-1.368333333	0.380166667	2.006166667	-1.05	2.7935	2.415666667	-0.563166667	-1.286666667
NM_153587	-2.211333333	-1.508666667	-1.593333333	-2.489666667	-1.019	-0.083	-0.105	-0.556333333	0.289
NM_009259	-0.359166667	-0.403166667	1.250833333	-0.374833333	0.733	-1.1795	1.4925	-4.5755	-0.5835
NM_016745	-1.3965	-3.2845	-1.038166667	-0.8515	0.56	-0.666833333	1.3835	-3.088833333	-2.583833333
NM_175092	-0.131333333	0.527166667	0.356	0.044	0.263	0.163	0.922833333	-0.947333333	0.553166667
NM_010890	-1.276333333	-2.834666667	-0.103333333	1.139333333	-1.433	2.081	1.631333333	-1.873666667	-1.492
NM_011198	6.384833333	7.9595	6.105833333	3.402166667	1.2435	-1.914166667	-0.585833333	2.856833333	1.621166667
NM_015734	-0.336166667	-2.278	0.4525	2.512166667	-1.521	4.107166667	3.068666667	0.124833333	-1.222333333
NM_010217	-0.4075	-1.0095	0.089833333	2.236833333	-1.4275	2.8575	2.195166667	-1.813166667	-1.177833333
NM_001291857	-0.562166667	-2.264833333	0.257166667	1.642833333	-2.185	3.582833333	2.3745	0.206166667	-1.2625
NM_011401	-2.225166667	-0.926333333	-1.162166667	-0.560166667	-0.0865	-0.069833333	0.972	-1.5345	-1.460666667
NM_008610	0.687	-0.682	1.143666667	0.912666667	-1.5005	2.823666667	2.706333333	0.153333333	-0.621333333
NM_001166382	-0.178	-0.192	0.439666667	0.480666667	0.2525	-0.408	0.155	-0.700666667	-0.57
NM_001083810	1.713833333	2.449333333	0.275833333	1.3585	1.709	0.712166667	1.312333333	-2.623166667	-1.305
NM_001243040	1.940666667	2.167666667	0.798	2.237	0.095	-1.015	-0.679	-3.021666667	-1.575666667
NM_029000	1.936833333	2.1675	0.792166667	2.2325	0.0995	-1.021166667	-0.672166667	-3.1275	-1.562833333
NM_172989	3.609166667	4.100166667	3.5425	4.249833333	-0.524	0.107166667	1.015166667	3.233833333	0.370833333
NM_008809	2.205666667	-2.119333333	2.255333333	1.174333333	-1.952	3.481	2.253	0.219666667	-1.669666667
NM_001170851	1.414	4.896833333	0.973666667	0.292333333	0.099	-1.583	0.187833333	-0.875	2.469166667
NM_028627	1.9235	0.821	2.562833333	1.9545	-1.133	-1.701166667	-1.445666667	0.4555	-1.09
NM_010501	3.006166667	4.248333333	0.588166667	2.938833333	-1.223	-4.141833333	-2.445	-5.4695	-1.346
NM_010415	1.3585	0.6425	-0.2385	3.222833333	5.303	0.952166667	2.165833333	-0.446166667	0.6635
NM_007984	4.6395	0.092166667	3.188166667	3.3905	-1.37	2.003833333	2.0175	-1.518833333	-1.480166667
NM_007933	-0.569666667	-0.720833333	-0.063666667	-0.163666667	-0.595	0.649333333	0.0625	-0.463666667	0.3115
NM_021274	5.792833333	6.247666667	2.7975	4.623833333	-1.413	-2.5925	-2.378	-1.817833333	-0.637333333
NM_001195298	-2.222833333	-2.476666667	-0.7435	-1.4875	1.0015	0.606833333	1.367	-3.251166667	0.041666667
NM_001033767	3.264666667	5.431666667	0.344	3.736666667	0.3395	-3.101	-2.358	-3.810333333	-0.833666667
NM_001163766	-2.792166667	-2.871166667	-2.282166667	-1.963833333	-0.527	0.3525	-0.304166667	-2.0625	-0.547833333
NM_008482	-0.232666667	-2.991333333	0.568666667	1.382333333	-1.9765	3.080666667	1.973333333	0.175666667	-0.616
NM_139300	-0.348333333	-2.860333333	-0.499666667	1.164666667	-2.273	1.175333333	1.816	-3.045333333	-0.616333333
NM_008680	-0.1085	-0.538166667	0.427833333	2.0705	-1.8495	2.280166667	1.986833333	-0.340833333	-0.8995
NM_010215	4.989666667	1.744833333	4.265666667	2.652666667	3.6735	-0.867	0.3195	-1.051333333	-0.7975
NM_175382	1.299	0.823	0.722333333	1.048	1.049	-0.215666667	0.523	-1.386	-0.624666667
NM_001114339	-2.666	-4.290166667	-2.087666667	-3.775333333	-0.5495	0.159666667	-0.290833333	-0.837	-0.0495
NR_030719	3.629833333	2.587666667	-0.301166667	-2.948833333	0.401	2.6015	3.430333333	0.985833333	2.367666667
NM_021436	0.618	2.9125	0.745666667	-2.756333333	1.2795	4.148333333	4.473166667	2.623666667	1.684833333
NM_001081286	-1.044333333	-2.754333333	-0.353666667	1.741333333	-1.8515	2.245333333	1.336	-2.223333333	-3.312333333
NM_013653	6.427833333	6.606833333	4.156166667	5.336166667	-0.2275	-3.025833333	-2.353833333	-2.4645	-1.563166667
NM_016720	0.004	0.283666667	-1.199	0.688	-0.605	0.320333333	-0.528333333	-0.103333333	-0.403333333
NM_010516	-0.916833333	-1.911166667	0.128833333	2.039166667	-1.3015	1.3505	1.242166667	-2.920833333	-2.573166667
NM_011581	-0.959333333	-2.582666667	-0.008	2.179666667	-2.0265	4.158333333	3.539	-1.588	-4.528
NM_008418	1.578166667	1.311833333	2.557166667	3.379166667	-0.418	2.5735	0.953833333	0.991166667	-0.274833333
NM_001033209	-2.565166667	-2.646666667	-1.0885	-0.850833333	-0.699	-0.138166667	-0.155666667	-1.906833333	-0.283333333
NM_029499	3.463666667	6.8075	1.120666667	3.4	-0.3365	-4.274666667	0.207833333	-4.234666667	-0.507166667
NM_008491	2.744166667	5.124666667	2.9695	2.724833333	1.7145	-6.736166667	-3.099666667	-5.758833333	-2.075333333
NR_003634	0.326666667	0.6755	0.745333333	0.418	0.8885	0.862	1.6705	-1.199666667	-1.4035
NM_138628	1.155166667	1.681166667	2.0785	0.6155	-0.5145	-1.718166667	-0.842166667	-0.929833333	1.577166667
NM_001146275	5.920333333	7.952	1.742	6.068	0.002	-2.759333333	-0.63	-3.502666667	-0.743666667
NM_181395	-0.351166667	-2.755666667	0.880833333	1.198833333	-2.5135	4.003166667	2.787333333	1.234833333	-0.081
NM_146054	0.2055	-0.932333333	0.472166667	1.930166667	-1.0665	2.551166667	2.435333333	-0.076166667	-0.164
NM_008634	0.411166667	0.2695	0.735833333	1.879166667	-0.6165	2.834833333	1.354166667	-0.645833333	-1.125166667
NM_001113204	-0.221666667	-1.084666667	-0.106666667	0.871333333	-0.6655	1.521666667	2.378333333	-1.474666667	-1.983
NM_026622	-0.918166667	1.274666667	-0.450166667	-0.869833333	0.23	-0.407166667	-0.214333333	-0.4345	0.21
NM_020583	5.165666667	4.956833333	2.047	5.261333333	-0.6325	-0.963333333	0.333833333	-2.486	-0.909166667
NM_011331	5.0775	5.6525	1.852833333	4.099833333	2.592	-0.9665	-0.676833333	-1.7875	-0.281833333
NM_001177349	3.341666667	5.509833333	0.749333333	3.922333333	-1.121	-4.228333333	-3.557833333	-4.742	-2.9335
NR_040556	-0.156333333	-1.708666667	-1.028666667	-0.000333333	-1.523	0.686666667	0.018666667	0.463666667	1.302333333
NM_001005858	3.617666667	4.560833333	0.708333333	4.250333333	-1.42	-5.434666667	-2.000833333	-5.067333333	-1.144166667
NM_010927	9.849833333	11.60666667	6.196833333	8.8875	2.0785	-0.8255	-0.683666667	0.170166667	1.078666667
NM_001099217	-0.411	3.256833333	0.991333333	1.811	1.1205	-6.466	-1.7965	-6.494	-2.466833333
NR_045932	3.038333333	1.917166667	1.063	2.116333333	-0.2955	0.393666667	0.654166667	-0.452333333	-0.252833333
NM_001115087	-3.674666667	-0.5355	-0.991666667	-2.1	0.279	-0.102333333	0.1615	-0.571333333	-0.127166667
NM_027960	0.6065	-1.9685	0.3805	0.667166667	0.031	-2.8535	-1.5825	-2.5635	-2.842166667
NM_001289551	-0.2225	-1.766833333	0.6275	1.584833333	-1.1215	1.975166667	1.718166667	-1.3235	-1.595166667
NM_001145164	4.134833333	6.503666667	1.661833333	4.7695	-0.11	-2.173166667	0.288	-3.433166667	-1.934666667
NM_008987	2.888833333	1.095666667	2.731833333	3.0815	-0.123	-1.4375	-1.81	-2.379166667	-3.527333333
NM_001110517	5.358333333	7.181833333	1.215333333	6.003	-0.87	-4.437666667	-1.266166667	-3.866666667	-0.7685
NR_072990	-1.645333333	-1.564833333	-0.616666667	-1.052333333	-0.0965	0.197	0.315833333	-1.635666667	0.003166667
NM_024272	-0.150333333	0.272333333	-1.085	0.124666667	0.6465	-0.188666667	0.859333333	-1.816	-0.581
NM_001080820	-2.046333333	-2.642	-1.51	0.192666667	2.637	-2.369333333	-1.554666667	-0.975	-1.102666667
NM_172863	-0.1945	-1.987166667	-0.031833333	0.354833333	0.358	-0.115833333	-0.075833333	-0.292166667	-1.309833333
NM_008150	0.4885	-2.14	0.433833333	1.746833333	-1.58	2.419833333	1.795	-0.904833333	-2.288
NM_008599	7.374166667	10.33866667	2.839166667	8.170833333	0.9825	-1.2235	0.868	-0.369166667	0.737
NM_153573	-0.895166667	-2.044666667	-0.3595	-0.940833333	-0.7535	0.811166667	1.182333333	1.4685	0.430666667
NM_177371	5.609	5.4965	2.799333333	3.333666667	-1.278	-1.134	-0.468833333	-1.005666667	0.871166667
NM_009630	5.855	6.448833333	6.082333333	2.855	-0.2915	0.331666667	1.6975	-1.037	-1.1115
NM_009742	6.002166667	5.689166667	5.387166667	4.071166667	1.615	0.350166667	0.8455	0.551833333	0.039833333
NM_001033339	4.350666667	5.495833333	2.723666667	5.258	-0.226	-2.367666667	0.2005	-1.321333333	-1.146833333
NM_009577	-1.544833333	-2.755333333	-1.659166667	-1.6845	0.06	0.817833333	0.752333333	-1.096166667	0.42
NM_172050	1.7675	4.660333333	3.3495	0.840833333	-0.2505	0.190166667	-0.186333333	-1.042833333	0.904
NM_010999	4.6115	4.530333333	1.8535	4.585833333	0.004	-0.048166667	-0.646666667	-2.556833333	-0.142333333
NM_008671	0.612333333	2.3395	-0.832333333	1.457666667	-1.076	1.198666667	0.708833333	0.796666667	-0.037833333
NM_001177372	0.760333333	-1.3635	0.860333333	2.119666667	-1.504	2.730333333	1.9805	0.353333333	-0.876833333
NM_001040072	-2.393333333	-2.204333333	-2.985333333	-2.318666667	0.0045	0.158	1.835	-2.432333333	-0.911666667
NR_045352	0.131166667	-0.683	0.6445	0.893833333	0.1045	-0.169833333	-1.032333333	-0.831833333	-1.627
NM_153543	0.653	-0.016666667	0.899333333	0.728333333	0.7225	1.081666667	2.553	-2.672	-0.514666667
NM_001289646	-2.269666667	-1.615333333	-2.014333333	-1.157333333	0.066	-0.117	1.142666667	-3.735666667	-1.586666667
NM_172621	6.035666667	8.821333333	2.026666667	6.038	-0.7605	-1.41	-0.072	-1.56	-1.164
NM_001111059	-2.44	-2.016833333	-2.873	0.312333333	0.9795	1.437	1.8505	-3.820666667	-2.6005
NR_002687	0.6395	1.986166667	2.747166667	5.4015	-0.2535	-2.256166667	-3.069166667	-1.425166667	-3.2115
NM_181595	-1.6185	-1.236833333	-1.160833333	-2.278166667	-0.6725	-0.520166667	0.734833333	-1.233166667	0.183166667
NM_007664	-0.104833333	-1.800333333	0.348833333	1.484166667	-2.0625	2.742166667	1.258	0.035833333	-0.995
NR_106117	1.4635	1.1295	1.240833333	0.674833333	-0.4285	-2.146833333	-0.443166667	-1.902833333	-0.606166667
NM_139138	0.278666667	-4.213	0.815666667	-1.295333333	-3.2495	-4.357	-2.579333333	-1.849	-0.731
NM_029658	-2.470166667	-2.532666667	-1.446166667	0.707166667	-0.022	-0.9135	0.080333333	-3.395166667	-2.213333333
NR_040371	4.5475	4.970666667	4.380166667	-0.609833333	1.042	-0.685833333	0.22	0.047833333	0.057333333
NM_001310635	-1.5345	-1.913833333	-0.231833333	1.847833333	0.2005	-3.7225	-2.361166667	-3.691833333	-2.8495
NR_045749	-0.563	0.737833333	-0.419333333	-0.516333333	0.4635	-0.316	0.484833333	-1.531	0.240166667
NM_133908	-1.4895	-0.177333333	-0.601166667	-1.020833333	0.7495	-0.380166667	-0.588333333	-0.743833333	-0.677
NR_130957	-2.059	-1.224833333	-0.696333333	-1.079666667	0.132	-1.116666667	-0.994166667	-1.497333333	-0.986833333
NM_024413	-1.437	-1.624833333	-2.067666667	-0.585333333	3.018	0.477333333	0.1775	-0.848666667	-0.161833333
NM_001163625	0.3875	0.93	0.0555	0.9275	0.147	-0.8965	-0.674333333	-2.0525	-0.428
NM_001146196	-1.186166667	-0.422333333	-0.6865	0.4025	0.5465	-1.8845	-1.752333333	-3.988166667	-1.680333333
NM_011464	2.980333333	0.959833333	2.893666667	1.630666667	-0.4425	-2.572666667	-0.3625	-2.322666667	-1.376166667
NM_001113210	-0.3645	-1.508	0.226166667	0.679833333	-0.7765	2.149166667	2.124	-2.0255	-1.239666667
NM_009452	3.895166667	2.708166667	1.185833333	5.793833333	2.175	-2.6675	-0.093166667	0.5305	-0.930833333
NM_148927	4.403166667	1.584	1.8315	4.437833333	-0.743	0.642166667	0.750333333	-1.119833333	0.265
NR_039586	-0.3775	-0.240666667	-0.1015	-0.5165	0.071	-1.6505	-0.605333333	-1.863166667	-1.453666667
NM_001163795	-0.099666667	1.9305	2.375	0.067333333	-0.122	-3.064	-1.7225	0.768	0.7545
NM_175398	-2.190666667	-1.513833333	-1.617333333	-1.535	2.121	-1.071	-0.4835	-2.494	-2.026833333
NR_028061	-3.395333333	-1.178166667	-1.497	-0.297	0.765	-2.918333333	-2.491833333	-3.633666667	-1.244833333
NM_153782	-0.281	-1.886166667	-0.164666667	1.378333333	-1.126	2.073	2.276833333	-0.405666667	-2.214166667
NM_134082	0.0075	-1.666333333	1.181833333	1.989166667	-1.2925	3.378166667	1.417666667	-0.1385	-1.615
NR_027851	-2.078166667	-1.380166667	-0.212166667	-2.5915	-0.3325	-1.092166667	-1.2385	-1.107833333	-1.3485
NM_018763	-0.479333333	-0.784166667	-0.252333333	0.819333333	-1.4435	3.259333333	2.6765	-1.426	0.358833333
NM_001161665	-1.233833333	-2.567666667	-0.033833333	-1.107166667	-1.08	2.922833333	1.593666667	-1.394166667	-1.994
NM_001033415	8.332	2.821166667	8.355333333	1.748333333	-0.7815	-0.943333333	-0.1705	0.432666667	-0.737833333
NM_009705	1.042666667	2.2385	2.542333333	1.244666667	0.027	-0.526	-0.4515	0.436333333	-0.232166667
NM_010212	-0.618166667	-1.186333333	-0.245833333	1.145166667	-0.5025	2.069166667	2.186666667	-1.083166667	-1.357666667
NM_001080929	-1.532666667	-1.107333333	-0.669333333	-0.23	0.318	1.408	1.978333333	-0.854	-0.676666667
NM_021362	-1.055333333	-2.714333333	-1.273333333	0.124	-2.1955	0.985666667	1.056666667	-2.243333333	-3.044
NM_176830	-0.882666667	-1.619166667	0.020333333	-0.484	-0.963	2.574	2.551166667	-1.355666667	-0.559166667
NM_025619	-1.0015	-0.861166667	0.137166667	-0.581833333	1.197	-0.5045	-0.135166667	-1.7425	-0.8005
NR_106064	-2.084166667	-0.4725	0.2735	0.376833333	-0.949	-1.174833333	-1.4745	-1.768166667	-1.453833333
NR_045009	3.271666667	3.228333333	3.320666667	-0.061333333	0.095	-1.496	-0.871666667	-0.775666667	-0.168
NM_011448	-0.866833333	-2.221333333	-0.8025	-0.305833333	-1.4165	3.0425	1.683333333	0.243833333	-0.508333333
NM_023580	0.859666667	0.462833333	-0.294666667	2.139	1.3445	-1.351	0.224166667	-2.195	-1.637166667
NM_028493	-0.641	-0.388	-1.286333333	0.310333333	-0.1115	0.682666667	1.661666667	-1.663	-0.815333333
NR_040336	0.517166667	2.123666667	-0.3455	1.6095	3.1685	-0.601833333	1.311	-2.437833333	-0.035333333
NM_001110845	0.506666667	-2.1505	0.056666667	0.396	-1.078	3.524	2.346833333	0.577333333	-0.0245
NR_045276	-1.834666667	-0.737	-0.351333333	-1.116666667	0.1445	0.215666667	0.011666667	-0.253666667	-0.957333333
NM_001079869	-0.248666667	-0.600666667	-0.855333333	0.237	-0.301	-0.132333333	0.153333333	-0.794666667	0.119333333
NM_010449	-1.435666667	-0.226166667	-0.628666667	-2.180333333	1.91	-0.037333333	0.260833333	0.6	0.3095
NM_022814	-0.379666667	-2.111166667	0.710333333	2.122666667	-0.757	1.557	0.061166667	-0.861	-2.779833333
NM_012006	-2.08	-3.148166667	-3.268333333	-3.030333333	0.0595	-1.992333333	0.6455	-1.388333333	0.6655
NM_011446	-0.465833333	-2.504166667	-0.922833333	-2.3105	-1.11	0.252833333	-0.2265	0.815166667	1.368166667
NR_105750	1.807666667	1.073333333	2.819666667	1.799	0.1125	-1.093333333	-1.081333333	0.306	-1.495666667
NM_020486	2.12	-0.6485	1.740333333	1.593	-0.8225	0.531333333	0.1975	-0.913333333	0.9535
NM_010555	-0.7695	1.772833333	-0.7475	0.9775	1.41	-3.6525	-0.897833333	-0.804833333	-2.067833333
NM_199465	-0.794	-1.146833333	-1.131666667	-1.142666667	-0.551	1.444666667	1.6275	-2.404333333	-1.2415
NM_177691	2.994833333	2.679666667	4.251166667	1.567833333	-0.5255	-0.932833333	0.032	0.9845	0.980333333
NM_008604	-0.007	-1.900166667	-0.498	0.620666667	-1.4045	2.009333333	3.178166667	-1.492333333	-2.165166667
NM_177905	2.448833333	0.912666667	1.398166667	3.699166667	0.5215	-0.0605	-0.316666667	-1.133166667	-1.210333333
NR_045775	-0.539333333	-1.7175	0.125666667	0.863	-0.8405	0.213666667	-0.837833333	-0.892	-1.2845
NM_001166413	-0.853166667	-1.298333333	-1.344166667	-0.774833333	-0.649	1.020166667	2.252	-1.509833333	-2.018333333
NM_030738	1.393	2.1985	-0.463	-1.762666667	-0.05	1.728333333	0.9385	0.680666667	1.101833333
NM_001302357	0.2075	-1.1945	0.0645	0.449166667	-0.69	0.916166667	1.587166667	-2.019166667	-1.646166667
NM_019413	0.778	-1.338	0.938333333	1.466666667	-1.3035	1.928666667	2.135333333	-0.053333333	-0.534666667
NM_011825	1.538166667	2.258333333	1.724833333	1.8865	0.001	3.259833333	1.978666667	2.5455	2.574333333
NM_146578	1.682	0.724333333	-0.689	-1.475333333	-0.4075	-0.942	0.211666667	1.32	-0.356
NM_011254	0.017333333	-0.405166667	-1.099666667	-1.422666667	-0.807	2.163666667	2.893166667	-0.733333333	0.610166667
NM_145378	-0.248333333	-0.582333333	-0.154666667	-0.162333333	0.158	-0.551333333	-0.398666667	-0.649	-1.268666667
NM_001164658	-0.152166667	-0.215333333	-0.222166667	0.4185	-0.35	-0.941833333	-1.24	-0.8515	-1.669333333
NR_110486	-0.160833333	-1.005	0.335833333	1.264166667	-0.354	1.234166667	0.867333333	0.546833333	-0.911666667
NM_001252470	-1.051166667	-1.1665	-0.825166667	-0.711166667	-0.51	0.8475	1.1635	-1.8715	-1.621833333
NM_016667	2.037833333	0.074166667	1.623833333	0.2235	-0.1375	-0.791166667	-0.8105	-1.8815	-1.832166667
NM_010430	-0.909666667	-0.874	-0.384	0.242	-0.6565	1.792333333	1.916666667	-1.138666667	-1.016333333
NM_010882	0.603	-0.766666667	0.378333333	0.413666667	-0.979	1.846666667	2.050666667	-0.021	-1.579
NM_177839	1.7355	-0.633833333	0.428166667	1.7605	-0.6195	-0.7345	0.3055	-1.952166667	-1.2165
NM_011562	3.323666667	2.226	0.853333333	0.070333333	0.156	0.214333333	-0.118666667	1.014	1.767666667
NM_008206	1.133	3.683833333	0.415333333	1.031666667	-0.0625	-1.600666667	1.574833333	-1.722	-0.988166667
NM_015772	-1.939666667	-1.037833333	-0.827	-2.712333333	-0.2035	-0.354666667	1.178166667	-2.415333333	-1.6855
NM_011565	-0.592333333	-0.820666667	0.200666667	-0.347666667	-0.716	0.499	1.013333333	-1.954333333	-1.319333333
NM_021495	0.779333333	-1.815333333	0.192333333	-0.030333333	-0.5255	2.899	1.573333333	1.769333333	-0.275
NM_023061	1.030166667	-2.371333333	0.030833333	0.166166667	0.0785	1.7415	1.694333333	-1.837166667	-2.045666667
NM_030143	-0.535333333	-1.1635	0.198333333	-1.497333333	-0.062	-0.163	1.200166667	-1.725333333	-2.5905
NM_009803	-1.399666667	-1.702833333	-0.664333333	-0.222666667	0.0165	-0.902666667	-0.813166667	-1.022666667	-1.708833333
NM_080451	1.658166667	0.563166667	2.663833333	1.3285	-0.633	-0.993833333	-1.5415	-1.156166667	-2.082833333
NR_015474	3.256333333	1.941666667	2.857	0.066333333	-0.2245	0.628666667	-0.010333333	0.149666667	0.152
NM_001166029	-0.302666667	0.275	-1.347	-1.128333333	-0.4975	0.455333333	0.666666667	-1.063	0.363666667
NM_013743	-0.9215	-1.8845	-1.728833333	0.190833333	-0.4705	-1.643833333	-0.584166667	-2.2895	-2.558166667
NM_001081064	0.742	1.048	-0.393333333	0.824	1.233	-0.205333333	0.513333333	-2.331666667	-0.034333333
NM_130877	1.146166667	-0.4765	1.125833333	1.893833333	-1.013	0.665166667	-0.403833333	-0.849833333	-1.5135
NM_001033343	-0.3025	-0.8435	-0.3155	-0.0425	-0.715	0.054833333	-0.4955	-1.221833333	-1.618166667
NM_011535	1.643833333	0.949833333	1.3965	1.3025	-0.5955	2.6215	2.228166667	2.6715	1.231166667
NM_001113238	1.040166667	0.988833333	1.210166667	2.385166667	0.703	-1.521166667	-0.4235	-1.584166667	1.061166667
NR_037993	-1.275	-1.077333333	-0.403	-1.615666667	0.5735	-1.017666667	-1.781	-2.248666667	-2.208666667
NM_007555	0.121166667	-0.288333333	0.4235	0.283833333	0.124	3.4515	3.227666667	-0.184833333	-0.439
NM_027787	-2.273	-1.295333333	-2.531666667	-1.853	0.912	-0.136666667	-0.238	-1.784333333	0.184
NM_013834	-0.076333333	1.363833333	-0.039333333	2.215666667	-0.274	-0.220333333	-0.882166667	-1.494	-1.391166667
NM_033321	0.964166667	-0.668833333	1.622166667	0.142166667	0.993	0.561833333	0.1915	-1.026166667	-1.9955
NM_001204156	-0.008166667	-0.935	-0.212833333	0.124833333	-0.947	1.1645	1.017666667	-1.272833333	-1.505666667
NM_175259	0.230333333	-0.806333333	-0.672333333	0.121333333	0.004	1.542333333	0.404333333	-0.784333333	-1.072
NR_035503	0.302666667	-0.584166667	-0.95	0.026666667	-0.505	-1.146333333	-0.7935	-0.365333333	-1.733166667
NM_030192	0.200833333	-1.045166667	-0.5115	-1.005833333	0.4865	-0.7305	-0.8745	-0.9055	-1.638833333
NM_001271806	0.370666667	-0.302166667	-0.132	1.398333333	-0.735	-0.386666667	-1.4425	-0.511	-1.136833333
NM_001162906	-1.2895	-1.263	-0.135833333	-0.393833333	-0.691	0.1565	-0.235333333	-0.7295	-0.811333333
NM_172679	0.908333333	-0.2775	0.63	1.648333333	-0.195	-0.205333333	-0.532166667	-0.853666667	-0.972166667
NM_001122596	-0.417333333	0.238	0.012	-1.256333333	0.7265	-0.27	-0.269	-1.394666667	-0.399
NM_009593	0.1315	-0.210833333	-1.133833333	1.030833333	0.0185	0.930833333	0.858166667	-1.9865	-0.216833333
NM_018811	-0.753666667	-0.7595	-0.127333333	0.601666667	-0.3985	0.277666667	-0.5715	-0.003666667	-0.600833333
NM_007393	1.121666667	0.585166667	0.013	0.427	0.102	0.116333333	0.426166667	0.427666667	0.549833333
NM_001313923	1.8705	0.729333333	-0.459833333	-2.1165	-0.374	3.072166667	2.980333333	3.358166667	2.826
NM_001002268	1.543666667	-0.568833333	1.801666667	1.711666667	-0.065	-1.080333333	-1.0485	-1.020333333	-0.663833333
NM_153178	-1.531666667	-0.711333333	0.003666667	-0.167666667	-0.231	0.343333333	-0.575	-0.751666667	-1.383666667
NM_153402	-0.262833333	-0.973333333	1.4525	-0.537166667	-0.8855	-0.431833333	-1.094	-0.228166667	-0.573333333
NM_009643	-1.0775	-0.962333333	-0.876166667	0.005833333	0.166	-0.318166667	-0.381666667	-0.832166667	-0.738333333
NM_029332	-0.247666667	-0.0145	0.095333333	0.107	-0.1095	0.144333333	0.042166667	-0.642	-0.323166667
NM_001035532	1.911833333	-0.882166667	0.7215	2.363166667	-0.897	0.986166667	-0.1005	0.3595	-0.6645
NM_021473	0.919	0.617666667	0.199	0.389666667	-0.142	0.348666667	0.461666667	0.586333333	0.335333333
NM_027406	0.719833333	-0.384166667	-0.839833333	1.178166667	0.3125	-0.638833333	-0.424833333	-0.642166667	0.331166667
NM_001177307	0.48	0.238166667	0.192333333	0.283	-0.32	0.391	0.352166667	0.55	0.4615
NM_010730	0.88	-0.4505	0.120333333	0.085333333	0.1115	0.495333333	0.6435	0.407333333	0.352166667
NM_007585	0.794666667	0.192166667	0.177666667	0.233333333	0.169	0.521333333	0.754166667	0.829	0.5265
NM_001305843	0.5415	-0.680666667	0.1165	0.638166667	-0.611	-0.0685	0.690666667	0.268833333	0.035333333
NM_009706	-2.736666667	-0.852166667	-1.969666667	-0.478666667	0.2825	-0.053333333	-0.5745	0.143333333	-0.629166667
NM_178754	-1.4085	-3.442833333	-1.268166667	-1.4465	0.7045	-0.943833333	-0.666833333	-0.939833333	-0.907833333
NM_133796	0.539166667	0.002333333	0.1985	0.306833333	-0.2525	0.165833333	0.164666667	0.390833333	0.123
NM_018830	0.8595	-0.719833333	-0.7295	1.2185	-0.0715	-0.4765	-0.216833333	-0.5915	-0.3165
NM_007498	0.962666667	0.722666667	0.328333333	0.669	0.404	0.199333333	0.443666667	-1.03	-0.684666667
NM_007499	-0.441666667	-1.502833333	-1.723666667	1.090666667	-0.242	0.509	-0.266166667	-1.264333333	-0.445833333
NR_037854	1.671333333	0.603	-0.077	-1.120333333	-0.4375	1.814	1.773	2.215	1.744333333
NM_009729	1.6385	0.586166667	-0.0765	-1.1285	-0.44	1.805833333	1.769166667	2.1895	1.726166667
NM_175406	-0.6315	-2.310333333	-1.590166667	-0.953833333	0.271	0.3815	0.448	0.468833333	0.162666667
NM_009465	0.746	0.922	0.079333333	1.587333333	-0.5885	-0.011	0.797333333	-1.583	-1.310666667
NM_009735	1.18	1.167833333	0.082333333	0.229666667	-0.1435	0.300333333	0.7215	0.629666667	0.4915
NM_198095	1.788666667	1.793666667	0.638333333	1.085333333	0.1985	0.412333333	0.538333333	0.287	0.624666667
NM_009777	0.840166667	0.042166667	0.020833333	0.5065	-0.8555	0.5575	0.617166667	1.225833333	0.7055
NM_001033189	-2.9105	-2.067333333	-2.2675	-0.534166667	-0.413	0.4275	0.063333333	-0.1545	-0.389
NM_018770	-1.0825	-1.460666667	-1.199833333	-0.5915	-0.3665	-0.383833333	-0.316666667	-0.930833333	-0.164666667
NM_001271395	0.660833333	0.307166667	0.138166667	0.445166667	0.164	0.470166667	0.520833333	0.372166667	0.1675
NM_007619	-0.842166667	-0.981666667	0.773166667	0.148833333	-0.3255	0.299166667	-0.792666667	-0.058833333	-1.088666667
NM_170757	-0.099333333	-0.982166667	0.237666667	0.043333333	-0.6415	0.047666667	-0.5915	0.169666667	-0.965166667
NM_176841	-1.205166667	0.063	-0.660166667	-1.4365	1.667	-0.865833333	-0.4	-0.867833333	-0.433
NM_009139	-0.0475	-2.038833333	0.146166667	-0.144166667	-0.213	-1.6045	-1.554833333	-0.083833333	-0.497166667
NM_011338	1.517833333	-0.443666667	0.956166667	0.567833333	0.31	-1.954166667	-1.285666667	0.7725	0.596666667
NM_009833	-0.910166667	-0.8135	0.1085	-0.3955	-0.917	0.0875	-0.806833333	0.220833333	-0.885833333
NM_009917	0.184166667	1.570666667	-0.377833333	-0.110166667	1.173	-0.739833333	1.343666667	-0.0545	0.628
NM_021893	3.5245	3.477833333	2.395166667	3.0505	0.5825	-0.324833333	-0.575166667	0.812833333	-0.425833333
NM_001291058	0.449	-0.355666667	-0.188333333	0.226333333	-0.3435	0.281333333	0.308	0.491	0.288666667
NM_001042605	0.7005	1.537666667	0.394833333	0.153166667	0.5245	-0.8595	-0.919	-0.057833333	-1.205
NM_025876	-0.882666667	-0.747666667	-0.224333333	-0.827	0.0755	0.403333333	0.541333333	-0.583666667	-0.127
NM_007669	1.504333333	0.970166667	0.6	0.811333333	0.3775	-0.489666667	-0.0555	0.186333333	-0.4505
NM_009883	2.056666667	1.533166667	1.415	0.378	-0.1575	0.611666667	0.317166667	1.564666667	0.731833333
NM_001039184	0.372666667	0.2795	0.401333333	1.065	-0.312	0.134	-0.255166667	-0.523666667	-0.590166667
NM_007687	0.606166667	0.213166667	0.1255	0.1245	-0.145	0.3565	0.4205	0.556833333	0.5455
NM_177224	-1.179666667	-0.762	-1.130333333	-0.181333333	-0.2965	0.014	-0.238333333	-0.646333333	-0.307
NM_021439	-1.488	-2.737333333	-0.196333333	-0.576666667	1.5385	0.721	0.568333333	0.779333333	-1.521333333
NM_021273	0.247	-1.88	-0.444	0.012	0.1405	0.726666667	0.755666667	-0.336333333	-0.182333333
NM_020008	-0.3545	-1.031833333	-0.8235	-1.335166667	0.469	0.2555	0.531833333	-0.513166667	-1.550166667
NM_013885	1.45	0.696166667	0.447	1.026	0.421	0.655333333	0.4495	0.154	-0.1055
NM_172728	1.211166667	1.3555	0.7065	1.9075	-0.176	-0.523166667	-1.6045	0.095166667	-1.167166667
NM_009976	0.918666667	0.097166667	0.2	0.344	-0.2505	0.743333333	0.8765	0.810333333	0.238833333
NM_007793	1.100666667	0.568	0.417666667	0.284333333	-0.06	0.863333333	0.739333333	1.027	0.709333333
NM_007798	0.5585	-0.130333333	-0.2375	-0.0045	-0.297	0.2175	0.508666667	0.598833333	0.249666667
NM_009983	0.571666667	-0.233166667	-0.112333333	0.007666667	-0.354	0.433333333	0.8715	0.588666667	0.3425
NM_021281	0.855333333	0.360833333	-0.001666667	0.150666667	-0.1465	0.617666667	1.004166667	0.729	0.511833333
NM_022325	1.034	0.516333333	0.513666667	0.555	-0.2035	0.510666667	0.486333333	0.501666667	0.181333333
NM_007803	0.600166667	1.2	0.352166667	0.337166667	0.9755	1.2865	1.745666667	0.517833333	0.068666667
NM_007806	0.856666667	0.290666667	0.425	0.543333333	-0.3065	0.399	0.317	0.685666667	0.312666667
NM_144915	-1.975	-3.324	-2.287666667	-0.893	0.624	0.361333333	0.448666667	-1.767333333	-0.860333333
NM_172477	-0.484333333	0.4265	-0.872	0.752333333	0.8915	0.265333333	0.7515	-0.522	0.0905
NM_184088	-1.678	-1.373333333	-1.575	-0.970666667	0.0355	0.089333333	-0.089333333	0.251666667	-0.000666667
NM_175512	-0.614	-1.751833333	-0.838333333	1.411666667	1.3375	1.383	0.309166667	1.523666667	-0.3395
NM_001081371	-1.129833333	-0.849	-0.627833333	-0.7565	0.292	-0.561833333	-0.567	-0.457166667	-0.147666667
NM_172771	-1.8605	-0.387	0.4625	-1.648833333	-0.4985	0.922833333	0.142333333	1.455166667	1.187
NM_172803	0.252166667	1.527	0.409166667	0.593166667	0.396	-0.1665	-0.390666667	1.074833333	0.763
NM_001081201	-0.291666667	-1.421	-0.369	-0.063	0.033	0.621333333	0.193666667	-0.139666667	0.116666667
NM_001276764	1.545	1.750666667	2.158333333	1.08	-0.861	-0.227	-0.288	0.742333333	0.042666667
NM_013642	1.6805	1.948166667	0.7015	1.5015	0.3215	-0.721166667	-0.3585	1.017166667	-0.2795
NM_030238	0.5995	-0.143166667	0.568833333	1.449833333	-0.4185	0.3265	-0.146166667	-0.487833333	-0.813166667
NM_001014390	1.018	0.477	1.106333333	1.580666667	-0.17	-0.217	-0.117666667	-0.418666667	-0.384666667
NM_001037987	-0.749833333	-1.785	-0.923166667	-0.922833333	-0.445	0.290166667	-0.817333333	3.1955	1.506
NM_010106	0.967	0.013833333	0.016333333	-0.362333333	-0.39	0.770333333	1.077833333	0.979333333	0.7285
NM_007907	0.358	-0.449166667	-0.033	-0.029666667	-0.3455	0.272	0.516166667	0.115	0.081833333
NM_011508	1.066166667	0.452	0.569166667	0.239166667	-0.022	0.226166667	0.087	0.508833333	0.112666667
NM_007923	-1.056	-0.631	-0.236	0.144666667	-0.3085	0.262666667	-0.329666667	-0.927	-1.069333333
NM_023913	-1.718166667	-1.435833333	-0.315833333	-0.434833333	-0.6005	-0.0215	-0.6875	-0.251833333	-1.594166667
NM_133187	-2.744	-3.897	-3.008666667	-2.233666667	1.767	-0.165666667	-0.03	-2.435333333	-1.048666667
NM_134063	0.537166667	0.419	0.177166667	0.788833333	0.1815	-0.429833333	-0.579333333	-0.218833333	-0.480666667
NM_001162926	-0.792333333	-1.354833333	-1.703666667	-0.111333333	-0.017	-1.216333333	-0.9815	-0.955333333	-0.7445
NM_010185	1.214	0.625833333	0.374333333	0.295333333	-0.3125	0.503	0.589166667	0.878	0.493166667
NM_001081427	3.046166667	-0.576166667	1.753833333	3.784166667	-1.0005	1.418833333	0.566166667	-0.3395	-0.511833333
NM_201518	-0.3675	0.884666667	-1.1605	0.8425	2.2855	-1.3155	-0.573666667	-0.9265	-1.452333333
NM_008035	0.6515	-0.310166667	0.0225	0.992833333	0.0015	0.654166667	1.263166667	-0.132833333	0.264833333
NM_001199347	-1.061333333	-1.013	-0.641666667	-0.918333333	0.739	-0.071333333	-0.322666667	-0.297	0.109
NR_073181	1.3555	0.832166667	0.387166667	-0.225166667	-0.435	0.376166667	0.354166667	1.424166667	0.9525
NM_010240	0.595	0.194833333	-0.001333333	-0.080666667	-0.1205	0.244666667	0.456833333	0.848333333	0.688833333
NM_133991	-0.997333333	-0.373833333	-0.446333333	-1.045333333	0.6105	0.511333333	0.735166667	-0.114333333	0.432833333
NR_029457	1.771833333	2.597833333	0.1215	2.443833333	0.9275	-0.567166667	-0.6815	-1.2635	-1.170833333
NM_028608	0.560833333	-0.478166667	0.298166667	-0.074833333	-0.78	0.305833333	0.407166667	0.198166667	0.136833333
NM_181421	-0.032166667	0.936166667	-0.0345	1.329833333	-0.1185	-0.131833333	-0.7025	-1.388833333	-1.446166667
NR_040628	-0.943333333	-0.0045	-0.852666667	-1.598	0.297	-1.119333333	-0.555166667	-0.619	0.2865
NM_001029889	-1.021666667	-0.2465	-0.374	-0.027333333	-0.225	-0.528	-0.617166667	-0.556	-0.3965
NM_008143	0.6905	-0.158666667	0.183833333	-0.006833333	-0.152	0.587833333	0.764333333	0.5075	0.39
NM_013531	2.879166667	2.0875	-0.028833333	2.9535	1.546	0.747166667	0.7995	0.992833333	0.0415
NM_053110	0.611333333	-0.083333333	-0.308	-0.067666667	-0.013	0.608	0.883	0.516333333	0.482666667
NM_008175	0.710833333	0.292166667	-0.158833333	0.289166667	-0.349	0.297833333	0.659166667	0.424833333	0.464833333
NM_010380	1.0655	0.571	0.235166667	0.500833333	-0.4795	0.272833333	0.296	0.547166667	-0.041
NM_010386	0.531166667	1.749833333	-0.232833333	0.577166667	1.3295	0.260166667	0.725166667	-0.789166667	-0.1415
NM_010387	0.177	1.2435	-0.228666667	-0.071666667	0.75	0.167	0.5285	-0.433666667	-0.269833333
NM_001001892	1.250166667	1.075833333	0.4465	0.791833333	-0.263	-0.015833333	0.1455	0.284166667	-0.0405
NM_001267808	1.144	0.4465	0.355	0.698333333	-0.5435	0.379666667	0.281166667	0.601	-0.1235
NM_145617	-0.012166667	0.375166667	-0.056166667	0.757166667	-0.286	-0.1895	-0.472166667	-1.215166667	-0.7315
NM_010418	-0.754666667	-0.928333333	0.524333333	-0.109666667	-0.2825	0.299333333	-0.395666667	-0.296666667	-0.602666667
NM_025992	2.712833333	3.468333333	0.972166667	2.4945	-0.023	-1.523166667	-0.568333333	-2.1385	-0.346333333
NM_010433	-0.422	-2.138	-0.225666667	1.616333333	-0.1525	0.665333333	-0.450333333	-1.812	-2.681666667
NM_010657	0.575833333	-0.229166667	2.003833333	0.8855	1.174	1.325166667	0.0355	-1.3865	-0.669166667
NM_177338	0.265166667	-0.459166667	0.2335	1.262833333	-0.3865	0.170833333	-0.409166667	-0.205166667	-0.6205
NM_010441	-1.5425	-2.3155	-2.141833333	0.762833333	-0.4115	1.4985	0.4415	1.191833333	-0.584166667
NM_207659	-1.1705	-0.596333333	0.225833333	-1.481166667	-0.076	0.015166667	-0.099666667	-0.2175	-0.025333333
NM_152803	0.175	0.060666667	-1.857333333	0.994	-0.509	0.045666667	0.324666667	-0.836666667	-0.362666667
NM_031165	1.1425	0.577833333	-0.277166667	-1.016166667	-0.4505	1.682833333	1.559833333	1.948833333	1.336833333
NM_001042489	0.201666667	-0.651166667	1.316	-0.527666667	0.0525	1.352333333	0.8255	0.523	0.3655
NM_010493	3.984833333	2.871333333	3.1925	3.4155	0.0895	0.0105	0.403666667	1.939166667	0.426
NM_001039701	2.348	4.327333333	1.228	1.809	2.021	-0.754666667	-0.676	-0.043666667	-0.393666667
NM_008372	-1.792	-0.4855	-1.352	0.127666667	-0.468	0.407333333	0.1275	0.832	-0.331166667
NM_021334	-0.187166667	-1.132666667	0.076166667	-0.799166667	2.0985	0.724166667	1.738333333	-1.613166667	-2.433
NM_001017426	-0.297	2.008	1.131333333	-0.584333333	0.229	-1.842666667	-1.014333333	0.229	-0.712
NM_001081177	-1.6425	-1.851833333	-0.9705	-0.0155	-1.384	0.520833333	-0.232166667	-0.249833333	-0.708833333
NM_013598	-1.181333333	-0.212	-2.541	0.905	-0.56	0.544666667	-0.430666667	-0.408	-0.226
NM_025707	-0.306666667	-0.554	0.195333333	0.412333333	-0.2745	-0.1	-0.877	-0.054333333	-0.545
NM_001081049	-0.991833333	-0.4455	-0.490833333	-0.010833333	-0.4275	-0.568833333	-0.975166667	-1.405166667	-1.374833333
NM_001081383	-0.706333333	0.289	-0.046	-0.086	-0.3405	-0.332333333	-0.847333333	-0.771333333	-0.955333333
NM_001033276	-0.942	-0.309833333	-0.023666667	0.374	-0.3475	-0.348	-0.6405	-1.037666667	-1.3385
NM_010684	0.512	0.033666667	-0.060333333	0.014333333	-0.334	0.358	0.486666667	0.570333333	0.341
NM_001033534	-0.452333333	-0.865833333	0.573333333	-0.353333333	0.4665	0.25	0.120166667	1.104666667	-0.134833333
NM_008879	0.852166667	0.052166667	0.353833333	0.0285	-0.3345	0.277166667	0.1745	0.381833333	0.410833333
NM_008495	0.798166667	-0.148333333	0.1825	0.185833333	0.2395	0.710833333	0.826666667	0.843833333	0.64
NM_001145953	0.751333333	-0.011	-0.239333333	0.011333333	0.2925	0.463666667	0.719333333	0.56	0.314333333
NM_013532	0.902333333	0.495833333	0.409333333	0.467666667	-0.2095	0.051333333	-0.0065	0.286333333	-0.2075
NM_177178	-1.116833333	-1.572666667	-0.3505	-0.802833333	-0.4075	0.424833333	-0.419333333	-0.270833333	-0.634666667
NM_172827	0.405833333	-0.0955	0.516833333	1.316833333	-0.7835	0.1625	-0.458833333	-0.200833333	-0.5255
NM_001025208	1.1225	0.465	0.232833333	0.605166667	-0.5095	0.015833333	0.136	0.354833333	-0.182
NM_175116	-2.771666667	-2.386166667	-2.124666667	-2.803666667	-1.654	-0.434666667	-0.253166667	1.893666667	0.779833333
NM_008509	0.541666667	-0.8635	-0.167666667	-0.213	-0.094	0.067	0.583166667	-0.197333333	-0.0815
NM_008512	-1.214	-1.974166667	-0.537666667	-0.050333333	-0.5505	1.009	0.8715	0.263	-0.055833333
NM_133897	1.712166667	3.397666667	1.420166667	0.9475	0.2515	0.451166667	0.229666667	-0.9585	-1.092333333
NM_025730	-0.691666667	0.3385	-0.406666667	0.557333333	-0.1095	0.952666667	0.429833333	-0.901	-0.606166667
NM_008534	0.410833333	0.009333333	0.7175	0.106166667	-0.4115	-0.186166667	-0.403333333	-0.9045	-0.432333333
NM_010748	-1.363166667	-1.0915	-0.385166667	1.038833333	-0.63	1.114833333	-0.025833333	-0.531166667	-1.2885
NM_017372	0.636166667	-0.365666667	0.0065	-0.4245	-0.711	0.243833333	0.791	1.1945	1.218
NM_001199136	-1.065166667	-0.734	-0.2535	0.2475	-0.316	0.5265	-0.207	-1.2635	-1.178666667
NM_172833	2.3845	2.100833333	2.606833333	0.810166667	1.0415	-0.200833333	-0.603833333	-0.068833333	-1.340833333
NM_001013813	0.5115	-1.688	-0.857833333	-0.261166667	0.4215	-0.302166667	-0.039333333	-0.311833333	0.399333333
NM_029924	-1.254333333	-0.660666667	-0.341333333	0.065333333	-0.5195	-0.061	-0.652	-0.476666667	-0.495
NM_001080931	0.353333333	1.579166667	0.243333333	0.666	0.095	-0.383	-0.324166667	0.083333333	-0.3505
NM_008594	-0.033833333	-0.903833333	-0.460833333	-1.0235	-0.5915	1.970833333	1.9625	0.991166667	-0.038833333
NM_145128	-1.960833333	-2.025333333	-0.736833333	-0.443833333	-0.609	1.0795	0.158666667	0.339166667	-0.248333333
NM_144860	-1.356166667	-1.221833333	-0.103833333	0.026833333	-0.292	0.395833333	-0.348833333	0.1075	-0.6815
NM_138315	-3.224333333	-1.666	-2.171	-2.21	-0.367	0.339	0.289333333	-1.206	-1.050666667
NM_177282	-2.685833333	-1.243	-1.1615	-0.401833333	-0.2105	1.857166667	0.202333333	1.9365	-0.305
NM_001113198	0.548333333	0.199	0.521	-0.157333333	0.526	-0.429666667	-0.226666667	-0.083333333	-0.263333333
NM_001081117	-1.838833333	-1.7695	-0.5395	-1.405833333	0.9755	0.717833333	1.487166667	-2.5875	0.2455
NM_008605	0.516666667	-0.864333333	0.001666667	-0.247333333	0.462	0.399666667	0.558666667	-0.081333333	-0.651
NM_008608	3.154666667	3.852666667	3.082333333	1.934333333	0.2935	-0.022333333	2.041666667	0.153	1.848333333
NM_021412	-1.524	-0.588833333	-1.114333333	-1.345666667	1.14	-0.880666667	-0.095833333	1.443	0.261166667
NM_026735	0.642166667	0.6355	0.6225	0.378833333	0.2215	0.074166667	-0.398166667	0.291166667	-0.139166667
NM_026779	-1.253333333	-0.052	-1.003666667	0.331333333	0.351	-0.627666667	0.243666667	-1.707666667	-0.601666667
NM_027209	1.165333333	2.3465	0.092333333	1.242333333	-2.088	-1.729	0.1825	0.884	1.8295
NM_054043	0.5285	1.7645	-0.6275	0.6075	-0.1965	-0.518166667	-0.164166667	0.0125	-0.185166667
NM_001162945	-1.623833333	-1.231333333	-0.4195	-0.9095	0.1895	-0.615166667	-0.884333333	-0.569833333	-0.608333333
NM_019472	0.9655	1.068833333	1.134833333	1.275833333	-0.6485	0.2595	0.0535	0.510833333	-0.183166667
NM_181072	-0.048	-0.559833333	0.086666667	0.232666667	0.434	0.569666667	0.476166667	-0.486666667	-0.4615
NM_173444	-1.851833333	-1.405833333	-0.487166667	-1.0845	-0.286	0.1065	-0.622833333	-0.475833333	-0.854833333
NM_010907	2.907833333	2.47	2.318166667	1.916166667	-0.605	-1.378833333	-0.711333333	1.896833333	0.498333333
NM_010928	0.7865	-0.062833333	0.9635	1.137166667	-0.819	-0.652833333	-0.648833333	-0.265166667	-0.962833333
NM_173440	-1.188833333	-1.652833333	-0.070166667	-0.475833333	-0.7715	0.225833333	-0.641166667	-0.1935	-0.791166667
NM_001081079	-0.0985	0.327166667	-1.371833333	0.192833333	-0.1325	-0.473166667	-0.292833333	-0.621166667	0.626166667
NM_181848	1.068666667	0.302666667	0.957666667	1.761666667	-0.0325	0.17	-0.26	-0.537333333	-0.58
NM_001304544	1.896166667	-0.902	0.718166667	2.3535	-0.9	1.001166667	-0.09	0.347166667	-0.686
NM_183355	-1.040833333	-0.299333333	-2.264833333	-0.3615	0.6065	-0.4285	0.855666667	0.530833333	-0.076333333
NM_001081321	-1.3925	-0.789	-0.143833333	-0.4005	-0.189	0.4305	-0.580333333	-0.209166667	-0.467333333
NM_011072	0.800166667	0.320833333	0.175166667	0.092833333	-0.1835	0.3725	0.153166667	0.703166667	0.651833333
NM_011091	0.224833333	-0.545666667	-0.1155	-1.080166667	-0.394	0.237833333	-0.115666667	0.120833333	0.630666667
NM_011094	0.243666667	-0.5515	-0.122	-1.072333333	-0.388	0.231	-0.117166667	0.117	0.629166667
NM_011099	0.491	0.392	-0.059333333	0.079	-0.1725	0.686666667	0.65	0.959333333	0.848666667
NM_011113	1.200666667	0.7865	1.064	1.002666667	1.2765	-0.160333333	-0.684166667	0.663333333	-1.054833333
NM_152804	0.296166667	0.534333333	0.3575	0.698833333	0.75	-0.0895	0.261333333	-2.4975	-2.535666667
NM_013632	2.2245	1.868	0.797166667	1.286833333	0.1735	0.412166667	0.714	0.096833333	0.873333333
NM_001163554	1.184166667	0.623333333	1.1675	-0.434833333	-2.7025	-1.8805	-0.533	-1.253833333	0.745333333
NM_001161362	-0.5265	-0.715666667	-0.050166667	-0.6975	0.4005	-0.012166667	-0.206666667	-0.017166667	0.407
NM_011034	0.996	1.045333333	0.264666667	0.05	-0.1385	0.457666667	0.677333333	0.923666667	0.693666667
NM_008855	-0.8015	-0.564166667	0.179833333	-1.668166667	-0.369	-0.858166667	-0.417166667	-0.137833333	0.246833333
NM_011179	0.664833333	0.173833333	-0.1615	0.001166667	-0.11	0.4005	0.686166667	0.536833333	0.185166667
NM_175026	2.681833333	3.9085	0.552833333	2.314166667	0.274	-2.6335	-0.321833333	-4.341166667	-2.359833333
NM_027455	-0.213333333	0.231166667	-0.525	-0.082666667	1.998	0.227	1.283833333	-1.328666667	-1.052166667
NM_001033348	-0.447833333	0.231166667	0.879166667	-0.796166667	-0.1435	0.4465	-0.4035	-1.3865	-1.188833333
NM_175258	-1.549666667	-0.637333333	-0.512666667	-0.893666667	-0.1845	-0.342333333	-0.566666667	-1.334333333	-0.397333333
NM_198023	-1.247333333	-0.8605	-0.367666667	-0.263666667	-0.205	0.275	-0.2265	-0.260666667	-0.5705
NM_009044	1.978833333	0.228166667	2.3545	1.525166667	0.0315	0.2985	-0.6635	0.431166667	-0.742166667
NM_011263	-0.381833333	0.663	0.6745	0.744166667	-0.153	0.189833333	-0.539	0.211833333	-0.548666667
NM_015811	0.464333333	1.075333333	-1.3	0.865333333	0.542	1.057	0.739333333	0.056666667	-0.430666667
NM_009061	-0.3055	-2.061333333	-3.055166667	0.5955	-0.0415	0.6175	0.613	-1.385166667	-0.128
NR_046233	-0.099	0.936333333	-0.936333333	-1.656	0.4735	-0.224666667	1.156333333	-0.106666667	0.847666667
NM_011882	-2.0615	-1.333833333	-3.7755	-0.256833333	-0.3415	-1.157833333	-0.2655	-1.379833333	-0.061833333
NM_178607	0.594833333	2.379333333	0.981166667	0.638833333	0.5455	-0.3485	-0.192333333	0.168166667	-0.039
NM_173431	-0.203666667	0.136833333	-0.630333333	1.524	0.455	0.321333333	-0.344166667	0.719333333	0.0505
NM_009078	1.450666667	0.632333333	-0.416	-1.67	-0.3095	2.365	2.497	2.488333333	2.133
NM_172086	1.011333333	-0.072666667	0.401666667	0.150666667	-0.175	0.875333333	0.852666667	0.815333333	0.460666667
NM_026069	1.367333333	0.237666667	-0.042333333	-0.944	-0.311	1.943666667	1.844333333	1.919	1.484666667
NM_018860	1.632833333	0.345166667	0.1855	-0.378166667	-0.2725	1.756833333	1.6135	1.763166667	1.1745
NM_011290	1.201666667	0.268166667	-0.197666667	-1.200666667	-0.2215	1.753666667	1.822166667	1.754333333	1.5965
NM_012053	0.825666667	-0.226333333	0.331	0.224	-0.1275	0.794333333	0.688666667	0.821	0.375666667
NM_007475	0.899833333	0.039666667	0.161833333	-0.148166667	-0.222	0.897166667	1.042666667	0.9585	0.588666667
NM_018853	1.293166667	-0.0095	0.3485	0.201166667	-0.3125	0.8965	0.835833333	1.0965	0.5055
NR_038063	0.697333333	-0.450666667	0.787	1.409333333	0.134	-0.957666667	-1.768	-0.788666667	-1.057333333
NM_026020	1.105833333	-0.152666667	0.4585	0.340833333	-0.239	0.867166667	0.798666667	0.9735	0.392
NM_009091	1.065833333	-0.250166667	0.4115	0.309166667	-0.3055	1.0715	0.820833333	1.067166667	0.404833333
NM_170669	0.679	-0.062166667	0.154333333	-0.348	-0.115	0.451	0.599166667	0.363666667	0.347166667
NM_011296	1.309	-0.015333333	-0.034666667	-0.905666667	-0.295	1.961666667	1.82	1.867	1.420666667
NM_026147	1.319333333	0.351166667	0.210666667	-0.493666667	-0.4225	1.566	1.508166667	1.568666667	1.151166667
NM_024266	1.253333333	0.124333333	0.074333333	-0.71	-0.3235	1.548	1.361	1.758333333	1.175666667
NM_013765	1.011166667	-0.0875	0.309833333	-0.130166667	-0.2	0.927833333	0.803833333	1.0015	0.6125
NM_009095	1.031	0.201	0.235	0.181333333	-0.209	0.752666667	0.934333333	0.693	0.431333333
NM_029767	1.132666667	0.1375	0.378	-0.042	-0.29	0.945333333	0.998833333	1.167666667	0.671166667
NM_011311	1.163166667	-1.3035	0.381166667	0.324833333	0.1145	0.862166667	0.8075	1.0775	0.803166667
NM_011313	1.018666667	-0.246833333	0.324	0.410333333	-0.035	0.764666667	0.7245	1.012	0.698833333
NM_009128	-2.142666667	-0.869666667	-0.851666667	-3.852666667	2.087	1.214666667	0.962333333	-0.532	1.469666667
NM_011521	2.311833333	0.578166667	1.3415	1.2285	0.5035	-0.6725	-0.472833333	1.1485	-0.1965
NM_011454	-1.201333333	0.1055	-2.186666667	1.514333333	0.6725	1.018333333	1.358833333	1.293333333	0.326833333
NM_009256	-0.296666667	3.113166667	-0.468666667	2.189	0.476	-0.246	-0.323166667	0.428333333	-0.469833333
NM_080559	0.698166667	-0.102	0.1705	0.276166667	-0.1355	0.7105	0.711666667	0.805166667	0.407666667
NM_011426	-0.809	0.238666667	-0.574	1.348666667	-0.7795	-0.414666667	-0.050666667	-2.981	-1.165
NM_178710	-1.279333333	-1.1335	0.140333333	-0.546333333	-0.474	0.190666667	-0.746833333	-0.457666667	-0.993833333
NM_009192	0.536333333	0.466333333	1.672333333	-0.758666667	0.637	0.914	0.805333333	0.894666667	0.395
NM_144539	2.404166667	2.041833333	1.6365	1.8475	-0.532	-0.2185	-0.0935	-1.159166667	-0.5855
NM_011774	0.218333333	-1.619166667	-0.490666667	0.56	1.1395	0.040666667	0.068833333	0.481	-0.306166667
NM_172653	-2.026166667	-2.7745	-1.126166667	-1.8505	0.2975	0.1905	-0.770166667	-1.0155	-0.7845
NM_001033270	-0.209166667	-0.277166667	0.8695	-0.181833333	0.0545	-1.084166667	-0.935166667	0.302166667	0.488166667
NM_183201	1.769166667	1.846666667	0.517166667	1.5595	-0.2805	-1.372166667	-0.344666667	-1.6915	-0.558666667
NM_181545	2.139	2.401166667	1.057	2.451	-0.8335	-1.989333333	-1.279833333	-2.330666667	-1.4205
NM_001031814	-0.547333333	-0.021666667	0.092333333	0.374666667	-0.1895	-0.255666667	-0.639333333	-0.505666667	-0.727333333
NM_001310594	1.963833333	1.839166667	2.611166667	1.7145	-1.319	0.530166667	0.4695	1.6515	0.768833333
NM_001204201	0.861833333	-0.365333333	-0.129166667	-0.192833333	-0.318	0.492833333	1.344666667	-0.019166667	-0.208
NM_011018	0.878833333	0.745166667	0.925833333	0.384166667	-0.4965	-0.2665	-0.1045	0.623166667	-0.148166667
NM_001205314	1.491666667	2.613833333	0.263666667	1.457333333	-0.012	-0.916333333	-0.314166667	-1.214333333	-0.117833333
NM_011500	-0.7565	-0.464166667	-0.062166667	-0.1485	0.1075	0.219166667	-0.2835	-0.161166667	-0.387166667
NM_013680	-1.572666667	-1.117166667	-0.646	-0.307333333	-0.259	-1.342	-0.924166667	0.095	-0.162166667
NM_001079686	-2.405666667	-1.030333333	-1.165333333	-0.400666667	-0.248	0.403333333	-0.107666667	-2.705666667	-1.459333333
NM_001042699	-3.2175	-3.043833333	-1.9445	-1.304833333	0.646	-0.2695	-0.7565	-0.8325	-1.2635
NM_001113353	-2.531166667	-1.361	-1.581166667	-1.896833333	-0.0425	0.4495	0.084666667	0.0555	-0.300333333
NM_194341	-1.697333333	-0.460166667	-0.337333333	-0.988666667	0.427	-1.025	-0.411833333	-0.824666667	-0.5905
NM_198294	-0.64	-1.918666667	-0.591	1.159	-0.389	0.109	-0.596333333	0.067	-0.827333333
NM_181071	-3.200666667	-1.1255	-1.147666667	-2.507666667	0.3355	-1.813	-1.5205	-0.501666667	0.110166667
NM_009318	1.368833333	1.187333333	0.4185	1.199166667	-0.235	-0.631166667	-0.19	-0.326833333	-0.290666667
NM_199042	-0.365666667	0.34	0.426	-0.197333333	0.8115	-0.580333333	0.089	-0.179666667	-0.023333333
NM_172051	1.428333333	1.656833333	-0.370333333	1.858	-0.0255	-0.534	0.023833333	-1.752666667	-0.4365
NM_001100462	-0.1515	0.025666667	-0.3705	0.136833333	-0.42	0.669833333	0.449666667	0.041833333	0.663666667
NM_175518	-1.655833333	-1.957166667	-1.165833333	-1.291833333	0.098	0.3615	-0.469833333	-0.395833333	-0.374166667
NM_145402	-0.269666667	-0.3175	-0.928333333	0.061666667	-0.573	-1.052666667	-0.188166667	-0.27	-0.074166667
NM_021278	1.1435	1.041666667	0.312833333	-0.0415	-0.148	0.612166667	1.038333333	0.8445	1.053666667
NM_023517	-0.914	-2.480166667	-0.827	-0.294333333	0.0575	0.641	0.406166667	-0.557666667	-0.282833333
NM_175091	-1.025333333	-0.970666667	-0.235	0.595666667	-0.299	-0.137333333	-0.825	-0.587666667	-0.89
NM_178716	-1.276333333	-0.4585	-0.514666667	-0.761333333	-0.116	0.508	-0.2525	0.003333333	-0.163166667
NM_009429	1.519333333	0.475166667	-0.363	-1.504666667	-0.51	2.031	2.286833333	2.215333333	1.862166667
NM_001272078	0.311666667	-2.074	-0.205	0.179	-0.348	0.533333333	0.54	0.672666667	0.101
NM_199146	2.010833333	3.0665	0.676833333	1.918833333	-0.044	-2.120166667	-1.025166667	-2.395166667	-0.730833333
NM_028446	-1.231166667	-1.5085	0.164833333	-0.167166667	-0.559	0.155833333	-0.9265	0.222833333	-0.875166667
NM_025359	-0.66	-1.2885	-1.222	0.169333333	-1.591	-0.11	-0.025833333	0.479333333	-0.7635
NM_054040	-1.189166667	-0.245666667	-0.464833333	-1.842833333	0.1915	0.553166667	0.216666667	0.561166667	0.34
NM_011660	1.389	0.88	0.544333333	0.766	-0.1	0.681333333	0.298666667	1.125666667	0.617666667
NM_011664	1.011833333	0.565166667	0.2925	-0.072833333	-0.449	0.7645	0.790166667	0.912166667	0.6005
NM_019639	1.228	0.5675	0.312	0.490333333	-0.3505	0.396	0.564166667	0.3	0.2415
NM_001160319	0.797833333	0.279	0.7885	1.989833333	-0.5295	0.315833333	-0.260666667	-0.4255	-0.939333333
NM_010633	-0.91	-1.244333333	0.012666667	0.034	-0.4885	0.265666667	-0.366	0.180666667	-0.513666667
NM_009481	-0.159	-0.602666667	-0.016666667	-0.235333333	-0.1705	0.349666667	-0.015333333	0.451666667	0.172
NM_011682	-0.685	0.3365	-1.102333333	1.588	-0.45	0.06	-0.180166667	-1.639666667	-0.956833333
NM_011693	3.452	2.847833333	1.927333333	3.823666667	-0.1075	-1.063333333	0.462166667	-0.088	0.7835
NM_011701	0.705333333	0.668833333	-0.087333333	0.047333333	0.1295	0.482	0.933166667	0.583333333	0.577833333
NM_173028	-1.076166667	-0.898666667	-0.878166667	-0.286833333	-0.131	-0.095166667	-0.28	-1.300166667	-0.488666667
NM_001276502	-0.112333333	-0.515	0.646	-0.066666667	-0.221	0.273	-0.228333333	-0.301	-0.875333333
NM_011708	-1.305166667	-1.023166667	-0.612833333	-0.075166667	1.3895	0.368166667	0.752166667	-1.567833333	-1.719833333
NM_001111279	-0.477833333	1.241166667	-0.470166667	0.526166667	1.327	-1.004166667	-0.577166667	-1.4495	-0.668166667
NM_175546	-0.284	-0.595666667	0.062333333	1.275666667	0.928	-0.806333333	-1.186666667	-0.007	-0.711
NM_172882	-1.127166667	-1.014666667	0.3585	-1.051166667	-0.6195	-0.1605	-0.662	-0.7755	-0.323666667
NM_028203	0.5295	-0.5535	0.678833333	1.194166667	0.2835	-0.561166667	-1.5575	-0.611166667	-0.798833333
NM_001081957	2.128	2.2005	1.673	-0.256666667	0.5065	0.099333333	0.4475	1.907	1.1225
NM_020506	-0.72	-1.543833333	0.67	-0.447666667	-0.245	0.905333333	-0.4695	0.474333333	-0.561166667
NM_001166552	-1.012833333	-1.338833333	0.628166667	0.434833333	-0.3895	0.1475	-0.9115	-0.2375	-1.162833333
NM_001162921	1.658	1.680833333	2.859666667	0.737666667	-0.1385	-1.006666667	-1.4675	0.881333333	-0.105833333
NM_172151	-2.561666667	-1.869166667	-0.983333333	-1.098666667	-0.2705	-0.278333333	-0.239166667	-0.771333333	-0.6295
NM_019747	-0.994	-0.7895	-1.156	-1.246333333	-0.204	-0.643	-0.3205	-0.73	-0.2875
NM_001033496	-0.046666667	-0.290833333	0.043	0.510666667	-0.1235	-0.147666667	-0.2095	-0.311	-0.241833333
NM_001160251	0.718333333	1.7235	-0.031666667	0.191666667	0.126	-0.246666667	0.2965	-0.419333333	0.1365
NM_011756	1.893	1.3225	1.155333333	1.343	0.4115	-0.875333333	-0.572833333	0.756	-0.1295
NM_172458	-0.606333333	-0.398333333	0.259	-0.723333333	-0.1255	-0.478	-0.664666667	-0.876333333	-0.4
NM_027678	-1.444166667	-0.7295	-1.430166667	-0.593166667	1.551	1.190166667	1.9165	-1.640833333	0.281166667
NM_013461	-1.3345	0.024166667	-0.220833333	2.070833333	-2.6765	-1.0085	-1.494166667	-0.971833333	-2.152166667
NM_001029856	-2.413666667	-1.6485	-1.507	-1.323666667	0.1365	0.161333333	-0.444166667	-2.028333333	0.037833333
NM_001243762	-0.478833333	-1.9845	0.2345	0.331166667	0.7975	-0.0035	-1.3905	0.041833333	-0.936166667
NM_001026211	-0.339833333	-0.6575	-0.0005	-0.152166667	0.272	0.921833333	0.565166667	0.7265	0.4535
NM_010260	4.545666667	5.617666667	2.624666667	4.058666667	0.5925	-2.78	-0.313	-2.207666667	-0.959666667
NM_001037917	2.879666667	2.522166667	2.674666667	0.625333333	-1.694	-0.350333333	-0.110166667	1.624	1.115166667
NM_177366	-2.452166667	-0.2295	-1.268166667	-0.154166667	-0.5715	0.6225	0.398166667	-1.064833333	-0.331166667
NM_010378	0.370166667	1.970833333	0.3535	-0.074833333	0.515	-0.817166667	-0.879166667	0.2395	-1.926166667
NM_008478	-1.602	-2.516333333	-0.27	0.5	-0.4775	-0.489333333	-0.661	-1.259	-0.571
NM_027334	-2.264	-1.053166667	-1.546666667	-1.194333333	0.823	-0.609333333	0.0645	-0.929333333	-0.464166667
NM_172510	-1.071833333	-0.5645	-0.541833333	-0.275166667	-0.008	-0.182833333	-0.1955	-0.861166667	-0.714833333
NM_008863	-1.453166667	-0.246666667	-1.797833333	-0.978833333	0.328	0.074166667	0.990666667	-2.2915	0.435666667
NM_008990	1.7645	0.416666667	0.632166667	2.256166667	-0.4145	0.0455	0.329666667	-0.305166667	0.364333333
NM_001167730	-1.673	-1.160333333	-0.703666667	-1.393	0.188	0.517	0.357	-0.897666667	-0.084666667
NM_027258	-2.956666667	-0.877833333	-2.030666667	-1.371666667	-0.0555	0.568666667	0.039833333	-2.124333333	-0.4735
NM_028943	-0.6835	1.505833333	0.578833333	0.230166667	0.9385	-0.460166667	0.968833333	-1.4715	-1.013833333
NM_011990	2.61	3.994333333	4.996666667	0.079	0.6495	-2.126333333	-1.647	4.656333333	1.414333333
NM_011409	1.696666667	1.0325	0.638666667	2.006	-0.375	0.36	-0.1715	-0.772666667	-0.450833333
NM_026796	-1.153666667	-1.689833333	0.019	-0.198	0.639	0.118333333	0.0815	-0.397666667	-0.4295
NM_011436	-1.1845	-2.026166667	-0.4195	0.895166667	-2.826	-1.0835	-1.266833333	-0.852833333	-1.497166667
NM_033523	-2.222333333	0.157833333	0.122333333	-0.931333333	0.494	0.332666667	-0.680833333	0.156666667	-0.484833333
NM_031178	0.567166667	2.0375	-1.9135	3.353166667	-2.412	-1.797166667	0.206833333	-2.033166667	-0.861833333
NM_001025606	2.057833333	2.3105	0.9695	2.7225	0.9465	-0.463166667	-0.290833333	-1.186833333	-0.2215
NM_009516	-2.387166667	-0.488166667	-2.757833333	-0.710833333	0.6115	0.756833333	0.5155	-2.2995	0.079166667
NM_198626	-1.7495	-2.424666667	-1.124833333	-0.941833333	0.2045	0.060833333	-0.313	-0.1545	0.104333333
NM_007496	-3.354	-1.246833333	-1.605666667	-2.958666667	-1.146	-0.251	-0.1795	-0.761333333	0.060833333
NM_146155	-1.5205	-0.1055	-1.0665	-2.337166667	-0.001	0.098166667	-0.3415	0.0245	0.0265
NM_023525	-1.7225	-2.708833333	0.022833333	-0.668166667	0.0945	0.809166667	-0.2045	0.207833333	-0.3995
NM_177034	0.432833333	0.968333333	-0.674166667	1.344166667	-0.3305	-0.9105	-0.152	-2.094833333	-1.068666667
NM_013652	3.211833333	1.9545	2.0285	1.664833333	0.81	-1.288166667	-0.5095	-2.1945	-1.684833333
NM_001080818	0.07	0.5175	-0.864	0.140333333	0.5715	-0.629	-0.017833333	-0.401333333	-0.1475
NM_011819	-0.9115	0.678833333	1.680833333	-0.614166667	0.553	-2.636833333	-2.104166667	-2.054166667	-2.3615
NM_207105	1.1485	2.6035	1.165166667	0.194166667	0.5695	-0.328166667	-0.1095	0.022166667	-1.913166667
NM_175515	0.442	3.404666667	-0.971333333	0.855666667	-0.436	0.401333333	-0.308333333	0.112666667	-0.042
NM_033325	-0.230666667	-0.468666667	0.488333333	0.79	-0.8225	2.335666667	2.299666667	-0.329333333	-1.015
NM_001033550	-0.898	-1.555833333	-0.323	-0.460333333	0.069	0.486666667	-0.509166667	-0.015666667	-1.0255
NM_175930	-0.264166667	0.340166667	1.616166667	-1.806833333	-1.037	0.431166667	-0.259166667	0.5415	1.298833333
NM_178778	-2.282	-1.823833333	-1.623333333	-1.811333333	-0.3995	-0.429	-0.309833333	-0.856666667	-0.295166667
NM_172490	-0.746166667	-1.030166667	0.372833333	-0.523833333	0.103	0.304833333	-0.641833333	-0.447833333	-0.751833333
NM_029420	-0.564166667	-0.287833333	-1.080833333	-2.038833333	-0.0345	0.212833333	-0.6415	0.228833333	0.314166667
NM_027797	-1.011166667	0.3305	-0.087833333	0.455833333	0.3075	-1.042833333	-0.818166667	-0.559166667	-0.518166667
NM_001081189	-0.5785	-1.564833333	-0.566833333	-0.2465	-0.8545	0.766833333	-0.101833333	0.0275	-0.571166667
NM_177387	0.627833333	-1.238166667	1.4545	-0.8675	-0.669	0.092166667	-0.987166667	2.046833333	1.144166667
NM_009531	-2.698	-1.746166667	-1.104333333	-1.476	-0.7595	-0.183	-0.394833333	-0.365	-0.112833333
NM_001093750	-1.474333333	-2.927666667	-0.833666667	0.345	-0.8255	-0.125333333	-0.639666667	-1.440666667	-1.319666667
NM_009555	-2.014833333	0.080833333	-0.421833333	-1.2395	0.411	-0.184833333	-0.128166667	-0.143166667	0.409166667
NM_010206	-1.691166667	-2.975833333	-1.880833333	-0.2305	1.435	0.8145	0.822833333	-0.324166667	-0.4575
NR_030669	1.015833333	-0.2535	0.122833333	2.463166667	-0.4945	0.101833333	-0.7975	1.1385	-0.756166667
NM_026303	-0.856333333	-1.233166667	-0.287333333	-0.645333333	-0.0775	-0.039333333	-0.9015	-0.213333333	-0.370833333
NM_026539	-1.5105	-1.399333333	-0.840166667	-1.359166667	-0.087	0.2145	-0.406333333	0.010833333	-0.324
NM_001082483	-2.805166667	-3.665	-3.0325	0.133833333	1.048	0.7025	0.520666667	-3.034166667	-2.015
NM_010172	0.56	0.502833333	0.326333333	-0.687333333	2.351	1.082	1.224166667	-0.404	-0.6525
NM_015790	1.616166667	0.1505	1.9025	1.686833333	-2.0775	-1.157166667	0.1585	-1.2335	-0.835166667
NM_001174107	-3.250166667	-2.4735	-2.026166667	-0.9245	-1.1935	0.6755	0.369166667	-1.4705	-0.6875
NM_001013365	0.844	0.807833333	2.043666667	0.932	-0.866	-0.171666667	-0.7575	1.413333333	-0.423833333
NM_009344	0.649833333	1.9485	2.453833333	-1.009166667	1.8435	-0.7785	-0.265166667	0.9085	0.288166667
NM_025999	-0.213	0.323666667	-0.434333333	-0.812	-0.188	0.804	0.385333333	0.192666667	0.392666667
NM_001285805	-2.702833333	-0.979333333	-1.569166667	-0.633833333	-0.5	-1.4705	-1.142666667	-1.811833333	-0.89
NM_172486	-1.395333333	-0.258166667	-0.864333333	-0.703333333	-0.401	-0.335	-0.445833333	-0.403666667	-0.078166667
NM_177358	-0.396333333	1.2545	-0.797	0.335333333	-0.6665	-0.049666667	-0.408833333	-1.128666667	-0.717166667
NM_001038651	-1.735666667	-0.5795	-0.893666667	-1.235	0.0585	-0.380666667	-0.205833333	-0.672333333	-0.217833333
NM_009616	-1.113	-2.473833333	0.895	-1.117333333	-0.037	-1.068333333	-1.179166667	0.167666667	-0.208166667
NM_172565	-1.3725	-1.122	0.470833333	0.156833333	-0.819	0.690166667	-0.461333333	0.2685	-0.940333333
NM_008882	-1.687166667	-3.218666667	-0.279833333	0.351833333	-2.135	0.874833333	-0.093666667	0.784166667	-0.332
NM_175542	-1.520666667	-2.948833333	-1.248666667	-0.998666667	-0.1735	0.738	-0.263833333	-1.249666667	-0.650166667
NM_011452	0.119666667	0.437833333	0.263333333	0.519	2.699	1.361333333	0.1095	-0.256333333	-0.898833333
NM_001082414	-2.020333333	-0.4915	-1.047666667	-1.228	-0.582	0.684333333	0.495833333	-0.684333333	0.436833333
NM_001285806	0.4255	-0.283333333	1.324166667	1.932166667	-0.581	-2.345166667	-1.349333333	-0.8285	-0.856
NM_001310648	1.155166667	1.037666667	0.655833333	0.894166667	0.9685	0.958166667	1.451	0.4685	1.054
NM_201372	-0.183333333	-0.319666667	0.016666667	0.329333333	-0.2985	0.042666667	-0.556333333	0.209333333	-0.903666667
NM_170597	-1.4205	-0.843333333	-1.161166667	-2.952166667	-1.4775	1.0545	0.636666667	0.3475	0.107
NM_001033548	0.705666667	1.839666667	-0.881	1.706	-0.8265	-0.720333333	0.217666667	-0.540666667	-0.146666667
NM_001164352	-1.0665	-0.838166667	-0.671833333	-0.4345	-0.1865	0.4235	0.8085	-0.309833333	-0.697833333
NM_198861	0.258833333	1.987833333	1.153166667	-0.4345	0.4445	1.130166667	0.700166667	-0.8975	-0.571166667
NM_198862	1.410666667	-0.067833333	-1.019666667	2.367333333	-0.5305	-0.740333333	0.013166667	-0.974666667	-1.0105
NM_001045558	-0.881333333	-0.547166667	0.047666667	-0.106666667	-0.195	-0.240666667	0.234166667	0.193666667	-0.2035
NM_009092	1.536666667	0.298833333	-0.510333333	-1.809666667	-0.2875	2.135	2.097166667	2.098333333	1.890166667
NM_017391	-2.170666667	-2.370833333	-1.442	-2.061	0.4985	-0.525666667	-0.936166667	-1.063333333	-0.849166667
NM_009421	4.866666667	4.920833333	4.419666667	4.495333333	-0.4945	-1.318666667	-0.0105	1.996666667	-0.104166667
NM_175537	-2.781833333	-1.480166667	-1.7595	-1.1665	-0.5005	0.446833333	0.0355	-0.846833333	-0.4985
NM_009644	0.067166667	-0.5925	1.5055	0.043166667	-0.2565	-3.216166667	-2.435833333	1.686833333	0.697833333
NM_013494	0.579833333	-2.287	0.239833333	0.999833333	-2.787	2.507833333	0.327333333	2.871166667	0.155333333
NM_001127330	-2.951166667	-3.022	-1.965166667	-0.2165	1.017	-1.3315	-0.524666667	-2.2805	-1.991
NM_172676	-1.594333333	0.0765	-0.544	-1.109	0.1125	-0.479666667	-0.306833333	-0.627333333	-0.189166667
NM_011599	-2.460166667	-3.1845	-1.372833333	-1.5415	-1.1205	0.573166667	0.1355	-0.108166667	-1.206166667
NM_201352	-2.746333333	-1.9385	-2.065	-1.941666667	-0.616	0.331333333	0.561833333	-0.349666667	0.385833333
NM_001080926	-1.9715	-0.723	0.034833333	-1.227833333	0.0655	0.0885	-1.527	1.8595	0.012333333
NM_009015	-0.477666667	-1.663333333	-1.173333333	-1.122333333	-0.4645	0.662333333	-0.926	-0.253333333	0
NM_008812	-2.090166667	-4.667	-1.810833333	-1.0875	-0.946	0.798166667	-0.027333333	0.736166667	-0.958
NM_007567	-2.722833333	-2.829	-0.942833333	-0.5715	0.321	0.020833333	-0.026333333	-1.739166667	-0.877
NM_001195284	-0.469833333	-1.414666667	-0.0005	-1.1225	0.942	0.2565	0.087333333	-1.547833333	-0.420333333
NM_011087	0.361166667	-0.026833333	-0.609833333	-2.4625	-0.2065	0.658833333	0.5815	1.0435	1.851166667
NM_011088	-0.108833333	-0.891666667	-0.2625	-1.200166667	-0.3275	0.0545	-0.280333333	-0.137166667	0.633666667
NR_027957	-0.842	-0.515166667	-0.367333333	0.8	-0.3335	-1.019	-0.682166667	-1.084666667	-1.014833333
NM_027760	-2.74	-2.119166667	-1.099333333	0.166	0.2885	0.407666667	-0.677833333	-0.298	-2.0355
NM_027491	-3.150666667	-1.867	-2.487	-2.388333333	-0.511	0.571666667	0.122666667	-0.534	0.305666667
NM_001145920	-2.668333333	-1.132333333	-2.177666667	-0.750666667	0.0615	0.512666667	0.331	-0.020333333	-0.448333333
NM_178404	-0.9865	-0.340666667	-1.6705	-1.0525	-0.5855	-0.818833333	-0.241666667	-1.153166667	-0.283333333
NM_018729	0.0415	-0.177	0.275166667	-0.984166667	0.266	0.990833333	0.884333333	1.012833333	1.469
NM_001301368	-3.052166667	-3.184666667	-1.742166667	-2.2435	-0.189	0.4985	0.445333333	-1.435166667	-0.089666667
NM_026604	-1.431666667	-0.890166667	-0.526666667	-0.766333333	-0.0745	0.315666667	0.3255	-0.003666667	-0.291166667
NR_003519	-1.812666667	-1.0375	-0.68	-0.588666667	0.062	-0.411333333	-0.4265	-0.795666667	-0.530833333
NM_008892	-1.654333333	-3.410333333	-1.642666667	-1.210666667	0.0425	0.674333333	-0.111333333	-2.189333333	0.208666667
NM_001161790	2.937	3.0865	3.265333333	1.144666667	-1.4125	-0.501	0.179166667	2.199333333	1.546166667
NM_010863	-0.860666667	-1.689333333	0.567	-1.104666667	0.706	-0.503666667	0.379666667	1.410333333	2.263
NM_008721	-0.139666667	-2.1695	-0.048666667	-0.011	0.35	0.837333333	0.3295	0.168	0.3315
NM_133962	-1.443166667	-0.366666667	-0.800166667	0.0365	0.17	-0.533166667	0.022666667	-1.8245	-1.042
NM_031998	-1.446166667	-1.097166667	-0.485166667	-0.5655	0.468	0.872833333	0.1875	0.118833333	0.5435
NM_009911	-4.330833333	-3.4565	-3.433166667	-1.307166667	-1.2715	1.117166667	0.9105	0.777833333	1.035833333
NM_001166672	-0.3385	-1.360333333	-0.254833333	-0.897166667	-0.0595	-0.2135	-0.239666667	-1.050833333	0.362333333
NM_010612	2.242333333	2.689333333	-0.259333333	4.446333333	-1.12	0.385333333	-0.675	-0.975	-0.614666667
NM_027772	-0.981	-0.978333333	-0.256	-0.155333333	-0.2325	0.117666667	-0.148666667	-0.609333333	-0.151333333
NM_001289428	-0.332833333	-1.342833333	-0.246166667	-0.896166667	-0.0325	-0.195833333	-0.2065	-1.037166667	0.364833333
NM_009223	2.882	0.120166667	0.280666667	2.553333333	1.674	-0.420666667	0.772833333	-0.522333333	-0.184833333
NM_001114679	1.1675	0.240166667	-1.089833333	1.7515	-1.5235	0.298166667	-0.1855	-2.913166667	-0.602833333
NM_011920	-0.848666667	-2.280166667	-1.286666667	-1.352666667	-0.147	0.535333333	0.497833333	-0.994666667	-0.0165
NM_172546	-0.898166667	-1.6405	-0.433166667	-0.5125	-0.6315	0.021166667	0.1445	-1.460166667	-0.376166667
NM_021310	-3.258333333	-2.153	-1.947666667	-3.036333333	-0.687	-0.298666667	-0.205666667	-0.612666667	-0.163333333
NM_013650	-0.204833333	0.909	0.606833333	0.891833333	1.0265	-2.562833333	-0.788666667	-3.148166667	0.112
NM_172980	3.6	3.783	2.186	3.304666667	0.4125	0.079333333	1.063	-3.428333333	-0.961666667
NM_010118	-2.077	-2.344833333	-0.868333333	-1.083666667	2.5485	-0.099333333	0.196833333	-2.481666667	-3.435833333
NM_016701	-0.6	-3.706333333	-0.456333333	1.766333333	1.031	2.073666667	0.373	-2.091666667	-1.980666667
NM_001014974	-2.013666667	-1.0945	-0.74	-0.586666667	-0.355	0.113	-1.366166667	-1.035	-1.359833333
NM_028833	-3.401333333	-1.343166667	-1.953333333	-1.331333333	-0.2295	-0.496333333	-0.493833333	-1.076	-0.506166667
NM_010959	-1.646333333	-1.324666667	-0.037	-0.839	1.3595	0.951333333	1.002	-0.503666667	-0.363333333
NM_010137	-1.517666667	-4.026333333	-0.915333333	-0.858333333	-0.448	1.147333333	0.478333333	-0.980666667	-1.035
NM_008830	-1.904166667	-5.914333333	-0.258833333	-0.2255	-1.1435	0.568166667	-0.044666667	0.691833333	-0.191
NR_033241	2.08	-0.489833333	1.948666667	1.692	-0.8285	3.536	2.868166667	0.610333333	-0.748166667
NM_025557	-1.066166667	-5.656833333	-1.532166667	-0.672166667	-1.259	0.484833333	-0.0345	-0.478833333	-0.515166667
NM_177588	-1.796333333	-0.288833333	-0.849333333	-1.328	0.1635	0.128	0.627166667	-0.311333333	0.5525
NM_010818	2.146666667	3.432666667	1.526333333	1.334333333	1.034	0.111	1.681666667	-1.492333333	-2.281333333
NM_172710	-2.2385	-2.413333333	-0.988833333	-0.556166667	-0.247	-0.432833333	-0.248333333	0.723166667	-0.609666667
NM_025863	-2.575333333	-1.826333333	-1.413333333	-3.275666667	0.0765	0.847	0.942	-1.454333333	0.329
NM_027884	-3.954333333	-4.456	-2.971333333	-1.773	-1.6845	-0.564333333	-0.752333333	-0.898333333	-0.410666667
NM_007494	2.417833333	3.771833333	1.756166667	2.0205	0.634	1.086833333	1.308166667	2.135166667	2.161833333
NM_010551	-2.2435	-3.509166667	-0.877166667	-0.791833333	-1.613	-1.0025	-0.338833333	-1.2285	0.2265
NM_016748	-1.1915	-1.67	0.137166667	-1.1685	0.9855	0.795833333	0.367666667	0.292833333	0.165333333
NM_008730	-2.361166667	-6.720333333	-2.019166667	-0.141166667	-0.7575	1.940166667	0.882666667	1.241833333	-0.568
NM_001135192	-1.959833333	-1.454666667	-1.455166667	-2.1515	1.959	-0.184833333	-0.602666667	-1.175833333	-0.692333333
NM_007642	-3.806	-5.397333333	-3.951	-3.311333333	-0.4985	-1.766333333	-1.132333333	-1.022	-0.245666667
NM_173780	2.225666667	2.108833333	-0.066	2.009666667	0.9525	-0.481666667	0.321833333	-1.075333333	-0.9275
NM_198114	-3.924333333	-2.637833333	-1.678666667	-1.547	0.235	-0.126333333	-0.3955	-1.001666667	-1.0435
NM_146040	-3.016166667	-2.700166667	-3.469833333	-2.120166667	0.1085	0.5555	0.738833333	-1.9185	-0.4325
NM_029035	2.689833333	0.939166667	0.4705	4.114833333	0.287	2.538833333	1.846833333	2.548833333	2.312166667
NM_026041	-0.737166667	-1.681166667	0.808833333	-1.494833333	0.5945	0.469833333	-0.082833333	0.1285	-0.2055
NM_026515	-1.505333333	-2.091333333	-1.464	-1.647	1.9225	0.785666667	2.035333333	-2.969	1.827666667
NM_007388	1.114833333	2.490833333	1.2075	0.7965	2.986	-0.173166667	1.9185	-2.940833333	1.338166667
NM_008452	-1.880333333	-0.262833333	-2.396666667	-1.126333333	0.7785	-1.377	0.197833333	-4.063666667	-0.675166667
NM_019670	-0.3475	-2.738166667	-0.6235	-0.9965	0.8525	0.666166667	0.7545	-2.253833333	-0.0985
NM_174857	-0.3985	-6.868333333	-1.3655	-2.036833333	-1.604	2.8615	2.38	0.2785	-1.646
NM_001289459	-0.335666667	-2.533	-0.483	-0.530333333	-1.029	1.79	0.537666667	-0.572	-0.626666667
NM_025564	2.1195	1.926	1.575833333	0.210833333	0.874	0.228166667	0.534333333	0.460166667	0.864
NM_011546	2.9925	-0.0635	1.419833333	2.8535	-0.941	0.2075	0.957833333	0.8025	-0.4575
NM_009924	-4.303333333	-2.996	-3.364333333	-3.302	0.406	0.574333333	0.337333333	-0.479333333	0.013
NM_007913	0.3105	1.466166667	0.062833333	-0.695166667	0.639	-0.060833333	0.861833333	-1.757166667	-1.941833333
NR_046048	-0.6365	-1.134333333	-0.372833333	0.6125	-0.4715	-0.069833333	-0.109	-0.7745	-0.536666667
NM_001167908	-2.051833333	-1.188	-0.4235	-1.3915	0.4615	-0.4465	-0.205333333	-0.4195	-0.364666667
NM_010382	0.402833333	2.090666667	0.778833333	0.423833333	0.0725	-1.647166667	-1.111	-0.245833333	-3.18
NM_172694	-2.014	-2.151166667	-0.071	-0.288333333	0.0345	-0.334	-0.425833333	-0.33	-0.262166667
NM_019662	0.504333333	-0.420166667	0.851666667	1.516333333	-2.286	-0.551	0.309833333	0.383666667	-0.261166667
NM_001080814	-1.483166667	-5.455166667	-1.6635	-0.715166667	-1.065	2.310833333	0.485166667	1.0465	-0.358166667
NM_001004363	-1.711333333	-1.474166667	-1.034	-0.415333333	-1.6585	0.312666667	0.736166667	0.759666667	1.1835
NM_023595	-0.954666667	-2.536833333	-1.705666667	-1.294	1.4655	1.310666667	0.700833333	-1.102333333	0.732166667
NM_024124	-2.419333333	-2.2165	-2.112333333	-1.241333333	0.742	0.14	1.160833333	-4.391666667	-1.032166667
NM_001310459	-2.569	-3.726166667	-1.846666667	-0.106666667	-0.2345	0.289666667	-0.163166667	1.733333333	0.0875
NM_007630	-1.0715	-2.628	-0.743166667	-1.851166667	1.686	0.423833333	2.424	-2.6275	0.575666667
NR_040337	-1.333333333	-1.730666667	-0.625	-0.881	0.0595	-0.708333333	-0.665333333	-0.514333333	-0.003666667
NM_201367	-1.573666667	-1.344166667	-1.954333333	-0.866333333	0.437	0.038333333	0.769166667	-2.897666667	-1.1405
NM_133208	-0.199333333	0.1535	-0.546	0.351666667	0.0905	0.218666667	-0.040166667	-0.784666667	-1.122166667
NM_029410	-0.934666667	-0.450666667	-0.676	-0.584333333	0.4955	-0.759	-0.057666667	-1.124666667	-0.526333333
NM_153196	-0.103333333	-0.299	-0.236	0.182666667	0.2535	0.339666667	-0.323333333	1.424333333	0.125666667
NM_080437	-2.174833333	-0.3715	0.589166667	-1.3255	0.4765	-0.417833333	-0.183833333	-0.831166667	-1.186166667
NM_001286857	-0.851833333	-1.788333333	0.482166667	-0.474166667	0.601	0.0495	-0.295666667	-0.283166667	-0.483666667
NR_027298	-2.542166667	-1.533	-0.6545	-0.428833333	-0.7315	1.146166667	0.136666667	0.386833333	-0.537
NM_009931	0.3625	-2.187166667	0.786166667	1.7055	-2.107	2.4835	1.657833333	-0.0565	-1.070833333
NM_146030	-2.608166667	-1.108666667	-0.789166667	-0.5975	-0.2725	-0.147833333	-0.571666667	-0.628833333	-1.126
NM_177390	0.218166667	-0.664166667	1.777833333	0.786166667	0.7725	1.506833333	1.3925	-0.141166667	0.5305
NM_019933	-0.749	-1.935	-0.459	-0.836666667	-0.5325	0.408	-0.981333333	-0.108666667	-0.926666667
NR_015585	-2.189166667	-1.934333333	-0.788166667	-0.628166667	-0.7405	0.065166667	-0.496333333	-0.548833333	-0.656666667
NM_001199023	-2.1525	-0.712166667	0.1975	-1.6625	0.4855	-0.213833333	-0.150166667	-0.2675	-0.589166667
NM_176987	-2.3285	-1.365166667	0.109833333	-1.6835	0.145	-0.122833333	-0.8825	-0.698833333	-1.115166667
NM_001160359	-1.992333333	-1.018	-0.91	-2.707	-0.3885	-0.443	-0.247	-0.411666667	0.004333333
NM_139197	1.9765	2.499666667	1.391166667	0.777833333	-0.659	-0.689166667	0.324	0.242833333	1.616
NM_145545	3.423166667	4.769333333	1.5705	3.5475	0.222	-4.846166667	-2.722333333	-3.307166667	-0.682
NM_019971	-0.043333333	-0.630333333	-1.707333333	1.585	-0.692	0.678	0.542	0.208333333	1.857333333
NM_053195	-1.001833333	-3.142	-0.672166667	0.845833333	-1.12	-0.101833333	0.094333333	-0.336166667	-0.379333333
NM_001242368	2.826333333	3.808666667	2.717333333	1.011	2.7815	-0.784666667	0.088666667	-1.986333333	-2.013333333
NM_175645	-3.378166667	-3.587333333	-1.978166667	-0.724833333	-0.3495	1.677833333	0.058666667	-0.329833333	-2.208333333
NM_001081354	-1.566333333	-3.548166667	-0.312666667	0.011666667	-0.471	-0.118666667	-0.893166667	0.746666667	-1.292833333
NM_025446	0.6995	0.367	0.132833333	1.8565	-0.2565	1.055833333	0.509	-0.669166667	-1.194666667
NR_132321	-1.124833333	-1.207333333	-0.391833333	-0.044166667	-0.167	0.068166667	-0.590666667	0.030833333	-0.487333333
NM_001007568	-1.223333333	-1.951166667	-1.118	-0.583333333	-0.8625	-0.16	-0.275166667	-0.671666667	-0.945833333
NM_178912	-2.4335	-2.3695	-1.227833333	-2.167166667	-0.3715	0.398166667	0.009833333	-1.218166667	-0.193833333
NM_175696	-1.135333333	-3.4485	-2.081	-1.383666667	-1.3625	1.201	1.0615	-0.441333333	-0.7225
NM_029422	-1.2765	-1.775833333	-0.388166667	-0.357166667	1.6025	-2.4315	-2.144166667	-2.1345	-3.0935
NM_001305259	0.001166667	-1.270333333	-0.7045	0.382166667	1.2175	0.305833333	0.572333333	-3.1515	0.411333333
NM_001013362	-0.543833333	-3.9	-1.079833333	-0.557166667	-0.3775	1.520166667	-0.227	1.037166667	-0.172666667
NM_028964	-3.019833333	-2.952666667	-2.0055	-1.9145	-0.5695	0.085166667	-0.592333333	-1.2905	-0.687666667
NM_177368	1.218666667	1.241166667	0.908	1.334666667	-1.063	1.368	-0.2465	2.361333333	-1.051166667
NM_001285793	-1.391	-4.379333333	-2.411	0.944666667	0.4405	0.053666667	0.018	-1.261666667	-0.471
NM_008969	-2.261333333	-4.35	-1.217	-0.462333333	2.5485	-0.252333333	0.145333333	-0.241666667	1.655333333
NM_001005510	1.101	-0.987	1.42	1.1	-0.6845	0.239333333	0.024333333	-3.052333333	-2.141
NM_028760	-2.444833333	-2.093666667	-1.2825	-2.072166667	1.6635	0.4795	1.878666667	-2.385833333	0.860333333
NM_008449	1.062	0.146166667	-2.812666667	2.917666667	-0.7235	-0.099333333	-0.5675	-2.153333333	-0.2965
NR_015566	-2.170666667	-0.540333333	-0.108333333	-0.621	0.1445	-1.792666667	-1.063333333	-1.438666667	-2.531333333
NM_023908	5.922833333	6.064666667	4.7545	5.849833333	-1.131	-0.679833333	-0.117666667	0.3635	0.083
NR_027965	-1.178666667	-0.359166667	0.042666667	-1.052666667	-0.284	0.154666667	-0.229833333	-0.170666667	-0.455166667
NM_139307	-1.2595	-0.867166667	0.0275	1.616166667	0.906	0.843833333	0.3695	-0.8105	-1.7855
NM_007646	3.479666667	7.274	4.244666667	0.369	1.3375	-0.254333333	2.732333333	-1.276666667	1.83
NM_010167	-2.645833333	-1.950666667	-2.105166667	1.039166667	-0.267	1.193833333	0.718	0.442166667	1.198333333
NM_019564	1.366833333	-0.6985	1.157166667	1.299166667	-1.524	2.057166667	1.8925	0.345833333	-0.8065
NM_133667	-2.815	-1.546166667	-1.995333333	-1.357666667	-0.932	-0.019666667	0.326166667	-0.650666667	0.238833333
NM_138301	-1.240833333	-0.2985	-1.050833333	-0.1985	-1.7705	-1.401166667	-0.025166667	-0.202166667	1.082166667
NM_029084	2.532833333	3.881666667	1.5455	3.8125	1.453	-1.895166667	-1.536666667	-1.079833333	-2.979333333
NM_016803	-2.742666667	-3.245333333	-2.043333333	-0.214	0.829	1.690666667	1.069	-0.273	-1.242666667
NM_011410	4.427833333	6.7505	1.968166667	4.6805	0.389	-1.788166667	0.1055	-1.563166667	-0.3515
NM_145401	-4.221833333	-2.5715	-1.937166667	-3.791833333	0.0595	-0.1445	0.061833333	-0.974166667	-0.076166667
NM_027340	-0.7455	1.096833333	-0.461166667	-1.584166667	3.87	0.831833333	1.848166667	-0.148166667	1.362166667
NM_024264	-1.398	-4.537833333	-3.03	0.662666667	-1.8345	-1.488666667	-1.009166667	-1.636666667	-0.886166667
NM_080448	-3.238666667	-1.897	-2.692666667	-0.258	-0.2385	0.119666667	0.132333333	-2.153333333	-1.163
NM_001311145	-1.857166667	-1.2545	-1.656833333	-1.782833333	0.806	-0.4815	-0.7535	-0.451166667	-1.003166667
NM_001004174	5.109333333	6.312166667	3.469666667	4.235	2.2215	2.761	2.6575	1.378333333	0.236833333
NM_011132	-1.862166667	-3.435666667	-1.481166667	-1.216833333	-0.107	1.150833333	0.087333333	-3.242833333	-0.014
NM_026346	-2.509	-1.272166667	-2.446	-1.092666667	-0.9465	0.868333333	1.187833333	-1.732	-0.443833333
NM_001010836	-2.696833333	-0.612166667	-0.289166667	-2.407833333	0.3375	0.702833333	0.252166667	-0.672166667	-0.532833333
NM_033608	3.1265	3.780166667	1.4165	4.6425	1.348	0.248833333	0.9955	-3.0345	-0.026833333
NM_177460	-2.2585	-0.999833333	0.6595	-2.583833333	-0.084	0.285166667	0.271166667	0.287833333	-0.1305
NM_001310706	0.578	-0.567	-0.130666667	-1.230666667	-0.0255	1.032333333	1.524333333	-0.061333333	0.924
NM_175171	-1.021833333	-0.045	-1.505833333	0.894166667	0.1365	0.126166667	0.335333333	-2.8265	-2.025
NM_001007574	-1.144833333	-1.0295	-0.104166667	-1.621833333	0.256	-0.196833333	-0.2495	-0.950166667	-0.559833333
NM_010050	-2.9545	-0.781166667	-1.5195	-1.1905	0.372	-1.3755	0.033833333	-3.682166667	-3.415833333
NM_007525	-2.068166667	-2.278166667	-1.814166667	-1.139833333	0.4375	0.601166667	0.264833333	-2.5325	0.0105
NM_030689	-0.420166667	-3.819	-1.1095	-0.848166667	-0.131	1.415833333	-0.101	1.1695	0.077666667
NM_173381	-1.608	-0.317333333	0.109666667	-2.642	-0.1195	0.479666667	0.267	-0.612666667	0.691
NM_001122953	-1.041166667	-0.902833333	-2.835833333	-4.5555	-0.048	-0.4715	-0.0115	-0.0535	1.0275
NM_201646	-2.886	-2.948666667	-1.184333333	-1.812666667	-0.11	0.109666667	-0.102	-0.753333333	-0.532
NM_001289493	4.918333333	5.853833333	2.874	4.692666667	0.312	-2.632	0.140833333	-3.678	-1.221166667
NM_178711	-2.1235	-3.872166667	-2.325166667	-3.2865	-1.1185	0.580833333	1.0535	-1.919833333	0.2185
NM_019681	-2.345333333	-2.202333333	-0.359666667	-1.792666667	1.54	-0.239333333	0.279	-0.869666667	-0.608333333
NM_019637	-0.012666667	-0.215833333	-0.792	-2.95	0.498	1.580666667	1.762166667	1.641	2.055166667
NM_008380	3.2635	4.859333333	2.955166667	2.588833333	0.1055	1.0095	1.327666667	2.102833333	1.266333333
NM_001102611	-2.352333333	-1.856833333	-1.629666667	-2.301333333	0.6315	-0.103333333	-0.608833333	0.089	-0.355833333
NM_197997	-2.122166667	-2.644	-1.730833333	-1.152833333	-0.008	0.675833333	-0.144	-1.6605	-0.396
NM_130450	-2.512666667	-3.577166667	-1.818	-3.371	0.834	-1.120666667	-1.053833333	-0.334333333	0.2385
NM_001205353	-3.106166667	-1.9215	-2.366833333	-3.271166667	0.9915	-0.244166667	-0.036166667	-1.4345	-1.257833333
NM_133859	-1.468666667	-1.076833333	-0.623666667	1.556	-1.0585	2.680333333	3.404833333	2.706	3.695833333
NM_026162	-0.431666667	-2.633333333	-0.623333333	-1.058333333	0.6875	-0.963666667	0.151	0.055	0.027666667
NM_175439	-1.988333333	-1.5745	-0.021333333	-1.754	0.589	0.224	-0.541833333	-0.435333333	-0.612833333
NM_177644	-1.626	-1.1965	-1.561	-0.149	-0.0655	0.493666667	-0.139166667	0.522666667	-0.351833333
NM_008957	-0.533833333	0.415166667	-1.522833333	0.896166667	-0.367	0.219166667	-0.458833333	-0.8675	-1.151833333
NM_001033306	-1.298666667	-0.969333333	-1.479666667	-0.330333333	0.7235	0.019333333	0.725333333	-0.398	0.365666667
NM_133857	-1.052333333	0.281	0.933333333	-1.052333333	-0.4405	-0.233666667	-0.212666667	-0.166333333	-0.37
NM_175429	-2.323333333	-5.908833333	-3.485666667	-3.746333333	-1.096	-0.908333333	-0.288166667	-1.252	0.090833333
NM_001290784	-1.856	-2.953166667	-0.593	-3.085666667	0.3195	0.566666667	0.1605	-2.105666667	0.180833333
NM_022995	0.245166667	0.875	0.419833333	1.960833333	2.317	4.841833333	4.192333333	2.553833333	1.886333333
NM_001271725	-1.896	-1.547	-2.206333333	-2.367333333	0.414	0.462	0.795	0.302333333	1.328
NM_026536	-1.094833333	-0.849	-0.330166667	-1.861166667	-0.161	0.255166667	-0.457666667	0.391166667	0.593666667
NM_010917	0.499333333	-1.075833333	0.927666667	2.114333333	-1.882	3.363666667	1.706833333	1.008333333	-0.642166667
NR_030484	-0.593166667	-0.413166667	-0.905166667	-0.992833333	0.271	-1.3635	-0.809833333	-0.7875	0.273166667
NM_001039723	-0.651666667	-0.9305	0.553666667	-1.566333333	0.549	0.134333333	-0.133166667	-0.233333333	-0.269166667
NM_175367	-1.785833333	-0.487666667	-0.9175	-0.123833333	-1.0295	-0.662166667	-0.613	0.274166667	-1.048333333
NM_177893	-2.376333333	-1.704166667	-0.672333333	-0.979	-0.4955	0.22	-0.5965	-0.320666667	-0.101833333
NM_001081212	-2.414833333	-1.677	0.061833333	-0.9765	-0.762	0.638166667	-0.573	-0.253833333	-0.881
NM_175507	-1.629	-1.8845	0.596333333	-2.470666667	0.4005	0.612666667	-0.588166667	-0.386	0.6715
NM_008305	-0.1745	-2.564666667	1.195833333	2.7685	-2.179	4.1285	2.352	0.1695	-2.153666667
NM_009791	-3.7495	-3.768833333	-1.935166667	-3.303166667	1.3615	0.498166667	2.398833333	-2.6215	0.527833333
NR_015491	0.072166667	-0.339166667	-1.237833333	-3.876166667	-0.233	0.996833333	0.205833333	-0.716166667	-0.002833333
NM_007826	-0.4815	-0.522666667	-0.033166667	-0.595166667	1.3475	0.208166667	2.108666667	-3.8475	-1.297333333
NR_029382	-1.120166667	-0.443666667	0.2445	-1.2795	0.4615	-0.515833333	-1.410666667	-0.841166667	-1.326666667
NM_175534	-2.3925	-1.831833333	-1.8335	-2.2285	-0.4125	0.7145	0.506833333	-0.056166667	0.018166667
NM_001190297	-2.23	-3.175	-2.738666667	-2.919	-0.437	-0.129	0.416666667	-2.336	0.007
NM_030184	-1.727833333	-1.194166667	-1.954166667	-0.053166667	-0.311	1.592166667	0.782166667	0.2885	-0.208833333
NR_110477	-0.251666667	0.099833333	0.324	0.783	0.05	-1.066666667	-1.9435	-1	-0.6695
NM_001044718	-2.859833333	-1.887	-1.7635	-0.936833333	-0.4015	0.4705	-0.102666667	-1.169833333	-0.426
NM_001161624	-1.018166667	-2.983	-0.875833333	-0.390166667	-2.3205	1.866166667	-0.657	-0.091833333	-3.062
NM_010319	-1.2165	-2.152166667	-0.754166667	-0.3835	-0.5575	1.089833333	-0.143833333	0.4095	0.1665
NM_001033258	-1.5055	-3.463333333	-1.240166667	-1.934833333	-0.4455	1.3435	-0.304666667	1.143166667	-0.302666667
NM_029617	-3.459166667	-3.854166667	-1.4985	-1.7915	1.1325	0.996833333	1.7345	-2.638833333	0.9115
NM_029270	-2.006833333	0.711166667	-2.305166667	-2.190166667	-1	2.089833333	1.935166667	0.478166667	0.466833333
NM_001252188	-1.827333333	-1.716666667	-0.199666667	-1.606666667	-1.445	0.681	-0.071666667	1.253666667	0.27
NM_013589	0.188666667	-1.239333333	1.056333333	2.014333333	-1.833	3.918333333	2.408666667	0.584	-1.356333333
NR_110354	-0.287833333	-2.055333333	-1.083833333	-2.4265	-0.561	1.388166667	1.041333333	1.461833333	0.741666667
NM_008767	-0.6405	-0.992333333	-0.5435	-0.405166667	0.174	0.059833333	0.409333333	-0.347166667	-0.478666667
NM_145519	-0.443166667	-0.512	-0.0365	-0.635833333	-0.3075	-0.004833333	-0.184333333	-0.099833333	0.218666667
NM_183115	-2.351166667	1.174166667	-1.1465	-2.141166667	0.2335	-0.7605	0.995166667	-2.730833333	-0.044166667
NM_001025103	-3.123166667	-3.465333333	-2.985833333	-2.3155	-0.162	-0.223833333	0.336333333	-0.095166667	0.105666667
NM_011076	1.7195	-1.374833333	-0.846166667	4.2415	-0.5155	0.7895	-0.016833333	2.702166667	-0.162166667
NR_027808	-1.7305	-2.811166667	-0.538166667	-0.742166667	-0.282	0.245833333	-0.0215	-0.356166667	-0.841833333
NM_172867	-1.247166667	0.380333333	-1.5505	0.8125	-0.2515	1.3135	0.094666667	1.131166667	-0.316666667
NM_028815	-2.389166667	-1.068666667	-2.1275	-2.5285	-0.578	0.3085	0.244666667	-0.839833333	-0.159
NR_029447	-0.790166667	-0.131666667	-0.264166667	-1.6565	-0.2185	1.6865	1.804	1.012833333	1.407
NM_001004468	-4.261333333	-3.887	-1.117666667	-3.587666667	1.062	0.269666667	0.035333333	-1.443	-0.974333333
NM_197959	-3.079	-2.717833333	-0.950333333	-1.860666667	1.45	0.298	2.4825	-3.206	1.0605
NM_008204	5.628333333	3.712	5.442	4.189666667	-1.8245	1.043	0.053	2.452666667	1.777
NM_009140	5.027	4.355666667	5.602	1.628	-1.9305	-4.466666667	-2.857333333	5.609	2.962
NM_010655	1.082833333	0.323833333	-1.895166667	-5.9745	0.711	3.699833333	4.037166667	2.967166667	4.1335
NM_172861	1.559	1.268	-0.782	-2.600666667	2.0655	3.187333333	3.140333333	2.901666667	2.563
NM_001199339	0.511666667	0.318666667	-1.768666667	-2.114666667	0.9715	2.23	2.669	1.572333333	2.606
NM_026468	1.052	1.6125	-1.636666667	-4.594333333	0.9715	3.799333333	4.641833333	3.616666667	4.3585
NM_026086	1.107833333	0.79	-1.768166667	-2.964166667	0.0765	3.049166667	2.852333333	1.733166667	3.521333333
NM_027181	1.368166667	0.95	-0.872166667	-2.544833333	0.1655	2.814833333	2.76	3.0565	3.097
NM_173449	1.359333333	1.718833333	-1.076666667	-3.094333333	0.802	1.858333333	3.208166667	2.018666667	3.438833333
NM_133354	1.966166667	1.727	-1.497166667	-4.5485	0.6155	4.113166667	4.235	4.005166667	4.428
NM_013851	-1.503	-0.762666667	-1.032	-0.774333333	-1.1965	-0.673	-0.480666667	-2.189666667	-1.203666667
NM_001167746	1.386333333	1.235833333	1.472	1.553	0.3875	-0.553	-0.703833333	0.587666667	-0.376833333
NM_134041	-3.346666667	-1.539166667	-1.709	-1.074666667	0.804	0.484333333	0.555166667	-2.003333333	0.155166667
NM_177683	-3.796333333	-2.2485	-2.294333333	-2.534666667	-0.4935	0.639666667	0.549833333	-0.160333333	0.206833333
NM_027032	-0.522666667	-0.626833333	-1.426	-0.723	0.1595	0.145333333	-0.182833333	-2.001333333	-2.259833333
NM_001130412	-4.0165	-4.408	-2.904166667	-4.611166667	-0.3275	-1.2285	-0.684333333	-1.595166667	-0.563666667
NR_004438	0.894833333	0.741666667	-1.213833333	-1.9945	0.666	2.967833333	2.930666667	2.268166667	2.982666667
NR_002875	1.884	2.086666667	0.089	-1.452	0.427	2.102	1.695	2.088333333	2.527333333
NM_175687	1.444666667	-0.692333333	-0.357	2.829666667	-0.415	-0.877666667	-0.507333333	-1.104333333	-1.739666667
NM_011770	0.6445	-0.345	-1.8145	1.0715	-0.6825	-1.121166667	-0.373666667	-0.5845	0.094666667
NM_175562	-0.742	-0.364333333	-1.397	0.389333333	-1.379	0.158333333	-1.046333333	0.575333333	0.794666667
NM_009127	-0.8785	-2.59	-0.789166667	-0.753833333	0.955	1.544166667	1.021	0.4935	-0.388
NR_028266	-0.456166667	-1.212833333	-0.519166667	1.695166667	0.601	0.067166667	-0.861833333	-0.625833333	-0.979166667
NM_001110337	-1.564666667	-5.730333333	-4.140333333	0.039666667	0.064	-2.448666667	-1.026	-1.505666667	-1.175666667
NM_001033405	1.372833333	4.2855	0.262833333	2.6645	1.198	-0.2295	2.110166667	-3.3645	-1.414833333
NM_175488	-0.281	0.554666667	-1.505666667	-2.418666667	0.8465	0.773333333	0.806333333	0.935666667	1.954666667
NR_001460	2.491	2.783	-1.184333333	-3.235666667	1.451	2.694333333	3.871333333	1.784	2.931
NR_027944	2.044833333	0.917333333	-1.033833333	-2.630166667	-0.2655	3.289833333	2.515	1.753166667	1.669666667
NR_033398	1.634166667	0.943	-1.783833333	-3.351833333	0.131	2.171166667	2.583	1.0665	2.094666667
NR_045056	-0.551833333	-0.193166667	-0.091166667	-0.9015	0.0525	-0.7895	-0.863833333	-1.019166667	-0.841833333
NM_001291054	-1.8415	-1.954333333	-1.009833333	-1.5305	-0.2795	1.045166667	0.405333333	-1.806833333	0.073666667
NM_001159549	-1.854	-0.7185	-0.610666667	-0.272666667	0.0115	-1.732	-0.986166667	-0.640333333	-0.494833333
NM_153137	-1.871	-2.765333333	-0.905	-1.481666667	-2.0685	-0.799666667	-0.647333333	-1.101333333	-0.855333333
NM_054054	0.8855	1.269	-2.2615	0.734833333	0.938	0.7835	1.248333333	0.129833333	0.969
NM_026854	-1.561	-1.144	-0.714666667	-1.768	0.294	-0.280666667	0.148	-0.148333333	0.010333333
NM_028536	-4.740166667	-2.863666667	-3.030166667	-2.511833333	0.6995	0.749833333	0.393333333	-1.144166667	0.068666667
NM_001162896	-0.681333333	-1.9175	-1.159	1.270666667	-0.129	-0.663	0.1005	-1.782666667	-1.5695
NM_181584	-2.785833333	-1.495833333	-2.109833333	-3.224166667	-0.695	-1.041833333	-0.297833333	-1.405833333	0.1885
NM_144926	-0.792333333	-1.009333333	-0.403333333	0.719	-2.03	0.845666667	0.704666667	-1.711333333	-0.908
NM_026410	-2.692166667	-1.7045	-1.8535	-1.731833333	1.2205	0.932833333	1.6175	-2.636833333	0.530166667
NM_010593	-1.554166667	-0.949666667	-1.447166667	0.885833333	1.758	-0.576166667	0.641	-2.8335	-1.852666667
NM_001144855	-2.593666667	-2.704	-3.03	-1.649333333	-0.397	-1.117666667	0.154333333	-3.104	-0.869666667
NM_153564	6.379	7.382666667	4.425333333	5.909333333	-0.1555	-4.28	-1.888	-1.506333333	-0.936666667
NM_001015039	-4.948166667	-8.166833333	-2.589833333	-3.736833333	-2.861	-1.2385	-1.448833333	-0.965166667	-0.7835
NM_009909	-0.586333333	-0.571166667	-1.201	-0.298333333	0.1465	-0.189	-0.816166667	-1.117333333	-0.875833333
NM_175493	-2.820833333	-0.392833333	-0.3715	-1.3595	0.631	-1.714166667	-1.034166667	-0.191166667	-0.9975
NM_001173500	0.057833333	0.854666667	0.315166667	-0.3105	0.0255	1.3085	0.002333333	0.7225	0.233666667
NM_133871	3.441666667	6.057666667	0.948333333	3.484666667	0.432	-3.088	-0.330666667	-5.414666667	-1.211666667
NR_106194	-1.484333333	-2.901333333	-1.053333333	-1.086	-0.7605	-0.957	-0.316666667	0.876	0.737666667
NM_001290414	-0.105666667	-2.797833333	-0.863666667	-0.295333333	-0.4815	1.322333333	1.093833333	-0.817666667	-1.373166667
NM_001081656	-2.7105	-2.708	-2.216833333	-2.591833333	-0.533	0.559833333	0.048333333	-2.274166667	-0.599333333
NM_001081280	-2.451	-3.156333333	-2.057666667	-1.174	-1.08	0.447	0.359333333	-0.535	-0.449333333
NM_011211	-0.8765	-0.409333333	-1.072833333	-1.755833333	-0.7075	1.005833333	0.93	0.8545	0.737
NM_001252530	-4.6835	-6.978	-4.5395	-2.467833333	-1.7935	-0.340166667	0.573	0.6185	0.212
NM_029525	1.795333333	1.2915	-0.959333333	-2.844	-0.037	2.316333333	2.4055	2.420666667	2.739833333
NR_027870	0.286166667	0.8375	0.1055	0.010833333	0.792	0.493833333	0.991833333	-0.5655	-0.427833333
NM_007906	0.0665	-1.370333333	-1.1735	-1.234833333	2.137	0.594166667	1.001666667	-1.749166667	-1.268
NM_177353	-0.837833333	-4.237333333	-0.4505	-0.515833333	-1.2145	0.302833333	-0.417	-1.335833333	-1.445333333
NM_148933	-1.105	1.6215	1.566666667	0.8	2.494	0.900666667	0.2575	-2.675	-0.012166667
NM_001142647	-3.6945	-1.438	-3.3955	-1.5755	-0.3695	-0.116166667	-0.119333333	-2.471166667	-0.588333333
NM_009621	-0.655833333	-1.001666667	-0.197166667	0.224166667	0.3215	0.250166667	0.639	-1.834166667	-2.267333333
NM_019699	-1.152833333	-2.410333333	-0.711833333	-1.459833333	2.801	-0.677166667	0.719	-2.6445	1.073666667
NM_027526	-3.046333333	-3.472	-1.430666667	-0.641	-1.2965	-0.274333333	-0.287666667	-0.238666667	-0.313333333
NM_153788	-2.370166667	-0.992333333	-0.7295	-0.340833333	2.1975	0.8555	2.187333333	-2.400833333	-1.816666667
NM_001159901	1.700166667	0.077166667	-0.8865	2.9235	1.636	0.841833333	1.813833333	-1.5695	-1.2925
NM_146208	-4.089333333	-3.049666667	-2.018333333	-1.987333333	1.7425	0.584333333	1.961666667	-3.392333333	0.852333333
NM_001293560	-0.038833333	-0.495833333	-0.482833333	-0.241166667	0.3255	-0.917833333	0.5775	-0.0335	-0.174166667
NM_001039061	-1.0015	-0.374666667	-0.451166667	-0.8315	-0.3755	0.1125	-0.155	-0.867166667	-0.426
NR_038091	0.167833333	0.856666667	0.102166667	-0.300833333	0.5495	-0.281833333	-0.156	-0.547833333	0.636
NR_015551	0.108833333	0.033	0.9685	1.003166667	0.403	-0.233166667	0.029333333	-0.5745	-1.142333333
NM_173424	-0.618	-0.7665	-0.071666667	0.104666667	-0.463	-0.263666667	-1.2445	-0.108	-0.8315
NM_001008427	-0.324166667	0.213666667	-1.4975	-2.1725	0.0465	-0.490166667	-0.031333333	-1.734166667	-0.036
NM_011161	0.5025	-0.5425	1.919166667	2.028833333	-1.0005	-0.181833333	-0.4275	0.261166667	0.466166667
NM_183025	-1.437666667	-1.6245	-0.930666667	-0.460333333	-0.3395	-0.075333333	-0.1525	0.052333333	-0.681833333
NR_104582	-3.208166667	-1.334833333	-1.034166667	-1.255833333	-0.819	-0.2715	-1.110833333	-1.767166667	-1.2975
NM_145209	4.3405	6.570333333	1.544166667	4.406166667	1.127	-2.354833333	-0.92	-3.999166667	-2.145
NM_009445	-2.409166667	-3.1015	-1.630833333	-2.5735	0.852	0.979833333	1.742166667	-2.5965	0.8475
NM_030203	-3.175333333	-2.1725	-2.768666667	-1.622333333	-0.3545	-0.945666667	0.0425	-1.543666667	-0.748166667
NM_001287179	-3.478333333	-3.813166667	-1.137	-2.283333333	1.535	0.630333333	1.944833333	-3.071333333	0.846166667
NM_011133	-3.740833333	-3.358333333	-2.304833333	-3.113833333	0.284	0.719833333	0.029666667	-1.342166667	0.442666667
NM_001008502	-2.262666667	-2.108166667	-1.813333333	-2.841333333	0.3045	1.381	0.306166667	0.762666667	0.4055
NM_001113379	-0.406666667	-1.4855	-0.372666667	2.212333333	2.9845	0.433	0.1335	-2.038	-2.664166667
NR_040265	0.732666667	0.336333333	0.462333333	1.472	-0.6925	0.017666667	-0.893	-0.401333333	0.164333333
NM_008377	-1.925666667	-2.223	-0.836666667	-1.103333333	-0.558	0.272666667	0.934333333	-1.574666667	-0.281
NM_021308	0.027	1.042166667	0.807666667	-1.782666667	0.0855	-0.697333333	-0.281166667	1.306	1.3605
NM_008483	-1.092666667	-1.8795	-0.451666667	-0.581333333	0.0945	0.623	2.023166667	-1.691333333	-1.072833333
NM_133955	0.776	1.917	1.518666667	2.058333333	0.892	-0.424333333	0.204	-1.034333333	-1.549
NM_011812	-0.803833333	-1.749833333	-0.4215	-0.000166667	0.8185	-0.240166667	0.6385	-0.9995	-2.3935
NM_027495	-3.665	-3.332333333	-2.285	-2.809666667	1.2835	-0.081666667	0.159333333	-1.421333333	-0.063333333
NM_001309446	-3.019	-1.285166667	-2.469	-1.575666667	-0.4655	0.415	-0.3795	-0.885	0.589166667
NM_028022	-1.361333333	-0.772166667	-0.933	-1.393	-1.3485	1.083333333	0.6035	1.312333333	0.0915
NM_133249	0.259	1.406	-1.884666667	0.678333333	2.0185	-0.008666667	0.538666667	-2.871	-0.505
NM_183116	-1.299166667	-1.719	-1.799166667	-1.555833333	-0.166	1.4315	1.238	0.2175	-0.025
NM_026185	-1.501166667	-3.999	-1.5945	-2.6325	-2.1065	0.134833333	0.773333333	-0.840166667	0.798333333
NM_178609	-5.1415	-3.437166667	-2.267833333	-2.294833333	1.225	0.631166667	1.486166667	-3.9675	0.5515
NM_007708	-3.0885	-3.455	-1.236833333	-0.798833333	0.28	1.122833333	1.171666667	-3.2825	-0.293666667
NM_130867	0.162666667	-2.188833333	0.455333333	1.801	-1.7405	2.986333333	1.619166667	-0.287666667	-1.449833333
NM_001033378	-0.0795	-0.129	-1.4075	-1.813166667	-0.1335	1.3965	1.632666667	-0.142166667	1.066666667
NM_153534	-0.958	-3.689333333	-1.291333333	-2.538	-1.4915	3.127666667	1.663666667	1.617666667	1.687
NM_153553	-3.605666667	-4.700666667	-3.512666667	-1.558333333	2.053	-0.294666667	0.179333333	-4.046	-1.815
NM_019686	0.320833333	-1.5545	-0.2105	-2.149166667	-0.2625	1.312833333	2.3725	1.280833333	1.5425
NM_016845	-2.031333333	-1.552333333	-1.713	-0.483333333	-0.87	-1.148333333	-1.167333333	-1.503666667	-1.671333333
NM_007997	-2.869666667	-0.782166667	-0.841666667	-0.693333333	0.6015	0.386	0.453166667	-1.357333333	0.073166667
NM_026348	-0.829	-1.557833333	-1.487	-1.656666667	0.5745	0.939333333	1.124833333	0.062333333	0.900166667
NM_008279	-2.0185	-1.085166667	-1.897166667	-1.436166667	2.0085	0.224833333	1.599166667	-3.382166667	-1.976166667
NM_027641	-1.045333333	-2.450666667	-0.411333333	-0.044333333	-0.5415	0.101	0.129	-1.164666667	-0.717666667
NR_028279	-2.447	-1.935666667	-0.682333333	0.451333333	-1.3305	-0.853666667	0.449333333	-1.114333333	0.305
NM_172823	-2.702166667	-1.514333333	-1.761166667	-0.523833333	-0.3215	0.808166667	-0.104	0.563166667	0.239
NM_001277182	0.333333333	4.543333333	-1.014333333	2.397333333	1.1985	-2.507	-0.161333333	-5.770666667	-2.512666667
NM_001163268	-3.5865	-4.618333333	-3.1795	-2.857833333	-1.427	-0.128166667	-0.316333333	-2.160166667	-0.387333333
NR_045448	-1.586166667	-2.158333333	-2.488166667	-1.827166667	0.4045	0.539833333	0.200666667	-0.7315	-0.056666667
NM_001113283	-4.396666667	-3.148666667	-3.592666667	-2.884666667	-0.531	0.451	1.144333333	-3.351666667	-0.519666667
NM_145577	-0.946833333	-0.711333333	-1.1295	-0.993166667	-0.2235	0.001166667	-0.02	-0.972833333	0.189
NM_025339	-0.251	-0.247	0.568666667	-0.188	0.352	0.171	0.474666667	0.729666667	0.643333333
NR_110499	-0.0265	-1.107166667	0.930833333	2.1665	0.14	-1.820833333	-4.011833333	-1.844166667	-1.883166667
NM_001045525	-0.026166667	-0.5295	-0.472166667	-1.104166667	-0.137	1.147166667	0.717166667	1.410166667	0.276833333
NM_008652	-2.1725	-1.612166667	-1.898833333	-1.894833333	0.96	1.402166667	1.166166667	-3.0415	0.4345
NM_001289683	-0.0705	-2.716166667	-1.0285	-1.897166667	0.432	-0.1495	0.365833333	-0.503166667	1.088166667
NR_045447	0.2545	0.368166667	-0.425166667	-2.019166667	-0.0965	0.459166667	1.113166667	0.036833333	1.0975
NM_001271603	5.533166667	7.011	4.207833333	4.651166667	5.477	-0.890833333	0.171	0.072166667	-0.173
NM_001024539	-1.743	-3.721833333	-1.777	-1.668333333	-1.067	1.997666667	0.8145	0.405	-0.1665
NM_001204167	1.921333333	1.215333333	-1.097333333	-3.413	-0.1735	2.342666667	0.280666667	3.101	3.004333333
NM_009425	5.171166667	4.747833333	0.767166667	5.904166667	-0.271	-0.726166667	-0.328833333	-1.729833333	-0.652166667
NM_026139	-1.241333333	-1.339166667	-1.623	-0.67	0.0005	1.329666667	1.582166667	-0.214666667	-1.061166667
NM_153511	2.5725	3.2945	4.313833333	1.8065	-0.511	0.601833333	0.264833333	0.525833333	0.632833333
NM_001271591	0.575666667	-0.448166667	0.956	2.000333333	0.1185	-1.684666667	-3.0755	-1.158	-1.263166667
NM_010478	3.162666667	3.617	1.603666667	2.518	1.626	-0.121	0.646666667	0.373666667	-0.232333333
NM_030239	-2.135166667	-3.4995	-2.988166667	-2.4375	-0.627	-1.185833333	0.005833333	-1.5565	2.3305
NM_025866	-3.9195	-2.810166667	-1.830833333	-2.1025	0.8165	0.633166667	1.0305	-2.347833333	0.296166667
NM_001002898	-0.413833333	1.986833333	-0.5265	-1.1755	-0.513	0.759833333	1.8595	-1.493166667	1.7035
NM_016671	-0.403	-2.597666667	0.056333333	0.252	1.487	0.488333333	-0.202	-0.256666667	-2.096
NM_175168	-1.089833333	-1.942833333	-0.107833333	0.989833333	-1.149	2.377833333	1.852833333	-0.592166667	-1.1455
NM_001161431	2.261666667	1.133	-1.156666667	-3.193666667	-0.299	2.071666667	-1.059666667	2.775666667	2.832666667
NM_009137	5.785	3.7065	5.305666667	4.569666667	4.7655	-3.882666667	-1.9425	-1.746	-1.727166667
NM_009114	-0.601	0.267	0.763333333	1.479333333	2.9005	-6.845666667	-2.723333333	-7.541	-4.095
NM_009892	-1.330166667	0.171166667	0.557833333	1.744833333	5.327	-8.547833333	-3.5985	-8.396833333	-4.604166667
NM_011578	0.176166667	-1.637666667	-0.0535	0.095833333	0.0335	0.361166667	0.389666667	-0.612166667	-1.394666667
NM_001163290	-0.9615	-0.216166667	-0.160833333	-0.958833333	-1.5455	-0.050833333	0.654833333	-0.8895	0.1755
NM_028006	-1.539166667	-1.6835	-0.9815	-1.908833333	0.0275	0.697166667	0.4465	-1.8235	0.013833333
NM_029249	-2.8045	-3.0085	-1.1185	-1.794166667	1.105	0.4125	1.318833333	-1.9415	0.261833333
NM_026116	-2.098666667	-1.11	-1.316	-1.095666667	-0.5	-0.247666667	0.076333333	-0.031666667	-0.468666667
NM_009150	-2.161333333	-1.612833333	-2.017666667	-1.533666667	-0.225	-0.928666667	-0.200833333	-2.369333333	-0.365166667
NR_126544	-0.684166667	-0.843833333	-0.214833333	-1.785166667	0.153	0.5005	0.191166667	0.953166667	0.501833333
NM_010016	1.980166667	0.091166667	3.4875	0.246166667	-1.0385	-0.6765	-1.184166667	3.140833333	3.170833333
NM_026516	1.1755	1.543333333	1.853166667	1.5785	-0.153	0.453166667	0.351666667	-1.8965	-2.745333333
NM_173008	0.674666667	0.656	-0.304666667	3.092	1.452	0.962333333	1.116	-1.476666667	-0.491
NM_001081387	1.765	1.025666667	-0.726666667	-2.306666667	-0.1435	2.240333333	0.252666667	2.616333333	2.353333333
NM_198299	-0.966666667	-0.583666667	-1.060666667	0.462	-0.7025	1.121333333	0.389333333	-0.190666667	-0.501
NM_001033039	-0.243333333	-0.974833333	-0.069666667	-0.725666667	0.5355	-0.129	0.556166667	-0.534666667	0.3025
NM_177630	-0.4855	-0.5165	-0.482833333	-0.175833333	0.2795	-0.2865	0.609833333	-0.619833333	-0.442166667
NM_001037923	-1.2735	0.6845	-1.1765	-0.2145	0.5225	-1.253166667	-0.113833333	-0.066166667	0.652833333
NM_178793	-0.374666667	0.3865	0.488666667	-1.082333333	-0.4005	1.771666667	1.501166667	-0.271333333	0.4305
NM_001045540	2.614333333	5.054166667	-0.766666667	3.516666667	-0.6225	-0.443	-0.397166667	-1.656666667	-0.595833333
NM_029352	-0.876833333	-2.905333333	-1.712166667	-0.669166667	-0.507	2.621166667	1.571	-0.022833333	-0.067333333
NM_177869	-0.748833333	-1.176833333	-1.5875	-1.028833333	0.774	0.386166667	0.6965	-1.3115	-0.198833333
NM_001199153	-2.453833333	-4.5215	-3.066166667	-0.103833333	-2.0235	-0.459833333	0.1315	-1.351833333	-1.526166667
NM_001081679	-2.036166667	-3.671833333	-0.886833333	-0.165833333	-0.827	0.380166667	0.3225	-0.962833333	-1.096833333
NM_028039	-3.9145	-3.239666667	-2.6735	-2.9415	1.1715	1.003166667	2.075	-3.298833333	1.571666667
NM_030159	-2.825833333	-3.3165	-0.542166667	-2.288166667	1.399	0.434833333	1.695833333	-2.2505	0.410833333
NM_030188	-2.275833333	-1.228333333	-2.481166667	-1.993166667	0.3935	0.103166667	-0.162	-0.530166667	0.143
NR_106187	0.268833333	-1.321666667	-0.0345	-0.941166667	0.4215	1.427166667	0.704333333	0.9015	0.573666667
NM_028808	0.712333333	0.216	-1.038666667	1.808666667	-0.4815	-2.067666667	0.178	-1.379	3.282
NM_011141	3.212666667	3.333333333	-1.529	4.756	-0.121	-0.290666667	-0.632	-2.916666667	-2.610333333
NM_012012	-3.1585	-3.784833333	-2.4235	-2.079166667	0.558	0.8695	0.497833333	-2.758166667	0.490166667
NM_080850	-2.643333333	-2.174666667	-1.102666667	-1.875666667	-0.0055	1.067333333	-0.317333333	-2.071333333	-0.053333333
NM_010345	-0.328666667	-2.282333333	0.539	1.398	-1.425	3.391	2.454	-1.361333333	-1.792666667
NM_001168403	-2.061833333	-2.363666667	-1.9155	-0.2975	0.888	0.1645	-0.327333333	-1.7175	-1.261333333
NM_175163	-0.441333333	-1.489166667	0.205666667	-0.626333333	-0.2155	0.1	-0.229166667	-0.098333333	-0.5915
NM_030139	-1.431833333	-1.453333333	-0.864166667	-2.406166667	-0.072	0.0935	0.248333333	0.084166667	0.438
NM_177868	0.760666667	-0.258	-0.882333333	1.562666667	-0.09	1.55	0.260333333	2.316333333	0.774666667
NM_020028	-0.474666667	-0.435666667	-0.271666667	0.58	-0.064	-0.517333333	-0.440666667	-3.252	-1.731333333
NM_027571	-0.6295	-1.308166667	-3.283166667	1.1585	0.851	-1.8435	0.981166667	-1.866833333	3.3975
NR_027858	-3.329666667	-3.860666667	-3.270666667	-1.385	-2.1665	-0.387333333	-1.023666667	-0.955	-1.206333333
NM_027100	-1.726833333	-1.342	-2.325833333	-1.998833333	-0.0925	0.036833333	0.436666667	-0.2615	0.631666667
NM_001002786	-1.113	-4.1515	0.702333333	2.502333333	-2.268	-1.509	-2.018166667	2.064666667	-2.635166667
NM_008729	-1.645666667	-1.9215	-1.247333333	1.061	1.3255	-3.336666667	-2.148833333	-6.095	-4.473833333
NM_030701	4.663833333	5.620833333	5.0425	3.3455	1.321	-2.1325	-2.1585	-1.812166667	0.023833333
NM_139303	-3.729666667	-2.998333333	-1.689	-2.905333333	0.516	0.862	0.981333333	-2.294666667	0.359666667
NM_206958	-0.405	-0.659666667	0.044666667	2.551333333	-1.709	0.966666667	1.322333333	-0.351	-2.215666667
NR_027827	-2.911666667	-1.171833333	-2.609	-3.342333333	-0.3875	-0.042666667	0.130833333	-0.899	0.832166667
NM_001162943	-2.869833333	-3.397166667	-2.195833333	-2.4075	-1.6155	1.090166667	0.914833333	0.031833333	0.463833333
NM_009251	7.346833333	8.771333333	3.788833333	7.656166667	2.2995	1.639166667	1.562	-1.252166667	-0.621333333
NM_009977	3.912833333	5.5925	1.316166667	4.471833333	3.2725	-1.204833333	-1.293833333	-0.687166667	-0.289833333
NR_015498	-1.688666667	-0.702333333	-0.860666667	-1.249	-0.033	-0.670333333	0.118	-1.452	-1.046
NM_028713	-1.729833333	-0.647166667	-0.320166667	-0.0135	-0.06	0.328166667	0.577166667	-0.6575	-0.092833333
NM_001252532	-1.324333333	-0.079666667	-0.544666667	-0.130333333	-0.1895	-0.614	-0.724666667	-0.768666667	-0.867666667
NM_001204983	0.361333333	0.499333333	0.737	1.008666667	-0.479	-0.167333333	0.148	-0.751	-0.899
NR_045420	-0.08	0.163	0.849	-1.093	-0.2235	-0.036666667	0.930333333	0.360666667	1.384
NM_013825	1.685333333	4.295166667	1.457	0.492666667	0.5545	1.214666667	1.3865	-0.803333333	-0.251166667
NR_027784	-1.463166667	0.271833333	0.1085	0.773166667	0.0885	-0.176833333	-0.820166667	-0.6575	-0.933166667
NM_001286422	-1.3355	-4.531166667	-1.245833333	-0.186833333	-1.352	0.969833333	0.254166667	0.2565	-0.150166667
NM_011435	1.748833333	1.645666667	1.6535	1.761166667	1.6875	2.628833333	2.734	1.657833333	0.659666667
NM_008198	5.110666667	7.680333333	3.415666667	4.766666667	0.559	-0.678333333	-0.152666667	-1.661333333	-0.171
NM_172631	-1.398	-0.9245	-0.945333333	-0.124666667	-0.3665	1.708666667	1.159166667	0.364	0.678833333
NM_153574	-2.950333333	-1.570666667	-1.367333333	-3.232666667	-0.8205	1.204	0.508333333	-0.875	-0.588
NM_012009	-2.320333333	-1.203166667	-2.838666667	-1.888666667	-0.3465	-0.748	0.185166667	-2.021666667	-0.326833333
NM_001302532	-0.709333333	0.417166667	-2.119	1.244333333	-0.1385	-2.384	-0.7995	-2.591333333	-1.582166667
NM_153388	-2.536833333	-3.919666667	-0.2165	-2.5415	0.4975	0.546833333	0.428333333	-0.8035	-1.672333333
NM_028572	-0.104833333	-1.309166667	0.176833333	2.290833333	-1.165	2.236833333	1.6465	-1.3075	-1.686833333
NM_171824	-0.9035	-1.659166667	-0.353166667	-1.623833333	-0.3195	2.3095	1.330166667	2.578833333	3.0375
NM_009910	-3.2355	-4.511833333	-4.0155	-2.5725	-3.376	0.449833333	0.1835	-2.644833333	-0.180833333
NM_008230	5.841	3.6545	3.93	5.467	-0.592	-3.163	-1.562166667	-3.257666667	-2.1175
NM_177889	-1.066333333	-0.9595	-0.252666667	-1.341666667	-0.066	-0.563333333	-0.547833333	-0.573	-0.554833333
NR_106192	-0.338166667	-0.2375	0.585166667	1.3135	-0.2675	0.8555	0.135166667	0.672166667	0.263166667
NM_009871	-0.7485	0.486833333	-0.4595	0.3475	0.9065	-0.1255	-0.3755	-0.904166667	0.3385
NR_045840	1.585166667	1.781666667	2.169166667	0.362833333	-0.2845	-1.121166667	-0.759	0.021833333	-0.755333333
NM_001033042	-1.857333333	-1.797666667	-2.166	-2.343	-0.1025	-1.259333333	0.357333333	-2.692	-0.727333333
NM_207204	-0.732166667	-2.561166667	-0.883166667	-0.002166667	-0.9775	0.4565	-0.284166667	-0.486166667	-0.1685
NM_153319	-1.272333333	-2.741666667	-1.023333333	-0.654666667	-0.1685	-0.128	0.552333333	-2.070333333	-0.942333333
NM_009792	-0.1175	-2.824833333	-0.150166667	-0.3485	1.1575	0.014166667	0.261166667	-2.4965	-0.457166667
NM_199241	0.184833333	-0.808666667	1.797166667	-0.198833333	1.6295	-0.467833333	-0.511	1.615833333	1.658666667
NR_045750	1.278333333	2.354833333	-0.201666667	2.749666667	0.44	-1.192666667	-1.054833333	-2.078	-1.629166667
NM_010065	-0.194833333	-1.899166667	-1.1755	-1.536166667	0.182	1.076833333	0.464833333	1.977833333	0.929166667
NM_172603	4.495833333	5.598	1.101833333	4.724166667	0.1265	-1.881166667	0.117666667	-2.666833333	-1.541
NM_172756	-3.007833333	-3.704666667	-1.776166667	-2.982166667	1.1215	0.748833333	0.891666667	-3.1805	-0.004666667
NM_001123371	4.255833333	4.673666667	2.4645	3.732833333	0.891	-0.3445	0.467666667	-1.129833333	0.069333333
NM_153535	-0.243833333	-1.267	-0.453166667	-0.664166667	0.503	0.3525	0.778333333	-0.6065	-0.436333333
NM_008744	1.120833333	0.221833333	0.908833333	1.5295	-0.171	1.180166667	0.388166667	0.377833333	-0.3905
NM_033606	0.4065	-0.739166667	0.219166667	1.410166667	-0.189	0.2615	-0.2365	-0.330833333	-0.7945
NM_153502	-1.194833333	-1.045	0.0145	-0.041833333	-0.282	-0.493833333	-0.243666667	-1.356166667	-0.708666667
NR_027905	-1.6755	0.698666667	-0.483833333	-2.0025	0.7405	-1.5675	-1.109666667	-1.560166667	-0.464666667
NM_134130	-0.3525	-0.3135	-0.5185	-0.468833333	-0.393	1.0095	1.047833333	1.201833333	0.0015
NM_172256	-0.6355	-1.1865	-1.535166667	-1.161166667	-0.3925	0.172166667	0.504166667	-0.715166667	0.310166667
NM_001101475	1.191333333	5.090666667	-0.729666667	2.575	0.1015	-0.862666667	-1.250666667	-2.037	-0.945
NM_001177666	-1.6325	-1.525166667	-0.7535	0.105166667	2.784	0.486833333	0.696833333	-0.857833333	-0.801833333
NM_007955	-1.725	-1.681833333	0.405	-1.533333333	-1.481	-0.429	-0.6085	-0.871666667	-0.4675
NM_023500	-2.427666667	-2.592666667	-1.204666667	-1.415666667	-0.4285	-0.152333333	-0.306333333	0.783	-0.693
NM_018827	-0.543666667	-0.262666667	1.262333333	2.22	-0.1795	2.982333333	2.134666667	0.566	0.677333333
NM_008883	-2.011333333	-2.904	-0.900666667	-2.029	-0.103	-0.705	-0.104	-1.100666667	-0.623
NM_175750	-0.549166667	-3.4255	0.548166667	1.493166667	-0.3345	-0.275166667	-0.7005	0.831166667	-0.443166667
NM_029523	-1.768166667	-2.770333333	-1.833166667	-4.602833333	1.5965	1.681166667	3.169333333	-1.0995	1.896666667
NM_028277	-1.151666667	-5.493666667	-3.213	-1.925	-0.5	1.162666667	0.754	0.038666667	1.475666667
NM_175362	-3.055	-2.2865	-1.421	0.874333333	-1.369	0.355333333	1.569166667	-4.422333333	-3.546166667
NM_001194940	-0.867166667	-1.776833333	-0.243166667	1.346833333	-1.5505	1.9835	1.451166667	-0.8925	-1.952833333
NM_010588	-1.200833333	-4.212833333	-1.6365	-1.4905	-2.8695	1.196166667	-1.5915	1.609166667	-1.1575
NM_001310602	-0.8685	0.2075	-1.087166667	0.305833333	-0.974	-2.893833333	-1.5225	-3.007166667	-1.9765
NM_001303244	7.988333333	7.656666667	6.348666667	4.903333333	-0.6715	-1.588666667	-0.503333333	-1.127333333	-1.348
NR_132106	7.425666667	7.727	6.581333333	6.920666667	0.049	-0.013	-0.475666667	1.559666667	0.117
NR_033551	-0.346	-0.657166667	0.537666667	0.544666667	-0.7055	-0.030666667	-1.327833333	0.208	-0.613166667
NM_001195088	-2.441333333	-1.108166667	-1.106	-1.850666667	0.871	-1.142333333	-0.1005	-2.330333333	-0.748166667
NM_001007570	-2.072833333	-1.568	-1.0755	-2.7965	-0.805	-0.733166667	-0.958666667	-0.7925	-0.322333333
NM_207655	-0.2065	-0.625666667	0.7555	0.7395	-0.742	1.415833333	1.723	-0.268833333	-0.869333333
NM_016907	-1.588	1.2735	-1.188333333	-1.504333333	3.029	0.004666667	0.1765	0.717666667	1.4685
NR_045309	-2.747	-0.586166667	-3.314333333	0.800333333	-0.4505	-0.319666667	-0.063833333	-1.661333333	-1.5255
NM_178877	-1.151666667	-1.8715	-0.660666667	0.347	-0.7005	1.945666667	1.250833333	0.327666667	0.4385
NM_001159559	-2.010166667	-1.650666667	-1.509833333	-1.609833333	-0.166	0.530833333	0.313	-0.5895	-0.346666667
NR_030547	4.509	5.461	3.037333333	3.614	1.2095	2.005666667	2.258333333	1.257	0.636
NM_008772	-2.688666667	-2.147666667	-1.745666667	-1.658333333	3.3375	0.027	1.108	-3.433333333	-2.46
NR_045963	-1.126666667	-2.155333333	-0.627333333	-0.853333333	0.367	0.102666667	0.197666667	-0.807	0.029333333
NM_001080557	-2.696333333	-1.052333333	-1.970333333	-1.731	-0.539	-1.217333333	-1.216	-1.621333333	-1.523666667
NM_198011	-1.535333333	-0.459	-0.405666667	-1.027666667	-0.158	-0.057333333	0.485666667	-0.568666667	-0.296
NM_011176	-1.262833333	-1.344666667	-1.1125	0.433833333	-1.061	0.561833333	0.180333333	-1.3705	-1.562666667
NM_001122998	-1.3275	-1.5585	-0.798166667	-1.675166667	0.478	0.437833333	0.811166667	-0.376833333	-0.130833333
NR_003293	-3.0235	-2.7875	-0.8245	-1.966166667	0.115	-0.572833333	-0.600166667	-0.905833333	-0.526166667
NM_183286	-2.1125	-1.5525	-0.700833333	-2.125166667	0.144	0.5055	0.330166667	-1.058833333	0.230833333
NM_001024928	-3.8165	-0.596166667	-2.161166667	-2.351166667	0.211	-0.174166667	0.065166667	-0.233833333	0.022166667
NM_001105245	0.148833333	-1.876833333	0.1555	1.830833333	-1.542	2.9155	1.844166667	-1.0055	-1.4475
NM_029935	1.424	0.662666667	0.370333333	3.433333333	-1.6515	-1.055666667	0.883	-1.644666667	-1.377333333
NR_002862	-1.404	-1.227	-0.324666667	0.408333333	0.8015	-2.329	-1.561	-2.215	-1.279666667
NR_045884	-1.656166667	-2.6825	-1.523833333	0.772166667	1.5355	-0.2735	-1.130166667	-2.341833333	-2.646833333
NM_183185	1.036	-0.292666667	-1.406333333	-1.987666667	-0.6925	0.947333333	0.995666667	0.259333333	0.838333333
NM_001033874	-0.4275	-2.538166667	-1.481833333	-2.0885	1.782	0.7195	0.9445	-0.9665	-0.182166667
NM_054044	-0.071666667	-1.6745	0.324333333	1.208	-0.7105	2.188	1.374166667	-0.760666667	-1.3895
NM_029509	1.073833333	5.100333333	-1.000833333	2.4535	-0.46	-1.879833333	-1.736	-1.472833333	0.477333333
NR_003967	3.7295	1.957666667	0.4775	-0.877833333	0.3055	2.943166667	2.713333333	0.3245	1.208
NM_001252442	-1.428833333	-2.727833333	-0.4845	1.209833333	-2.0305	1.421833333	1.266166667	-1.623833333	-2.792166667
NM_008620	6.384833333	9.796	2.029166667	6.953166667	0.5065	-2.7065	-1.527333333	-1.8865	-0.133666667
NM_139198	-0.602	2.862333333	-0.709666667	2.444333333	0.2365	-4.433333333	-0.950666667	-5.276333333	-2.217666667
NM_010720	8.521833333	4.712166667	3.791166667	9.459833333	1.3275	-1.7495	-1.1195	-1.4355	-0.973833333
NM_001163064	-0.573666667	-0.088833333	-0.847666667	-0.476666667	0.454	0.097	-0.397166667	-0.096333333	0.230833333
NM_001198894	-2.087833333	-0.0525	-1.238833333	-0.480166667	0.747	0.2665	2.250166667	0.752166667	0.956833333
NM_021424	-4.0235	-2.310166667	-2.968166667	-2.058166667	0.302	-1.503833333	-0.3785	-1.564833333	-1.717833333
NR_024720	-1.713666667	-1.512333333	-1.113333333	-1.755666667	0.333	-0.181666667	0.538333333	-2.327333333	-0.775666667
NM_177545	-0.628833333	-2.563833333	-0.429166667	-1.3945	-0.9175	1.455833333	0.0085	0.965833333	0.109833333
NM_181588	-0.874666667	-4.504166667	-2.289666667	-1.060666667	0.6885	0.545333333	-0.467833333	-0.938333333	-0.485833333
NM_011943	-2.3895	-1.481166667	-3.985166667	-2.7725	0.847	0.703166667	0.906833333	-0.166833333	0.258166667
NM_001002897	-1.588166667	-3.650666667	-1.688166667	-1.553833333	1.6425	1.0565	-0.262	0.248166667	-0.260666667
NM_001005423	-0.021	3.358666667	1.569	1.521666667	-0.8275	0.941	0.348333333	-1.883333333	-2.015
NM_025806	-1.4175	5.798	-0.021833333	-0.556166667	2.2	-3.5285	-1.096666667	-4.420833333	-1.597333333
NR_046157	-2.536166667	-5.085166667	-3.397833333	-3.095166667	-0.9135	-0.1425	1.0245	-0.961166667	-0.0545
NM_175648	3.383333333	5.863666667	-0.031	4.188333333	-0.985	-2.375666667	-1.297	-2.948666667	-1.582333333
NM_175391	5.7265	1.579666667	3.790833333	3.4425	1.795	-2.447166667	-2.424333333	-0.5625	-0.269666667
NM_007695	-0.2565	-0.688666667	2.340833333	3.256833333	-0.38	-3.7545	-2.608666667	-4.2155	-2.665
NM_133911	-1.307666667	-2.431	-0.542666667	-0.358333333	-0.455	1.054666667	1.152333333	-0.250666667	-0.503333333
NR_103491	-1.124833333	-1.817833333	-0.606833333	-1.591166667	-0.2215	1.069833333	0.5905	-0.370166667	-0.0375
NM_177386	0.762833333	1.024166667	-0.741166667	1.522833333	0.6375	-0.653833333	-0.6225	-2.4005	-0.968166667
NR_033492	-2.679666667	0.076833333	-1.594666667	-1.576	1.002	-0.775	-0.109166667	-3.752	-1.009833333
NM_009504	-1.9505	0.001	-0.7085	-0.4325	0.785	1.317833333	1.398333333	1.274833333	-1.033
NR_030671	2.294833333	3.661166667	0.440166667	3.504166667	-0.6855	-1.983166667	-0.971833333	-1.739166667	-1.0705
NM_133720	1.919	3.323166667	-0.224666667	2.255	0.594	-2.153666667	-1.125166667	-0.923333333	-1.1195
NM_001033335	7.908666667	10.185	3.781333333	8.274	1.4235	-0.298666667	0.582333333	-0.037666667	0.384333333
NR_073559	-0.184666667	-0.225333333	1.761	4.891666667	0.3345	-2.393	-2.804333333	-1.576333333	-2.796333333
NM_019461	-0.688333333	-0.009	-0.273	-0.043666667	-0.473	0.139666667	-0.506333333	0.147666667	-0.655333333
NR_040441	-1.171666667	-0.8905	-0.277333333	-0.272666667	-0.099	-0.267666667	-1.127166667	-0.825666667	-0.4295
NM_011353	-0.407833333	1.301833333	-0.2525	-0.451833333	0.526	0.274833333	1.201833333	-0.635833333	0.516833333
NM_001177367	-1.5255	-1.3635	-1.114166667	-0.7345	0.298	-0.745166667	0.3445	-1.5215	-0.512166667
NR_037982	0.1235	2.184666667	0.106166667	-0.411166667	-0.455	0.0625	0.551666667	-0.892166667	0.672666667
NM_172760	-0.793166667	-0.294	0.083166667	-0.306833333	-0.2245	-1.089833333	0.249333333	-0.8215	-0.820666667
NR_015606	-0.916833333	0.994333333	-1.020833333	-2.358166667	0.379	1.496833333	1.417666667	0.033833333	1.378666667
NM_001033543	1.8505	1.408166667	1.691166667	0.673833333	1.502	0.295166667	0.116833333	-1.2805	-0.066166667
NM_007706	1.465166667	0.379666667	-0.244166667	3.1705	3.4405	2.118833333	1.528333333	0.980166667	0.164666667
NR_021486	-1.844666667	-1.6705	-0.384666667	-0.994666667	-0.483	1.298666667	0.667166667	0.937666667	-0.0465
NM_178683	-3.433	-2.788666667	-1.868666667	-2.254	1.5135	0.445	1.472333333	-3.170666667	0.197666667
NM_013829	-0.6895	-3.534333333	-0.2085	0.3605	-2.7455	1.538166667	0.973333333	-0.949166667	-0.801666667
NM_008559	2.190833333	0.956666667	-0.4385	-1.913166667	-0.062	1.8715	0.027333333	1.871833333	1.918666667
NM_011102	0.6785	-1.91	0.9805	0.601833333	-1.0685	-1.3725	-1.302	-1.1665	-2.116
NM_001033535	4.562166667	1.983666667	0.8655	4.875166667	4.54	1.4175	0.953666667	1.619166667	0.78
NM_001024721	5.805166667	5.764166667	2.327166667	5.924166667	-0.622	0.3565	-0.525166667	0.478166667	-0.6495
NR_029452	-0.843833333	-0.255166667	-0.109166667	0.224833333	-0.0325	0.624166667	0.705833333	-0.410833333	-0.329833333
NM_010316	-0.934333333	-1.045666667	-0.776333333	0.090333333	-0.4455	0.651	0.736666667	-0.202666667	0.305666667
NR_027290	-0.642333333	-0.886333333	-0.103666667	0.118	-0.6895	0.548	0.295333333	-0.62	-0.389666667
NM_172812	0.858833333	-1.155333333	1.3645	1.706166667	0.8985	0.782833333	-1.211	1.101833333	-1.234333333
NM_001173506	-1.7935	-1.202666667	-0.560833333	-1.439166667	-0.002	1.076166667	1.344333333	0.147833333	-0.637666667
NM_134065	0.086333333	-2.318166667	-0.831666667	-0.716666667	-0.8275	1.549	1.522833333	0.774	-0.601833333
NM_198322	-2.103333333	-1.243666667	-2.061666667	-1.322	0.5375	-0.701	0.098333333	-1.365333333	-0.126333333
NM_023737	-1.684	-1.938	-1.203	-1.484666667	-0.3625	0.004333333	0.196	-0.765333333	0.389
NM_009305	-1.856666667	-2.774166667	-1.030333333	-0.209	-0.5565	-1.083333333	-1.774166667	-0.75	-0.626166667
NM_001163574	0.854333333	1.026666667	0.324333333	1.662	-0.868	2.280333333	2.123666667	-0.138666667	0.021666667
NM_001081351	-1.879	-2.3055	-2.065	-1.349666667	-1.104	-0.501666667	0.332833333	-3.064	-1.530833333
NM_011207	-1.526666667	-1.149	-1.657333333	-1.119	0.925	1.163666667	1.322666667	-0.563333333	-1.078
NR_028421	-2.258	-1.896166667	-1.342	-1.267	-1.3155	0.603666667	0.0575	-1.722666667	-0.2915
NM_001256145	-1.568833333	-2.057833333	-1.470833333	-2.124166667	0.2615	0.4585	0.276166667	-2.394166667	0.197166667
NM_001160262	-3.075166667	-3.6795	-2.8295	-1.5995	0.652	0.192166667	-0.1245	-1.953166667	-2.481833333
NM_139001	-2.106833333	-2.384166667	-1.3915	0.397833333	0.4055	3.3805	3.107166667	-1.215166667	-0.295166667
NM_001010973	2.513	3.518333333	0.516	4.102666667	0.493	-1.717333333	-1.443333333	-1.747333333	-3.116666667
NM_016762	-1.601666667	-2.944833333	-0.779666667	-0.045666667	-0.944	-1.588	-0.174833333	-3.449666667	-2.124166667
NM_001017409	2.381666667	1.3515	-0.705	-2.537666667	0.38	0.568	-0.7405	1.521666667	2.0465
NM_011346	0.2035	2.638166667	-1.1285	2.792166667	-0.155	-4.594166667	-2.623833333	-4.5735	-2.4225
NM_183249	1.437833333	0.778	3.161166667	2.824166667	0.7145	-3.221833333	-1.906333333	-2.913833333	-2.121
NM_027552	3.205833333	4.793166667	-0.127166667	4.358833333	-1.6465	-1.550833333	-1.0685	-0.989833333	-0.648833333
NM_001045543	4.574666667	7.531333333	1.983333333	5.945333333	0.4455	-1.305	0.410666667	-1.356333333	0.348333333
NM_008405	-1.516833333	-1.907	0.394833333	2.522833333	0.825	-4.6415	-2.791333333	-4.368833333	-2.621333333
NM_009402	-0.646166667	-1.218666667	0.7415	2.6575	-0.2375	-4.344833333	-1.759666667	-4.247166667	-2.694666667
NM_007870	5.2315	7.984	1.1965	8.579833333	-0.001	-1.059833333	-1.477333333	-0.6585	-0.702333333
NM_001166218	-0.606666667	-0.1095	-0.603	-0.746	-0.05	-1.100333333	0.017833333	-1.085666667	-0.201166667
NR_027955	0.77	0.724166667	0.985333333	0.978666667	0.2695	-1.073666667	-0.368166667	0.391666667	0.107833333
NM_175283	-1.315	-1.541	-1.030333333	0.384666667	0.168	0.015666667	-0.035333333	-1.006333333	-0.254666667
NR_003623	0.74	1.8735	0.048333333	-0.159333333	0.756	1.059666667	1.875833333	1.465666667	2.453166667
NM_183103	-1.238666667	1.314166667	-1.288333333	1.177	1.532	4.06	3.0805	0.591333333	1.685166667
NR_037617	-0.2045	-1.549166667	-0.073166667	0.094166667	-1.161	1.383166667	0.942166667	-1.9815	-1.3335
NR_040708	1.811833333	0.431333333	-1.103833333	2.070833333	-0.9815	-0.952833333	-0.632	-2.0495	-1.710333333
NM_153424	-2.784333333	-1.731166667	-2.044666667	-2.558666667	-0.2825	0.603666667	-0.292833333	-0.205	0.219833333
NR_039567	0.941	1.421333333	1.019	0.997333333	0.7205	-1.015666667	-1.730333333	-1.488666667	-2.463333333
NM_001081085	-3.234833333	-2.595	-1.567833333	-2.192166667	1.4555	0.928166667	1.594	-1.794833333	0.46
NM_133664	6.294	4.895833333	7.014333333	3.243	0.492	-0.726	0.6485	-0.28	0.7375
NM_001033249	-0.513666667	-0.3185	-0.222	-0.096666667	-0.026	-0.262666667	-0.799166667	-0.190666667	-0.314833333
NM_001039000	-2.596	-0.246666667	-0.91	-0.962333333	0.0345	-0.768333333	0.174	-2.064333333	-0.880666667
NR_024331	-1.406833333	-1.0925	-0.764833333	-0.2535	-0.517	-0.620833333	-1.4095	-0.582166667	-1.4295
NM_177391	-1.614833333	-0.252333333	-0.8615	-0.7245	1.4105	-0.190166667	0.536333333	-1.2315	-0.900333333
NM_175340	-2.202833333	-2.197833333	-1.379166667	-2.123833333	-0.011	-0.1195	-0.540833333	-0.4735	-1.060833333
NM_001101561	0.6225	-0.612666667	0.564166667	1.550166667	1.0315	-0.192166667	0.632333333	-0.9045	-1.109666667
NM_053178	-1.628166667	-0.414	-0.818833333	-0.7005	1.0725	2.847833333	2.128333333	2.682166667	0.260333333
NM_001159952	-1.148	-5.196833333	-2.484333333	-1.960666667	-1.116	1.681333333	0.982833333	-3.107	-2.495833333
NM_001302636	2.556	0.362833333	-0.149666667	3.5	-1.734	-0.767	-0.636833333	-0.071666667	-1.241166667
NM_001030294	-1.2425	-1.4985	0.2335	2.3855	-0.1395	-3.321166667	-2.147833333	-2.8055	-2.349166667
NR_108026	-0.801666667	0.248666667	0.483	-0.545666667	0.231	-0.014	-0.789333333	-0.051	-0.643333333
NM_028908	-0.619833333	1.665333333	-0.203166667	-0.397833333	0.632	-0.317166667	0.849333333	-1.334833333	0.063333333
NM_175031	-1.445333333	0.328666667	-0.972	0.329	0.1495	-0.017666667	-0.007	-0.229333333	0.438333333
NM_001083945	-0.398666667	-1.508333333	-0.541333333	0.236	-0.1985	0.913	-0.073333333	-0.031	-0.282
NM_010176	-0.158833333	-1.525666667	-0.3155	-0.794833333	1.191	0.2065	1.436333333	-0.376833333	-0.206666667
NM_021568	-1.056333333	-2.201666667	-0.139333333	0.419	-0.5145	-0.556333333	-0.102666667	-0.221333333	-1.057
NM_029930	-0.622666667	-2.400166667	-0.353	0.787666667	-1.1545	2.224	1.534166667	0.365666667	-0.420166667
NM_009342	1.3555	1.156833333	-0.466833333	-0.9565	0.449	2.0785	2.352833333	1.9285	2.239833333
NM_001033481	0.047333333	-0.41	0.042	-2.81	2.952	0.219333333	0.631	-0.480666667	-0.468333333
NM_153131	-0.1445	0.4005	-0.7365	1.4865	0.367	-0.047166667	-0.014833333	-1.1855	-0.671833333
NM_001007578	1.245833333	0.380333333	-1.556833333	2.860166667	-0.826	-0.101166667	0.659666667	-1.4815	-1.865666667
NM_001081099	-2.391	-1.842166667	-1.424	-1.644	0.78	0.992333333	1.315166667	-2.735	0.4935
NM_029001	-1.454	-1.057166667	-1.581	-2.638333333	0.9355	-0.016333333	1.968833333	-1.166666667	0.3525
NM_001289707	-2.069666667	0.3415	-1.756666667	-1.807666667	1.737	-0.522666667	2.795166667	-4.346333333	-2.0945
NM_023048	-2.1525	-2.067833333	-2.265833333	-2.061166667	1.0925	-1.223166667	-0.132833333	-1.7055	1.099166667
NM_178259	-0.484166667	-0.514333333	1.159833333	2.239166667	-1.071	-2.035166667	-0.893	-3.191833333	-2.328333333
NM_173401	-0.524666667	0.341666667	0.035333333	0.587666667	-0.3885	0.109	0.281333333	-0.281	-1.085666667
NM_024223	-0.294666667	-1.858666667	0.226	0.078666667	-0.0095	1.65	1.454	-0.081666667	-0.811666667
NM_010689	0.323166667	-1.417	-0.0645	-0.733166667	2.625	0.5685	-0.133	-1.767166667	-3.211666667
NR_045829	1.7565	0.788	1.976833333	0.813833333	-0.1395	-1.1465	-0.982666667	-1.0255	-0.745
NM_144943	0.388166667	-1.4455	-0.652833333	-0.0555	1.1445	1.5505	1.476833333	5.881166667	5.066166667
NM_001081185	-1.4695	-2.107666667	-0.901166667	0.171833333	0.756	2.142833333	2.01	-0.413833333	-1.375666667
NM_013722	-0.088666667	-0.418166667	-0.251666667	1.08	-0.336	-0.107666667	-0.2415	-0.887	-0.726166667
NR_030690	-1.033666667	-0.0015	-0.830666667	0.017666667	-0.615	-0.752666667	-0.613166667	-1.769333333	-0.154833333
NR_040363	-2.223166667	-1.7645	-1.529166667	-1.082833333	-0.4255	-0.623833333	-0.4055	-1.518833333	-0.711166667
NM_001310722	-0.510333333	-0.218833333	-0.832333333	-0.062	0.5295	0.620666667	0.445166667	-0.632333333	-0.013166667
NM_199201	1.719833333	0.520333333	-0.473166667	-2.2625	0.1595	2.096833333	2.651333333	2.363166667	1.916
NM_172921	-1.553666667	-1.377333333	-2.863666667	-1.179	-1.1425	-1.366333333	-0.396666667	-0.768666667	0.22
NM_010317	1.175166667	-1.058	1.5285	1.108166667	-1.662	0.663833333	-1.278	4.0805	0.108666667
NM_173012	0.011833333	-0.1875	-0.863833333	1.3455	-0.017	-1.305166667	-0.366833333	-2.3175	-0.930166667
NM_001198789	-1.332666667	0.0145	-1.441333333	-0.105666667	-0.194	0.188	1.426833333	-0.189333333	0.908833333
NM_009824	-2.470666667	-2.538166667	-1.391	-0.770333333	0.952	-1.041666667	-0.295166667	-3.190333333	-1.928166667
NM_001190310	-0.288833333	-2.1905	0.3895	-2.0475	1.9245	-2.926166667	-1.601833333	-1.654833333	-0.2325
NM_010284	0.723333333	0.533333333	-0.078333333	1.968666667	-0.7145	1.783	1.700666667	-0.618	-0.906333333
NM_053269	-2.754166667	-1.463	-2.962833333	-1.950166667	0.2845	0.8105	0.501666667	-2.7335	0.249333333
NM_018784	-0.089666667	-0.524166667	-0.632333333	0.825333333	-0.114	-1.654666667	-0.787833333	-2.788	-1.5465
NM_011821	0.2285	-2.328833333	-0.1335	0.128166667	-1.0635	2.157833333	1.3405	-0.761833333	-2.503166667
NM_001122733	-0.966833333	-0.389833333	0.1795	1.739166667	-0.9125	0.931833333	0.561166667	-2.710166667	-1.941833333
NM_008632	-1.0385	-2.1215	-2.508833333	2.792166667	5.0695	-1.089833333	-1.0165	-2.926166667	-0.803833333
NM_030218	4.419833333	2.774166667	0.273833333	5.667166667	-0.6265	-0.306166667	-0.691833333	-0.5035	-1.355833333
NM_011866	1.264333333	3.3665	2.137	-0.182333333	0.2905	-0.813	0.4375	0.667	0.6355
NM_001081217	-2.4335	-1.692833333	-1.806833333	-1.6705	-0.2545	-0.556166667	-0.889166667	-1.542166667	-0.6595
NM_177340	-0.8515	-1.718666667	-0.7455	-0.250166667	-0.6835	1.3445	0.879333333	0.542166667	-0.938666667
NR_027799	-2.210166667	0.59	-1.499833333	-1.4655	0.9075	-0.034166667	-0.177333333	-3.200166667	-1.295666667
NM_001193309	-1.6265	-3.067833333	-0.897833333	0.174166667	-1.257	0.5405	-0.420833333	-0.0455	0.284833333
NM_175013	-0.361666667	-2.836666667	-0.837	1.090666667	-0.204	1.21	1.292333333	-0.571	-2.056333333
NM_009533	-0.817833333	-2.688333333	-1.550166667	-1.2675	-0.836	1.3775	1.216	0.3135	-0.01
NM_001039484	-1.932166667	-1.307333333	-1.397833333	-2.444833333	-1.334	-0.757833333	-0.155	-1.237833333	1.454333333
NM_029011	-1.8465	-1.479833333	-1.800833333	-1.469166667	0.138	-1.467833333	0.507166667	-1.345833333	-0.3215
NM_133784	-0.951	-1.188833333	0.312333333	-0.238666667	-1.1535	2.398666667	2.239833333	0.679	-0.191833333
NM_211138	-1.911	-2.302	-2.459666667	-2.233	-0.806	0.698	0.788666667	-1.551666667	-0.004
NM_030708	1.018833333	-1.835666667	-0.116833333	2.933833333	-0.9725	2.3005	2.010333333	-0.784833333	-1.711333333
NR_000002	0.247166667	0.964	-0.8635	-2.4065	0.372	-0.265833333	0.606	-0.503833333	0.722666667
NM_178767	-0.282333333	-4.392833333	-2.350666667	-1.928333333	-0.145	-0.088	-1.228166667	-0.234	0.332166667
NM_001159424	6.1615	4.309333333	5.945166667	0.5505	0.2815	0.198166667	1.104666667	0.364833333	0.224
NR_038037	-0.690666667	-0.089333333	-0.299666667	-0.408666667	-0.1235	-0.233	-0.345	0.009	0.293333333
NR_029464	0.1135	0.389833333	-0.0975	-1.674166667	0.006	0.586166667	0.6865	-0.318166667	-0.2675
NM_009926	2.293833333	-0.842	1.579166667	1.106833333	-1.291	-0.7155	-1.011333333	0.2985	-0.378666667
NM_013488	-1.5945	-2.4725	-0.861166667	0.3245	-2.1355	-1.4665	-1.876166667	-0.166833333	-0.840833333
NR_045354	0.1435	-0.85	0.516166667	-1.779833333	1.223	-0.3955	-0.418666667	-0.355166667	0.583333333
NM_152813	-2.000666667	-0.458	-1.886	-0.427	-1.141	0.796333333	0.346333333	0.114	-0.774666667
NR_033543	-2.572333333	-1.473333333	-1.348333333	-3.02	0.59	-0.066	-0.174666667	-1.274333333	-0.46
NM_001166377	-1.232333333	-0.211166667	-1.735666667	-0.618666667	1.122	0.934333333	2.3375	-0.341666667	0.082833333
NM_153533	-1.905	-2.003333333	-0.678666667	-0.180333333	-0.581	0.990666667	0.853666667	-0.642	-1.22
NM_001167918	-1.9795	-1.079	-1.081166667	-0.833166667	-0.342	-0.004166667	-1.565666667	-3.487166667	-2.361333333
NR_033305	-0.434166667	-2.200666667	-1.370166667	-1.5705	-0.761	0.1515	0.823666667	0.1055	-0.485
NM_025831	-0.779166667	-1.141833333	0.103166667	-1.139166667	1.2275	-0.223166667	0.557833333	2.0925	2.329166667
NM_016674	0.8055	-1.3685	1.639833333	2.7875	-0.721	-2.024166667	-2.465166667	-2.283166667	-2.563166667
NM_001162883	3.504333333	3.122666667	1.238666667	5.761	-0.583	-0.532	-0.406333333	-0.566666667	-0.752333333
NM_183391	4.091333333	-1.216	1.194	4.899333333	0.4685	-0.972	-0.653666667	-0.542	-1.623333333
NM_144881	-0.064833333	-0.288	-1.584166667	0.044833333	1.9995	0.177166667	0.606333333	0.300833333	-0.454
NM_172527	-0.329166667	-0.233333333	-1.2625	-1.9285	-0.448	-0.164833333	0.886333333	0.018833333	1.207333333
NM_178143	0.809	-0.926833333	0.742666667	-0.398666667	1.09	1.598	0.7055	0.916333333	0.386166667
NR_004444	-0.8035	-2.1645	0.1095	-0.257166667	-1.253	0.190166667	-0.743166667	-0.171833333	-0.8325
NM_028829	-0.711666667	-2.097666667	-0.969666667	0.429666667	0.7135	0.867333333	0.586666667	-0.148	-1.168
NR_028580	0.6085	1.9905	-1.723166667	-1.3015	0.948	1.651166667	2.162833333	0.825833333	2.241833333
NM_001033301	-2.719666667	-2.237333333	-2.272666667	-0.701666667	1.117	-1.443	-0.028	-3.486666667	-3.658666667
NM_001313888	2.236	1.712833333	1.472666667	2.021333333	1.1585	-0.951333333	1.0495	-1.283666667	-1.0365
NR_015537	-1.6115	-1.711333333	-1.560833333	-3.540166667	0.221	-0.320166667	-0.237	-2.1935	-0.915
NM_008367	3.1755	2.396333333	1.9015	2.4775	-0.17	0.409166667	0.100666667	-0.393833333	1.05
NM_032397	-1.099333333	-1.493333333	-0.333	-1.024333333	-1.487	1.037	1.405666667	1.389333333	1.517
NR_028282	0.4305	1.0495	-0.0075	-2.3705	1.1205	-0.168166667	0.7055	-0.720166667	0.2295
NM_001005421	0.02	-1.146	-2.751	1.680666667	0.8295	-3.911333333	-3.042666667	-2.875666667	-0.120666667
NM_174851	-0.148333333	-0.364	2.09	3.644	-0.3965	-1.483	-1.366666667	-1.784333333	-1.535
NM_013730	4.553	5.059833333	3.015333333	1.766333333	1.5035	0.349333333	-0.3115	0.587333333	-0.280833333
NM_026778	0.713	-1.133166667	0.556333333	0.531666667	-0.4115	3.763666667	3.823166667	0.293333333	-0.707833333
NM_001081975	-0.789666667	-0.7235	-0.375333333	-0.716	-0.794	0.389666667	-1.072166667	0.282666667	-0.106166667
NM_025781	-1.137833333	0.584666667	-0.895833333	-0.933833333	-0.7055	-0.464166667	-0.823666667	-0.9575	-0.554666667
NM_018802	-2.578666667	-1.310833333	-0.437333333	-0.213666667	-2.134	-1.135666667	-1.145166667	-1.833333333	-0.530166667
NM_016866	1.626	1.804833333	0.128	3.323	1.0445	1.191666667	1.1155	-0.343666667	-1.0075
NR_105802	4.399	4.653833333	2.269333333	3.983333333	0.4015	-0.233	0.123166667	-0.541666667	-0.325833333
NM_028096	-0.042	-3.422166667	1.321333333	-1.107	1.352	0.249666667	-1.9335	-3.242666667	-2.564833333
NM_031397	0.270166667	-2.234666667	-0.258833333	0.059166667	-1.635	2.438833333	2.092333333	-1.2995	-2.341666667
NM_010735	3.4055	3.7315	2.856833333	3.831166667	-0.089	-0.515166667	-0.4935	-0.1205	-0.553833333
NM_177448	-0.720833333	-2.136333333	-0.0335	2.2815	-0.4245	-2.659833333	-1.774333333	-2.381166667	-1.748666667
NM_175661	0.743666667	0.688833333	-1.186	-1.920333333	1.905	3.497666667	4.8325	-0.684333333	1.936166667
NM_011245	1.921333333	4.316333333	3.654333333	-0.355	0.1015	-2.272	0.084333333	-1.517	0.271
NR_040453	0.835666667	0.730833333	0.453666667	3.445333333	-0.73	-0.886666667	-1.146166667	-1.369	-1.4625
NR_040456	1.078166667	0.975333333	0.312833333	3.550833333	-0.612	-0.7325	-1.532666667	-0.9555	-1.424666667
NR_045294	-2.225833333	-0.166666667	-1.230166667	-1.156166667	0.095	-1.167166667	-0.801666667	-1.1435	-0.340666667
NM_001001130	-1.187333333	-0.452166667	-1.262333333	-1.232666667	0.329	-0.560666667	-0.312833333	-0.876333333	-0.431833333
NR_033215	-0.659333333	0.361833333	-0.014333333	-1.481333333	0.1465	-0.144333333	0.3525	0.665666667	0.951833333
NR_109835	0.685833333	0.826	-0.848833333	-1.923833333	-0.112	1.570166667	1.985	2.6465	2.913666667
NR_035409	1.209166667	0.821	-0.822166667	-1.540833333	0.009	1.5665	2.07	2.6265	2.982666667
NM_025958	0.716	-0.258833333	-1.443666667	-1.432	0.097	0.723	1.906166667	-0.699333333	0.7115
NM_001109661	-2.6135	-1.916666667	-1.922166667	-1.507833333	-0.824	-0.723166667	-0.034	-1.370166667	-1.051666667
NM_001025382	-2.829333333	0.323333333	-2.927666667	-0.929333333	1.864	-0.626666667	-0.541666667	-4.090666667	-1.451666667
NM_027971	-0.238833333	-1.287333333	0.343166667	-1.151166667	1.6175	1.276833333	-1.532666667	1.1645	-0.338666667
NM_011858	-0.133	2.861	-1.642666667	1.452	-0.3385	-0.219333333	-0.000666667	-1.803333333	-1.993
NM_177152	-2.177333333	-2.1665	-0.911333333	-1.163	-0.459	0.942333333	1.0225	-1.054	-1.089833333
NM_008981	-0.686833333	-1.756666667	0.476166667	1.498833333	-1.755	2.625833333	1.561	-0.459166667	-1.236333333
NM_020498	0.6135	6.524666667	-0.636166667	1.060166667	0.298	-1.6935	0.188666667	-2.205166667	0.795333333
NM_153457	3.356833333	-0.843666667	2.208166667	3.0765	-0.2745	-0.611833333	-0.863	-1.6855	-0.124666667
NM_020265	-0.405	-2.840333333	-1.899	-2.134333333	-2.8175	-0.684	0.254666667	-0.426	-0.478666667
NM_010259	2.2785	8.186333333	-0.058833333	0.559833333	0.4895	-1.664166667	0.186333333	-1.3305	0.644333333
NM_027309	3.329333333	4.747333333	1.404333333	2.607	0.619	1.489333333	2.165333333	-0.159	-0.578
NM_008029	1.587166667	3.163666667	0.153166667	5.171833333	0.012	-0.145166667	0.170666667	-0.869166667	-0.548666667
NR_045367	3.324	3.295	0.357666667	5.478	-0.4915	0.313333333	-0.094666667	0.241333333	-0.131
NM_198422	-0.496166667	-0.386833333	0.148833333	0.2395	-0.1445	0.093166667	0.338833333	-0.2105	0.0035
NR_040334	-1.295833333	-0.187833333	-0.7485	-0.6575	-0.501	-0.7285	-0.325166667	-0.3975	-0.102166667
NM_001039557	0.686333333	0.323666667	0.177	1.020333333	1.273	0.858	1.072333333	-0.297	0.823
NM_020262	-1.209833333	-1.867666667	-0.046166667	-0.4175	-0.498	-0.266833333	-0.870666667	-0.599166667	-0.804333333
NR_073429	-2.484666667	-1.482	-0.503666667	-1.405333333	-0.325	-0.642	-1.104666667	-1.434	-1.345333333
NM_175347	-2.855	-1.669833333	-2.441333333	-2.054333333	-0.086	-0.287666667	-0.2065	-1.211	-0.526833333
NR_023357	1.967	1.749333333	0.422333333	-0.256666667	0.6935	1.505	1.352666667	1.866333333	2.402
NR_002851	1.112166667	0.555166667	-0.974833333	-2.2395	-0.568	0.312166667	0.4285	1.639833333	1.545166667
NM_031380	-1.650666667	-0.245166667	-1.349	-0.207666667	-0.527	0.605666667	0.944833333	-1.412666667	-0.517166667
NM_001177775	-1.494666667	-1.350166667	0.662333333	-0.138	-0.4265	0.132	-0.8765	0.114666667	-1.058166667
NR_003649	-0.079333333	0.0805	1.335666667	2.209666667	0.583	-2.058	-1.0765	-1.365	-1.550166667
NM_001081066	0.802833333	1.929	0.3195	0.935166667	1.0105	-1.1705	-0.872666667	-2.5795	-2.144333333
NM_008215	3.155333333	1.870833333	3.346	0.967	-0.436	0.287333333	-1.176166667	0.329	-0.7195
NR_033332	2.992166667	1.783666667	1.001166667	3.425833333	1.0505	0.4095	-0.548333333	0.135166667	-0.598666667
NM_028973	-0.199166667	-1.455833333	0.6675	0.9625	-1.5295	2.8815	2.9885	-1.082166667	-1.179166667
NM_001146217	-0.622333333	-0.199833333	0.062	0.033666667	-0.463	2.298333333	2.619833333	0.093	-0.248166667
NM_176844	2.884333333	3.1765	0.409	4.384333333	0.738	0.083	-0.1155	0.037333333	0.0615
NM_001033290	1.755166667	5.8575	1.599833333	1.9525	-0.085	-0.847166667	-0.700833333	-1.0385	0.549166667
NM_001267717	0.3365	-1.304833333	-0.9585	-1.327166667	0.1495	2.612166667	4.603166667	-0.073833333	-0.692833333
NM_010660	-0.000333333	-0.862333333	-0.571666667	-0.444	0.5155	-0.014	0.035333333	0.379	0.444333333
NR_040367	1.264166667	0.636333333	0.590833333	-1.7325	0.1595	2.532166667	2.789	2.194166667	1.758
NR_037235	-1.139833333	-2.172833333	-0.5745	0.4395	0.081	0.211833333	0.0685	-0.4045	-1.268166667
NM_146236	0.336833333	-2.559	-0.280833333	-0.9375	-0.7315	0.491166667	0.465666667	0.762833333	0.355666667
NM_001195632	0.563833333	-2.231166667	-0.247833333	-0.7805	-0.566	0.104166667	0.4695	-1.868833333	-2.2085
NM_001109902	-1.327166667	-1.254666667	0.108833333	0.6915	0.4815	0.4555	-1.106666667	-0.131166667	-0.241666667
NM_172751	-1.34	-0.783	-0.553333333	-0.725	-0.1685	0.803666667	1.479	-0.643333333	0.012
NM_009676	-1.4615	0.034	0.912833333	-1.374833333	-0.973	-0.203833333	-0.944333333	0.076833333	0.336
NR_106029	-1.167833333	-1.639666667	0.089833333	1.4375	-0.285	0.345833333	-1.563333333	-0.082166667	-2.256666667
NR_030721	-0.930833333	-2.831833333	-1.719166667	-0.2725	-1.0925	1.040833333	-0.3915	-0.881833333	-1.243833333
NR_015499	-2.4065	-3.908166667	-2.8895	-1.312833333	-1.5545	-1.613833333	-1.224166667	-4.069166667	-2.8755
NM_174854	0.761	-1.233166667	0.660333333	-1.016	-0.9345	2.101666667	1.5315	1.001	1.017833333
NM_001305286	-0.037333333	-1.7485	0.374333333	1.008666667	-1.4685	2.227666667	1.565166667	-0.308	-1.669833333
NM_027890	2.799	2.123833333	3.323	1.642666667	-0.02	0.876	0.906833333	-0.397333333	0.1325
NM_024208	-1.5515	-2.034166667	-1.5325	-1.535166667	2.2935	-0.522833333	0.9475	-1.965166667	-1.183833333
NM_008613	-1.274666667	-2.545166667	-1.495333333	-1.287333333	0.296	0.959666667	0.337166667	-2.533	-0.242166667
NM_008829	-1.5295	-1.749666667	-0.4295	1.4785	-1.04	-3.502833333	-1.390666667	-2.930833333	-1.646
NM_033314	0.486666667	0.538333333	1.403333333	2.36	-1.013	4.041	1.991666667	0.866666667	-0.673
NM_080453	1.166166667	0.527333333	0.641833333	1.864833333	0.378	-0.1835	0.791333333	-2.249166667	-0.172
NM_019656	-0.028333333	-0.906333333	-0.595666667	0.372666667	-0.289	2.582666667	3.373333333	-0.425333333	-0.630666667
NM_177584	1.070333333	1.459333333	3.114333333	0.950666667	-0.9075	-1.190333333	-1.376	-1.015333333	-1.083666667
NM_178663	2.5505	1.1175	0.600833333	4.623833333	0.0265	-0.195833333	0.298833333	0.082833333	0.747833333
NM_175510	3.144166667	-0.673333333	1.1385	5.3335	-0.7345	-0.226833333	-0.594333333	0.204166667	0.063666667
NM_001039646	2.4655	6.539166667	0.462166667	2.542833333	-0.5495	-0.077166667	-0.1025	0.1655	0.0025
NR_015466	2.815666667	5.076333333	2.090333333	0.512333333	-0.1455	0.032333333	0.263666667	0.530666667	0.287
NM_009154	-0.291833333	-2.415333333	-0.5065	1.1885	-1.3735	1.393833333	1.969	-0.9665	-2.100333333
NM_023137	1.160333333	7.164166667	0.093333333	2.537666667	-0.092	-0.222	0.094166667	0.404	0.232166667
NR_038077	0.539833333	-0.137666667	0.130833333	-0.7535	-0.55	0.454166667	0.429	0.575833333	-0.305666667
NR_045069	-2.003666667	-1.003333333	-0.014	0.602666667	-0.973	0.224	0.224	-0.976	-0.682333333
NR_030688	0.015	0.164	-1.112	-2.363333333	0.354	-0.335333333	0.582333333	-0.175333333	0.972666667
NR_106182	0.389166667	0.454333333	0.3315	1.3685	0.6625	0.588166667	0.570666667	-0.3495	0.387333333
NM_001162922	-2.011	-1.8665	-2.175333333	-2.455	-0.619	-0.227333333	-0.014166667	-0.967	-0.192833333
NM_001177956	-0.546666667	-0.3805	0.274333333	-0.190333333	-0.285	0.748	1.126166667	-0.842666667	-0.594833333
NM_198660	-0.861333333	1.082	-1.095666667	0.098666667	0.5775	-1.217	0.210666667	-1.838	-0.832333333
NM_177607	1.4335	2.944	1.122833333	1.251833333	0.4025	0.879833333	1.175	-0.8605	0.887666667
NM_001080935	-1.483166667	-1.291166667	-2.743166667	-2.0045	2.3745	-0.6995	0.6965	-1.2655	-0.539166667
NR_106174	0.348	-1.236166667	0.834	1.892	0.7515	0.419666667	-1.923833333	0.403666667	-0.8395
NR_028126	-0.6305	1.5545	-0.370833333	-0.4915	0.6735	-0.6835	-0.781166667	-2.9515	-0.520833333
NM_011913	0.152833333	0.803	0.1655	-1.213166667	-0.0945	0.0715	0.87	0.595166667	0.040333333
NM_054063	2.3665	1.308833333	-0.222833333	-1.556833333	0.618	1.705833333	1.641166667	0.6805	1.123166667
NR_045640	-1.851833333	0.724333333	-1.212833333	-1.699833333	2.198	0.161833333	0.341333333	-2.361833333	-0.542
NM_029858	-1.036	-2.0815	-0.698666667	-0.284666667	-0.7165	1.205333333	0.8775	-1.745666667	-1.832166667
NM_001286744	0.59	4.3125	-0.440666667	3.078333333	-0.1335	2.311333333	2.1775	-0.739	-0.1415
NM_009526	1.101833333	2.931166667	1.099833333	-0.955833333	0.8285	0.040833333	1.150166667	-2.3745	-0.1375
NM_001024624	0.757166667	-0.7255	-0.501166667	2.6955	-1.364	-1.005166667	-1.612833333	-1.304833333	-1.739833333
NM_028450	-0.5365	0.258666667	-0.4525	0.015166667	0.9585	1.657833333	3.703333333	-0.8085	-0.290333333
NM_011010	1.981333333	-0.5295	-0.017666667	3.346	0.7655	0.243	0.555166667	-0.559666667	-0.214166667
NM_001012325	-1.153333333	-0.573666667	-0.946333333	-0.98	0.0225	-0.670666667	-0.208333333	-0.976333333	-0.347
NM_152922	0.064166667	0.581833333	0.178166667	0.522166667	-0.191	-0.467166667	-0.3525	0.2025	-0.698833333
NM_029912	-1.268166667	0.172833333	-0.413833333	0.1095	0.039	0.446833333	-0.227166667	-0.960833333	-0.265833333
NR_033527	0.2575	0.782166667	0.306166667	0.605833333	0.192	0.365833333	-0.186833333	0.4155	1.131833333
NM_009602	-0.8005	-0.348333333	-0.898833333	0.0985	0.403	0.1515	0.264666667	-1.217833333	-0.874
NM_001198833	-0.666166667	-0.772	0.437166667	1.372833333	-1.4975	1.507166667	1.260333333	-1.568166667	-2.054666667
NM_028672	-1.863	-2.528833333	-1.282333333	-2.299	-0.536	0.436333333	0.0165	-0.327	0.032166667
NR_040414	0.652	0.164666667	-0.587333333	-1.970666667	0.3435	0.924333333	0.853	0.57	1.915
NR_045969	-0.498333333	-0.536333333	-0.845666667	0.597333333	0.686	-0.248333333	0.483666667	-0.800333333	-0.035
NM_008860	0.237333333	0.127	-0.764	-1.734	-0.6665	2.325	1.86	0.792666667	1.131333333
NM_001042710	-1.586666667	0.043	-1.400333333	-0.155333333	-0.376	-0.080333333	0.917333333	-2.146666667	-0.516
NR_003364	1.0565	1.153333333	0.356833333	-2.0815	0.1885	1.8185	1.991	0.971166667	1.911
NM_198604	0.500166667	-0.858833333	0.504166667	0.845833333	-0.857	-0.213166667	-0.582833333	0.113166667	-0.9285
NM_001033489	-1.014	1.7635	-1.642666667	-2.586	1.666	0.496666667	0.814166667	0.547	2.5395
NM_001276680	-1.263333333	-0.317166667	0.909333333	2.099666667	0.201	-1.694	-0.9505	-0.891333333	-1.732166667
NM_001001180	-0.605333333	-0.926333333	-1.592333333	-2.148666667	0.09	0.474	1.303	-0.397	-0.193
NR_104577	-1.609666667	-0.942666667	-0.851	0.032333333	2.608	1.429666667	1.050333333	-1.069	-1.609333333
NR_105063	0.969	-1.714333333	0.750666667	1.924333333	0.354	0.723	0.344666667	0.423666667	-0.860333333
NM_199251	-0.562666667	-1.875666667	-0.332	-0.474	-1.0125	0.543	-0.592666667	-1.131666667	-1.357
NR_045346	-1.857666667	0.3	-2.042	-1.368666667	-0.7645	-0.682	0.46	-3.514666667	-1.328
NM_001033324	-2.7625	-4.758833333	-4.0655	-3.2085	-1.63	-1.8595	-1.587833333	-2.266833333	-2.0575
NM_172604	-0.442666667	-1.696833333	0.671	1.311666667	-0.432	3.16	3.044833333	-1.021333333	-1.726833333
NM_008130	0.5965	-1.239	0.514833333	1.539833333	-0.775	2.531833333	2.129	0.141166667	-0.737333333
NR_039574	-1.411	-1.7035	-0.978	-2.344	1.5795	0.68	-0.332833333	-0.789	-0.256833333
NM_198247	-0.9215	-2.036833333	-0.401833333	0.936166667	-1.675	1.996833333	2.155166667	-1.332166667	-1.750166667
NM_001167996	4.364833333	3.074166667	3.6055	1.8645	-0.3935	-0.073833333	0.2115	0.362833333	0.292166667
NR_028382	-2.5725	-1.055833333	-1.517166667	-1.250166667	0.0995	-0.043166667	-0.1145	-2.0005	-1.520833333
NM_053113	1.165333333	0.710333333	-0.008333333	0.046333333	7.4295	0.247666667	0.403333333	0.219	0.138333333
NM_008770	1.146666667	-0.227333333	-0.540333333	-0.117333333	5.9185	0.661333333	-0.316	0.433	-0.005333333
NM_008470	1.898666667	4.724833333	0.562666667	1.985	0.273	0.696333333	0.305166667	0.919333333	0.207833333
NM_010836	0.8345	0.052	-0.2605	-0.159166667	6.431	-0.0245	0.239	0.402166667	-0.229
NM_023485	-1.4025	-1.779833333	-0.8475	-1.147166667	0.0645	-0.3485	0.025166667	-0.622166667	0.277166667
NM_001256052	-1.238666667	-0.921666667	-1.061333333	-1.21	-0.3515	-0.588666667	-0.735333333	-1.08	-0.322333333
NM_001270489	-0.704833333	-0.893	-0.157166667	0.5955	-0.5125	0.184833333	-0.571	-1.1215	-1.165
NM_011324	-2.162166667	-0.299	-1.423833333	-1.0595	-0.6485	-1.0935	-0.519666667	-2.294833333	0.452333333
NM_001081160	0.1195	-0.949833333	-0.603166667	-0.047833333	1.0885	0.7405	1.2445	-0.910166667	-0.2375
NR_045741	-0.372166667	0.955166667	-1.0135	-2.5475	1.7255	-0.6175	1.264833333	-0.857166667	1.023166667
NM_001177505	-1.399	-0.385333333	-1.332	-0.528666667	0.0315	-0.023666667	0.654666667	-0.996	0.297666667
NR_015470	-0.7195	-2.3	-0.424166667	-0.9335	0.1065	0.123833333	-1.852333333	-0.560833333	-0.06
NR_040476	-2.1325	-0.338166667	-1.138833333	-0.810166667	0.0255	-0.2365	-0.7615	-0.805166667	-1.243166667
NR_033628	-1.025	-2.302166667	-0.453333333	-0.663	-0.7225	0.031666667	0.279833333	-0.723666667	-1.0385
NM_011224	-0.4565	0.420666667	-0.236166667	0.9895	-0.589	-0.438166667	-0.130666667	-1.0495	-0.782
NM_001254946	0.148166667	0.085333333	1.0395	0.074166667	0.0905	-2.384166667	0.391666667	-3.495166667	-2.547666667
NM_001034895	-0.5965	-0.547833333	-0.7595	-0.294166667	-1.255	-0.1235	-0.555833333	-0.750166667	-1.151833333
NM_146187	0.060833333	-0.333	-0.1105	0.207833333	-0.6785	-1.381833333	-0.934333333	-1.5675	-1.015333333
NM_133674	-0.681333333	-0.099666667	-0.258666667	0.357333333	-1.2805	0.824	1.041333333	-0.601333333	-1.568666667
NM_001101656	-0.757833333	-0.439833333	-1.1555	-0.2335	-0.0825	-2.759833333	-1.334833333	-2.073833333	-1.466833333
NM_008592	-1.39	-1.368166667	-1.141666667	0.033666667	-0.469	1.03	1.928166667	-1.766	-1.790833333
NM_001101657	-0.703833333	-0.504333333	-1.0245	-0.2055	-0.0895	-3.083166667	-1.492333333	-2.002166667	-1.496
NR_033147	-2.992333333	-1.719333333	-2.622	-2.689333333	0.9305	-1.059	0.562	-2.397666667	-1.028
NM_001081235	-1.205333333	-2.432	-2.320333333	-2.531333333	1.282	0.211	0.890333333	-1.280333333	-2.145666667
NM_001030293	-3.386666667	-1.7325	-2.085333333	-3.555	-1.282	-0.619	0.792833333	-2.088666667	-0.923833333
NM_001014761	0.9575	0.101	-1.4865	-1.873166667	-0.3285	0.9145	0.335666667	0.5265	1.327666667
NM_144552	-0.355	-0.143333333	-0.406333333	-1.187	2.161	-2.454	-1.937	-1.407666667	-0.106333333
NR_105855	1.4955	-0.183666667	0.925833333	-0.440166667	-2.418	-1.564833333	-0.702666667	-0.9135	0.241333333
NM_025778	1.023333333	5.018166667	0.553333333	1.987666667	0.275	0.373666667	0.332166667	0.722	0.320833333
NM_001104539	4.108	0.219	4.111333333	0.644666667	0.2055	0.685	0.435333333	1.063666667	0.333666667
NM_029472	3.476666667	3.570833333	1.499666667	1.039	-0.49	0.004333333	-0.073166667	0.445	0.293833333
NM_130455	-0.418166667	0.032833333	-0.464833333	-1.8045	0.4225	-0.021166667	0.574166667	0.464166667	0.946833333
NM_001134767	0.007166667	-0.184	0.0795	0.2785	-0.0245	0.123166667	-0.353666667	-0.609166667	-0.966666667
NM_016694	-0.818	-1.086833333	-0.963666667	0.040333333	-1.751	0.202	-0.924166667	0.179	-0.202166667
NR_029555	0.041833333	0.282333333	-0.535833333	-0.0465	-0.319	-1.2025	-0.917	-0.516833333	-0.997
NM_145820	1.902	0.726666667	-0.726	-2.078	0.0305	2.152666667	1.347	0.648	1.529333333
NM_027988	-1.394	-1.304	-0.216333333	-0.836	-1.188	0.342333333	-0.298333333	-0.200333333	-0.225333333
NM_001201390	1.649666667	1.395833333	-0.089666667	-1.546666667	0.917	2.981666667	3.178833333	1.809	2.1395
NM_019875	-0.304833333	-0.633166667	0.2855	0.467833333	-0.4855	-0.594833333	-0.923166667	-0.1335	-1.024833333
NM_001081376	-1.654666667	-1.939666667	-0.704666667	-1.290666667	0.9435	-0.219333333	0.738333333	-1.066666667	-0.339333333
NM_001003920	-2.4295	-3.06	-1.740166667	-1.223833333	-2.139	0.1525	-0.367666667	-1.532166667	-0.895333333
NM_008733	-0.150833333	0.684	-1.315833333	-0.737833333	0.2395	-0.3025	1.858666667	-1.304833333	0.836333333
NM_001123372	-0.111833333	-0.721333333	0.1865	-0.655166667	-0.259	-0.3095	0.143333333	-0.581833333	0.304666667
NM_026910	0.543333333	2.5985	0.080666667	2.126666667	0.3895	0.751	1.343166667	-0.719666667	0.551833333
NM_176982	-2.297	-1.3935	-0.648333333	-1.99	-0.3405	0.563333333	-0.2705	-2.008666667	-0.159166667
NM_207277	-0.236833333	0.827333333	-0.893833333	1.068833333	0.0355	-1.383166667	-1.519	-1.9925	-1.752666667
NM_027823	0.734833333	-0.623	0.098833333	0.145166667	-0.407	1.962166667	1.705333333	0.1985	-0.292666667
NM_001289831	1.883833333	1.221166667	-0.997833333	-1.949833333	0.2905	0.160166667	-0.351166667	0.208833333	1.175166667
NM_001001488	-0.015333333	-1.0135	-0.705333333	0.233333333	1.288	1.043333333	2.289833333	-1.257333333	-0.238833333
NM_001109985	-2.396666667	-2.742333333	-2.092	-0.452	0.6755	-1.087666667	-0.034	-1.478333333	-0.732666667
NR_033648	1.948166667	1.605833333	-0.665166667	-1.450833333	0.5845	0.943166667	1.308833333	1.096166667	1.512166667
NM_010737	1.386666667	-0.391833333	-0.369	-0.719666667	0.795	3.452333333	3.856833333	0.206	-0.023166667
NR_015598	1.541166667	2.6055	-0.744833333	-1.702833333	0.064	0.291833333	2.114833333	0.803833333	1.644166667
NR_033541	0.351	-0.087	0.117666667	0.230333333	1.2075	2.046666667	1.871333333	0.879333333	-0.017
NM_010403	-0.841333333	-1.839333333	-0.5	-0.187333333	-0.443	2.290333333	0.302333333	0.268333333	0.661333333
NM_146188	0.125666667	-0.7135	-0.231	-0.140666667	-0.469	1.297666667	2.586166667	-0.655	-1.410833333
NR_040648	2.542	0.799166667	3.999333333	-0.047666667	0.239	-0.037666667	-0.3305	0.235	0.799166667
NR_015562	1.789333333	0.1135	-0.631666667	-1.810333333	-0.3595	0.48	-0.606833333	1.12	0.8755
NR_110496	-0.012666667	2.106833333	0.826333333	3.703333333	-0.2435	2.180333333	0.4875	0.205666667	-1.000833333
NR_046015	1.162166667	4.572833333	3.067166667	0.368833333	-0.103	0.436166667	-0.024166667	0.3045	0.8785
NM_173398	-1.735833333	1.616166667	-1.363166667	0.2165	-0.561	-2.1865	-0.8125	-1.021166667	0.043166667
NM_008159	1.6645	2.173833333	0.311833333	4.4825	0.017	0.099833333	0.1995	0.0655	-0.335833333
NM_023055	-0.409833333	-1.956166667	-0.6945	-0.7555	2.3935	1.672166667	1.313166667	-0.617166667	-1.452833333
NM_027112	0.452833333	0.430666667	2.3975	0.5305	-1.6905	0.306833333	-0.109333333	-0.0655	-0.823
NM_011481	2.828	3.858166667	0.416666667	2.522	0.1045	0.452666667	0.5645	0.098	0.2335
NM_008199	2.1345	2.0235	0.6875	-0.327833333	-0.2565	1.606166667	0.842166667	1.471833333	0.4805
NM_029774	0.068833333	-0.281833333	0.243166667	0.103166667	2.948	0.9985	-0.713166667	-0.9135	-1.444166667
NM_016689	1.061333333	0.429	-0.273	0.003666667	4.1685	-0.076666667	0.477	-0.094	-0.381666667
NM_022430	1.026333333	1.291333333	-0.276666667	1.527	-0.073	-1.196333333	-0.391333333	-0.817666667	-0.149
NM_181748	-0.742333333	-1.483	-2.153333333	-1.631666667	2.7705	-0.773333333	1.245666667	-2.490333333	-1.054333333
NM_027356	-0.239833333	0.8995	0.829833333	0.7075	0.977	1.092833333	0.4975	0.9435	0.237833333
NM_001001152	-1.0145	-0.7395	-0.5985	-0.9515	-0.108	-0.432166667	-0.7455	-1.295166667	-0.680166667
NM_001081680	-1.363166667	-0.751666667	-1.180166667	-1.5225	0.321	-0.208833333	-0.465	-1.178166667	-0.555333333
NM_001164320	-0.5675	-1.661166667	0.178833333	0.1235	-0.502	0.206166667	-0.326833333	-0.6835	-0.7325
NM_172809	-1.857166667	-2.134666667	-0.5045	-1.654166667	-0.9285	0.831833333	-0.288333333	-0.264166667	-1.232333333
NM_001081100	-0.755833333	-1.052166667	-0.733833333	-0.220166667	-0.8985	-0.247833333	-0.387166667	0.167833333	-0.1565
NM_001037745	-1.644	-1.996666667	-1.997666667	-2.587	-1.8005	-0.373666667	0.265333333	0.027333333	0.189
NR_131195	-1.351833333	-3.655666667	-2.7315	-2.848833333	-1.8205	0.210833333	-0.128333333	-1.4305	-0.232
NM_145365	-0.637666667	-0.449	-0.871333333	-0.154666667	-0.083	-0.026666667	-0.787	-1.081	-0.545666667
NM_010169	1.713833333	-0.442833333	0.865833333	1.826166667	0.54	-0.106833333	-0.399166667	-0.818833333	-1.004166667
NM_001012335	-0.0745	0.7555	-1.235833333	-1.148833333	-0.0225	0.267833333	0.1325	-1.084166667	-0.0865
NM_178227	-0.986	-2.6475	-2.049333333	-1.633333333	-0.675	0.148333333	-0.1155	-1.295333333	0.506833333
NM_053117	-1.5765	-1.486	-1.125833333	-0.4645	-0.3235	0.936166667	1.067333333	-1.3195	-1.233666667
NM_145078	-0.972333333	-0.849333333	-0.618666667	-1.991333333	1.6315	0.266333333	1.067	-0.806666667	0.718
NR_037604	0.931333333	0.183166667	-1.193333333	-2.536	0.0555	1.514333333	0.878833333	0.651	1.424166667
NM_028838	2.166333333	0.996	-0.230666667	-0.928666667	0.2855	2.097666667	1.665666667	1.87	1.066666667
NM_026770	-1.085833333	-1.369833333	1.122833333	0.442166667	1.04	1.310833333	-1.084833333	1.825833333	-0.5075
NR_045879	-1.064166667	-1.605666667	-0.081833333	0.030166667	-0.7535	1.145833333	0.113	-0.096833333	-0.857333333
NM_001289804	-0.925	-1.2935	-1.211	-1.925	0.311	0.476333333	0.3075	-0.557666667	0.016833333
NM_027982	-1.154	-0.988666667	-1.422666667	-0.513666667	1.0615	0.197333333	1.739666667	-2.198666667	-0.969333333
NR_029473	-1.625166667	-1.484666667	-1.566166667	-1.1225	-0.176	-1.742166667	-1.246333333	-2.8505	-1.662666667
NM_001293561	-0.298333333	0.155333333	0.144333333	1.884666667	-1.493	-0.688333333	1.139	-0.994666667	-1.784666667
NM_133904	-0.429	-0.307666667	-1.885666667	0.249333333	-0.831	-0.337	1.444666667	-2.32	-0.278666667
NM_001004159	-0.2335	-1.4755	-0.045833333	1.4385	-0.4835	-2.669166667	-1.809166667	-2.2975	-2.332166667
NM_175543	0.815	-1.050333333	1.065666667	-0.310666667	1.7625	3.092333333	2.420666667	1.162666667	0.143333333
NM_021365	0.8275	0.022333333	-0.468166667	-0.773166667	-0.301	0.431833333	-0.297666667	0.663166667	0.887
NR_040660	0.473333333	-0.374333333	-0.718333333	-1.205666667	-0.3115	-0.600666667	0.822666667	0.218333333	0.146
NM_001177696	0.275	-0.006333333	0.31	0.712333333	-2.164	-0.593333333	-0.663666667	-0.77	-0.17
NM_153075	-0.1495	-0.21	0.0075	0.2925	0.35	0.019166667	0.040666667	0.2465	-0.575666667
NR_106175	0.347833333	1.578333333	-0.5445	-1.491833333	0.1955	1.9025	2.182666667	1.294833333	1.279666667
NR_106201	0.718666667	1.523	-0.567666667	-1.281666667	0.0775	2.027666667	2.232333333	1.458666667	1.324666667
NM_172775	-0.699833333	-0.702666667	-0.428166667	-0.142833333	-0.764	1.2945	2.285333333	-0.6385	0.174666667
NM_029843	-0.236833333	-0.683	-0.817833333	1.325833333	-0.0025	-0.3965	-1.369	-1.104166667	-0.792333333
NM_024204	-0.794666667	-0.2495	1.485666667	1.785666667	-0.6645	-1.608666667	-1.626833333	-1.917333333	-1.757166667
NM_010296	-0.888	0.813666667	-1.306	-2.157	1.0325	-0.148	0.041666667	-0.877333333	0.739
NM_021359	1.332666667	0.657166667	-0.552	-0.863	0.146	1.748333333	0.056166667	1.215666667	1.1105
[truncated: 2,839 more chars]
