# Supplementary material for: Tissue damage drives co-localization of NF-κB, Smad3, and Nrf2 to direct Rev-erb sensitive wound repair in mouse macrophages
Source: eLife. 2016 Jul 27;5:e13024. doi: 10.7554/eLife.13024 (PMC4963201; doi:10.7554/eLife.13024)
Supplement: Figure 1—source data 2. — DOI: http://dx.doi.org/10.7554/eLife.13024.004 [file elife-13024-fig1-data2.txt]

Transcript	Diff-notx-avg	Diff-KLA-6h	Diff-KLAIFNg-24h	Diff-Pam3-6h	Diff-PolyIC-6h	Diff-IL4-24h	Diff-TGFb-9h	Diff-TGFb-29h	Diff-TissHom-6h	Diff-TissHom-24h
NM_027510	-2.032	-2.833	-1.758666667	-1.785	0.758	-2.4015	0.681	1.417666667	-0.925333333	-1.601
NM_021301	-1.05125	-0.500333333	-0.378	-0.516666667	0.611	-1.7155	0.086666667	-0.137666667	1.220666667	1.768333333
NM_011866	-1.3075	0.014	0.313333333	-0.301666667	-0.168333333	0.3165	0.262666667	0.458	-0.621333333	-0.004333333
NR_102329	-1.208	-0.039666667	-0.324	0.234	0.331666667	0.9945	0.809	-0.092666667	-0.340666667	-1.066
NM_001034115	-0.38175	-2.415333333	-0.563	0.123666667	-0.007333333	0.329	0.233	-0.211	-0.063	-0.364333333
NM_020498	-1.1775	0.200666667	0.16	0.245666667	-0.099333333	-0.201	-0.639333333	-0.206666667	-0.236	-0.144666667
NM_011245	-0.798	-0.285	0.248333333	-0.010333333	-1.125	-0.193	0.517	-0.021666667	0.127	0.474
NR_028126	-0.983	0.431	-0.225333333	0.511666667	0.13	-0.625	-0.844333333	0.470333333	-0.069666667	-0.977333333
NM_001081194	-1.21925	-0.030666667	0.388666667	-0.245	0.123	-0.181	0.281666667	0.738666667	-0.764333333	-0.207333333
NR_033804	-0.88525	0.771	-0.364666667	0.172333333	0.103	0.091	0.716	0.989	1.116	0.194666667
NM_177235	-1.35975	0.789333333	-0.290666667	-0.587666667	-0.043	-0.6695	1.224666667	1.237666667	-0.045	-0.373
NR_028263	-0.53625	0.578	0.190333333	-0.224666667	0.750333333	-0.0615	0.202	-0.178	-0.014333333	0.036333333
NM_181748	-0.73875	-1.106333333	0.341	-0.201	0.221	0.1755	0.308	-2.200333333	0.523	-0.109
NM_181545	-1.08175	-0.666666667	-0.712666667	-1.15	-0.32	-1.4105	0.246666667	0.537666667	-0.351333333	-0.603
NR_045640	-0.78025	-0.406	0.072	-0.23	-0.440666667	-0.499	0.174666667	0.054	-0.957666667	0.32
NM_013743	-0.7805	-1.166	-0.029	-1.21	-0.795333333	-0.9425	0.234666667	0.405333333	0.339	0.712333333
NM_010259	-0.7815	0.212	-0.163	-0.559333333	0.541666667	-0.265	-0.042	-0.047333333	-0.063	-0.113666667
NM_177036	-0.319	-0.754333333	-0.486666667	0.142666667	-0.414	-0.1255	-0.133	0.354333333	1.186333333	0.861666667
NM_133674	-1.3695	0.069	0.023	-0.083	0.205666667	-0.156	0.035	-0.405333333	-0.605	0.290333333
NR_027799	-0.8395	-0.260666667	-0.194	-0.341333333	-0.562333333	-0.424	0.011	-0.133	-0.458	-0.545
NR_046046	-0.89875	-0.080333333	-0.291333333	0.492666667	0.474333333	1.0685	-0.212333333	-0.200666667	-1.466666667	-0.839666667
NM_011346	-0.917	-0.037666667	0.454	0.498	-0.135333333	-0.1495	0.284333333	0.093	0.266333333	-0.356
NM_145953	-0.79225	0.142333333	0.612	-0.297333333	-0.695666667	-0.1525	0.306666667	0.840666667	0.326666667	0.432333333
NM_011407	-0.78675	0.243666667	-0.163333333	-0.567333333	-0.050666667	-0.88	0.778666667	-0.12	0.733666667	0.427333333
NM_001309430	-0.59725	0.114	-0.245333333	0.057	0.82	0.196	0.030666667	0.727666667	-0.341333333	-0.672666667
NR_045458	-0.962	0.110333333	0.135666667	-0.098333333	0.652333333	0.004	0.187333333	0.376	0.098666667	-0.496333333
NM_007553	-0.5	0.395333333	-0.076666667	1.638333333	-0.208333333	-0.0575	-1.508666667	-0.665333333	0.719333333	-0.203
NR_040626	-0.53675	-1.188666667	-0.239	-1.192	1.106666667	-0.5755	0.507666667	0.416333333	-0.867333333	-0.309666667
NM_134006	-0.58925	0.792333333	0.266	0.515333333	0.244333333	0.6995	0.66	-0.611666667	-0.221	0.338
NM_001302153	-0.813	-0.507333333	-0.231333333	-0.111	-0.104	0.1905	-0.158666667	-0.470333333	-0.031333333	-0.129666667
NM_025658	-0.74025	-0.417	-0.570333333	0.331666667	1.03	0.801	0.346	-0.919	0.289333333	-0.249666667
NM_001313888	-0.62975	0.112333333	0.179333333	-0.036666667	-0.446333333	-0.7635	-0.149333333	-0.835666667	0.447333333	-0.018333333
NM_001290709	-0.5035	-0.527	0.319333333	0.696333333	0.786	-0.024	-0.506333333	-0.426666667	0.513333333	0.083666667
NM_001168504	-0.08775	0.903333333	-0.395333333	0.41	0.046	-0.9755	0.593666667	-0.076666667	0.732666667	0.951666667
NM_011798	-0.54	0.482	-0.427333333	0.727666667	-0.053666667	0.532	0.848666667	1.409	-0.789666667	1.010666667
NR_033228	-0.892	0.184666667	-0.269	0.248333333	1.126	0.1215	-0.14	-0.033333333	0.227666667	-0.401666667
NM_011324	-0.474	-0.575	0.139	0.253333333	0.034333333	0.4565	0.203	0.051333333	0.152333333	-0.56
NR_130973	0.06525	-1.399	-0.135666667	-0.633333333	-0.489333333	0.6525	-0.597333333	-0.892	-0.011333333	0.097333333
NM_022563	-0.4325	1.326	-0.301333333	-0.016666667	0.114	-0.814	-0.469	-0.234666667	0.791	-0.039
NM_008620	-1.37475	0.272666667	-0.035	-0.318	-0.198333333	0.202	-0.497666667	0.298	0.055333333	0.075
NR_033492	-0.64775	-0.449333333	0.056666667	0.118666667	0.534	-0.1415	0.198	0.445666667	0.314666667	-1.081666667
NM_001045543	-0.443	0.437	-0.262	-0.970666667	-0.327333333	-0.0035	-0.251333333	0.142333333	0.026666667	-0.352333333
NM_001143802	-0.82075	-0.867666667	-0.244	0.671666667	0.991666667	-0.216	0.177666667	0.721333333	-0.024666667	0.278
NM_133871	-0.72325	0.018666667	-0.130333333	-0.453666667	-0.176	-0.8785	-0.961333333	-1.378666667	0.447	-0.778333333
NR_103513	-0.1045	-0.124333333	0.620333333	0.065666667	0.08	-0.328	0.177333333	-1.851333333	0.459666667	-1.941666667
NR_027137	-0.50725	-0.629333333	0.016333333	-1.029333333	0.673	0.607	0.292333333	-0.509	-0.148	1.539333333
NM_001167918	-1.235	-0.027	-0.373333333	-0.983333333	-0.594666667	-0.9275	-0.036333333	-0.379	0.049333333	-0.109666667
NM_011228	-0.36275	-0.352	0.864333333	-0.091	0.123666667	-0.384	-0.219	0.176666667	-1.144	1.193333333
NM_001005858	-0.72375	-0.275333333	-0.340333333	-0.248	0.045333333	-1.332	-0.064333333	-1.011	1.548	0.569666667
NM_001289450	-1.152	0.592333333	0.116333333	-0.356666667	-0.136333333	-0.0725	-1.037	0.454	0.335666667	-0.881333333
NM_001110517	-0.98575	-0.047333333	-0.052333333	-0.484	-0.044666667	-0.839	0.090666667	-0.496	1.024	0.416
NM_001166585	-0.76975	1.173333333	0.320666667	-0.273	0.000333333	-1.083	-0.877333333	-0.598666667	0.827333333	0.774333333
NM_172525	-0.50575	0.738333333	-0.352	-0.340666667	0.349	-0.2495	-0.486	-0.062666667	0.607	0.529666667
NM_133784	-0.42675	0.141333333	0.475	-0.314666667	0.266666667	0.323	-0.400333333	-0.339333333	0.065	0.099666667
NM_001199293	-0.14375	-0.045	-0.577	0.692666667	0.673333333	1.1845	0.435333333	0.414	-0.259666667	0.541666667
NM_008332	-0.80125	-0.383666667	-0.093666667	-0.327333333	-0.069666667	-0.6315	-0.408	-0.308	1.729	0.047666667
NM_011077	-0.56725	-2.138666667	-0.465333333	0.33	-0.505333333	-0.128	-0.384	0.915666667	-0.900666667	0.435333333
NR_045346	-0.705	-0.926666667	0.080333333	0.448	0.04	-0.1455	-0.147	-0.412333333	0.403666667	-0.111
NM_001301375	-0.57375	-0.346333333	0.810666667	-0.426666667	-0.499333333	0.206	0.072666667	1.512666667	0.767333333	0.124666667
NM_020578	-0.79225	0.497333333	0.508	0.787333333	0.032666667	-0.1375	-1.891666667	0.046333333	-0.136333333	-0.772333333
NM_027112	-1.1275	0.131333333	-0.58	-0.520333333	-1.171	-0.939	-1.28	-1.218333333	0.285666667	0
NM_199465	-0.60125	-0.226333333	0.093333333	-0.796	0.379333333	-0.135	-0.473	-0.201	0.846	0.332333333
NR_001461	-0.631	0.074333333	-0.152	-0.344	0.61	-0.217	0.027	-0.020333333	0.010333333	-0.365333333
NM_001081019	-0.72275	-0.405333333	-0.130333333	-0.613333333	-0.029666667	1.1095	0.363666667	0.242333333	-0.114666667	-0.119666667
NM_027581	-0.8655	0.161333333	-0.454	0.782333333	-0.559333333	-0.705	0.559333333	0.427	0.501	-0.207666667
NR_015483	-0.4565	0.673666667	-0.450666667	-0.491333333	0.604666667	-1.3885	0.166666667	-0.121333333	-0.51	0.63
NM_001025382	-0.7875	-0.381	0.042666667	0.053666667	-0.015666667	-0.4395	0.017	0.411333333	-0.187666667	-0.417333333
NM_145373	-0.52325	0.838666667	0.611	0.024333333	0.069333333	-0.038	0.020666667	-0.299	-0.439	0.411666667
NM_030017	-0.62575	0.701333333	1.199666667	0.141666667	-0.435	-0.4425	0.267666667	0.073333333	-0.505333333	1.741333333
NM_177357	-0.334	1.561	-0.284333333	0.011	-0.138666667	-0.531	0.357666667	-0.049333333	-0.367666667	-0.081333333
NM_175358	-0.1095	-0.35	0.013	-0.507333333	-0.240666667	-0.253	0.202666667	-0.676333333	0.038333333	-0.226
NM_001101656	-0.395	-1.098333333	-0.053	-0.579	-0.052666667	-0.6335	-0.008	-0.958	0.135666667	0.144
NM_080451	-0.7785	0.179333333	-0.289333333	-0.85	-0.975	-0.643	0.112	0.213666667	-0.385333333	0.762
NM_007993	-0.26125	-0.054	-0.321666667	-0.035333333	-0.424333333	-0.3275	-0.654	-0.242666667	0.835666667	0.663666667
NM_001310602	-1.159	-0.032	0.073	-0.002	0.069	-0.3085	0.197	-0.458	-0.502666667	-0.397666667
NM_001286018	-0.553	1.028666667	-0.387666667	0.467333333	0.280333333	-0.8815	0.263333333	0.278	-0.348333333	0.605333333
NM_133193	-0.1285	0.393666667	0.190333333	0.069	-0.563	-0.256	-0.324	-0.497666667	0.952666667	0.092333333
NM_172648	-0.897	-0.344	-0.132	-0.228666667	-0.091	-0.377	1.036	0.003666667	0.260666667	0.360666667
NM_001177349	-0.77025	0.275666667	-0.142666667	-0.107333333	-0.191333333	-0.362	-0.694	-0.112	-0.141333333	0.737333333
NM_010606	-0.3445	-0.490333333	1.212	-1.193	-0.735333333	0.1845	0.087666667	0.341	-0.523	-0.916666667
NM_001001152	-0.81325	0.113	-0.027	-0.069	-0.335666667	-0.186	0.274	0.290333333	-0.169666667	-0.276
NM_001024624	-0.6275	0.428333333	-0.254	-0.55	-0.483	-0.2115	0.263	-0.465	-0.153	-0.468333333
NM_001081114	-0.506	-1.126	-0.754333333	-0.041333333	-0.172666667	0.6175	0.296	-0.205	-0.148333333	-0.240666667
NM_010501	-0.5515	-0.549	-0.127666667	0.039666667	0.041	-0.268	-0.553666667	-0.547333333	2.377333333	0.317333333
NM_175493	-0.622	0.126333333	0.277666667	0.080666667	-0.679	-0.277	-0.307	0.243666667	-0.199333333	-0.205333333
NM_138682	-0.1325	0.336666667	0.268333333	-0.558666667	0.03	0.046	-0.884	-1.293666667	-0.698	0.206
NR_045879	-0.88975	0.465333333	0.542	-0.875	-0.614	-0.825	-0.305333333	0.534333333	-0.652333333	0.325333333
NM_001101657	-0.3775	-1.032	0.005	-0.678333333	-0.006	-0.6745	0.327666667	-1.000666667	0.140333333	0.121666667
NM_011224	-0.3995	-0.024666667	-0.298666667	0.491333333	0.327666667	0.4215	0.165666667	-0.706666667	-1.424666667	0.368333333
NM_001033489	-0.39225	0.090333333	-0.394333333	-0.314	-0.302	-0.289	-1.007	0.333	0.433	-0.514
NM_133904	-1.00875	-0.523333333	-0.527666667	0.375	-0.213666667	0.537	-1.175333333	-0.622	-0.448333333	-0.026
NR_037993	-0.6	-0.543333333	-0.200666667	0.204333333	0.438333333	-0.7235	0.198333333	-0.021666667	0.266333333	0.682333333
NM_009368	-0.403	0.547333333	0.848666667	-0.628666667	-0.442666667	-0.352	-0.514666667	0.172333333	0.518	0.696333333
NM_021362	-1.04275	-1.011	-0.019	-0.517	-0.741666667	-0.3535	-0.352666667	-0.076333333	0.797333333	-0.767
NM_001172123	-0.4945	0.121333333	0.835666667	-0.231333333	0.047	-0.9775	-0.863333333	-0.302666667	0.510666667	-0.168666667
NM_001165919	-0.192	0.155666667	0.063333333	-0.277	0.191	-0.786	-0.537333333	0.674	-0.643333333	0.368333333
NM_011770	-0.57175	-0.159	0.515333333	-0.610666667	-0.255666667	-0.054	0.389	0.112	-0.079666667	0.142333333
NR_045742	-0.747	-1.219	-1.104333333	0.576333333	-0.503333333	-0.3995	-0.037666667	0.931333333	-0.041666667	-0.371666667
NM_001162938	-0.43225	1.128666667	-0.172333333	0.659666667	0.541333333	-0.025	-0.350333333	0.316	1.484333333	-0.185333333
NM_194341	-0.62875	-0.352333333	-0.454	-0.930666667	-0.523666667	-1.135	0.528333333	0.079333333	-0.472666667	-0.484333333
NR_033577	-0.191	-0.024	-0.294333333	-0.041333333	0.421666667	-0.082	-0.527333333	-0.942666667	-0.346333333	0.184
NM_009323	0.224	-0.018333333	0.012333333	0.120666667	0.762666667	0.628	-0.565666667	-0.514	1.033	0.225333333
NM_001289613	-0.353	0.843333333	-0.813	0.121666667	0.547333333	-0.176	-0.300333333	1.841666667	-0.676	0.156666667
NM_001080814	-1.18625	-0.971333333	0.084333333	-1.258666667	-1.091333333	-1.2675	-0.234666667	-0.161666667	-1.143333333	-1.225
NM_029499	-0.544	0.069333333	-0.118	-0.044333333	0.01	-0.7695	-2.121	-0.836	1.351666667	0.233666667
NM_001159544	-0.7695	-0.08	0.072	0.611666667	-0.027666667	0.0275	-0.485666667	0.082666667	-0.262333333	-0.577666667
NM_183391	-0.78975	-0.909	0.443	-0.672	-0.712666667	-0.0085	0.147	-0.844333333	-0.037	0.051
NM_011079	-0.61575	-0.992	-0.012666667	0.027666667	1.207666667	-0.362	0.067	0.685333333	0.057333333	0.545
NM_011448	-0.57025	0.372333333	0.554666667	0.570666667	0.407333333	-0.231	-0.635333333	-0.053666667	0.899666667	-0.400666667
NM_001034885	-0.4985	-1.253333333	-0.019666667	0.707333333	0.083333333	-0.4125	0.215666667	0.694	0.879	0.091
NM_027294	-0.27825	-1.534	-0.254333333	1.054	0.842	-0.5395	-0.216666667	-0.422333333	0.46	0.381333333
NM_009425	-0.56	0.248666667	-0.172333333	-0.151666667	-0.232	-0.913	-0.103333333	0.117666667	0.237333333	-0.011333333
NM_023277	-0.417	-0.099666667	-0.642666667	0.206333333	1.214666667	-0.822	0.002333333	-1.207	1.435666667	-0.114666667
NM_008872	0.0655	0.107333333	0.352666667	0.311333333	1.294666667	-0.5515	-0.489	-0.802666667	1.051	0.357666667
NM_008680	-0.20475	0.171666667	0.371666667	-0.671	0.250333333	0.184	-0.563	-0.202333333	0.770333333	0.235666667
NM_009864	-0.44525	-1.310666667	0.436	0.503	1.034666667	-0.5705	0.864333333	-0.45	-0.719666667	0.891
NM_001162883	-0.53775	0.582666667	-0.06	-0.118333333	0.312333333	-0.205	-0.016666667	0.233666667	0.268333333	0.154333333
NM_001081235	-0.523	-1.427	-0.197333333	0.023333333	0.292	-0.7225	0.448	-0.963	-0.312666667	-1.091333333
NM_029195	-0.70025	0.713666667	0.36	-0.192666667	-0.308333333	-0.9145	-0.811	0.238666667	-1.046666667	0.749333333
NR_033523	-0.274	0.079	0.454	0.192333333	0.374	0.5935	0.537666667	-0.394666667	0.072666667	0.212333333
NM_145137	-0.215	-0.308666667	0.07	1.007666667	-0.153	0.0295	0.489333333	-1.212	0.500333333	-0.083666667
NM_020622	-0.478	-0.181666667	-0.240666667	-0.991333333	1.197333333	-0.2765	0.304333333	-0.410666667	0.152	-0.629666667
NM_011141	-1.11025	-0.242333333	-0.233333333	0.244	0.235333333	-0.0195	-0.807333333	-1.386	-0.573333333	-1.197666667
NM_025499	-0.50075	-0.266666667	-0.183333333	0.172	0.292666667	-0.3495	-0.175666667	1.217666667	0.401	0.370666667
NM_011782	-0.29975	0.866333333	-0.207666667	-0.212666667	-0.996666667	-0.482	-0.634666667	-1.081	1.033	0.432666667
NM_008592	-0.252	0.319	-0.37	-0.416333333	-1.414333333	-0.481	-0.585666667	-0.644666667	0.325	0.553666667
NM_172294	-0.26775	-0.908	0.406666667	0.031333333	0.067	-0.231	-0.682	-0.697	1.144666667	0.806666667
NM_001159662	-0.48725	-1.500666667	-0.932333333	0.042	0.768333333	0.565	-0.105	-0.304666667	-0.090333333	-1.959
NM_007496	-0.478	0.529	-0.147666667	-0.167666667	0.088666667	-0.2675	-0.051333333	0.043	0.013	-0.088333333
NR_040414	-0.4615	-0.250666667	-0.767666667	0.039666667	0.383333333	0.2515	0.429333333	-0.369666667	-0.011666667	-0.469
NM_203320	-0.27675	-0.421	0.515666667	-0.170333333	-1.034333333	0.141	0.157	-0.259333333	0.747333333	1.252
NM_144803	0.0605	-0.884	0.436333333	0.064333333	-0.170333333	0.179	-0.071333333	0.447333333	0.254333333	0.037
NM_008204	-0.399	-0.584333333	-0.645333333	-0.088666667	-0.318	-0.6945	-0.973666667	0.146333333	-0.26	-0.300666667
NM_009250	-0.5635	0.729666667	0.095666667	0.838	0.175333333	0.7515	-0.42	1.088666667	-0.405333333	0.532
NM_001205132	-0.55925	-0.333666667	-0.064666667	0.727666667	-0.441	-0.492	-0.572333333	0.085666667	0.744	0.47
NM_011198	-0.68175	-0.404333333	-0.102	-0.343	-0.835	-0.3845	-0.305666667	0.259333333	1.098	0.550666667
NM_011581	-0.56225	0.381	-0.339333333	-0.357	-0.167	-0.4175	-0.594666667	-0.224666667	0.682666667	0.238666667
NM_175648	-0.25625	0.405333333	-0.03	0.098	0.159666667	0.0525	-1.464666667	-0.550666667	0.225666667	0.383333333
NM_008331	-0.485	-0.422333333	-0.138333333	-0.104666667	0.024666667	-0.565	-0.766333333	-0.605333333	2.112333333	0.434
NM_172050	-0.3765	0.545666667	-0.909	-0.129666667	-1.415333333	-1.4625	-0.539333333	0.344	-0.495	0.754666667
NM_146188	-0.25775	-0.708	-0.196333333	-0.615	0.527	-0.392	0.204333333	-0.056	-0.653333333	0.312333333
NM_001014761	-0.15225	-1.457	-0.099333333	-0.106	-0.692	-0.2615	0.552666667	-0.017666667	0.555666667	-0.881666667
NM_178404	-0.50125	0.075333333	-0.012	-0.345666667	-0.458	-0.079	0.141333333	0.189333333	-0.693	-0.141
NR_046157	-0.3535	-1.321666667	0.061	0.22	0.397666667	-0.4115	0.069666667	-0.129	-0.301	-0.066666667
NM_183177	-0.15375	0.301666667	-0.512333333	0.28	0.021333333	-0.739	0.704666667	-1.087	-0.796	0.784333333
NM_001160406	-0.4775	-0.993	0.128333333	-0.080333333	1.072	-0.0755	-0.661666667	-0.109666667	-0.756333333	0.031333333
NM_010478	-0.561	0.201333333	-0.062333333	0.135	-0.145333333	-0.0365	-0.357333333	0.08	0.574666667	-0.174666667
NR_027886	-0.7565	0.733666667	-0.268666667	0.140333333	0.487333333	0.361	0.221333333	-0.200666667	0.400666667	0.154333333
NM_021274	-1.19425	-0.727333333	-0.184	0.057666667	0.01	-0.4275	-0.63	0.255	1.432333333	0.097666667
NM_009909	-0.69475	0.164666667	-0.199333333	0.218333333	-0.677666667	-0.0905	-0.246	0.144333333	0.362333333	0.045666667
NM_001080929	-0.436	0.202	0.402666667	-0.064666667	0.474333333	-0.212	-0.196	-0.391	0.620666667	0.275333333
NM_172154	-0.774	0.938333333	-0.548333333	-0.514666667	-1.107666667	-0.8265	0.043333333	-0.031333333	-0.019333333	-0.203
NM_001290416	-0.21075	0.658	0.003	0.045666667	0.445666667	-0.6025	-0.307333333	-0.69	0.826333333	0.724333333
NM_021391	-0.164	0.494	0.040333333	-0.274666667	0.598	-0.3085	-0.016333333	1.056666667	-1.133666667	0.198
NM_007695	-0.28825	-0.367333333	0.231333333	-0.248	0.083333333	0.3445	0.161333333	0.125	-0.018666667	-0.380333333
NM_029935	-0.50525	0.033666667	0.508666667	-0.466666667	-0.303666667	-0.1585	-0.079666667	-0.419	0.224333333	-0.446666667
NR_130171	-0.11125	0.134666667	-0.027666667	-0.124	-0.195333333	-0.0585	-0.505	0.385	-1.043	-0.015333333
NM_008392	-1.05975	-0.480666667	-0.093333333	-0.019	-0.099333333	-0.569	-1.087	-0.203333333	1.586	1.021
NM_145070	-0.295	0.859	0.837	-0.021666667	0.471	-0.0355	0.418333333	0.415333333	-0.564	0.027
NM_001303121	-0.732	-0.133333333	-0.167666667	0.143666667	-0.464333333	-1.2965	0.632	0.052	0.051	0.976666667
NM_008887	-0.1315	-0.745333333	0.165	0.051333333	0.850333333	-0.004	0.023	0.356333333	-0.096	-0.289666667
NM_001172160	-0.39325	0.200333333	-0.154666667	-0.349	-0.479666667	-0.5365	1.166333333	-0.265333333	1.340333333	0.904666667
NM_172870	-0.12725	-1.128666667	-0.067	0.079333333	0.606	-0.3515	-0.395666667	-0.607333333	-0.496333333	0.024333333
NM_001081437	-0.30325	0.179	0.076	0.313666667	0.276666667	-0.362	-0.611666667	-0.476666667	0.704666667	0.703666667
NM_001293561	-0.61825	0.442666667	0.339	0.018	-0.090333333	-0.07	0.125	-0.137666667	-0.537333333	0.089333333
NM_029879	-0.10675	-0.435666667	0.659666667	-0.101	0.451333333	-0.2355	0.438	1.672333333	1.678333333	-1.005333333
NR_015606	-0.40075	-0.057333333	-0.202	-0.037333333	0.237333333	-0.4975	-0.155	0.205666667	0.076	-0.221333333
NM_177091	-0.4575	-0.009666667	0.093333333	0.686	-0.369333333	0.147	0.57	-0.406	0.584666667	0.524
NM_001005420	-0.541	-0.299	-0.597333333	-0.732333333	-0.288	-0.643	0.956333333	-0.476666667	-0.828666667	0.615666667
NM_001145164	-0.65575	-0.225333333	-0.122666667	-0.346666667	-0.088	-0.217	-1.578333333	-1.446333333	0.748666667	-0.235666667
NM_007969	0.05125	0.387	-0.826666667	0.079	0.313666667	1.013	0.574333333	-0.495	-0.348	-0.488
NM_016919	0.073	0.752333333	-0.164	0.108666667	0.918	-0.163	-0.696	-0.503	0.211333333	0.413666667
NM_175488	-0.4905	-0.06	-0.103	0.074333333	0.407333333	-0.0125	-0.208	0.064333333	0.402	-0.465
NM_001170851	-0.63125	0.250333333	-0.141666667	-0.154666667	-0.045333333	-0.4655	0.141	0.053	0.857	0.182333333
NM_010316	-0.41075	0.423	0.170666667	-0.080333333	-0.478333333	-0.0715	-0.14	0.082	0.168666667	-0.093333333
NM_013560	-0.36325	-0.316333333	0.68	-0.332666667	-0.314	-0.6005	-0.723	-0.215	1.865666667	-0.039333333
NM_001166625	-0.10375	0.070666667	0.015	-0.055333333	0.532	0.709	0.506666667	-0.066	0.382333333	-1.250666667
NM_008381	-0.1575	0.346666667	0.993666667	-0.11	0.293333333	-0.2745	-0.714666667	-0.792	0.611666667	0.429333333
NM_029107	0.00975	-0.650666667	-0.135666667	-0.515666667	0.588666667	-0.2205	-0.16	0.462666667	-0.883333333	0.15
NM_178779	0.2445	-1.176333333	0.266333333	-0.431	0.233333333	-0.4665	0.786	-0.311	0.045666667	0.310666667
NM_175669	-0.17875	-1.209666667	0.240333333	-0.190666667	1.045333333	-0.255	-0.185333333	-1.465	0.293333333	1.188333333
NM_021384	-0.53575	-0.530333333	-0.014333333	-0.036333333	0.058333333	-0.1665	-0.625333333	-0.333666667	1.205333333	0.351666667
NM_009890	-0.6565	0.31	-0.498333333	0.199333333	-0.104	-0.3495	0.263	1.08	1.895666667	1.953
NR_040371	-0.21875	-0.174	-0.053	-0.077	-0.226	-0.1425	-0.353666667	0.263666667	1.208666667	0.366
NM_145545	-0.52075	0.083333333	-0.131333333	-0.289333333	-0.129333333	-0.42	-0.832666667	-0.441	0.583333333	0.314666667
NM_177607	-0.15975	-0.056333333	-0.524	-0.346666667	-0.171	-0.513	-1.344666667	0.209	-1.218333333	-0.068
NM_033608	-0.52975	-0.201	-0.385333333	-0.438	-0.017	-1.1375	-0.213	-0.630333333	-0.265333333	0.529
NM_177192	-0.26475	-0.831333333	-0.385333333	-0.380666667	0.890666667	-0.128	0.262	0.793	0.286	-0.550666667
NM_001001180	-0.46025	-1.129666667	-0.560333333	0.42	-0.23	-1.0145	0.168666667	-0.024666667	0.3	0.141
NR_015598	-0.26325	-0.603	0.071	0.388333333	0.227	0.2095	0.538	0.243333333	0.293333333	0.167
NM_001077684	-0.945	0.22	-0.15	-0.78	0.244333333	1.002	-0.538666667	-0.355666667	0.24	0.229
NM_012009	-0.81025	-0.773333333	0.119666667	0.121333333	-0.802	-0.706	-0.17	0.059	-0.080333333	-0.252333333
NM_001195258	-0.15625	0.035333333	-0.775333333	-0.168	0.822	-0.1	0.069333333	-1.815666667	0.824	0.364
NM_011595	-0.273	0.315666667	0.018333333	0.174666667	0.551666667	-0.2515	-0.696666667	-0.372666667	0.730333333	1.163
NM_010430	-0.1895	-0.670666667	-0.240666667	-0.374	0.098	-0.3105	-0.879666667	-0.745	0.789333333	-0.255
NR_045840	-0.44425	0.326333333	0.134	0.075	-0.325333333	-0.634	-0.058	0.337333333	0.337333333	0.194
NM_172815	-0.1545	-0.166666667	0.285333333	0.379333333	0.809333333	-0.3865	-0.687	0.22	-0.677333333	-0.348666667
NM_009367	-0.353	-0.131666667	-0.243666667	-1.272	-0.08	-0.366	-0.683	-0.507666667	0.775333333	0.645
NM_172520	-0.19175	-0.697	-0.353333333	0.158	0.114	0.2665	-0.28	0.102333333	1.082666667	0.872333333
NR_029473	-0.63875	-0.389	0.373666667	0.407	0.075	0.044	0.272666667	-0.794	-0.404333333	-0.809666667
NM_138751	-0.0515	0.220666667	0.438333333	0.621333333	-0.382666667	-0.292	-0.533333333	-0.407	0.984	-0.287
NM_001253386	0.142	-1.513666667	-0.109333333	-0.358	0.024	-0.0915	0.178666667	0.581333333	-1.731666667	-0.111
NM_001291857	-0.374	0.520666667	0.278	0.356666667	0.45	-0.4645	-0.520666667	-0.371333333	0.748333333	0.423666667
NM_007482	0.101	0.564666667	1.260333333	1.373333333	0.977	0.193	0.686666667	2.324666667	1.049	2.423333333
NM_001202500	-0.26075	-0.898666667	1.248666667	-0.106666667	0.348666667	-0.3985	0.049	-0.715333333	0.061	0.015333333
NM_194336	-0.688	0.158333333	-0.119666667	-0.125333333	-0.174333333	0.188	0.810333333	-0.965	-0.641	0.254333333
NM_144548	-0.20725	2.135666667	1.226	0.209333333	0.210333333	-0.0785	-0.055333333	-0.349666667	0.164333333	-0.041666667
NR_102283	-0.58	-0.682666667	-0.124333333	-0.423666667	-1.09	-0.607	0.091333333	-0.283333333	0.101	0.048666667
NM_001163493	-0.5175	0.074666667	-0.045	-0.188333333	0.685666667	-0.842	-1.132333333	-0.315666667	-0.557333333	-0.032333333
NM_009620	-0.90475	-0.284333333	-0.817	-0.443333333	0.024333333	0.3225	0.360333333	0.210666667	-0.317666667	-0.671666667
NM_001166065	-0.63275	-0.254666667	0.279333333	0.645333333	-1.086	-0.01	0.234666667	0.051666667	0.671666667	0.758666667
NM_153068	-0.01525	0.338666667	-0.29	0.033	0.239333333	-0.053	-0.772333333	-0.168666667	1.284	0.611333333
NR_040601	-0.816	1.001333333	-0.217666667	-0.312	-0.179666667	-0.437	0.08	0.473333333	0.364666667	-0.746666667
NR_038023	-0.2305	-0.344666667	0.680666667	0.669	-1.027	0.0205	-0.565	0.221	0.568	0.431
NM_001101475	-0.513	0.547	-0.009333333	-1.290333333	-0.454333333	-0.6755	0.159	0.361666667	-0.437	0.392
NR_045322	-0.25025	0.308333333	0.342666667	0.892333333	0.051333333	-0.016	-0.724666667	-0.904333333	0.413333333	0.34
NM_175026	-0.56225	-0.187333333	-0.076666667	-0.128333333	-0.093	-0.2265	-0.431333333	-0.515333333	0.578	0.404333333
NR_046233	-0.289	-0.227	0.088	-0.084	-0.076333333	0.1705	0.076666667	0.118666667	0.002333333	-0.022666667
NR_015491	-0.5745	-0.650666667	-0.125666667	-0.525666667	-0.513666667	-0.856	-0.031	0.074	-0.105333333	-0.148
NM_001081037	-0.446	-0.506666667	-0.388	0.501333333	0.968	-0.0325	-2.378333333	-0.708333333	0.203	0.282333333
NM_178259	-0.651	0.345666667	-0.958666667	-0.577666667	-0.798666667	0.4425	0.475333333	-0.177666667	0.003333333	-0.407333333
NR_030688	-0.362	-0.728	-0.517666667	0.361666667	-0.115333333	0.116	-0.347666667	-0.357666667	0.066333333	-0.426666667
NM_001093750	-0.60475	-0.339666667	-0.954333333	-0.693	-0.360666667	-0.469	0.318333333	-0.03	-0.296666667	-0.984666667
NM_001166413	-0.2375	0.093666667	-0.379	0.505333333	0.41	-0.6555	-0.158333333	-0.584333333	0.398666667	0.964
NM_153535	-0.60875	-0.371333333	-0.219	-0.391333333	0.202666667	-0.4175	0.023	-0.612666667	0.232666667	-0.222
NM_013829	-0.797	-0.409	0.217333333	-0.033	-0.59	-0.166	0.033333333	-0.519	-0.000333333	-0.135666667
NM_001146275	-0.72975	0.197333333	-0.1	-0.164333333	0.011	-0.491	-0.682666667	-1.472666667	0.926333333	0.166333333
NR_045032	-0.55425	0.465	0.003	-0.575666667	-1.046	-0.745	-0.454666667	1.006333333	-0.023333333	0.177666667
NM_011913	-0.35725	0.080666667	0.244666667	0.462333333	-0.067666667	-0.2865	-0.006666667	-0.039666667	-0.009	0.007333333
NR_045641	-0.7995	0.967333333	-0.228666667	-0.992333333	-0.368333333	-0.535	-0.521666667	-0.834666667	-0.482333333	-0.213666667
NM_013492	-0.80175	-0.266333333	0.062666667	-0.437666667	0.498666667	-0.842	0.834333333	-0.163	0.041666667	-0.032
NM_145226	-0.514	-0.19	-0.035333333	-0.136333333	-0.103	-0.373	-0.149333333	-0.184333333	0.594666667	-0.235333333
NM_001289831	-0.46525	-1.933	-0.163	0.142666667	-0.135666667	-0.2425	-0.05	-0.029333333	0.045666667	-0.976333333
NM_010681	-0.06375	-0.184333333	-0.709333333	-0.224333333	0.248666667	-0.346	-0.863333333	-0.552	0.419	-1.439666667
NM_213615	0.07625	0.010333333	0.187333333	0.238666667	-0.056	-0.255	0.088333333	0.075666667	0.407	0.879
NM_001170800	-0.80475	0.980666667	-0.391333333	-0.932333333	0.005666667	-0.7155	-0.684666667	-0.046666667	-0.368666667	-0.705
NM_183116	-0.39725	0.584333333	0.059333333	-0.025	-0.393666667	-0.242	0.027	0.194	-0.296	-0.028333333
NM_001013814	-0.08825	-0.011666667	0.422666667	0.199333333	-0.282	0.599	0.83	-0.233333333	0.095333333	-0.300666667
NM_183355	-0.40825	-0.182666667	0.096	-0.148333333	-0.020333333	-0.145	0.114	-0.255666667	-0.392666667	-0.278666667
NM_007706	-0.3465	0.022	-0.586333333	0.362	0.150333333	-0.484	-0.735	0.394	0.063	0.557
NM_010648	-0.8005	-0.695333333	0.327666667	1.112666667	1.179333333	0.6635	-1.700666667	-0.480666667	-0.185666667	-0.310333333
NM_175219	-0.58975	-0.679666667	-0.222333333	0.178666667	-0.582333333	-1.321	0.235333333	1.034333333	-0.342333333	-0.209333333
NM_001033335	-0.1265	0.052666667	-0.031	-0.059666667	0.257666667	0.514	-0.098	0.201666667	-0.013	0.224
NR_030484	-0.47825	-0.226	-0.239333333	-0.044666667	0.209	0.1815	0.158666667	-0.4	0.335666667	-0.506666667
NM_009139	-0.43675	-0.444666667	-0.371333333	-0.696666667	-0.188	-0.24	-0.140666667	-0.344666667	-0.349333333	-0.755666667
NM_001285805	-0.35525	0.367	0.323333333	0.125666667	-0.023	-0.1215	-0.135333333	-0.314333333	-0.137333333	-0.215
NM_011546	-0.45275	0.177666667	-0.171333333	-0.199666667	-0.329	-0.7815	-0.490333333	-0.583333333	-0.116	0.391
NM_023580	-0.377	0.366666667	-0.082	0.122	0.153	0.3405	0.255	-0.526	0.764666667	0.227
NM_153131	-0.5235	0.019	0.131333333	-0.858	0.134333333	-0.4005	-0.661666667	-0.489	-0.495	-0.918
NM_153170	-0.507	-1.292666667	-0.438333333	0.286666667	-0.572666667	0.6025	-0.058333333	0.111333333	0.160666667	-0.005
NM_001039484	-0.09725	0.126333333	-0.182333333	0.411666667	-0.849666667	-0.629	-1.959333333	-0.249666667	0.525333333	0.290666667
NM_153782	-0.496	-0.44	0.051	0.032333333	0.065333333	-0.6785	-0.375666667	-0.089666667	0.399	0.898666667
NM_001163554	-0.186	0.006333333	-0.063666667	0.129333333	0.510666667	-0.1725	0.126	-0.321333333	0.181666667	0.110333333
NM_008815	-0.04875	-0.130333333	0.946333333	0.016	1.606	-0.172	-0.118333333	-0.916	0.702	0.682333333
NM_001033171	-0.52925	0.592	-0.257666667	0.151666667	0.719333333	-0.522	-0.752666667	1.014333333	0.723333333	-1.093
NM_026594	0.40675	0.552	-1.220333333	0.454666667	1.125	-1.1825	-0.953333333	-0.311666667	2.407333333	2.146333333
NR_073429	-0.45325	0.429	0.242333333	-0.284	-0.602	0.3575	0.548333333	0.500666667	0.226666667	0.553666667
NM_009959	-0.6335	-0.453	-0.762333333	-0.381666667	-0.264333333	-0.9275	0.219666667	1.200666667	-0.087	0.031
NM_138661	-0.6205	-0.349333333	-0.683333333	-0.373	-0.160666667	-0.8095	0.085	1.098333333	-0.071	0.037666667
NM_011824	-0.09675	0.760333333	0.289333333	-0.076666667	-0.099	0.445	-0.886	0.052333333	0.877	0.265666667
NM_010612	-0.66575	0.199	-0.416333333	-0.622666667	-0.579333333	-0.785	-0.367	-0.272333333	-0.118333333	-0.677333333
NR_029469	-0.19625	1.100333333	-0.340333333	0.089333333	0.249333333	-0.119	-0.567	0.199	-0.378333333	-0.139
NM_011821	-0.33075	-0.520666667	0.045666667	-0.587666667	0.409333333	-0.739	-0.605	-0.14	-0.237666667	-0.03
NM_153534	-0.792	-0.511333333	0.017666667	-0.363333333	0.298	-0.5595	-0.779	-0.608666667	-1.047	-0.608333333
NM_008216	-0.131	0.036333333	-0.732333333	1.227333333	0.367	-0.066	-1.612333333	-0.571666667	0.015333333	-0.174333333
NM_001003671	-0.619	-0.304333333	-0.699	-0.379333333	-0.328666667	-0.885	0.107	1.047333333	-0.085666667	0.022333333
NM_009957	-0.60825	0.628666667	-0.774	-0.372666667	-0.362	-0.8725	0.085	1.332333333	-0.057666667	0.025
NM_138663	-0.61525	-0.303333333	-0.655333333	-0.389666667	-0.283333333	-0.885	0.056333333	1.03	-0.071	0.028333333
NM_001035532	-0.70975	-0.273333333	-0.393	-0.319666667	-0.396666667	-0.4585	-0.163	0.242	-1.202	-1.549666667
NM_021394	-0.31975	-0.209666667	-0.073	0.005666667	0.047666667	-0.1405	-0.499333333	-0.130666667	0.661333333	0.132666667
NM_010809	-0.6295	-0.132666667	1.199666667	0.069333333	-1.120333333	0.657	-1.171333333	0.125333333	0.090333333	-0.378333333
NM_001008427	-0.344	-0.5	-0.562333333	0.208333333	-0.155	0.104	0.178333333	-0.156333333	0.217666667	0.401
NM_010867	-0.40725	0.780333333	0.106333333	0.015333333	-0.327	0.2465	-0.433333333	0.232333333	-0.336	-0.151
NR_015537	-0.83875	-0.62	-0.092	0.472	0.49	-0.0185	-0.225333333	-0.334333333	-0.248	-0.547666667
NM_009961	-0.61	0.195333333	-0.738666667	-0.347333333	-0.4	-0.8975	0.366333333	1.405	-0.083666667	0.029
NM_138662	-0.6215	-0.213	-0.691	-0.362	-0.335	-0.894	0.033	1.373333333	-0.067333333	0.033
NM_001243008	-0.0415	1.001	-0.418666667	-0.001333333	0.439	0.32	-0.496666667	-0.219333333	0.074	-0.041
NM_177092	-0.04	-0.223666667	1.144333333	-0.296	0.210333333	-1.308	-0.383666667	-0.504333333	0.225666667	0.545333333
NM_007494	-0.486	-0.034666667	0.009666667	-0.275	-0.273666667	-0.8735	-0.400666667	0.105666667	0.392	0.246666667
NM_007766	-0.62075	0.374333333	-0.712	-0.377333333	-0.290666667	-0.874	0.272666667	1.253	-0.097	0.025
NM_009962	-0.79625	-0.133666667	-0.276666667	0.159333333	0.219666667	0.0595	-0.144333333	1.111333333	0.314	0.667666667
NM_001304544	-0.7095	-0.272666667	-0.395333333	-0.330666667	-0.398333333	-0.475	-0.166	0.224666667	-1.204666667	-1.541
NM_008770	-0.656	-1.444666667	-0.511666667	0.380333333	-0.132333333	-0.243	-0.450666667	0.242	-0.730666667	0.207
NM_011990	-0.66475	0.149	-0.116	-0.354666667	-0.685666667	-0.525	0.362333333	-0.049666667	0.221666667	-0.069333333
NM_009960	-0.61425	-0.333666667	-0.706333333	-0.369333333	-0.318	-0.8985	0.203666667	1.064666667	-0.071	0.027
NM_001033324	-0.3265	-1.650666667	0.516333333	0.237	-0.494333333	-0.8525	0.406666667	0.436333333	0.216	-0.515333333
NM_130450	-0.52525	-0.013666667	0.016666667	-0.069666667	-0.522333333	-0.1435	0.257	0.026333333	-0.450333333	-0.565666667
NM_008501	-0.26625	0.839666667	0.089	0.065	0.543	-0.6635	-1.074333333	0.519666667	1.613	-0.02
NM_009871	-0.38975	0.23	0.275666667	-0.117333333	-0.222333333	-0.7245	-0.014333333	0.202666667	0.486666667	0.428
NM_181071	-0.45625	0.378333333	0.275666667	-0.220333333	-0.208	-0.2545	0.017666667	-0.039666667	0.180333333	0.067
NM_201243	-0.611	-0.447	-0.756333333	-0.371	-0.193	-0.906	-0.070333333	1.333666667	-0.080333333	0.017
NM_007767	-0.6065	-0.024	-0.726	-0.381	-0.281	-0.889	0.357666667	1.068333333	-0.084333333	0.024666667
NM_016850	-0.2295	-0.524	-0.061666667	-0.06	0.02	-0.1695	-0.67	-0.335	1.301	0.153
NM_198117	-0.61375	-0.145666667	-0.746333333	-0.357666667	-0.243333333	-0.889	0.437666667	1.044333333	-0.084	0.021
NM_054072	-0.6075	0.174333333	-0.736	-0.36	-0.345333333	-0.9055	0.281666667	1.302333333	-0.067	0.023666667
NM_027529	-0.31425	-0.385333333	0.661666667	-0.116	-0.125333333	-1.453	-0.656333333	-0.539	-0.306666667	-0.156
NM_016689	-0.4135	-0.922666667	-0.389666667	0.518333333	-0.205333333	-0.56	-0.498333333	0.084333333	0.003666667	0.239333333
NM_001301705	-0.1335	0.974	0.320333333	-0.683666667	0.307	0.3035	-0.518333333	-0.261666667	0.92	0.581666667
NM_177387	-0.55225	-0.821	0.035666667	0.037666667	0.130666667	-0.052	-0.126333333	-0.083	-0.289	-0.087
NM_001081185	-0.2685	0.094666667	0.207333333	-0.716	-0.856	-1.292	-0.268333333	-0.122	-0.41	0.264
NM_139306	-0.55825	-0.277333333	0.087666667	0.514333333	-0.164	-0.4915	-0.165	1.129333333	-0.598	-0.554
NM_013834	-0.698	0.393333333	-0.31	-0.151333333	0.431333333	-0.0565	0.52	0.55	0.934666667	0.186333333
NR_105806	-0.74875	-0.124	-0.945333333	0.467333333	0.646	-0.7605	0.141666667	-0.321666667	0.482	0.402
NM_153600	-0.27025	-0.722666667	-0.054666667	0.736666667	-0.230333333	-0.1825	-0.096666667	-0.163666667	0.242	0.546666667
NM_015772	-0.144	-0.114666667	-0.660666667	0.221	0.310666667	0.338	-0.253666667	-0.323666667	0.324333333	1.437666667
NM_008029	-0.1905	-0.494666667	0.155333333	0.319	0.128666667	-0.1915	-1.011666667	0.076333333	0.013333333	-0.220333333
NR_040476	-0.765	0.395333333	0.321	-0.939666667	-1.692666667	-0.4825	0.371333333	-0.514666667	-0.134666667	-0.203
NM_001285469	-0.83675	-0.563	-0.194333333	0.725666667	0.646	0.8975	-0.25	-0.654666667	0.97	0.147666667
NM_009023	-0.222	-0.17	0.796666667	0.165666667	0.054	-0.778	-1.043333333	-0.634666667	-1.075333333	-0.427333333
NM_001004173	0.056	-0.484666667	-0.091	-0.248	-0.576666667	0.6495	0.088333333	0.303333333	-0.310333333	-0.105
NM_175750	-1.00025	-0.274	0.276666667	-0.526	-0.238333333	-0.4925	-0.230666667	-1.215666667	-1.404333333	-0.877333333
NM_172523	-0.47625	0.641333333	0.125	0.245666667	0.220666667	-0.4585	-0.165333333	-0.077	0.081333333	-0.234333333
NR_045695	-0.85725	-0.096333333	-0.582333333	0.052666667	-0.179666667	-0.8525	-0.136666667	-1.104666667	-0.954333333	0.089
NM_146155	-0.418	-0.163	-0.552333333	-0.001666667	0.226666667	-0.219	-0.252333333	-0.258333333	0.130333333	-0.632333333
NM_153457	-0.494	-0.023	0.487666667	-0.236	0.171333333	-0.0165	-0.737333333	-0.044666667	0.348333333	-0.798333333
NM_010516	-0.343	0.585	-0.437333333	-0.455	0.068333333	-1.366	-0.566333333	-0.334	1.218666667	0.367
NM_175171	-0.58875	-0.202	0.019	-0.133	-0.105666667	-0.3115	0.050666667	-0.063	-0.124333333	0.202666667
NM_008871	-0.32875	0.065333333	0.449666667	-0.119333333	-0.167333333	-0.515	-0.04	-0.107333333	1.669	1.087333333
NM_001081286	-0.28825	0.405	-0.131	0.205666667	-0.263	-0.489	-0.201333333	-0.313333333	0.865666667	0.135
NM_177331	-0.582	-0.494	0.954	-0.259666667	-0.227333333	0.102	0.050666667	0.328666667	-0.250666667	0.028666667
NM_153424	-0.05475	-0.780333333	0.027	0.188666667	0.572666667	0.1845	-0.296333333	0.320333333	0.443	-0.206333333
NM_001113204	-0.42775	-0.932666667	-0.408333333	-0.229333333	-0.107333333	-0.504	-0.266666667	-0.341	0.216666667	0.923
NM_153564	-0.59475	-0.324666667	-0.108	-0.148	-0.115666667	-0.451	0.457	-0.336	0.446666667	0.122333333
NM_024198	-0.49725	0.912	-0.105	-0.155	0.729	0.0925	-0.656333333	-0.291666667	-0.199	-0.622666667
NM_008632	-0.50625	0.426666667	0.046	0.088	-0.178	-0.6855	-0.210333333	-0.013333333	0.159333333	-1.348666667
NM_001097617	-0.20625	0.200333333	-0.057666667	-0.234666667	-0.037666667	1.3285	-0.371333333	-0.013666667	0.394333333	1.314
NM_173788	0.1125	-0.550666667	-0.045666667	-0.023666667	-0.199666667	0.1335	-0.189	-0.527666667	-0.636333333	1.589
NM_017377	-0.76275	0.406666667	0.750333333	-0.735	0.728	0.127	-1.662	-0.336666667	0.670333333	0.239666667
NM_008130	-0.35775	-1.382333333	-0.037	-0.087	-0.208666667	-0.126	-0.29	0.029666667	0.055333333	-0.336
NM_177340	-0.43575	-0.03	0.409666667	-0.263333333	0.312333333	-0.298	-0.411	-0.340333333	-0.216333333	0.193333333
NM_021887	-0.409	-0.287	0.109666667	-0.578666667	-0.384	-1.03	-0.636666667	-0.263666667	0.655333333	0.397666667
NM_013484	-0.22925	1.965333333	0.561666667	-0.464	0.104666667	0.2795	-1.077666667	-0.356	-0.647666667	-0.748
NR_028578	0.1445	-1.389	0.124666667	0.289	0.864333333	-0.059	0.317333333	-0.690666667	-0.838	0.289333333
NM_008987	-0.1275	0.552666667	0.085333333	-0.490333333	0.278	-1.083	-0.041	-0.431333333	1.027333333	-0.227333333
NM_010212	-0.11525	0.528333333	-0.116333333	0.108333333	0.434	-0.3945	-0.291	-0.074666667	0.168	0.633666667
NM_008353	-0.433	0.606666667	0.329333333	0.201	0.421666667	-0.525	0.591333333	0.174666667	-0.445	0.412666667
NR_033543	-0.524	0.323	-0.093	-0.141	0.432333333	-0.281	0.007666667	-0.139	-0.637666667	0.214
NM_021424	-0.151	0.002333333	0.050333333	-0.336	0.047333333	-0.024	-0.278333333	-0.306333333	0.54	0.445333333
NM_183221	-0.28925	0.364666667	-0.076	0.702333333	-0.273666667	-0.5215	-0.282666667	-0.000666667	-1.053666667	0.973
NR_045747	-0.3765	-0.195333333	0.344333333	0.824333333	0.248666667	-0.336	-0.513666667	0.442333333	0.558333333	-0.388333333
NM_146054	-0.127	0.247	0.108333333	-0.071666667	0.109333333	-0.3675	-0.499666667	0.040666667	0.807	0.495666667
NM_009778	-0.18925	-0.374	-0.040333333	-0.066	-0.383333333	-0.4485	-0.614	-0.514666667	0.939	0.355
NM_008727	-0.113	1.081666667	-0.133333333	1.019666667	0.200333333	-0.318	-0.434	0.615	0.307	0.270333333
NM_001033767	-0.24425	0.521666667	-0.043	-0.322333333	-0.062333333	-0.4455	-0.845	-0.020333333	0.501333333	0.714
NM_133354	-0.44925	-0.741666667	-0.173666667	-0.364666667	-0.305	-0.732	0.027333333	0.158666667	0.127666667	-0.112
NR_077237	-0.322	-1.229666667	-0.103	-0.923666667	0.512666667	-0.2485	-1.779	0.470333333	-0.308333333	-0.304
NM_008867	0.0775	0.115333333	-0.287	-1.004	-0.409	-0.3775	0.376	0.007333333	-1.383666667	0.666333333
NM_001111059	-0.32825	0.194333333	0.131666667	0.387666667	0.079666667	-0.7485	-0.664666667	-0.094666667	-0.536333333	1.086666667
NM_011780	-0.125	0.175333333	0.846666667	0.071	0.546	0.0805	0.502	-0.490666667	1.122666667	1.105
NR_045294	-0.48	0.333	-0.282333333	-0.202333333	0.573666667	-0.1	-0.097333333	0.175666667	0.091666667	0.031
NM_021406	-0.6475	0.384666667	0.140333333	-0.511	-0.203666667	-0.6655	0.627333333	0.492666667	1.514333333	1.399
NM_001252442	-0.61575	0.47	0.111666667	-0.905333333	-0.660333333	-0.6955	-0.005333333	-0.338666667	0.433	0.394333333
NM_010720	-0.619	-0.203333333	-0.262666667	-0.275666667	-0.278666667	-0.476	0.236666667	-0.347666667	0.13	0.493
NM_010260	-0.63625	-0.418333333	-0.025	-0.095666667	-0.054	-0.1975	-0.534	-0.937	0.549	-0.001333333
NM_001168224	-0.33025	-1.614	0.805	-0.301666667	-0.074	0.3795	-1.196333333	-0.040666667	0.581666667	-0.080333333
NR_033168	-0.26875	-0.442	0.226333333	-0.375666667	-1.107	-0.023	0.267333333	0.849666667	0.115	0.146333333
NM_010170	-0.533	-0.311	0.326666667	0.455	-0.502	-0.751	-0.188	0.993666667	-0.383	-0.039333333
NM_010433	-0.5735	0.085	0.141	-0.248	-0.536666667	-0.355	0.043333333	-0.108666667	-0.064666667	-0.239333333
NM_008518	0.168	-0.293666667	-0.892333333	-0.098333333	0.604	0.5815	0.320333333	1.481666667	-0.734	0.063333333
NM_016671	-0.81225	-0.026333333	-0.094666667	-0.169666667	-0.038666667	-0.3555	-0.228666667	0.426666667	-1.385333333	-1.592333333
NM_001111279	-0.433	-0.312333333	-0.483	-0.360666667	0.4	-0.7275	-0.568333333	-0.429	-0.638666667	-0.812666667
NM_172891	-0.52125	-0.357	0.245666667	-0.432666667	-0.582666667	-1.1965	0.321333333	-0.593333333	0.160333333	-0.384333333
NM_001083810	-0.11675	0.132	0.234333333	-0.028	0.085333333	-0.364	-0.088	-0.101666667	-0.666333333	0.669
NM_018763	-0.6985	-0.288333333	0.141333333	0.122333333	0.292666667	0.417	-0.388666667	0.045333333	2.483333333	-0.093333333
NM_008350	0.036	-0.689666667	-0.162333333	-1.145	-0.411	0.362	1.259	-0.552666667	1.232666667	-0.213
NM_001003672	-0.63825	0.195	-0.491666667	-0.511666667	-0.222	-0.9205	-0.238	0.684333333	-0.048333333	-0.045666667
NM_001199945	-0.275	-1.046	-0.150666667	0.279666667	0.838333333	0.724	0.591333333	0.061	0.371333333	-0.265
NM_011607	-0.30575	0.202666667	0.607	-0.029333333	-0.066333333	0.3285	-0.500333333	-0.272333333	0.519666667	0.212333333
NM_172751	-0.0975	-0.256	0.405333333	-0.519	0.104	-0.115	-0.337333333	-0.354	-0.937666667	-0.035666667
NR_015543	-0.13275	0.210333333	-0.279333333	-0.018666667	-0.640666667	-0.233	0.792333333	0.084666667	0.451333333	0.153
NM_031184	-0.07475	-0.016	-0.124	0.028	0.124	0.6035	-0.283666667	-0.505	0.217	-0.067333333
NR_073523	-0.56775	0.856333333	-0.066333333	-0.062333333	-0.057	-0.5445	0.191666667	0.136666667	-0.634666667	-0.573333333
NM_033563	-0.062	-0.314333333	0.610666667	0.167666667	-0.240666667	-0.3385	-0.101666667	-0.707666667	0.077666667	0.152333333
NM_001045526	-0.22925	0.563666667	-0.176	-0.388	0.031666667	-0.387	0.919333333	0.192666667	0.087333333	-0.093333333
NM_022814	-0.1405	-0.463666667	-0.110666667	-0.870666667	-1.302	0.1185	0.363333333	0.009666667	0.645666667	0.020333333
NM_001159952	-1.063	-1.174	-0.8	-0.945666667	-0.470333333	-0.983	-0.371	-0.317666667	-0.703666667	-1.259666667
NR_027870	-0.3455	0.390666667	0.188666667	0.558333333	0.321666667	0.3425	-0.085666667	0.141	-0.332666667	0.299
NM_009451	-0.27525	-1.201666667	0.623666667	-0.597666667	-0.062	-0.212	-0.211333333	-0.034333333	1.261666667	1.536
NM_178922	-0.18375	0.68	0.076333333	0.246333333	0.183	-0.3835	0.124333333	0.167	0.305666667	0.098
NM_001142411	-0.3755	0.029666667	0.158333333	-0.327333333	0.615333333	-0.0935	-0.314666667	-0.100333333	-0.274333333	0.088
NM_009533	-0.16925	-0.091666667	-0.304	0.419	0.524333333	0.0145	0.125333333	-0.550666667	-0.406333333	-0.213
NM_001267717	-0.2425	-1.836	0.354333333	0.216333333	0.361333333	-0.381	0.154666667	-0.257666667	0.285	0.480666667
NM_008760	0	0.204666667	-0.698333333	-0.279333333	-0.552333333	-0.8585	0.314	0.320333333	0.412333333	0.32
NM_008855	-0.36875	-0.190666667	-0.489	-0.230666667	-0.474	-0.471	-0.440333333	-0.243333333	-0.221	0.261666667
NM_008981	-0.13125	0.379666667	-0.404	-0.636	-0.852	-0.166	-0.599333333	-0.283666667	-0.035	-0.068333333
NM_028709	-0.27425	1.474666667	-0.119333333	0.517666667	-0.327333333	-0.4095	-0.025666667	0.476333333	-0.504666667	-0.003
NM_177644	-0.36	0.002	0.197666667	0.109666667	-0.545666667	-0.1495	-0.187666667	-0.243666667	0.008333333	-0.219666667
NM_027559	-0.14775	0.23	-0.148	0.699333333	0.000333333	0.117	0.772666667	1.294333333	-0.060666667	0.411666667
NM_016667	-0.1605	0.378333333	-0.767666667	-0.437666667	-0.094333333	-0.0675	-1.126333333	0.104333333	-0.013666667	1.025666667
NM_010217	-0.21525	0.537333333	-0.396333333	-0.445666667	-0.036666667	-0.744	-0.573666667	-0.233	1.226	0.458
NM_026993	-0.319	-0.322	-0.19	-0.429333333	-1.007333333	-1.1365	-1.109333333	-1.217	1.783333333	0.999
NM_001013813	-0.41975	0.107	0.124333333	-0.021666667	-0.278666667	-0.186	-0.457	-0.011	-0.197666667	0.045333333
NR_015508	-0.1435	0.744333333	0.045	-0.176	0.693333333	-0.63	-0.183333333	-0.487333333	-0.254333333	0.196333333
NM_175398	-0.4465	0.577	0.579333333	-0.378666667	-0.407333333	-0.3405	-0.215666667	0.051666667	0.167	0.638333333
NM_027960	-0.17275	-0.326666667	-0.132666667	0.259333333	0.244666667	-0.624	0.304333333	0.278	0.648333333	0.143
NM_001194940	-0.5885	0.095333333	-0.529333333	-0.153333333	-0.084	-0.594	-0.363333333	-0.253	0.242666667	-0.356333333
NM_033325	-0.2175	0.251333333	0.19	-0.362333333	0.004333333	-0.449	-0.365333333	-0.469333333	0.431666667	0.418
NM_008764	-0.5515	0.956333333	0.068666667	-0.268666667	-0.219333333	-1.203	0.119	0.204	1.103333333	0.376666667
NM_001204156	-0.4885	-1.236333333	-0.205666667	-0.396	-0.278	0.4165	-0.699	0.312666667	0.145666667	0.905
NR_045750	-0.4765	0.255666667	0.094	-0.328666667	0.009666667	-0.0705	-0.525	-0.095	-0.846	0.344
NM_013675	-0.05225	-0.459666667	-0.140666667	-0.167666667	0.065333333	0.0185	0.111666667	0.783666667	0.082	0.643333333
NM_001242934	-0.51025	0.009333333	0.122	0.008333333	-0.220666667	-0.18	0.02	1.214666667	0.612666667	-0.355666667
NM_016778	0.10625	-0.594	0.073333333	-0.155666667	0.791666667	-0.1935	0.074666667	-0.33	-0.443333333	-0.260333333
NM_001276764	-0.549	-0.013	-0.23	-0.649333333	-0.617333333	-0.596	-0.178	-0.377333333	-0.106333333	0.113666667
NM_001161431	-0.288	-2.335666667	-1.476666667	0.146666667	-0.347	0.1745	-0.052666667	-0.619333333	0.492666667	-1.802666667
NM_025992	-0.4545	0.020666667	-0.135	-0.205333333	-0.094	-0.256	-0.072666667	-0.047666667	0.166333333	-0.021333333
NM_001081049	-0.46875	-0.008	-0.165333333	-0.337	-0.434666667	-0.266	0.065	0.200333333	-0.025	-0.316
NM_178035	0.04575	0.566666667	0.675333333	0.299333333	1.564	-0.384	-0.595333333	-0.754	-0.623	-0.132
NM_029422	-0.60275	-0.290333333	-0.146	-0.486333333	-0.332333333	-0.245	0.080666667	0.207	-1.617333333	-0.913666667
NM_172946	-0.0405	-0.568333333	-0.194	0.218333333	-0.874666667	-0.8405	0.708666667	1.159333333	0.293666667	0.414
NM_133200	-0.48175	0.640333333	-0.229333333	0.293	0.005	-0.199	-1.068666667	-0.045333333	-0.448666667	-0.185
NM_001168660	-0.35875	0.133666667	0.046333333	-0.113666667	0.231333333	0.0165	-0.324333333	0.766333333	-0.128666667	0.281666667
NM_172491	-0.359	-0.463333333	0.070333333	-0.405666667	-0.298	-0.3865	0.692333333	0.331666667	-0.402333333	-0.422
NM_176841	-0.501	0.054666667	-0.226666667	-0.383333333	-0.178666667	-0.1335	-0.031	-0.088666667	-0.227	-0.229666667
NM_145078	-0.27375	-1.416	-0.196666667	0.158	-1.081	-0.1495	-0.567666667	-0.461666667	-0.563	-0.983
NM_001252664	-0.07	1.006333333	-0.037666667	-0.253666667	0.167	0.744	-0.730666667	-0.638666667	-0.69	0.163
NM_001042528	-0.817	-0.082	0.659666667	-0.251666667	0.007333333	-0.166	0.395333333	-0.274666667	-1.009333333	-0.584666667
NM_054042	0.0325	-0.114	0.283	0.271666667	0.640666667	-0.2505	-0.824	-0.151666667	0.823333333	-0.421666667
NM_019656	-0.0865	0.507333333	0.321666667	-0.257333333	-0.601333333	-0.51	-0.265666667	-0.114666667	-0.406	0.434333333
NM_011854	-0.3145	-0.27	-0.023666667	-0.092	-0.029333333	-0.194	-0.507	-0.265666667	0.607	0.018333333
NM_028030	0.24725	0.293666667	0.051333333	0.529666667	-0.590666667	-0.7635	-0.497333333	-1.377333333	0.433333333	1.251333333
NM_001302636	-0.32475	0.267666667	-0.184	-0.021666667	0.197666667	-0.1725	0.018333333	0.293666667	-0.057333333	0.264
NM_001005485	0.268	0.273	-0.409666667	-1.205	-1.332	-0.805	-1.102666667	0.235333333	0.087	-0.142333333
NM_001025602	-0.65875	0.194	0.684333333	-0.045333333	0.125	-0.2565	-0.150333333	-0.033666667	0.534666667	-0.730666667
NM_001198833	-0.165	0.471333333	-0.359	-0.320666667	0.488333333	0.426	-0.544333333	-0.612666667	0.192	0.006
NM_001098222	-0.74325	0.445	0.857	-0.428666667	-0.023333333	0.077	-0.726	0.001	-1.056666667	-1.098333333
NM_008559	-0.076	-1.81	-0.910333333	-0.455	-0.65	0.187	0.297	-0.253666667	0.291	-1.182333333
NR_037235	-0.13875	-0.298666667	0.091333333	0.414666667	0.486333333	0.045	-0.025333333	-0.235666667	0.125666667	0.136333333
NM_001204167	-0.321	-1.775	-1.204	-0.172666667	0.139333333	0.023	0.282666667	-0.308333333	0.058333333	-1.346666667
NM_001161715	-0.77175	0.786666667	0.837	0.622333333	0.335	-0.635	-0.877333333	-0.585666667	-0.385666667	0.421
NM_001081395	-0.1605	-0.255333333	-0.069	0.173333333	0.636666667	0.1285	0.215	-0.448666667	0.556	0.372333333
NM_207648	-0.231	-0.138	0.047	-0.221333333	-0.204666667	0.798	0.112	-1.755	0.162333333	-0.252333333
NM_016907	-0.522	-0.243	-0.417333333	-0.704	-0.109666667	-0.524	-0.472	-1.07	-0.992666667	0.159666667
NR_027905	-0.18675	0.138	-0.081	-0.232666667	-0.198	0.139	0.041333333	0.167	0.111333333	0.037666667
NM_001302619	-0.68525	0.738666667	-0.348666667	-0.476	-0.118	-0.1565	0.853333333	-0.735666667	-1.412666667	-0.468333333
NM_001037987	-0.438	-0.185666667	0.408666667	-0.650666667	-0.441	-0.749	0.226	0.469333333	-0.165333333	0.028333333
NR_030671	-0.226	0.123666667	0.373	0.334333333	0.081666667	0.3145	-0.058666667	-0.235666667	0.07	-0.377333333
NM_001256052	-0.40025	-0.216333333	-0.002	0.146333333	-0.448	-0.444	-0.612333333	0.551333333	0.028	0.016333333
NM_011851	0.09075	-1.421	0.415333333	-0.231333333	-0.765333333	-0.3995	0.784	-0.139666667	0.112666667	0.82
NM_198660	-0.128	-0.797666667	-0.267333333	0.006666667	-0.180333333	-0.1435	0.109	-0.360666667	-0.325	0.190333333
NM_001293783	-0.427	0.116333333	-0.05	-0.553333333	-0.344	-0.5075	-0.554333333	-0.342	0.596666667	0.079333333
NM_001190451	-0.2095	1.127333333	0.097666667	0.577333333	-0.183	0.006	-0.914333333	-0.833333333	0.458666667	-0.329
NM_001160251	-0.351	0.157	-0.070333333	-0.117	0.04	-0.044	-0.090333333	-0.036333333	-0.152666667	-0.063333333
NM_027957	-0.21825	-1.496	-0.246	0.103	0.117	0.4215	-0.923333333	-0.748666667	0.332333333	0.486
NM_027571	-0.04375	0.208333333	-0.437666667	0.427333333	0.038	-0.1435	0.004666667	0.022666667	0.434666667	0.162666667
NM_031397	-0.3415	-1.579666667	0.438	0.142	0.159	0.0745	-0.768666667	-0.415333333	0.206333333	0.016
NM_001242368	-0.558	0.020333333	-0.281666667	0.034333333	-0.15	-0.0555	-0.594333333	-0.693666667	-0.562666667	-1.376
NM_008367	-0.219	0.310666667	-0.634333333	-0.665333333	0.400666667	-0.214	-0.287333333	0.059333333	-0.236666667	-0.983666667
NM_001161665	-0.1565	-0.080333333	-0.112333333	-0.582	0.247333333	-0.4415	-1.009333333	-0.460333333	1.660666667	-0.443333333
NM_001033270	-0.333	0.303666667	-0.097666667	-0.159	-0.389333333	-0.208	0.192	0.215333333	0.217	0.142666667
NM_001205314	-0.335	-0.084666667	-0.068333333	-0.098666667	-0.023	-0.246	-0.322	-0.063333333	0.330666667	0.044666667
NM_001081079	-0.2135	0.300333333	-0.293	-0.131	0.071	-0.0675	-0.068	0.074333333	0.101666667	-0.138666667
NM_017379	0.079	0.309666667	-0.532333333	0.335666667	0.469	0.4035	-0.128666667	-0.464333333	0.553666667	-0.212666667
NR_040628	-0.187	0.122333333	-0.176666667	-0.103666667	0.13	-0.0775	0.094	0.040333333	0.219	-0.087333333
NM_001277182	-0.5405	0.166	0.240666667	-0.407333333	-0.807333333	-0.426	-0.23	-0.282666667	-0.168	-0.105666667
NM_029035	-0.32075	-0.064666667	0.350333333	-0.059	-0.052333333	-0.6255	-0.131	0.246	0.116	0.234666667
NM_001077361	-0.8925	0.007	-0.118333333	0.039	-0.604333333	0.635	-0.371	0.188666667	0.173666667	-0.039333333
NM_054043	-0.13375	0.11	0.100666667	-0.365333333	-0.412	-0.4	0.459	0.353666667	0.440666667	-0.158666667
NM_021287	-0.59275	0.33	-0.045333333	-0.262	0.022	-0.208	0.886	0.214666667	-0.717	-0.705666667
NM_001166029	-0.32975	-0.156333333	-0.867333333	-0.184	-0.454	-0.2175	-0.447	-0.039333333	0.727	-0.264
NM_019747	-0.191	-0.286333333	-0.139	-0.123333333	0.150333333	-0.238	-0.007	0.277	-0.117666667	-0.017666667
NM_001085374	-0.2145	1.081	-0.187666667	0.090666667	0.406666667	0.183	-0.969666667	0.277666667	-0.465333333	-0.876333333
NM_023055	-0.706	-1.011	-0.073666667	0.306	-0.232333333	-0.0005	-0.48	-0.485333333	0.58	-0.197333333
NM_145209	-0.53375	-0.338333333	-0.063	-0.009333333	-0.044333333	-0.2065	-1.296333333	0.163666667	0.005333333	0.154333333
NR_039586	-0.12125	-0.601	0.301333333	-0.208	0.367333333	0.2955	-0.123333333	0.028666667	-0.516	0.654333333
NM_010555	-0.22325	0.32	-0.212	0.095	0.251	-0.645	0.300333333	-0.877333333	-0.063333333	0.795666667
NM_007913	-0.21125	0.005	-0.205333333	-0.146	0.324666667	-0.0205	-0.425	-0.199666667	-1.331	-0.488666667
NR_030690	-0.23625	0.307666667	0.146	-0.169	-0.611333333	0.3485	-0.398333333	0.466333333	-0.33	-0.379666667
NM_001166580	-0.228	0.041333333	0.702	-0.121666667	1.202333333	-0.1145	-1.633666667	0.436333333	-0.316	0.441
NM_017391	-0.48175	-0.394	-0.262	-0.139666667	-0.325333333	-0.244	0.181	0.27	-0.055	-0.187666667
NM_145223	-0.44475	0.756	0.225	-0.174666667	-0.751666667	-0.3025	0.086666667	0.031333333	-0.273	-0.105
NM_009465	-0.32675	0.128666667	-0.184666667	-0.294333333	-0.264333333	-0.3925	-0.749	-0.533	-0.267	-0.339333333
NR_105807	-0.67075	-1.307333333	-0.106333333	-1.146	-0.549666667	0.576	-0.734333333	1.069666667	-0.44	-0.253
NM_001005421	-0.5485	0.237666667	0.284333333	-0.573666667	0.162333333	-1.0885	0.431666667	0.264	-0.544	-0.157
NR_131918	-0.419	0.788	-0.655333333	-0.179	-0.519	-0.3915	0.248333333	-0.032	-0.129	-0.133333333
NM_130448	0.1005	-0.072	-0.045333333	-0.614	-0.155333333	0.1525	-1.224333333	-0.409666667	1.192666667	0.05
NM_183201	-0.331	-0.191	-0.133333333	-0.149333333	-0.039333333	0.016	-0.140666667	-0.145	0.042666667	-0.111333333
NM_023727	0.09575	-0.077	0.948	-0.902666667	-0.044333333	0.467	-0.251333333	-1.009666667	-0.230666667	-0.089666667
NM_020486	-0.41975	-0.578666667	0.057666667	-0.234333333	-0.235333333	0.228	0.519666667	-0.378333333	0.952333333	-0.232666667
NM_001033276	-0.3365	0.009333333	0.011666667	-0.269	-0.447333333	-0.3495	0.059333333	0.107333333	0.008333333	-0.221666667
NR_027857	-0.1305	-0.192333333	0.317666667	0.423333333	0.978333333	0.1255	-0.262	0.270333333	0.711	0.132666667
NM_001080995	-0.43725	-0.147666667	0.666	-0.15	-0.384	-0.0735	0.038666667	0.45	0.255333333	-0.563
NR_131031	-0.2995	0.771333333	0.012666667	-0.278666667	-0.175666667	-0.3855	-0.533	0.367333333	1.054333333	-0.584
NM_029455	0.0875	-0.935	-0.096333333	-0.412666667	0.100666667	-0.1765	0.396333333	0.537333333	-0.741	-0.593666667
NR_105855	-0.40575	-0.574333333	0.103	0.125	-0.005666667	0.103	-1.058666667	-1.068333333	0.043	0.133
NM_001105561	-0.37575	0.747666667	0.542666667	-0.346666667	-0.097333333	-0.3525	0.558333333	0.476666667	-0.642333333	-0.111
NM_023124	-0.207	-0.169333333	0.052333333	-0.233333333	-0.203	0.775	0.129	-1.776666667	0.152333333	-0.221333333
NM_008729	-0.602	0.161	-0.023333333	-0.844	-0.408333333	-0.3245	0.006666667	-0.725333333	-0.113333333	-0.648333333
NM_001166164	-0.75075	-0.364	-0.508333333	-0.081333333	-0.571666667	-0.4465	1.408666667	0.451666667	-0.490666667	-0.007666667
NM_009524	-0.516	-0.307	0.128666667	0.146666667	0.772	-0.1165	-0.119333333	-0.892666667	0.4	0.8
NM_020557	-0.40975	-0.500333333	-0.070333333	-0.1	-0.002	-0.485	-0.610666667	-0.418	1.374666667	0.087
NM_199146	-0.4015	0.084333333	-0.099	-0.266666667	-0.163666667	-0.4065	-0.352666667	0.075	0.282666667	-0.052666667
NM_010426	-0.10125	0.886333333	-0.363666667	-0.127333333	0.309333333	0.2735	0.485	-0.426333333	0.797333333	0.276
NM_001080780	-0.3515	-0.591	0.438333333	-0.312	-0.511333333	-0.869	-1.156	-1.066333333	1.289	0.869
NM_001081365	-0.12175	0.315333333	0.312333333	-1.227	1.608333333	-0.9035	-0.178	-0.751333333	-0.077666667	-0.161
NM_024204	-0.16325	0.338333333	-0.57	-0.011333333	-0.052333333	0.153	-0.262666667	0.356	0.374	-0.111
NM_001289493	-0.592	-0.159666667	-0.152	-0.117666667	-0.058	-0.613	-0.311	-0.596	0.557333333	0.250666667
NM_008036	-0.4175	-0.599	0.648	-0.309	-0.517333333	-1.2635	0.677	0.301333333	-0.193666667	-0.354333333
NM_001286744	-0.3005	0.389	0.083666667	-0.179666667	0.255	-0.146	0.226	-0.301666667	0.163666667	0.033666667
NM_008482	-0.14975	0.264333333	0.184333333	0.105	0.133	-0.189	-0.672333333	-0.510333333	0.755666667	0.313666667
NM_133641	-0.347	-0.391666667	-0.934666667	0.733666667	1.27	-0.051	-0.155333333	-0.59	-0.283	0.749333333
NM_033616	-0.06775	0.339	0.129666667	1.172666667	0.215333333	0.173	-0.177	0.723333333	-0.668666667	1.053666667
NM_153123	-0.06875	-0.22	-0.182333333	-0.325333333	0.004666667	-0.082	0.024	1.005333333	-1.602333333	0.055
NM_001271725	-0.30625	-0.262	-0.191666667	-0.64	-0.288333333	-0.3895	0.273333333	0.457666667	-0.161	0.029
NM_008206	-0.22875	0.183333333	0.148	0.193333333	-0.397666667	-0.425	0.015666667	-1.207333333	0.319666667	0.971666667
NM_029021	0.0005	-0.582666667	0.244333333	-0.186333333	0.125666667	-0.444	0.756666667	-1.268333333	-0.361	0.742333333
NM_007389	-0.25125	-0.119333333	-0.928666667	0.269666667	0.481333333	-0.01	-0.437666667	0.896	-0.793666667	-0.842333333
NM_146187	-0.42725	-0.696333333	0.119	-0.103	0.471333333	0.3835	0.358	-0.440333333	0.009666667	0.215333333
NM_198657	-0.40675	-0.583666667	0.429666667	0.597333333	-0.065666667	0.357	1.471666667	0.102666667	0.193	0.147666667
NR_028382	-0.299	0.315333333	0.135333333	-0.378	0.435666667	0.2095	0.285	-0.892666667	-0.523333333	-1.380666667
NM_030261	-0.48475	0.83	0.312666667	-0.795666667	-0.276	-0.1845	-0.481	0.294666667	0.593666667	-0.155333333
NM_139307	-0.29475	0.443	-0.019	-0.789333333	-0.596	-0.277	-0.140666667	0.069333333	-0.600666667	-0.213333333
NM_008409	-0.45325	-0.037333333	-0.173666667	0.671	0.97	-0.191	-0.287	-0.218666667	0.059666667	-0.618
NM_009506	-0.41925	1.036	-0.539333333	0.040333333	-0.092	-0.2975	0.705666667	-0.547666667	0.307	0.291333333
NM_175168	-0.417	-0.092333333	0.104	-0.076333333	-0.064666667	-0.8015	-0.503	-0.19	-0.206333333	0.116333333
NR_015566	-0.2655	0.557666667	0.117	0.024666667	-0.197333333	-0.2905	-0.229333333	-0.362333333	-0.471	0.371666667
NM_008829	-0.456	-0.019	-0.159666667	-0.165	-0.628666667	0.2785	0.219	-0.078666667	-0.602333333	-0.354
NM_028450	0.0195	-0.123	-1.378333333	-0.000333333	-0.772333333	-0.403	0.444666667	0.097666667	0.182666667	-0.122
NM_001135115	-0.186	0.172	-0.054333333	-0.032666667	0.092333333	-0.2235	-0.513666667	-0.260333333	0.672333333	-0.091666667
NM_019935	0.124	0.123333333	0.021666667	0.666666667	-0.643666667	0.4175	-1.508666667	-0.729	-1.097	-0.713666667
NM_175526	-0.335	-1.221666667	-1.135666667	-1.035333333	0.831333333	-0.4735	0.334	0.226333333	-0.118	-0.134333333
NM_029858	-0.33025	-0.522	0.117666667	-0.603	-0.512	-0.427	-1.200333333	0.157	-0.046	0.351
NR_045829	-0.351	-0.051666667	-0.409666667	-0.738	-0.683666667	-1.1475	0.1	0.426333333	-0.455333333	-0.456333333
NM_145825	-0.0455	0.171	-0.202	1.203	0.006	0.2405	0.043666667	0.539333333	0.112666667	0.320666667
NM_001122953	-0.03625	-1.400666667	-0.916666667	0.362	0.261	0.048	0.148	-0.327666667	0.126333333	-0.239
NM_010657	-0.56175	0.061333333	0.2	-0.434666667	-0.720333333	-0.581	-0.156	-0.119666667	-0.229333333	-0.178666667
NM_001173506	-0.34025	-0.373333333	0.081	-0.108666667	-0.547666667	-0.2575	0.072666667	-0.079333333	-0.577333333	-0.072666667
NM_009538	-0.03125	0.620333333	0.946333333	-0.703333333	-0.309333333	-0.6755	0.427	0.571333333	0.118	-0.165666667
NM_028208	-0.37775	1.030333333	0.128666667	-1.206333333	-0.313666667	-0.6685	-0.309	0.439666667	0.144333333	0.405
NM_008198	-0.29525	0.432666667	-0.134666667	-0.007333333	-0.055666667	-0.8005	-0.299	-0.052666667	0.036	0.410333333
NM_176844	-0.328	-0.252666667	0.31	0.375	0.377	0.3545	-0.371666667	0.167333333	-0.215333333	-0.276666667
NM_011338	-0.32175	-0.599666667	-0.601333333	-0.328333333	-0.195666667	-0.1055	0.099666667	0.178666667	-0.095666667	-0.354
NM_010846	-0.346	-0.421666667	-0.096333333	-0.056	-0.075666667	-0.5755	-1.074333333	0.239333333	1.289333333	0.64
NM_138648	-0.254	-0.556666667	-0.778666667	-0.325333333	-0.753333333	0.6335	-0.412	-0.465	-0.575333333	-0.695
NM_001037917	-0.25525	0.427333333	-0.238	-0.221666667	0.088	-0.5305	-0.481666667	-0.559333333	0.519666667	0.074
NM_001083895	-0.70975	0.193333333	-0.49	-0.319333333	0.699	-0.4915	-1.127	-0.100666667	1.207	0.646333333
NM_029294	-0.54125	0.008	0.318	0.557333333	0.249	0.806	-0.5	0.049	-0.201333333	0.606
NM_011435	-0.073	-0.424666667	0.099333333	0.059666667	0.432666667	0.3645	-1.182333333	-0.544	0.282	0.290666667
NR_027784	-0.2025	0.172	-0.159333333	-0.582333333	-0.094333333	-0.1475	-0.219333333	-0.041333333	-0.399666667	-0.058333333
NR_033648	0.018	-1.401	-0.364333333	-0.168666667	-0.136333333	-0.1515	0.537	0.481333333	-0.351333333	-0.337333333
NR_015567	-0.6435	-0.351333333	-0.020333333	-0.25	0.403333333	0.5065	0.764666667	0.255	0.769333333	0.807333333
NM_001310635	-0.3565	-0.154333333	0.488	0.19	0.057	-0.265	-0.037	-0.284	1.3	0.409
NM_008087	0.10125	-0.802	-0.036	-0.305	-1.212333333	-0.4315	-0.308	0.132	0.106	0.277666667
NM_172527	0.022	-0.403	-0.033666667	0.261666667	-0.933333333	0.3295	0.421333333	-0.261666667	-0.249	0.05
NM_173449	-0.19925	-0.465333333	0.377	-0.572666667	-0.748666667	0.401	0.031666667	-0.027	0.214	0.083666667
NR_040441	-0.41225	-0.08	-0.443333333	-0.643333333	-0.542	-0.3	0.409	0.195666667	-0.11	0.035666667
NR_028042	0.17175	-0.994	-0.412	0.474	0.330666667	-0.163	0.501	0.962666667	-0.094666667	-0.417666667
NM_031380	-0.248	-0.422	0.58	0.236333333	-0.602333333	-0.5475	-0.685333333	-0.492	-0.860666667	-0.676333333
NR_045741	0.05	-1.118333333	-0.159666667	-0.222	0.232333333	0.0765	0.193	-0.515333333	-0.212666667	-0.83
NM_173738	-0.23225	0.396333333	-0.180666667	-0.782333333	-0.842	0.246	0.755333333	0.074	-0.594	-0.125333333
NM_153573	0.01775	-0.004	0.062666667	-0.353333333	-0.752333333	0.371	0.019666667	-0.306333333	0.669333333	0.114333333
NR_045354	-0.15225	-0.043333333	-0.172666667	0.422666667	0.479666667	-0.018	-0.635	-0.465666667	-0.219	-0.107666667
NM_008400	-0.147	0.074	-0.398666667	-0.225	-0.744666667	-0.1155	-0.152333333	0.179666667	0.576	0.612666667
NM_001163064	-0.399	-0.729	-0.181	0.445666667	-0.261333333	-0.218	0.016666667	0.500666667	-0.291666667	-0.195666667
NM_001195632	-0.36475	-1.205666667	-0.436666667	-0.498666667	-0.445666667	-0.2375	-0.422	-0.387333333	-0.534666667	0.554666667
NM_001099217	-0.2015	-0.794	0.176	-0.077	-0.019	-0.4845	0.276666667	-0.434666667	0.867	-0.265333333
NM_001081066	-0.57675	-0.083666667	0.030666667	-0.427333333	0.286666667	-1.136	-0.477666667	-0.663666667	-0.125666667	0.334
NM_001199136	-0.41475	0.142333333	-0.112333333	-0.505666667	-0.704333333	-0.465	0.071666667	0.102	-0.302666667	-0.108333333
NM_010167	-0.6405	0.278666667	0.12	-0.592666667	-0.854	-0.0715	-0.298	-0.067	-1.161666667	-0.455
NM_022430	-0.4585	0.290333333	0.276	0.270333333	0.418	-0.245	0.401333333	-0.038666667	0.004666667	-0.543333333
NM_009931	-0.1565	0.170666667	-0.094666667	-0.093333333	0.029	-0.6795	-0.495	-0.451	0.405666667	0.178333333
NM_007555	0.01675	-0.466	-0.087	-0.497666667	0.355333333	0.132	-0.849333333	-0.740333333	0.337666667	0.761333333
NM_207655	-0.43175	0.317	-0.134	-0.082	-0.601333333	-0.209	-0.693333333	-0.008666667	0.369333333	0.451333333
NM_009223	-0.03	0.210666667	0.110666667	0.464666667	-0.097	-0.2945	0.008	-0.406666667	-0.559	-0.058666667
NM_025876	-0.0985	0.157666667	0.150333333	-0.179	0.433333333	-0.7395	-0.694	-0.382333333	0.073333333	0.515333333
NM_025807	-0.039	-0.143	0.575666667	1.117666667	-0.673	-0.6755	-0.917	-1.372	-0.625666667	-0.038666667
NR_132106	-0.38025	0.072333333	0.049	-0.098666667	-0.125666667	-0.0565	0.451	0.188666667	0.253333333	-0.233
NM_028908	0.06525	0.131666667	-0.459333333	-0.517666667	0.17	0.055	0.376666667	0.145333333	0.333333333	-0.209333333
NM_001013384	0.1845	0.744666667	0.258666667	0.061333333	0.546666667	-0.0695	-0.671666667	0.302	0.243666667	-0.585
NM_207205	0.065	-0.091333333	-0.251333333	-0.832	0.411333333	-0.452	0.625333333	-0.541	0.173666667	0.347666667
NM_001164202	0.0705	0.295	0.136	-0.247666667	0.100333333	-0.5795	0.835333333	-0.123	-0.066666667	0.27
NM_028775	-0.5035	1.197333333	0.091	0.141	0.042666667	-0.4165	-0.571333333	-1.189333333	0.398	0.075666667
NM_030192	-0.086	-1.806666667	0.226	-0.375	-0.651	-0.3255	0.348	0.520666667	-0.252666667	0.732666667
NM_027823	-0.3485	-1.386	-0.316	0.235	0.275666667	0.221	0.392333333	0.344	0.414	-0.203
NM_029000	-0.477	-0.139333333	-0.095	-0.280666667	-0.317	-0.362	-0.3	0.12	1.083666667	-0.413333333
NM_130867	-0.1505	0.104	0.289333333	-0.486	0.184	0.0735	-0.848333333	-0.095666667	-0.085666667	0.243333333
NM_033321	-0.74975	-0.734666667	0.454333333	-0.442	0.193666667	-1.1635	-1.163333333	-0.593	-0.206	0.840333333
NM_001311145	-0.2	-1.112	0.273666667	-0.041666667	0.124333333	-0.098	0.026666667	-0.289666667	0.244333333	-0.118333333
NM_001033378	-0.32375	0.043333333	0.369	-0.042	-0.687666667	-0.7715	-0.237333333	-0.080333333	0.123333333	-0.048666667
NM_175501	-0.0315	0.018	-0.291666667	-0.135666667	-0.96	0.3545	-1.056333333	-0.557333333	0.028333333	0.040666667
NM_011246	-0.129	0.923666667	0.089	-0.011	-0.531	0.365	-0.215666667	0.366	-0.044666667	0.207666667
NM_001033290	-0.64525	-0.135666667	0.158	0.072666667	-0.601666667	-0.145	-0.077	-0.296	0.519	-0.006333333
NM_177371	-0.5445	0.175666667	-0.394333333	-0.406333333	-0.579333333	-0.0255	-0.674	0.079	0.676	-0.047666667
NM_001276250	-0.09225	0.594	-0.179	0.286	0.457666667	0.0865	-0.685	-0.216666667	0.733333333	0.677666667
NM_023440	-0.193	-0.013	0.167	-0.182666667	0.624666667	-0.084	0.057666667	0.755	0.663333333	0.010333333
NM_001290308	-0.16425	0.204666667	-0.133666667	-0.559333333	-0.37	-0.8285	-0.535666667	-0.414666667	1.127	0.596333333
NM_009344	-0.3175	-0.462	0.100666667	-0.089333333	0.057333333	-0.3985	0.216666667	0.040333333	0.358333333	0.163333333
NM_009776	-0.04225	0.697	-0.172666667	0.286666667	0.438	0.2895	-1.522333333	-0.669666667	-0.490333333	0.585
NM_183315	-0.7035	0.199333333	-0.107	0.079333333	0.373333333	0.288	0.877333333	-1.047	-1.212333333	-0.118333333
NM_001243040	-0.4755	-0.14	-0.095333333	-0.279	-0.321	-0.351	-0.298	0.131333333	0.997666667	-0.392666667
NM_008153	-0.09475	0.610666667	0.128	0.117	0.276	-0.1815	-0.649666667	-0.015333333	0.255	0.286333333
NM_001111053	-0.12425	-0.029	0.805333333	-0.573333333	0.031666667	-0.1395	-0.985666667	-0.118666667	-0.553333333	-0.614333333
NM_177905	-0.59225	0.409	-0.072333333	-0.731333333	-0.124666667	-0.503	-0.589	-0.105666667	0.689666667	0.264333333
NM_001162533	0.135	-0.551333333	0.686	0.512333333	-0.416333333	0.7635	-0.255	-0.51	0.329333333	0.297666667
NM_008207	-0.31975	0.129666667	-0.04	-0.041	-0.035333333	-0.0755	-0.169666667	-0.431	0.638666667	0.315
NM_013851	-0.3255	-0.041333333	0.081	-0.852333333	-0.472	-0.446	-0.625666667	-0.098666667	-0.115333333	-0.427
NM_008305	-0.113	0.223	-0.015333333	-0.364666667	-0.289666667	0.0355	-0.791	-0.678666667	0.392	0.497333333
NM_172728	-0.378	0.182	0.078333333	-0.391333333	-0.397	-0.659	-0.131	0.202666667	0.037666667	0.123
NM_176830	-0.2105	0.018333333	0.294	-0.010333333	0.415333333	-0.7475	-0.645666667	-0.148666667	1.135	-0.058
NM_001081178	-0.2775	-1.036333333	-0.258333333	-0.377666667	-0.14	-0.4725	-0.208333333	-0.053333333	0.708333333	0.868
NM_025681	-0.4175	0.196333333	-0.634	-0.069666667	-0.463666667	0.3155	0.478	0.611666667	0.045666667	-0.770333333
NM_178793	-0.1425	-0.400666667	-0.079	-0.226333333	0.2	0.001	-0.628333333	-0.108666667	0.004333333	0.164666667
NM_133664	0.05	0.125666667	-0.452	-0.067666667	-0.176666667	0.454	0.390666667	-0.058666667	-0.516333333	-0.356666667
NM_008599	-0.56	-0.130666667	-0.067	0.282333333	0.044	-0.0095	-0.954333333	-2.053	0.983333333	0.231333333
NM_001024932	0.0285	0.178333333	-0.414666667	0.169	-0.212333333	-0.8205	-0.263	-0.519333333	0.886333333	0.647
NM_013753	0.13275	-0.500333333	1.417	-0.178666667	0.749333333	-0.636	-0.021666667	0.224666667	0.141666667	0.523333333
NM_177075	-0.33075	-0.302	0.021333333	0.121333333	-0.149666667	0.0095	0.267666667	0.689	-0.099	0.15
NR_027759	-0.92125	-0.878666667	-0.281	0.620333333	0.011	-0.356	0.231666667	0.223333333	-0.364333333	-0.515
NM_001195088	-0.424	-0.131666667	0.390666667	-0.045	0.118666667	-0.511	-0.056666667	-0.227333333	0.306666667	-0.318
NR_024331	-0.34775	-0.354666667	-0.172	-0.047333333	-0.326	-0.1015	-0.022666667	0.306666667	0.084666667	-0.252
NM_008215	0	-0.174	-0.630666667	0.076666667	-1.423666667	-0.681	-0.307333333	0.159	-0.443	0.141333333
NM_001177956	-0.07125	0.272333333	0.397333333	-0.329666667	0.138	-0.208	-0.665	0.152	0.559333333	0.226
NM_001033210	-0.51825	-0.636333333	0.163	-0.116666667	-0.303333333	-0.273	0.009	-0.256666667	0.195333333	0.021666667
NM_001039000	-0.20825	0.316666667	0.113666667	-0.375333333	0.081666667	-0.5805	0.258333333	-0.729666667	-0.455333333	-0.498
NM_153574	-0.40425	-1.231	-0.453666667	-0.318666667	-0.775	-0.623	-0.441666667	-0.129333333	0.004666667	0.17
NM_173008	-0.1935	0.496666667	-0.247666667	-0.741333333	0.102333333	-0.837	-0.343333333	0.528666667	-0.743	-0.487666667
NM_153510	-0.0635	0.187	-0.365333333	-0.133	-0.166333333	-0.5625	-0.029333333	-0.371333333	0.885666667	0.442
NM_173444	-0.52225	0.484	0.145	-0.702666667	-0.937666667	-0.474	-0.233	0.037	-0.204	-0.215333333
NM_008013	-0.472	-0.109333333	-0.054	0.195	0.004666667	-0.03	-0.91	-0.132666667	0.074666667	0.587666667
NM_010410	0.1295	0.270666667	0.684333333	-0.358333333	0.629	-0.222	0.296	0.623	-0.129	0.165
NM_011426	-0.274	0.177	0.056333333	-0.244	-0.349333333	-0.292	-0.722666667	-0.177	0.566333333	0.309666667
NM_198862	-0.1025	-0.134333333	0.477	0.278666667	-0.340666667	-0.1345	-0.967333333	-0.325	0.018333333	0.062
NM_001030294	-0.735	-0.220333333	-0.399333333	0.053333333	-0.804333333	-0.6205	0.305333333	-0.254	-0.441333333	0.073666667
NM_175510	-0.34775	0.094333333	0.031	-0.304666667	-0.530333333	0.302	0.081	0.382666667	0.148666667	-0.477666667
NM_138628	-0.235	0.166333333	-0.033333333	-0.678333333	-0.515	-0.813	0.005333333	-0.001666667	0.816333333	0.004333333
NM_026604	-0.4285	0.5	-0.11	-0.373333333	-0.358666667	-0.3945	-0.159666667	-0.219666667	-0.894666667	-0.599333333
NR_126544	-0.27075	0.287666667	-0.627666667	-0.806666667	-0.65	-0.382	-0.073333333	0.354333333	0.172666667	-0.078333333
NM_177606	-0.07575	1.224666667	0.296666667	-0.011	-0.468333333	0.123	0.071	0.22	-0.289333333	-0.495666667
NM_001008232	-0.142	0.618	-0.175	0.324666667	0.219	-0.1215	-0.114	0.101666667	-0.425666667	-0.218666667
NR_035436	-0.57975	-0.161	-0.292333333	-0.369333333	-0.651333333	-0.1415	0.140333333	0.837666667	-0.924	-0.310333333
NM_172603	-0.29975	-0.041	-0.123	0.090333333	0.025333333	-0.28	-0.485	-0.966	0.348	0.181
NM_008694	-0.028	-0.432	-0.643666667	-0.173666667	0.053333333	-0.468	1.364666667	-1.650666667	0.074333333	0.090333333
NM_198247	-0.652	0.545666667	-0.083666667	0.378666667	-0.414	0.399	-0.104333333	-0.440666667	0.320333333	-0.012666667
NM_008522	0.15025	0.602	0.163666667	-0.396666667	0.175	-0.5945	0.118	-0.661	-0.533666667	-0.379333333
NM_001122596	-0.566	0.032333333	-0.203666667	-0.354	-0.264333333	-0.138	-0.131	0.065	-0.411666667	-0.319333333
NR_037982	-0.37275	0.353	-0.364333333	-0.216333333	-0.574333333	0.354	0.535	0.013666667	0.120333333	-0.221666667
NM_172809	-0.42275	-1.168333333	-0.182333333	-1.191666667	-1.306666667	-0.441	0.099666667	-0.521	-0.277	-0.628666667
NM_026037	-0.1365	-1.696666667	0.082	0.782666667	-0.055	-0.491	0.199666667	0.024	0.052666667	-0.901
NM_001145920	-0.2935	0.234666667	0.360666667	-0.537	-0.105	-0.4595	-0.076333333	0.011333333	0.051666667	-0.038
NM_177839	-0.2435	-0.005666667	0.347333333	-0.087666667	-0.005333333	0.4795	0.121666667	-1.460333333	0.941666667	0.242666667
NM_207277	-0.202	-1.001666667	-1.385333333	0.333666667	-0.348333333	-0.944	-0.111333333	-0.756333333	-0.438	0.243
NM_001033258	-0.482	-0.679	0.015333333	-0.820666667	-1.175666667	-0.507	0.286333333	0.347333333	-0.063	-0.249
NM_009742	-0.04425	-0.352666667	-0.202	0.286333333	-0.042	0.1645	-0.332333333	0.240666667	0.629333333	-0.188666667
NM_172449	0.18	0.503666667	0.179	-0.283333333	0.017	-0.936	0.101666667	0.189333333	-0.708666667	0.428333333
NM_001042710	-0.0595	-0.837	0.369	-0.013333333	0.058	-0.4255	-0.678333333	-0.622666667	-0.170666667	-0.381333333
NM_001033348	-0.35925	0.091666667	0.119333333	-0.299333333	-0.533666667	-0.378	0.001666667	0.007666667	-0.292666667	-0.134333333
NM_022995	-0.262	0.162	-0.019333333	-0.48	0.431	-0.1035	0.119666667	0.220666667	0.122333333	0.326333333
NM_010655	-0.2545	-0.723333333	0.565666667	0.031666667	0.573666667	0.1805	0.044666667	0.241	0.264666667	0.021
NM_001113379	-0.27625	0.531333333	0.359666667	-0.184	-0.028	-0.31	-0.828666667	0.136333333	-0.463333333	-0.654666667
NM_010728	-0.13425	0.303	-0.349	-0.097666667	-0.250666667	-0.1925	-0.572666667	-0.351666667	1.044333333	0.775666667
NM_019948	-0.04175	0.01	-0.170333333	0.011666667	-0.236666667	-0.4225	0.060333333	0.517666667	0.529333333	0.853666667
NM_028135	-0.08725	-0.135666667	0.276666667	0.071333333	0.049	-0.3165	0.647333333	-0.874	-0.994666667	0.294333333
NM_008597	0.10575	-0.364666667	-0.455	1.349	0.166333333	0.3775	-0.127	0.318333333	0.094	-0.274
NM_001162922	-0.1285	-0.195333333	-1.272333333	0.214666667	-0.562666667	-0.2085	-1.001333333	-0.320666667	0.051	-0.352333333
NR_110420	-0.25975	0.307333333	0.113333333	-0.177666667	0.378666667	1.058	-0.114	0.080333333	0.905333333	0.903333333
NM_001017409	-0.209	-2.583666667	-1.550333333	-0.116333333	-0.062	-0.005	-0.045666667	-0.234666667	0.219	-1.293666667
NM_028377	-0.2605	-0.128333333	-0.054	0.215666667	0.498	0.356	0.323	0.617	0.531	0.290333333
NR_109782	-0.5685	-0.528	-0.093	-0.482666667	0.318666667	0.8385	0.284333333	0.167	-0.056333333	0.228666667
NM_001302532	-0.14725	0.464333333	0.149	-0.303	-0.006666667	-0.793	-0.215333333	-0.900666667	-0.816	-0.128
NM_172679	-0.37725	0.121333333	-0.082333333	-0.511666667	-0.707666667	-0.3295	-0.017666667	0.131	-0.116333333	0.113666667
NM_001033548	-0.37275	-0.146	0.034	-0.444666667	-0.394333333	-0.2565	-0.133333333	-0.246	-0.808333333	-0.608
NM_001205369	-0.049	0.049	0.547333333	-0.086333333	0.656	1.346	-0.486	-0.090333333	0.077	0.017333333
NM_001271603	0.0975	-0.172	-0.046333333	-0.024666667	0.424333333	-0.0345	-2.018666667	-0.667	0.143333333	-0.023
NM_001039385	0.12425	-0.254666667	0.437333333	0.092333333	-0.877666667	0.7195	0.399333333	-0.312333333	0.488333333	-0.177666667
NM_019732	-0.0405	1.744666667	0.447	0.297	0.048333333	-0.382	-0.748	-0.463	0.905333333	1.346666667
NM_172863	-0.34575	-0.077666667	-0.19	-0.584333333	0.158666667	0.291	0.236	-0.656	0.077666667	0.797666667
NM_001024856	-0.3055	0.605	0.163	-0.235666667	-0.575333333	-0.3525	0.061333333	-0.083333333	0.141333333	-0.091333333
NM_175367	-0.5415	0.055333333	0.084	-0.22	-0.006	-0.463	-0.553666667	-0.427333333	-0.670666667	-0.525
NM_010345	-0.06325	0.495666667	-0.196	-0.373333333	-0.047333333	-0.268	-0.583	-0.377333333	0.400666667	-0.097666667
NM_031181	0.12	0.282666667	-0.34	0.223	-0.569	0.0595	-0.145666667	0.711666667	0.085333333	0.812666667
NM_001313744	0.2925	-0.071333333	0.416333333	-0.198	-0.18	-0.0245	-0.242	-0.102333333	1.428	0.189666667
NR_029537	0.0795	-1.941	0.431	-0.438333333	0.184	0.7625	-0.355666667	-0.920333333	0.124333333	-0.215333333
NR_027290	-0.268	-0.165333333	0.557	-0.113	-0.709333333	0.037	-0.522	-0.074	-0.019	-0.038666667
NM_001081217	-0.26375	-0.057	0.449333333	0.218	0.141666667	-0.1875	-0.454666667	0.421666667	0.453	0.034666667
NM_009888	0.011	1.611666667	-0.742	-0.033333333	-0.131	-0.357	-0.395333333	-0.077333333	0.941333333	0.851
NM_001105245	-0.319	0.416	-0.202666667	-0.576	0.07	-0.164	-0.266	-0.354333333	0.02	0.510666667
NM_023386	-0.19075	-0.167333333	-0.078	-0.045	0.029	-0.245	-0.491	-0.137333333	0.791	-0.063333333
NM_009971	-0.1365	0.835666667	0.602333333	-0.104333333	-0.372	-0.258	0.044666667	0.400666667	2.655333333	1.184
NM_019764	-0.03075	1.023666667	-0.726333333	-0.961	-0.148333333	-0.804	-1.329	-0.391666667	1.783333333	1.537333333
NM_011415	0.03	-1.005	0.663666667	0.474666667	0.187	-0.251	-0.365	-0.267666667	1.397	0.098
NM_025977	0.20275	-0.38	0.412333333	0.400333333	0.203	-1.0585	-0.119333333	-0.098	-0.44	0.434666667
NM_013653	-0.5565	-0.857	-0.154333333	-0.191666667	-0.105666667	-0.539	-0.434333333	-0.898666667	1.947	-0.021666667
NM_018729	-0.47	-0.257666667	-0.049333333	-0.464	-0.101666667	-0.8205	-0.438666667	-0.031333333	-0.562666667	-0.001333333
NM_001160319	-0.29575	-0.073666667	-0.047	-0.336	-0.611666667	-0.461	-0.005333333	-0.053333333	-0.220666667	-0.204666667
NM_008882	-0.32325	0.124333333	-0.015333333	-0.030666667	-0.271333333	-0.278	-0.067666667	-0.211	-0.693666667	-0.462
NM_172486	-0.36475	0.423333333	0.006333333	-0.598333333	-0.514333333	-0.3065	0.114666667	0.147333333	0.013666667	-0.022666667
NR_037604	-0.13175	-1.083333333	-0.301666667	0.190666667	0.278	-0.0225	-0.626666667	-0.285	0.205666667	-0.904333333
NM_178759	-0.106	-1.095666667	-0.098	-0.194333333	-0.592666667	-0.1315	-0.112666667	-0.035	-0.437	0.292666667
NM_025781	-0.33225	-0.215333333	0.046333333	0.319333333	0.233	0.0145	-0.960333333	0.395	0.314	0.249333333
NM_011909	-0.2125	-0.383	-0.158333333	-0.002	0.028333333	-0.1355	0.032333333	0.067666667	1.58	0.784333333
NM_001081383	-0.3005	0.222	-0.062666667	-0.487666667	-0.730666667	-0.362	-0.067333333	0.146666667	0.052	-0.143
NM_172051	-0.2975	0.072	-0.028666667	-0.207333333	-0.215	-0.4255	-0.435333333	-0.502	-1.043	-0.238
NM_001123382	0.182	0.356666667	0.339333333	-0.291666667	0.314333333	0.3435	-0.032333333	-0.529333333	0.321	0.804666667
NR_033629	0.1655	-0.824333333	0.569666667	-0.334333333	-0.109666667	0.0285	-0.569333333	-0.011333333	0.369	0.031
NR_131956	0.01575	0.335666667	-0.044	0.567333333	1.031666667	0.037	0.077	-0.036	-0.291666667	-0.250333333
NM_001081249	-0.125	0.445	0.135666667	-0.369333333	-0.646666667	-0.178	-0.667666667	-0.253	1.287333333	1.258666667
NR_126095	-0.0795	-0.396666667	-0.233	-0.692	-0.345666667	-0.027	-0.009666667	-0.013	1.137666667	1.240666667
NR_040698	0.131	-0.011333333	-0.971	0.051666667	-0.036666667	-0.129	0.340333333	-0.245	0.887666667	-0.793
NR_002862	0.11025	-0.827	-0.716333333	0.349333333	0.299333333	0.0375	0.445666667	-0.887333333	-0.115	-1.056666667
NM_001164311	0.3315	0.139333333	1.456666667	-0.390666667	0.211333333	0.836	-0.111	0.128333333	0.486	0.147333333
NR_015618	-0.259	-0.004	0.337	0.451333333	0.118333333	0.0115	0.669333333	-0.828333333	-0.071333333	0.653333333
NM_011332	-0.03325	0.202666667	0.482	0.438333333	0.166666667	0.842	0.208666667	-0.247333333	-0.193333333	-0.003
NM_011211	-0.07375	-0.143	-0.483666667	0.155	-0.712333333	0.252	-0.321666667	-0.113666667	0.122	-0.585666667
NM_026910	-0.0985	0.427333333	-0.023666667	0.182666667	-0.29	0.4995	0.19	-0.524333333	0.073	-0.567
NR_028427	-0.37225	-0.171333333	-0.968333333	0.152666667	0.048333333	0.479	-0.644333333	0.747666667	-0.273666667	-0.954
NM_177820	-0.27025	0.147666667	-0.030333333	-0.061666667	0.016	0.0925	0.422666667	-0.184333333	0.216333333	-0.118333333
NM_001113238	0.0635	-0.490333333	-0.543666667	-0.341	-0.204666667	-0.64	-0.187333333	-0.468	0.390666667	0.751333333
NM_001033543	-0.39075	0.133	0.249333333	0.427	-0.512	0.2095	-0.705666667	-0.307666667	0.276666667	0.447333333
NM_139150	-0.1135	0.291333333	-0.175	-0.052	0.977333333	-0.287	-0.353666667	0.004666667	0.110666667	-0.379333333
NM_029116	-0.2315	-0.095333333	1.177666667	0.390333333	0.663	0.294	-0.214333333	1.079	-0.222	0.933333333
NM_023737	-0.26275	0.103666667	-0.045666667	-0.624333333	0.058666667	0.1845	-0.459666667	0.333333333	-0.420666667	-0.409666667
NM_178778	-0.21425	0.37	0.239333333	-0.696333333	-0.105333333	-0.183	-0.198	0.145333333	-0.012	-0.111333333
NM_011452	-0.50375	-0.254333333	-0.013666667	-0.091	-0.037333333	-0.2885	-0.034	0.372	-0.923	-1.338333333
NR_106175	-0.0655	0.118333333	0.066	-0.193	-0.048	-0.1345	-1.684	-0.414666667	-0.986	0.377666667
NM_054040	-0.38875	0.092	0.084333333	-0.415666667	-0.609	-0.3285	-0.04	0.146	-0.126	-0.127666667
NM_001163795	-0.37725	-0.198	0.107666667	-0.224666667	-0.329666667	-0.2895	0.123	0.009	-0.217	0.897
NM_001081242	-0.25125	-0.226333333	0.645666667	-0.215333333	-0.292333333	-0.801	-0.363666667	-0.15	-0.325	0.561666667
NM_001012477	-0.06425	0.888333333	0.437333333	-0.269666667	-0.051	-0.5555	-0.838666667	-0.42	0.641666667	-0.864
NM_031185	-0.53375	1.147	-0.278333333	-0.381333333	0.324666667	0.0655	-0.653666667	0.054333333	0.242333333	0.457
NM_080563	0.21025	0.150333333	0.004	0.047666667	-0.009666667	-0.6315	0.645333333	-0.117333333	0.153	-0.860666667
NM_016674	-0.07175	-0.549333333	-0.473	-0.872	-0.152	-0.462	-0.294	-0.049	0.210333333	0.570666667
NR_106064	0.09425	0.372333333	-0.345333333	0.530666667	-0.077	-0.146	-0.273333333	-0.847333333	-0.217	1.376
NM_134437	-0.28675	0.643	-0.244666667	-0.365666667	0.453333333	-0.1805	0.346666667	-1.458333333	-1.042	-0.179333333
NM_013606	-0.23825	-0.003666667	0.043333333	0.025666667	0.075	-0.8875	-0.175666667	0.596333333	1.178333333	-0.249666667
NM_001113210	0.05025	0.132666667	-0.015333333	-0.287666667	0.374	0.3795	-0.416333333	-0.642333333	1.239333333	0.072
NM_001024851	-0.74375	-0.737	0.753	-0.032	-0.618	0.0745	-0.152666667	0.085333333	-1.186666667	0.024666667
NM_145949	-0.32125	-0.357666667	-0.508	-0.735666667	-0.115666667	0.1185	-1.065666667	0.642333333	-0.859	0.53
NM_010296	-0.20975	-0.306	-1.109666667	-0.274666667	-0.217666667	0.299	-0.778666667	-0.061	-0.467666667	-0.384666667
NM_007556	-0.52925	0.629666667	0.112666667	0.266	0.769666667	-0.213	0.211333333	0.594333333	0.308333333	-1.153333333
NM_001161624	-0.2355	0.508	0.191333333	0.163	0.479	0.0445	-0.149	-0.402333333	-1.313333333	-0.983666667
NM_011436	-0.26125	0.459333333	0.036666667	-0.551666667	-0.632333333	-0.7625	0.008333333	-0.497666667	-0.368666667	-0.089
NM_022029	-0.24375	-0.030666667	0.373333333	0.317	1.145666667	-0.9035	0.202666667	-0.516333333	-0.287	0.006666667
NM_175528	-0.30075	-0.489333333	0.232666667	-0.977666667	-1.152333333	-0.2935	-1.208333333	1.071	-0.741	1.148333333
NM_009808	0.268	0.231666667	0.262	-0.599333333	0.072	-0.7625	-0.495666667	-0.11	1.174333333	0.123333333
NM_001304528	-0.202	0.695333333	-0.029333333	0.523666667	-0.028333333	0.3675	-0.089333333	-0.368	0.372666667	-0.882666667
NM_001079686	-0.4985	0.103666667	-0.129333333	-0.344666667	-0.526	-0.4705	-0.033666667	-0.037	-0.491	-0.274333333
NR_106194	-0.18275	-0.747666667	0.476333333	0.314666667	-0.358333333	-0.1375	0.017333333	-0.225	-0.159	0.245
NM_018770	-0.331	-0.187333333	-0.161333333	0.155333333	0.159	0.066	-0.005666667	-0.103666667	-1.119333333	-0.832
NM_008608	0.04575	-0.166666667	-0.238333333	0.065666667	0.017333333	0.2785	-0.671666667	-0.375	0.112	0.182
NM_008150	-0.117	-0.527333333	0.570333333	-0.184	-0.24	-0.1615	-0.388333333	-0.191666667	0.000666667	1.095333333
NM_001001985	-0.20425	-0.436666667	-0.291	0.266666667	0.773333333	0.684	-1.219	-0.687666667	0.281333333	-0.382333333
NM_001289646	-0.08	-0.555	0.177666667	0.136	0.422	0.2075	-0.56	-0.21	0.694333333	-0.318
NM_001166218	-0.21625	0.199333333	-0.037333333	-0.268333333	-0.067	-0.211	0.289666667	-0.732	0.524333333	0.360333333
NM_023279	0.304	0.037333333	0.894666667	-0.179333333	0.243666667	0.8595	-0.569333333	-0.231333333	0.328666667	-0.849
NM_001252623	0.57725	-0.897	-0.211666667	-0.509	-1.323666667	-1.575	0.040666667	-0.672666667	0.954333333	0.947
NM_177152	-0.13125	0.279333333	0.115333333	-0.604	-0.411333333	-0.6395	-0.408	0.032	0.431333333	0.119666667
NM_010836	-0.25425	-0.851666667	-0.208	0.072	0.315666667	0.2885	0.478	0.088333333	-0.554666667	0.029666667
NM_021359	0.057	-1.131666667	-0.453	-0.129666667	-0.097666667	-0.05	-0.033666667	0.411666667	0.133333333	-0.243666667
NM_172827	-0.3975	0.257333333	-0.018666667	-0.607333333	-0.880666667	-0.559	0.002666667	0.107666667	-0.008333333	-0.083333333
NM_007923	-0.3885	0.101333333	0.142	-0.678666667	-0.894666667	-0.4985	0.171333333	0.06	0.115333333	-0.075
NM_001081387	-0.208	-1.411	-1.329	-0.007666667	-0.327333333	0.029	0.312666667	-0.892666667	0.321333333	-1.453666667
NM_001081354	-0.34275	0.033	-0.117	-0.482333333	-0.584666667	-0.4365	-0.176333333	-0.806	-0.723666667	-0.214666667
NM_001163625	-0.1495	-0.053333333	-0.448333333	-0.071	-0.737333333	0.03	-0.916333333	-0.64	0.992666667	-0.026
NM_018784	-0.30975	0.028666667	-0.079	-0.457333333	0.062	-0.0545	-1.072	-0.190333333	-1.181	-0.4
NM_027309	-0.24375	0.102	-0.015	-0.509666667	0.531333333	-0.6635	-0.372666667	-1.874333333	-0.513	0.078666667
NM_019450	-0.404	-0.573666667	0.206	0.131	0.632666667	-0.131	0.17	0.115666667	-0.465666667	-0.052666667
NM_010890	-0.156	0.565333333	0.086	0.149666667	-0.166333333	0.0105	-0.670666667	-0.195333333	0.838666667	0.300333333
NM_026855	-0.11875	0.390333333	-0.164	0.166333333	0.390666667	-0.534	-0.119666667	0.930333333	0.228	0.213666667
NM_173424	-0.28625	0.449333333	0.478	-0.236666667	-0.08	-0.7305	0.077	0.08	-0.649333333	-0.887
NM_173396	0.127	0.142	0.077333333	-0.013333333	0.216	-0.105	-0.023	0.603	0.438333333	0.509
NR_033398	-0.07125	-1.015666667	-0.142	0.307	-0.214666667	-0.094	-0.132333333	0.03	0.262666667	0.055333333
NM_177683	-0.0675	0.478666667	0.008333333	0.423	0.245	-0.333	-0.119	0.032333333	0.202	0.208666667
NM_019472	-0.258	-0.100333333	-0.142	-0.172333333	-0.540666667	-0.3605	0.041	-0.052333333	-0.212	-0.192666667
NM_008969	-0.1685	0.471	-0.523333333	-0.489333333	-0.313333333	-0.267	-0.204333333	0.098666667	0.274	0.327666667
NR_000002	-0.5975	-0.499666667	0.012333333	-0.532333333	-0.641	0.3075	-0.944333333	-0.296333333	0.274666667	0.263
NM_001293690	-0.18625	-0.072666667	0.007666667	0.115	0.812666667	-0.1485	0.204	-0.493666667	0.279	0.084666667
NM_011820	0.03375	0.629333333	0.020666667	0.09	0.535333333	0.2695	-0.132333333	-0.119666667	1.214666667	0.782666667
NR_002870	0.135	-0.413	-0.16	-0.121	0.421333333	-0.053	-0.498666667	-0.18	1.221666667	0.731333333
NM_001080931	-0.31475	0.286666667	-0.136333333	-0.470666667	-0.617666667	-0.344	0.117333333	0.079	0.062	0.058666667
NM_008370	-0.01575	-0.121333333	-0.002666667	0.071666667	-0.555333333	-0.0455	0.422	1.325	0.013666667	0.136
NM_001039239	-0.6115	-0.346333333	0.127	-0.340666667	0.040333333	-0.6725	0.177	0.835666667	-0.47	-0.441333333
NM_007919	-0.00325	-0.313333333	-0.219	1.011	-0.026333333	0.144	0.162333333	0.498333333	0.107	-0.705333333
NM_001271676	-0.1395	-0.144333333	-0.076333333	-0.155	0.052666667	-0.086	-0.299	-0.274333333	0.693333333	0.250333333
NM_153402	-0.41275	0.05	0.189666667	-0.589666667	-0.851333333	-0.561	0.031666667	0.284333333	0.197333333	0.096666667
NM_134063	-0.34	0.285666667	-0.289	-0.489666667	-0.523666667	-0.403	0.107333333	-0.024666667	0.081333333	0.085666667
NM_007646	-0.3265	0.540333333	-0.042333333	0.071333333	0.248666667	0.1805	-1.739333333	-0.928666667	-0.249	0.250333333
NM_001161362	-0.1735	0.012333333	-0.107	-0.244666667	-0.553333333	-0.3325	-0.096666667	0.271333333	0.278333333	-0.021
NM_177167	-0.58375	0.963666667	-0.479	-0.592	0.410333333	-0.238	0.376333333	0.420333333	-0.942	-1.590666667
NM_009526	-0.37775	-0.466333333	-0.084666667	0.345666667	-0.476666667	0.1205	-0.357	-0.333	0.090666667	-0.91
NM_175164	-0.0595	-0.231666667	0.462666667	-0.474333333	-0.515	0.084	0.215	-0.007666667	0.277666667	0.64
NM_181596	-0.214	0.185333333	0.072	0.154	1.015	0.05	0.054666667	-0.23	0.067333333	-0.044666667
NM_001162911	-0.2135	0.069	-0.202	0.082	-0.333333333	0.0185	0.239333333	0.867666667	-0.002666667	0.252666667
NM_001033301	-0.11525	0.081333333	-0.259666667	-0.373333333	0.198333333	0.0955	0.493666667	-0.349333333	0.211	0.051
NM_001195284	-0.5195	0.365333333	-0.11	-0.237	-0.427	-0.3595	0.054666667	-0.000333333	-0.350333333	-0.259666667
NM_009256	-0.4395	0.248	-0.063333333	-0.151333333	-0.113666667	-0.206	0.012333333	0.056666667	-0.571666667	-0.172
NM_001267622	-0.155	0.620666667	0.333333333	-0.628333333	-0.376666667	0.112	-0.194666667	-0.103333333	-0.277	0.045
NM_023182	-0.74525	-0.764	-0.354	0.335333333	0.591333333	-0.4365	-0.375333333	0.344333333	0.076333333	-0.422
NM_183115	-0.035	0.177333333	0.037333333	0.077	0.252666667	0.577	-0.752	-0.388	-0.281333333	0.029333333
NM_001030293	-0.15025	-0.230666667	0.180333333	-1.211666667	-0.213666667	-0.013	-0.834	-0.501666667	-0.067333333	-0.083333333
NM_178418	-0.14725	-1.202333333	-0.443666667	-0.201666667	-0.604333333	0.0755	-0.751666667	0.581666667	0.294333333	-1.380666667
NM_001289925	-0.373	0.319666667	-0.052	-0.022666667	0.621333333	-0.7225	-0.333	0.141	-0.037	0.082
NM_001033535	-0.653	-0.649666667	-0.631333333	-0.083	-0.266	-0.267	-0.892333333	0.285666667	-0.360666667	-0.509333333
NR_040453	-0.5365	0.521666667	0.121	0.034333333	-0.293666667	-0.04	-0.696	-0.346	-0.083666667	-0.093
NM_173780	-0.5485	0.016666667	-0.163	-0.295666667	-0.608666667	-0.616	-0.451666667	-0.314666667	-0.499333333	-0.208
NM_001310594	-0.1695	0.344666667	-0.170666667	-0.191666667	-0.161	-0.68	0.157666667	0.241666667	0.018333333	-0.041333333
NM_138301	-0.01675	-0.612666667	0.128333333	0.122666667	-0.099	-0.263	0.564666667	0.024333333	0.316	0.546333333
NM_001312914	-0.421	-1.312	0.692	-0.946	-0.431	-0.432	-0.511666667	-0.326	-1.858666667	0.182666667
NM_008230	-0.02	-0.043666667	0.033333333	-0.143333333	-0.012	0.099	-0.161333333	-0.438	0.532	0.494
NR_030486	-0.096	0.043	0.346666667	0.631	0.312	0.0475	0.227666667	-0.109333333	-0.036666667	0.011333333
NR_003293	-0.2625	0.181	-0.694666667	-0.048	-0.205333333	-0.266	0.189333333	-0.046666667	0.396666667	-0.086333333
NM_007870	-0.4785	-0.035333333	-0.105666667	-0.318333333	-0.167	-0.906	0.176333333	-0.395	0.389666667	-0.656666667
NM_010382	-0.3785	-0.073	-0.173	-0.220666667	0.390666667	-0.089	-0.759333333	-1.361333333	-1.257666667	-0.613
NR_105975	0.01925	-1.662666667	0.002666667	-0.587666667	0.076666667	-0.1085	0.127666667	-0.493666667	0.123	0.055333333
NM_178149	-0.241	1.121333333	-0.172666667	0.574333333	0.147333333	0.3215	-0.352333333	0.118	-0.551	0.695
NM_008361	0.1985	-0.521	-0.170666667	-0.035	-0.167666667	-0.0925	-0.367666667	0.943333333	0.927666667	0.132333333
NM_016720	-0.08375	-0.176666667	-0.066333333	0.035333333	0.119	0.311	-0.477	0.564333333	-0.318333333	0.775
NM_009917	-0.49875	-0.01	0.035666667	-0.296333333	-0.184	-0.16	-0.413666667	-0.315	-0.537333333	-0.490666667
NM_026497	-0.2805	0.709333333	-0.493	0	0.037	-0.4365	0.283333333	-0.206333333	-0.959666667	-0.483
NM_009342	-0.34325	-1.174666667	0.128666667	-0.246	-0.750666667	-0.829	-0.137333333	0.024333333	0.032	-0.147666667
NM_183185	-0.14925	-1.180333333	-0.384333333	-0.027666667	-0.41	0.3135	0.449	-0.345	-0.526666667	-0.285333333
NR_045376	-0.24575	0.592333333	-0.088666667	0.196333333	-0.062	-0.0015	0.367	0.847666667	0.861	0.875666667
NM_009829	-0.10625	0.187	-0.051	-0.424666667	-0.260666667	-0.344	-0.021333333	-0.286333333	0.747666667	0.521666667
NM_030239	-0.42825	-0.772333333	0.503333333	-0.024	0.192	0.104	-0.615333333	0.157	-0.264666667	-0.353666667
NM_011254	-0.068	-1.004333333	0.147	-0.524	-0.311333333	-0.03	-0.929666667	-0.232666667	0.624	-0.936666667
NR_015499	-0.133	-1.165	-0.343333333	-0.775333333	-0.469	-0.08	0.207333333	-0.079333333	0.284	-0.135666667
NM_001163513	0.28175	0.465666667	0.145333333	-0.492666667	0.052666667	-0.0095	0.032333333	-0.090666667	0.136333333	0.637333333
NM_001204983	-0.1965	0.329	0.358333333	-0.774333333	-0.909333333	-0.579	0.271	-0.078666667	-0.394333333	0.166666667
NM_181584	-0.12925	-0.198333333	-0.045	-0.199333333	0.123333333	-0.0635	0.223	0.121	-0.023333333	-0.021666667
NM_133974	0.0125	0.23	0.055666667	-0.150666667	-0.782666667	-0.274	0.713	0.596	-0.164666667	0.614666667
NM_013680	-0.178	0.121666667	0.035	-0.079	0.152333333	-0.179	-0.007666667	-0.684333333	-0.122	-0.22
NM_001309392	-0.0675	-0.656333333	-0.21	-0.263333333	0.551	-0.3755	-0.412	0.312333333	-0.197333333	-0.155
NM_001081376	-0.0005	-0.699333333	-0.395	-0.042	-0.385333333	-0.676	0.163333333	-0.65	-0.439333333	-0.471333333
NM_016701	-0.7825	0.014333333	-0.712	-0.539333333	-0.265666667	-0.824	-0.061333333	-0.336666667	-1.113333333	-0.996666667
NM_172399	-0.17925	-0.226	0.643666667	0.252333333	-0.27	0.15	-0.023666667	-0.769666667	-0.082666667	-0.555
NM_001081371	-0.3475	0.268	-0.132	-0.463333333	-0.601333333	-0.1555	0.049	-0.011	-0.079	-0.067
NM_178364	-0.39	0.717	-0.342333333	-0.275333333	-0.706	-0.5795	-0.083666667	-0.171666667	-0.220333333	-0.257666667
NM_008926	-0.51375	-1.491666667	0.497333333	0.448333333	1.015333333	-0.3575	-0.839	-0.705666667	1.613333333	-0.483666667
NM_001080926	-0.2695	-1.202	0.433	0.136333333	-0.424666667	0.063	0.125	0.209333333	-0.159666667	-0.467666667
NM_172510	-0.35825	-0.08	0.148333333	-0.305333333	-0.737	-0.5325	0.139333333	0.162	-0.098	-0.036
NM_139138	0.06475	-0.274	-0.598333333	0.213333333	-0.092333333	-0.8975	-0.077333333	-0.227333333	-0.291666667	0.637
NM_008039	0.59525	0.494666667	-0.203	0.247333333	0.073	0.1005	-0.619333333	0.456666667	1.353	1.165333333
NR_029456	-0.1885	-0.190333333	-0.192	-0.279333333	0.862	-0.0695	-0.665666667	0.508333333	1.114	-0.562333333
NM_178932	-0.564	-0.028	-0.141333333	-0.289	0.66	-0.0085	0.260333333	-0.386	-0.061333333	0.543
NM_020279	-0.6625	-1.550666667	-0.525333333	-0.840333333	-1.217666667	-0.685	0.921	0.445666667	-0.571	-0.745333333
NM_013652	-0.34275	-0.794	-0.377	-0.147666667	0.035666667	-0.16	0.075333333	-0.016666667	-0.647666667	-1.144333333
NM_028460	0.05325	0.118333333	-0.287666667	0.571333333	1.166333333	-0.153	-0.161	-0.071333333	0.534	0.840333333
NM_172803	-0.1995	0.311666667	-0.123	-0.460666667	-0.607	-0.182	0.056333333	0.116333333	0.053333333	0.190666667
NM_008440	-0.23975	0.020333333	0.244	0.019666667	1.695666667	-0.209	-0.170333333	-0.023666667	-0.157333333	-0.083
NM_028943	-0.401	0.51	0.129333333	-0.314	-0.573666667	-0.0555	-0.406666667	0.190333333	-0.132333333	-0.086333333
NM_001081429	-0.23575	-0.257333333	0.372333333	-0.531333333	-1.808	-0.564	0.611333333	-0.591	0.047	0.064666667
NR_040376	-0.2715	0.885333333	0.356	-0.578	-0.693	-0.0945	-0.342666667	-0.579	-0.029	0.226666667
NM_008176	0.1875	-0.083	0.767	0.073666667	-0.026333333	1.1915	-0.198333333	0.012333333	0.591	0.587
NR_104582	-0.283	0.471	0.010666667	0.051666667	0.239333333	-0.04	0.049	-0.050666667	0.114666667	0.438666667
NM_001081162	-0.1165	0.692666667	0.393333333	0.087666667	-0.229333333	-0.474	-0.785666667	0.647666667	0.491666667	0.062666667
NM_178609	-0.23425	0.426	-0.290333333	-0.438333333	-0.164333333	-0.256	0.076	-0.372666667	0.225	-0.456666667
NM_010590	-0.08275	0.839666667	-0.174333333	-0.438333333	-0.366333333	0.2775	0.291	-0.876666667	-0.140333333	0.144666667
NM_021436	-0.55025	-0.848333333	-0.624666667	-0.017666667	0.101	-0.262	0.071	0.105333333	0.127666667	0.61
NM_009892	-0.12375	-0.364	0.139	-0.128	-0.08	0.2075	0.374333333	-0.683333333	0.219666667	0.114333333
NM_001162921	-0.30125	0.169	-0.050666667	-0.27	-0.697333333	-0.446	0.196333333	-0.253333333	-0.127	0.014666667
NM_001174107	-0.27875	-0.191666667	0.242	-0.124	-0.374	-0.354	0.048333333	-0.024333333	-0.632666667	-0.363666667
NM_009481	-0.3455	0.148333333	-0.090666667	-0.411333333	-0.834666667	-0.3195	0.046	0.122333333	0.059333333	-0.007
NR_045276	-0.082	0.056666667	0.034666667	-0.082666667	-0.035666667	-0.257	-0.677333333	-0.36	-0.687333333	0.593
NR_027827	-0.1485	-1.664666667	-0.278333333	0.383333333	-0.166333333	0.383	0.295666667	-0.058	-0.357333333	-0.328333333
NM_177224	-0.2885	0.099666667	-0.137666667	-0.460666667	-0.545	-0.4055	0.008666667	0.064	0.031666667	0.057
NM_011331	-0.65325	-0.045	-0.233666667	0.195666667	0.195333333	-0.003	-0.519666667	0.109	2.005	0.463
NR_040456	-0.5665	0.364333333	0.164	0.399666667	-0.268	0.1935	-0.240333333	0.166	-0.581666667	0.141666667
NM_172882	-0.2575	0.163	-0.124	-0.324333333	-0.567666667	-0.3805	0.034	0.102666667	-0.094	0.051
NM_011207	-0.3905	0.257333333	-0.489	0.335	-0.06	-0.264	0.051333333	-0.164	-0.963666667	-0.54
NM_001177666	-0.48	0.023333333	-0.081333333	-0.594333333	-1.028666667	-0.357	-0.261	-0.250333333	0.120333333	0.400666667
NM_023814	-0.02625	-1.317333333	-0.424333333	0.561666667	-0.173333333	0.072	-0.093333333	-0.321333333	0.631333333	0.724333333
NM_170597	-0.2435	-0.190666667	-0.29	0.045666667	0.164	-0.2195	-0.213	-0.038666667	-0.671333333	-0.239333333
NM_198111	-0.091	-0.201333333	0.115666667	-0.597333333	-0.422666667	-0.92	-0.173333333	0.845333333	-1.195333333	-0.615
NM_001252532	-0.002	-0.122333333	-0.172666667	0.119333333	0.289333333	0.3035	-0.312666667	0.295	-0.596	0.146
NM_029620	0.22975	-1.218666667	0.713666667	0.439	-0.721333333	0.7915	-0.186	-0.380666667	-0.941333333	-0.066
NM_030238	-0.24375	-0.106666667	-0.099	-0.245666667	-0.563333333	-0.327	-0.042333333	-0.034333333	-0.201	-0.052333333
NR_039567	-0.26825	-0.425666667	-0.064333333	-0.151666667	0.567	0.095	-1.082333333	-1.337333333	-0.721666667	-0.285666667
NM_001113417	-0.183	-0.257333333	0.213333333	-0.279	-0.283666667	-0.3205	1.039666667	0.199	-0.417666667	-0.048666667
NM_001190371	-0.074	-1.329333333	0.046333333	0.031666667	0.022666667	-0.493	1.457333333	-0.522333333	-0.832333333	-0.535666667
NM_030024	-0.3365	-0.302666667	0.028666667	0.756	-0.501	-0.76	0.031666667	-0.520666667	-0.415333333	0.112
NM_175537	-0.1925	-0.138666667	0.024333333	-0.278666667	-0.568	-0.3705	-0.348	-0.031666667	-0.190333333	-0.001333333
NR_045165	-0.3465	-0.248666667	0.003666667	0.035	-0.861333333	0.022	-0.290333333	1.084666667	-0.213	0.211666667
NM_172884	-0.3025	-0.515666667	0.914	-0.146	0.436	-0.4475	0.046	0.029	-0.452	-0.299333333
NM_009318	-0.1525	-0.423333333	-0.086333333	0.016	-0.017666667	0.044	-0.174666667	-0.106666667	0.087	-0.016
NM_173863	-0.0845	0.755	0.190666667	-0.167	0.084333333	-0.1355	0.208333333	-0.195666667	0.158333333	0.16
NM_144795	-0.07825	1.282	-0.269333333	-0.282333333	0.093666667	-0.0195	-0.448	-0.015	-0.727	-0.209666667
NM_013598	-0.49125	0.314333333	0.009333333	-0.221333333	-0.181333333	-0.3765	0.305333333	-0.002	-0.924666667	-0.634
NM_172706	-0.38075	0.092666667	-0.146333333	-0.415666667	-0.418333333	-0.181	-0.734	0.911	-0.771666667	-0.246666667
NM_007624	-0.09275	-0.325	-0.237333333	0.074666667	0.819	-0.01	0.003	0.090333333	-0.03	-0.192
NM_019971	-0.39025	-0.019333333	-0.18	-0.191333333	-0.309333333	-0.349	-0.664333333	-0.220666667	0.295333333	-0.256333333
NM_001080818	-0.14525	0.031	-0.615	-0.167666667	-0.344666667	-0.2385	0.08	-0.112333333	-0.246666667	-0.166333333
NM_177353	-0.1265	-0.310333333	-0.032666667	-0.425666667	-0.795666667	-0.281	-0.521666667	0.097333333	-0.096	0.147333333
NM_134065	-0.13875	-0.577	-0.114666667	0.309	0.457333333	-0.0435	-0.134333333	-0.284333333	-0.451	-0.136333333
NM_080448	-0.42275	-0.102666667	0.234333333	-0.019333333	-0.459333333	-0.4525	0.138333333	0.310666667	-0.714333333	-0.392333333
NM_011661	0.269	-0.673333333	-0.002	-0.307666667	0.268333333	-0.371	-0.195	-0.129	0.265666667	0.025666667
NR_038091	-0.02975	-0.098333333	-0.408	-0.089666667	0.375333333	0.216	-0.337666667	-0.686333333	0.391	-0.443333333
NR_002142	0.67825	-0.898333333	0.242666667	-0.145666667	0.468	-0.058	0.521333333	-0.073666667	0.085666667	-0.040666667
NR_106201	-0.03125	-0.272333333	0.058666667	-0.303666667	0.177	-0.033	-1.608333333	-0.526333333	-0.885333333	0.238333333
NM_001303244	-0.20175	-0.159333333	-0.2	-0.465666667	-1.093333333	0.0905	-0.199666667	-0.564333333	0.039	0.441
NM_026821	-0.35475	0.351	0.618333333	-0.694	0.436666667	-1.0715	-0.699666667	-0.575	0.263333333	0.623333333
NM_011682	-0.2935	0.398333333	0.073333333	-0.576	-0.542333333	-0.233	-0.021333333	0.019	0.013	-0.034333333
NM_010927	0.02225	-0.215333333	-0.066666667	0.237	-0.289333333	0.2	-0.773333333	-0.379	0.47	0.741666667
NM_178691	-0.16275	1.686666667	0.001	-0.636666667	-0.702	-0.297	0.166333333	0.261	0.116333333	-0.145666667
NM_001040692	-0.02225	-1.162666667	-0.156333333	0.123333333	-0.006333333	-0.34	0.277333333	0.920666667	0.215666667	-0.236333333
NM_173028	-0.272	0.177333333	0.071333333	-0.359	-0.546333333	-0.3775	0.044	0.081	0.199	0.032333333
NM_030708	-0.09	-0.595666667	-0.277666667	-0.755	-0.613666667	-0.9585	-0.745666667	-0.351666667	0.150666667	-0.459666667
NM_001042605	-0.22975	-0.136	-0.128333333	0.043333333	0.15	0.058	-0.713	-0.626333333	-0.993333333	-1.137666667
NM_133249	0.04275	0.159333333	-0.076	0.111	0.102333333	-0.4725	0.250333333	-0.829666667	-0.378	-0.350666667
NR_040648	-0.2825	-1.195333333	-0.090333333	0.078666667	0.008666667	-0.45	-0.564	0.302333333	0.022666667	-0.491666667
NM_009305	-0.155	0.223666667	-0.723666667	0.450666667	0.306666667	0.001	-0.375666667	0.210666667	-0.255	-0.578333333
NM_009128	-0.33725	-0.016666667	0.232666667	-0.078333333	-0.056666667	0	-0.104333333	-0.063666667	-0.608666667	-0.366666667
NM_010928	-0.16325	-0.088	-0.096333333	-0.338333333	-0.522666667	-0.296	0.106	0.140666667	0.108333333	0.146
NM_001102615	0.1305	0.297666667	0.696666667	0.449666667	0.580666667	0.412	0.206	-0.594333333	0.005	0.010666667
NM_001167949	0.29625	0.234666667	0.581	-0.187333333	-0.101333333	-0.05	0.720333333	0.318	0.458	1.108333333
NM_029472	0.00725	-0.378	-0.685666667	0.279666667	0.467	0.322	-0.027333333	-0.081	-0.568666667	-0.177333333
NM_177290	-0.54075	0.523666667	0.623	-0.171333333	-1.918666667	0.0105	-0.663	0.029	1.214666667	0.013333333
NM_198322	-0.0675	0.299333333	0.279	-0.252333333	-0.103333333	-0.585	-0.168333333	0.202	-0.733333333	-0.095333333
NM_001285995	0.15375	-0.229666667	-0.060666667	0.706	0.526333333	0.799	-0.983666667	-0.399	0.598	0.407666667
NM_028810	-0.0155	0.218	-0.146666667	-0.172333333	-0.217	-0.353	0.135666667	-0.262333333	0.652666667	0.355666667
NM_001031814	-0.28975	0.22	0.039	-0.414333333	-0.572	-0.3325	0.072666667	0.088	-0.061	-0.07
NR_003364	0.03675	0.214	0.127666667	-0.490666667	0.296	-0.066	0.212333333	0.320666667	-0.127333333	-0.142333333
NM_001043335	-0.183	-0.669333333	-0.129333333	-0.047	0.53	0.806	-0.537333333	-0.264333333	-0.108666667	0.394666667
NR_045447	-0.18075	0.339	0.158666667	-0.482	-0.834333333	-0.474	-0.131333333	0.044	0.249333333	0.071333333
NM_025359	-0.216	-0.092	0.118666667	-0.232	0.109	-0.2015	-0.156	-0.248	-0.792	-0.624333333
NR_126077	-0.375	-2.349	-0.512666667	0.405333333	0.907	-0.062	0.102	-0.317666667	-0.127333333	-1.242
NM_175696	-0.1875	-0.820666667	0.043333333	0.262	0.193666667	-0.0865	-0.320666667	-0.137333333	-0.644666667	-0.516
NM_011337	-0.289	-0.870666667	-0.258333333	-0.209666667	-0.112333333	-0.3365	0.599	0.037	-0.685666667	-1.092333333
NM_001024928	-0.10225	0.395333333	0.24	-0.578333333	-0.297333333	-0.154	-0.033	0.282666667	0.083666667	0.155333333
NM_011438	0.2215	-0.430333333	-0.928	-0.286	-0.364666667	0.3485	0.181333333	0.467333333	-0.041666667	-0.337333333
NM_001039701	0.00325	-0.495333333	-0.074333333	-0.163666667	-0.079333333	-0.189	-0.345666667	-0.024	0.097666667	-0.11
NM_007826	-0.08225	-0.052333333	0.233	-0.386666667	-0.124	-0.007	-0.196333333	0.044333333	-0.858333333	-0.530666667
NM_001162943	-0.0255	-0.926666667	0.417333333	0.111	-0.535333333	-0.2655	-0.021666667	-0.233666667	-0.175	0.123333333
NM_008405	-0.296	0.012	0.511666667	-0.074666667	0.052333333	-0.804	0.423333333	0.166333333	0.046333333	-0.089666667
NM_001252055	0.1705	-0.317	-0.095666667	-0.34	-0.533	-0.389	-0.571333333	-0.440666667	0.672666667	1.303
NM_001024474	0.276	1.243333333	0.542	0.033	-0.422666667	-0.099	0.163	-0.447333333	-1.223666667	-0.013333333
NM_001081336	-0.43425	0.292666667	-0.096666667	-0.414	-0.341	-0.6175	0.253666667	0.253	0.613	0.267666667
NM_024175	-0.1475	-0.447	-0.081	-0.771	0.821666667	-0.227	-0.020333333	-0.062333333	0.009666667	-0.172333333
NM_028446	-0.379	0.345	-0.184333333	-0.475	-0.665333333	-0.484	0.073	0.082	-0.024666667	-0.032666667
NM_177190	-0.27725	1.160333333	0.246333333	-0.525666667	-0.555333333	-0.439	0.359333333	-0.042666667	-0.007666667	-0.002
NM_007670	-0.377	0.612	-0.108666667	-0.227	0.400333333	-0.6645	1.4	-0.802	-0.167	-0.905666667
NM_028971	-0.08825	0.282333333	0.158	0.089666667	0.677	0.0755	-0.271333333	0.145333333	-0.195666667	-0.055333333
NM_009140	-0.05175	-0.352	0.231333333	-0.034	-0.296666667	0.3975	0.251333333	-0.997	0.253333333	0.373666667
NM_001111043	0.087	0.746	0.119666667	0.394	0.452666667	0.1055	-0.547333333	-0.315666667	0.784333333	0.125333333
NM_028543	-0.17075	0.060666667	-0.154333333	-0.218	0.878	0.419	-0.262666667	0.364333333	0.316	-0.057333333
NM_009154	-0.3325	-0.193666667	-0.343666667	0.481333333	0.057	0.5055	-0.456333333	0.079666667	-0.370333333	0.268333333
NM_009643	-0.2305	0.029666667	0.033333333	-0.341	-0.518	-0.1115	0.102	0.148	0.011	-0.129666667
NM_001113198	-0.24075	0.072333333	-0.129	-0.166	-0.539666667	-0.0685	-0.065333333	0.048	-0.196333333	-0.260666667
NM_001284429	-0.05	-0.149666667	0.715666667	-0.144	0.014666667	-0.09	-0.536	-0.082666667	0.021333333	-0.115333333
NM_153546	-0.3165	0.088	0.655333333	-0.102333333	-0.107666667	-0.204	0.343333333	0.726	0.102666667	-0.03
NM_001162910	-0.51075	-0.732666667	-0.135666667	0.22	-0.576666667	-0.0295	0.116	1.090666667	-0.100666667	0.284
NM_010104	-0.377	-0.234333333	-0.687666667	-0.433	-0.041666667	-0.4455	-0.931666667	0.844666667	0.080333333	0.009
NM_001177775	-0.9725	0.478	-0.175666667	-0.231	-0.965666667	0.538	0.378	-0.305666667	-0.011	-0.423
NM_001001130	-0.192	0.006333333	0.057333333	-0.307666667	-0.668333333	-0.2275	-0.653	0.013	-0.154333333	0.135
NM_011517	-0.14775	-0.128666667	0.023333333	0.057	0.914	-0.11	-0.258333333	-0.135	0.227	-0.129333333
NM_029658	-0.57375	0.334666667	0.071333333	0.39	-0.077	-0.656	-0.275666667	0.066666667	0.654666667	-0.450333333
NM_001081116	0.1695	0.046	-0.365666667	-0.315333333	-0.227666667	0.4175	-0.443333333	-0.201	0.800333333	1.077333333
NR_027961	-0.245	0.203666667	0.361666667	-0.775	-0.059	-0.2125	0.449	1.665333333	-0.791666667	-0.227333333
NM_018830	-0.31125	0.042	0.013666667	-0.334	-0.431	-0.1245	0.018333333	0.015333333	-0.627666667	-0.165
NM_007960	-0.1315	1.353666667	-0.106	-0.083	0.212333333	0.0095	-0.103	-0.373333333	0.446666667	0.139666667
NM_026516	-0.4215	0.029	-0.569	-0.125333333	0.034	-0.744	-0.520666667	-0.956666667	-0.444333333	-0.578333333
NR_106117	-0.2095	-0.155	-0.297666667	-0.566333333	-0.313666667	-0.126	0.416666667	-0.892	-0.354	1.069666667
NR_004438	-0.09825	-0.176333333	0.545333333	0.12	-0.518	-0.1445	0.017	0.033333333	0.151333333	0.208
NM_008634	-0.46725	0.086666667	-0.155	-0.111	-0.163333333	-0.7915	-0.667333333	-0.292	1.344666667	-0.356
NM_007800	0.17525	0.26	-0.703333333	0.067666667	1.081333333	0.9795	0.026666667	-0.339	0.211666667	-0.639
NM_173051	-0.442	0.911333333	0.248333333	-0.045	0.303	-0.1845	-0.038	-0.090333333	-1.006	-0.986666667
NM_178372	-0.406	-0.381	0.135	1.174666667	0.761666667	-0.523	-0.170333333	-0.278333333	-0.012	-0.194666667
NM_008512	-0.29775	-0.200666667	0.142666667	-0.206333333	-0.599666667	-0.272	-0.015333333	-0.109666667	-0.377666667	-0.197666667
NM_146004	0.274	0.775666667	0.341666667	0.308666667	-0.036	0.543	-0.399	-0.216333333	0.250666667	0.548333333
NM_007542	0.154	0.285	0.072333333	0.199	0.263666667	-0.009	-0.384	-0.176333333	0.798	0.187666667
NM_175236	0.00375	-0.123666667	-0.435666667	0.086	0.229666667	-0.13	0.722333333	-1.056	-0.359666667	-0.439666667
NM_001289649	-0.07575	-0.098	-0.13	0.045666667	0.599666667	-0.3815	-0.280666667	0.619	-0.385666667	0.214333333
NM_010588	-0.18075	-0.731666667	-0.392666667	-0.406	-0.179333333	-0.8255	0.119	0.419333333	-1.031666667	0.287
NM_001081427	-0.1975	-0.058333333	-0.030666667	-0.422333333	-0.635333333	-0.2035	-0.157333333	-0.167	0.319	0.18
NM_181595	0.07675	0.201	0.473	-0.588666667	-0.685333333	0.5155	-0.362666667	-0.526333333	-0.283	0.602
NM_010907	0.035	-0.522333333	-0.164666667	0.071666667	0.110333333	0.0935	0.079666667	0.056	0.101666667	0.092
NM_026409	-0.06075	0.644666667	-0.190333333	0.179333333	0.094666667	-0.03	0.641	0.004333333	-0.095666667	-0.014
NM_001005423	-0.55225	0.428666667	-0.095333333	-0.151	0.409	0.2675	-0.072666667	0.004333333	0.584333333	-0.665333333
NM_175259	0.14025	-1.108333333	-1.235333333	0.518333333	0.372	-0.953	-0.85	0.142666667	0.645	-0.518
NM_001164518	0.1805	0.151333333	0.365333333	1.016	0.602666667	0.0855	-1.205	0.286666667	-0.731	-0.317
NM_011825	-0.21225	-0.609	-0.542	-1.053	-0.306666667	-0.466	-0.211	0.222333333	0.975666667	0.262666667
NM_001039536	-0.1655	1.48	-0.214	0.444333333	0.115	-0.0915	0.338666667	0.547333333	0.22	0.087666667
NM_175163	-0.09125	-1.025	0.475333333	-0.5	0.015333333	-0.4155	0.079666667	-0.232	-0.055666667	-0.283
NR_040462	-0.395	0.749666667	0.107333333	-0.36	-0.836	-0.2005	0.23	0.384	-0.399	0.289
NM_008449	-0.2945	0.126333333	-0.172333333	-0.544333333	-0.030666667	0.139	-0.443333333	0.287	-1.027666667	0.052333333
NM_010060	-0.12775	-0.281666667	-0.314333333	0.921	0.018	-0.2665	-0.285	-0.059666667	-0.648333333	-0.501666667
NM_133720	-0.224	0.102666667	0.066	0.181333333	-0.31	-0.0045	0.399	-0.531666667	-1.125333333	-0.182666667
NM_009792	-0.30725	-0.345666667	-0.734	0.082666667	-0.419666667	-0.4335	-0.054666667	-0.151	-0.319	-0.583
NM_181421	-0.13175	0.086333333	0.04	-0.353	-0.671	-0.36	-0.107666667	0.206666667	0.183333333	0.083
NM_172453	0.1155	0.719333333	0.129	0.220666667	0.692666667	0.4635	-0.423666667	0.165333333	0.128666667	0.423333333
NM_026162	-0.38375	0.166333333	-0.226666667	-0.266	0.332333333	-0.616	-0.452333333	-0.242333333	-1.2	-0.622666667
NM_001304362	-0.1195	-0.491	0.611333333	-0.284	-0.462333333	-0.403	-0.189333333	0.141666667	-0.026333333	-0.228666667
NR_004444	-0.0845	-0.839333333	-0.05	-0.661666667	-1.641666667	-0.6115	0.089666667	0.009333333	-0.579	-0.061666667
NM_026515	-0.0855	0.273	-0.607333333	-0.306	-0.061666667	0.1265	-0.031333333	0.116333333	0.082666667	-0.279666667
NM_011562	-0.149	-0.691666667	0.261666667	0.157666667	-0.392	0.202	-0.296	-0.222333333	1.420666667	0.371666667
NM_029843	-0.1175	-0.089333333	-0.024333333	0.531666667	-0.204333333	-0.991	-0.330333333	-0.184	-0.063333333	-0.461
NM_019413	-0.244	-0.109333333	-0.243333333	-0.4	-0.057666667	-0.5565	-0.659333333	-0.536333333	1.096333333	0.235666667
NM_133187	-0.40225	-0.156666667	0.173333333	-0.392666667	-0.266666667	-0.082	-0.361	0.031333333	-0.542333333	-0.639333333
NM_175549	0.1865	-0.641333333	-0.850333333	0.738333333	-0.721	0.297	-0.616	0.993	-0.222	0.613666667
NM_001082414	-0.18925	0.513666667	-0.146666667	-0.739666667	-0.229333333	-0.1705	-0.229666667	-0.396333333	0.141	-0.036333333
NM_010137	-0.33425	0.363333333	0.137	-0.196666667	-0.204333333	-0.052	-0.229666667	-0.034333333	-0.436666667	-0.78
NM_001177696	0.0495	-1.089	-0.965333333	0.439333333	-0.291	0.536	-0.627	0.130666667	-0.636666667	-0.622333333
NM_001160359	-0.102	0.415666667	-0.247666667	-0.077666667	-0.159333333	0.034	-0.323666667	-0.251333333	0.06	0.049666667
NM_020265	-0.136	-0.774333333	-0.565666667	-0.120333333	0.178666667	-0.528	-0.448666667	-0.390666667	0.242333333	-0.049333333
NM_001169153	0.2975	0.891	0.437	-0.193333333	0.555333333	-0.297	-0.435666667	-0.174	0.792	1.028666667
NM_008957	-0.387	0.244333333	0.397666667	-0.863666667	-0.773666667	-0.6735	-0.170666667	0.297333333	0.342666667	0.150666667
NR_027944	-0.185	-1.203	-0.097666667	-0.171333333	-0.416666667	0.224	-0.365	0.186	0.284333333	0.14
NM_001308498	0.2335	-0.123666667	0.131	0.341666667	0.456	0.2145	-0.115333333	0.278333333	0.579666667	0.431333333
NM_009801	-0.22125	-0.384	-0.861333333	-0.21	-0.266666667	-0.6315	-0.492666667	1.363	0.026333333	0.031
NM_029924	-0.28475	0.305666667	0.248	-0.171666667	-0.527333333	-0.0965	-0.293666667	-0.139	-0.058	0.050666667
NM_007739	-0.1395	0.962	0.078333333	0.02	-0.265	-0.7545	-0.619333333	-0.043666667	1.212666667	0.25
NM_176987	-0.1675	-0.134	-0.079333333	-0.081333333	-0.256333333	-0.32	0.07	0.023333333	-0.151	-0.153
NM_177084	-0.5045	-1.922333333	0.2	-0.001333333	0.818	-0.357	-0.578	-0.513	-0.252	0.122
NM_199473	-0.47325	0.315333333	-0.473	0.336333333	0.133	0.579	0.927333333	0.56	0.003333333	0.266
NM_007393	-0.0775	-0.731333333	-0.211666667	0.105333333	-0.008	0.1695	0.039333333	-0.221	-0.008333333	-0.05
NM_177628	-0.02975	0.736333333	0.185666667	-0.690333333	-0.931	0.2905	-0.314	-0.336666667	0.669	-0.096
NM_175326	-0.11775	0.317333333	-0.182	-0.419333333	-0.275	-0.18	-0.055333333	0.284333333	0.688333333	0.697666667
NM_001190870	0.1615	-1.864666667	-0.079333333	0.386	1.071333333	-0.156	-0.111	-0.593	-0.171666667	-0.404
NM_009516	-0.33975	0.581666667	0.143	-0.031666667	-0.240666667	-0.1165	-0.224333333	-0.070333333	-0.262	-0.619666667
NR_046210	-0.04225	0.246	0.058333333	-0.049333333	0.692333333	-0.037	-0.145	0.048666667	0.213	-0.029666667
NM_001301230	0.06425	0.881333333	0.063666667	-0.413	-0.082	-0.2805	0.093666667	-0.161	0.045333333	-0.068666667
NM_007499	-0.31525	0.347666667	-0.033666667	-0.409	-0.661666667	-0.3595	-0.01	-0.036	-0.103666667	-0.027
NM_026139	-0.37025	0.211	0.102666667	0.021333333	-0.368333333	-0.6275	0.068333333	-0.073666667	-0.347	-0.412
NM_008377	-0.255	-0.372	-0.550666667	0.153666667	-0.156333333	0.0645	0.049	-0.363666667	0.155666667	-0.078
NM_001193309	-0.16625	-0.647333333	-0.084	-1.084333333	-0.119	0.041	-0.044	-0.093666667	-0.617666667	-0.275333333
NM_026150	-0.07125	0.610666667	0.187	0.040666667	0.553333333	0.4635	0.488333333	0.773666667	-0.101666667	0.384
NM_001039347	-0.035	-0.820666667	0.359	0.085333333	-0.166	0.25	0.749333333	0.135666667	-0.049	0.085666667
NM_030257	-0.2255	0.721333333	0.067333333	-0.201	-0.428	-0.06	0.173666667	0.098	0.172666667	-0.009
NM_001081287	0.12375	0.666333333	0.468	-0.285666667	-0.606666667	-0.082	-0.096333333	0.138	0.438	0.684666667
NM_007400	0.06275	-0.568666667	0.053	-0.331	-0.673666667	-0.6725	-0.645	-0.441	0.828333333	0.669666667
NM_028131	-0.051	-0.844666667	1.055333333	0.081333333	-0.176	0.1035	-0.083	0.413333333	0.114333333	-0.051333333
NM_008372	-0.28275	0.305	-0.024333333	-0.382333333	-0.136666667	0.0735	-0.225666667	-0.022333333	-0.555666667	-0.762333333
NM_178227	-0.062	-0.489666667	0.553666667	-0.130333333	-0.981666667	0.2015	-0.641333333	0.3	-0.03	0.511
NM_001001309	-0.4765	0.267	-0.404333333	0.321333333	-0.963333333	-0.194	1.266333333	1.430666667	0.525333333	1.445
NM_001033405	0.13175	0.182333333	0.164	0.054666667	-0.060333333	-0.0685	-0.570333333	-1.149666667	0.432333333	0.204666667
NR_015498	-0.023	-0.764333333	0.065333333	-0.011333333	0.184333333	0.083	0.149666667	-0.287333333	-0.288	0.265333333
NM_144808	-0.133	0.257	0.392666667	-0.173666667	-0.013	-0.148	0.349333333	0.167666667	0.401333333	0.675333333
NM_172833	-0.298	-0.052333333	-0.030333333	-0.122	-0.506333333	-0.2055	-0.073	0.068	-0.063666667	-0.057666667
NM_001081695	-0.2445	0.579333333	0.612	0.162333333	-0.791666667	0.314	2.171333333	0.296333333	-0.264333333	0.595
NM_175256	0.20175	-0.430333333	0.003	-0.087666667	-0.215333333	0.3245	-0.330333333	-0.121666667	-0.179333333	0.559666667
NM_009845	-0.258	0.823666667	-0.330333333	0.348666667	0.201333333	-0.1335	-0.489333333	-0.249666667	-0.626	-0.551
NM_011410	-0.04	0.072666667	-0.079333333	-0.293333333	-0.080333333	-0.099	0.043333333	-0.623666667	-0.412333333	0.410666667
NM_008812	-0.19475	0.477666667	-0.064	-0.215333333	-0.199666667	-0.23	-0.262	-0.224333333	-0.685666667	-0.641
NM_133208	-0.451	-0.080333333	0.055666667	-0.375	0.018333333	-0.4985	-0.164	-0.238333333	0.041	0.062666667
NM_177034	-0.15325	0.185666667	-0.094333333	-0.098333333	0.004666667	-0.1625	0.119333333	-0.261666667	-0.732666667	-0.157333333
NR_045969	0.04275	0.360666667	-0.153	-0.317333333	0.345666667	-1.0095	-0.357333333	0.253666667	0.082333333	-0.319666667
NM_025543	-0.04	-0.834666667	0.378666667	-1.125666667	0.522666667	-0.4365	0.074333333	1.165666667	-0.314	-0.261666667
NM_053217	-0.569	0.590333333	0.222	-0.625	0.012	-0.1635	-1.578666667	0.463	-0.201	-0.141666667
NM_007743	0.12625	0.068666667	-0.261	0.292	0.403666667	0.0485	-0.602666667	-0.333	0.783666667	0.377333333
NM_145228	0.205	-0.778333333	0.019666667	-0.093333333	-0.04	-0.801	-0.419666667	-0.657	-0.394666667	-0.371
NM_177794	-0.1055	0.178333333	-0.192	0.023	-0.042666667	0.0275	1.107	0.667333333	-0.561	0.281666667
NM_001271416	0.08425	0.251	0.147666667	-0.350666667	-0.089666667	-0.7625	-0.321	0.128	1.632	1.073666667
NM_028266	0.06825	0.001333333	0.210666667	0.431666667	0.841666667	0.594	-0.496	-0.611333333	0.553	0.579666667
NM_029466	-0.214	1.008666667	0.155	-0.412666667	-0.676333333	-0.1285	0.141666667	0.274666667	0.304333333	0.012
NM_026163	-0.25725	0.601666667	0.428	0.791666667	0.024333333	-0.4235	0.317666667	0.525333333	-0.752666667	-0.664666667
NR_028061	0.14575	0.236	0.431	0.412	-0.086666667	0.4085	0.140333333	-0.781333333	0.943666667	-0.280666667
NM_029128	-0.13225	1.56	-0.884333333	-0.121	0.096666667	-0.262	0.128333333	0.096666667	0.438	0.122333333
NM_019670	-0.56975	-0.016666667	-0.509	-0.265666667	-0.575	-0.1375	-0.021	0.034333333	0.045333333	-0.016333333
NR_033483	-0.221	-0.692333333	0.273333333	-0.367333333	0.923	-0.6345	0.515333333	-0.225666667	0.668333333	0.314
NM_026735	-0.265	0.233666667	-0.158	-0.524	-0.556333333	-0.3445	-0.074666667	0.242666667	0.067	0.015666667
NR_015457	0.199	0.203333333	0.239	-0.497666667	-0.394666667	-0.3005	-1.095	-0.200333333	-2.204666667	0.599333333
NM_010215	0.17425	-0.041	-0.141666667	-0.199666667	-0.253666667	-0.3615	0.113333333	-0.445666667	-0.100333333	0.794666667
NM_178646	0.0575	-0.500333333	-0.552	0.535	0.881666667	-0.047	0.088666667	-0.072666667	-0.152	0.174666667
NM_152818	-0.44825	-0.308666667	0.798333333	0.385666667	0.278333333	0.72	0.227666667	0.219	-0.793666667	-0.946
NM_010554	-0.093	-0.434	-0.213666667	-0.055	0.351333333	0.104	0.872666667	0.077	1.232333333	0.762666667
NM_011015	0.29725	-0.233	0.178	0.036666667	-0.067666667	-0.008	0.605333333	-0.603666667	0.114333333	-0.156666667
NR_027380	-0.20325	0.664666667	-0.429	-0.144	0.574666667	0.1595	-0.088333333	-0.379	-0.265	0.453333333
NM_001114679	-0.306	0.261	0.059333333	-0.380333333	-0.558	-0.8745	-0.165666667	0.174666667	0.004666667	-0.123333333
NM_148927	0.13275	0.326333333	0.529333333	0.276	-0.058333333	0.2785	-1.812333333	0.319666667	1.049	0.259666667
NM_001029856	-0.084	0.131	0.461666667	-0.181666667	-0.645	-0.3565	0.051333333	-0.209666667	-0.147	-0.153666667
NR_103716	-0.31975	0.669666667	0.239666667	-0.302	-0.525333333	-0.2315	0.200666667	0.223666667	-0.004333333	-0.016
NM_021715	0.3085	0.078333333	-0.549666667	0.363666667	0.259333333	-0.3605	-0.714666667	0.113	0.052666667	0.843666667
NR_105984	-0.27825	-0.169666667	-0.054333333	-0.166	-0.057666667	0.179	-0.547	0.182333333	0.189666667	-0.612333333
NM_172715	-0.282	0.587333333	0.826	-0.262	0.681666667	0.164	-0.155333333	0.996333333	0.816666667	0.239333333
NR_130957	-0.18825	0.193333333	0.142	0.065666667	0.236	0.0265	0.255333333	-0.413	0.610333333	-0.061333333
NM_001033262	0.06975	1.479333333	0.814333333	0.046333333	1.348666667	0.2745	-0.55	0.072666667	-0.033333333	0.066333333
NM_025325	-0.47075	-0.213	0.010666667	0.649666667	-0.289333333	-0.5145	-0.492	0.25	-0.624666667	-0.135333333
NM_001164037	0.1095	-0.45	-0.011666667	0.011666667	0.010333333	0.112	-0.19	-0.102666667	1.203333333	0.56
NM_018865	-0.2885	1.159	0.062333333	0.069333333	-0.017333333	-0.673	-0.792333333	-0.044666667	0.445666667	0.788333333
NM_028815	-0.03525	-0.623	0.022	-0.726	0.351666667	0.0035	0.104	-0.041333333	-0.178333333	-0.098666667
NM_001045540	-0.06775	0.338	0.016666667	0.028666667	0.039	-0.282	-0.478	0.343333333	0.074	-0.609666667
NM_008343	-0.15825	-0.361	-0.056	0.876	0.055666667	0.16	-1.266333333	-0.906333333	1.895	-0.512
NM_008860	-0.075	-0.159666667	-0.312666667	0.482666667	-0.179333333	0.173	-0.365333333	-0.125333333	0.457666667	0.110666667
NM_001310459	-0.23625	0.405	-0.084333333	-0.227666667	-0.594333333	-0.1575	-0.031	-0.177333333	-0.265	-0.176333333
NM_001081100	-0.13075	-1.055666667	0.001666667	0.049666667	-0.335333333	-0.4115	0.341	0.071666667	-0.35	-0.299333333
NR_028021	-0.2585	-0.403	0.682666667	0.173	-0.345333333	-0.742	-0.308666667	-0.314666667	-0.458	-0.207666667
NM_001163314	-0.371	0.896	0.103333333	-0.18	-0.562333333	-0.199	-0.269333333	-0.134	-0.285	-0.253
NM_001007570	0.03525	-0.804	0.571333333	0.164333333	-0.045	-0.2865	0.375333333	0.397333333	-0.409333333	-0.160333333
NM_011774	-0.24475	0.513	0.148666667	-0.444666667	-0.534333333	-0.3115	0.162666667	-0.055	-0.116333333	-0.172333333
NM_172613	-0.7035	0.455	0.490333333	0.714666667	0.035	-0.284	0.190333333	0.489	0.132333333	-0.067666667
NM_011366	0.017	0.271666667	0.339666667	0.148666667	1.272666667	0.6165	-0.515333333	-0.16	0.013333333	0.309666667
NM_146578	-0.22075	-0.845666667	0.159333333	0.277	-0.56	-0.504	-0.966333333	-0.281666667	-0.345	0.947
NM_001135192	-0.27725	0.040333333	0.234	0.323	0.434333333	-0.014	0.225666667	-0.051333333	0.284	-0.563666667
NM_001159394	0.22375	-0.097666667	-0.061	-0.096666667	-0.151666667	0.063	0.329	-0.096	0.636333333	0.468666667
NM_028039	-0.2945	-0.498	-0.966	-0.038333333	0.163666667	0.004	0.122666667	0.047	0.423666667	-0.294666667
NM_001252438	0.04175	1.090666667	0.130333333	-0.305	-0.443333333	-0.7165	0.157333333	-0.016666667	0.877	0.401666667
NM_019632	-0.19725	0.443333333	0.345333333	-0.028333333	-0.229666667	0.058	-0.135	0.635666667	0.15	-0.121333333
NM_007976	-0.03175	1.094333333	0.081666667	0.057666667	-0.277666667	0.3575	0.554333333	0.044	0.201333333	-1.014333333
NM_007708	-0.04375	-0.134333333	-0.509	-0.139666667	-1.199666667	-0.3395	-0.027333333	-0.167666667	0.162666667	-0.355666667
NR_028580	-0.092	0.346333333	-0.516	0.214333333	-0.522666667	-0.286	-0.166	-0.061666667	0.169666667	-0.305333333
NM_011464	-0.0365	-0.808333333	-0.621333333	0.015666667	0.011333333	0.0635	0.405	-0.322	0.783666667	0.063333333
NM_001146351	-0.21775	0.513	0.673666667	-0.111333333	0.391666667	-1.399	0.133	0.188333333	-0.753666667	0.300333333
NM_010171	-0.01175	1.024333333	-0.255333333	-0.600333333	0.030333333	-0.13	-0.795	0.231333333	0.362	0.262666667
NM_015790	-0.009	0.242666667	0.067666667	0.139333333	-0.272333333	-0.2755	0.024333333	0.202333333	0.544	0.238333333
NM_175518	-0.25975	0.095333333	-0.042666667	-0.209666667	-0.670333333	-0.2595	-0.105666667	0.140666667	-0.273666667	-0.306666667
NM_170757	-0.29425	-0.106	0.245666667	-0.444666667	-0.841333333	-0.265	0.019666667	-0.301333333	0.023333333	0.119666667
NM_019681	-0.2265	0.473	-0.501666667	-0.226666667	0.024666667	-0.244	0.324666667	-0.225666667	-0.001	-0.555333333
NR_029452	0.132	0.117666667	0.034333333	0.034	-0.235666667	-0.1225	0.12	-0.772666667	0.05	0.243333333
NM_001136073	-0.03775	0.679	0.110333333	0.123666667	-0.405333333	-0.1605	0.134666667	0.008333333	0.305666667	0.276666667
NM_008591	-0.29775	0.254333333	-0.261	-0.165666667	-0.299666667	-0.209	0.144333333	0.109333333	0.210333333	0.661333333
NM_029332	-0.162	-0.015333333	0.006666667	-0.214333333	-0.529	-0.2145	0.013	0.123	-0.406333333	0.061
NM_028481	-0.0525	-0.692666667	0.682666667	-0.007333333	0.040333333	-0.03	-0.349666667	-0.546333333	0.609333333	0.281333333
NM_009706	-0.31225	0.382	0.017666667	-0.277333333	-0.549333333	-0.319	0.005	0.159333333	-0.017666667	0.021
NM_001033122	-0.0975	-0.378	-0.286666667	-0.14	-0.095333333	-0.6365	-0.388666667	1.140666667	0.766333333	0.304333333
NM_001033481	-0.56325	-0.898	0.161333333	-0.421666667	0.311666667	-0.4365	-0.031666667	-0.704	-1.221666667	-1.104666667
NM_207659	-0.196	0.407666667	-0.143666667	-0.385	-0.51	-0.256	-0.013666667	0.103666667	0.023	0.003
NM_009982	-0.0335	-0.016	-0.085666667	-0.146333333	0.026666667	-0.2375	-0.386666667	-0.223666667	0.597666667	0.331333333
NM_001168346	-0.41425	0.078	0.167666667	0.339333333	0.698	0.0265	-0.484666667	-0.527333333	0.481333333	0.129
NM_008542	-0.0775	1.180333333	-0.160666667	-0.286	-0.643666667	-0.3205	-0.085333333	0.330333333	0.162666667	0.391333333
NM_001039184	-0.19525	0.217	-0.003666667	-0.349666667	-0.520666667	-0.2975	-0.127666667	-0.039	-0.064	0.044
NM_172458	-0.197	0.117666667	0.042666667	-0.233333333	-0.521333333	-0.173	0.014	0.156	0.043	0.02
NR_106188	0.21475	-1.438	-0.016333333	0.392333333	0.31	0.8125	-0.951666667	0.014666667	-0.424333333	-0.093
NM_001029889	-0.20725	0.315	0.039666667	-0.334333333	-0.561	-0.2135	0.082	-0.069666667	-0.104333333	-0.057333333
NM_152922	-0.18425	-0.276333333	-0.237333333	0.385666667	-0.194	0.2945	0.267666667	-0.124333333	0.077	0.279
NM_008883	-0.11325	-0.172	-0.619	-0.205	0.203666667	-0.229	-0.216	-0.442333333	-0.372	-0.353
NR_029471	0.115	-0.953333333	-0.358	0.100666667	0.944333333	-0.054	0.066	-0.267	0.164	-0.381666667
NM_001293560	0.04275	0.407333333	0.387	0.022	0.31	0.367	0.163333333	-0.408666667	-0.384333333	0.163333333
NM_172845	-0.04525	-0.2	-0.005	-0.322	-0.553	-0.008	0.05	-0.112333333	0.885	0.929333333
NM_027127	0.15725	-0.573	-0.167	-0.485666667	0.755	-0.666	-0.576333333	-0.191	0.587	0.348666667
NM_177708	0.3885	-1.255	-0.294333333	0.517333333	-0.406333333	0.0895	0.365333333	-0.274	0.892333333	0.003666667
NR_030458	-0.00675	0.789666667	0.130333333	-0.155333333	-0.897333333	-0.5705	-0.364333333	-0.661666667	0.024333333	0.971
NM_001290784	-0.078	-0.284	-0.447333333	0.061	-0.244333333	-0.1245	-0.615	-0.068	0.131	-0.122
NM_025341	-0.307	0.354666667	-0.515666667	0.487	-0.25	-0.509	0.686	0.253666667	0.091	-0.240333333
NM_001081189	-0.233	-0.084	0.252666667	-0.537333333	-0.862	-0.6165	-0.06	0.108	-0.008666667	-0.101
NM_001159581	0.0985	0.483	-0.338666667	0.114	0.814666667	0.097	-0.103666667	-0.396666667	-0.603666667	-0.000666667
NM_001033321	-0.088	1.620333333	0.521666667	0.643333333	0.402666667	-0.3955	-0.161666667	-0.049666667	-0.629666667	0.232
NM_177263	-0.1495	-0.323333333	0.624333333	-0.765	-0.336666667	-0.215	0.031	-0.108	-0.371	0.358
NM_008509	-0.097	-0.552666667	-0.020666667	0.009666667	0.044666667	0.261	0.086333333	-0.187666667	-0.310666667	-0.240333333
NM_133897	-0.20075	0.142666667	-0.077333333	-0.365333333	-0.529666667	-0.393	-0.060666667	-0.1	0.420666667	0.077
NM_183300	-0.26475	1.228333333	0.448666667	0.704	0.391666667	-0.064	0.588	-0.329	-1.271	-0.192666667
NM_001024917	-0.315	0.820333333	0.092	-0.367333333	-0.707333333	-0.924	-0.273666667	0.301	0.227333333	-0.005
NM_177372	-0.40325	0.963333333	-0.415666667	-0.183	-0.077333333	-0.2055	-0.037333333	0.121333333	-0.371333333	-0.321666667
NM_172760	-0.226	0.116	0.350333333	0.168	0.482	-0.4315	0.276666667	-0.183666667	-0.858666667	0.231333333
NM_011263	-0.22175	0.581666667	-0.050666667	-0.270666667	-0.622666667	-0.153	-0.179666667	0.327666667	0.202333333	0.190666667
NM_001305421	-0.30575	0.620666667	0.053666667	-0.018333333	0.100666667	0.044	-0.356666667	0.09	-1.120333333	-1.264333333
NM_001276502	-0.171	0.140666667	0.088666667	-0.256333333	-0.567333333	-0.2695	-0.006333333	0.140333333	-0.136333333	0.073333333
NM_011204	-0.3345	0.448666667	-0.028333333	0.539	0.139333333	0.667	-0.659333333	-0.918333333	-0.212666667	0.469666667
NM_010942	0.43875	0.039333333	-0.319666667	0.242	1.145666667	0.826	-0.373666667	-0.118666667	-0.1	0.352333333
NM_009662	-0.17325	0.060333333	1.368	-0.006666667	-0.255	-0.1455	0.122666667	-0.412666667	0.603	0.970333333
NM_001004468	-0.04275	-0.125	0.046	-0.072	-0.493333333	-0.406	0.034333333	-0.046333333	-0.386333333	-0.005666667
NM_153587	-0.05375	0.006	0.248333333	0.055333333	-0.761	0.0045	0.112	0.096333333	0.652333333	-0.143666667
NR_131118	0.007	-1.792666667	0.522333333	-0.115333333	0.101	-0.24	-1.028333333	0.855333333	-0.116333333	-0.185333333
NM_144539	-0.2215	-0.237666667	-0.09	-0.153333333	-0.187	-0.054	-0.301333333	-0.152333333	-0.654666667	-0.158
NM_010390	-0.239	-0.675333333	0.606333333	0.154333333	-0.239	-1.032	-0.587666667	1.429666667	-0.585666667	-1.037666667
NM_024124	-0.5595	0.282666667	0.576333333	-0.056333333	0.033333333	-0.2645	0.263666667	0.004333333	0.314	-0.238
NM_052993	-0.19825	0.815	0.124666667	-0.154	-0.513666667	-0.1985	0.137	0.281	0.267333333	-0.008666667
NM_146131	0.1855	0.441	-0.05	0.113666667	0.323666667	-0.192	0.026	0.22	0.629666667	0.709
NM_023137	-0.0575	0.161333333	0.156	0.341	0.549333333	-0.0705	0.049333333	-0.394666667	-0.279666667	0.011666667
NM_133670	-0.03575	-0.585333333	0.655666667	0.363	0.624333333	-0.3125	0.011666667	0.158333333	-1.19	0.129666667
NM_019933	-0.3765	-0.433333333	0.119666667	-0.495333333	-0.511333333	-0.4565	0.170333333	0.085666667	0.289666667	0.138333333
NM_007778	0.051	-0.072666667	-0.039333333	0.109333333	-0.027	-0.424	-0.754666667	-0.444333333	0.283	0.607666667
NM_009127	-0.23925	0.281666667	-0.134	0.047	0.390666667	-0.278	-0.511	-0.149333333	-0.922666667	-0.99
NM_001012335	0.06375	-1.956	-0.118333333	0.415666667	0.478333333	0.3485	-0.400666667	-0.019333333	-0.565666667	-0.787
NM_172627	-0.10975	0.952	0.116	-0.416333333	-0.529	-0.2465	0.14	0.197666667	-0.027	0.046666667
NM_009421	-0.2095	-0.255333333	-0.059333333	0.117666667	-0.144	-0.6955	0.272	-0.552	0.434666667	0.001666667
NR_004410	-0.416	-1.269666667	0.394	0.355333333	-0.536666667	0.1215	0.469	0.744666667	0.239333333	0.243333333
NM_001081020	-0.25275	0.718333333	0.012	0.049666667	-0.526333333	-0.0075	-0.111666667	0.190333333	0.610333333	0.156333333
NR_001460	0.09575	-1.207333333	-0.028333333	0.101666667	-0.375666667	-0.2115	0.304	0.504666667	0.028	0.183666667
NM_207228	-0.08525	1.090666667	0.048666667	0.261333333	-0.053666667	0.03	-0.211	0.572333333	0.187	-0.101
NM_027934	-0.12625	0.984666667	-0.701	-0.758333333	0.253333333	-0.4	-0.273666667	0.146666667	0.060333333	-0.033333333
NM_001082483	-0.41225	0.207	0.269333333	0.061333333	-0.061333333	-0.314	0.041	-0.072666667	-0.943333333	-1.026666667
NR_045851	-0.073	0.909	0.094333333	0.075333333	-0.008	-0.4565	0.237	-1.158666667	-0.051666667	0.14
NM_172621	-0.755	0.385	-0.042666667	-0.122	-0.514	-0.2865	-0.039333333	0.359666667	0.597666667	0.239
NM_178753	-0.053	-0.587666667	0.595666667	-1.105666667	0.748333333	0.0325	-0.005666667	-0.685	-0.367666667	0.112333333
NM_144816	-0.038	-0.573	-0.143	0.361333333	0.783	-0.3305	-0.077	0.129333333	-0.164666667	0.484
NM_008168	0.1525	0.366333333	0.582	0.536666667	0.132333333	-0.323	1.044333333	0.12	-0.785	-0.018
NM_001033416	0.28175	0.62	0.019333333	-0.239666667	0.547	-0.245	0.299333333	-0.287666667	0.447	0.261666667
NM_001167908	0.10125	-0.336333333	-0.263666667	0.088	-0.651333333	-0.2605	-0.029	0.048666667	0.198	0.426666667
NM_010378	-0.1755	0.122666667	-0.145666667	0.014333333	0.429666667	-0.1245	-0.517	-0.642666667	-1.209333333	-1.286
NM_178754	-0.14275	0.424333333	-0.253333333	-0.617	-0.574666667	-0.08	-0.032	-0.019	0.067666667	-0.159333333
NM_008478	-0.44025	0.541333333	-0.001333333	-0.298333333	-0.603	-0.45	-0.115666667	0.144333333	-0.634	-0.489
NM_178726	-0.30475	0.938666667	-0.09	0.182	-0.594	-0.2705	0.516666667	1.831333333	-0.365666667	0.634
NM_021329	0.0915	-0.098666667	-0.529333333	0.736333333	0.63	-0.0045	-0.230666667	0.719333333	0.036	-0.170666667
NM_019471	0.25975	0.621	0.673666667	-0.067666667	-0.212333333	-0.321	-0.419333333	0.176333333	0.412333333	-0.247333333
NM_011599	-0.149	0.203666667	-0.640333333	-0.202	0.229	-0.224	0.153	0.06	-0.373	-0.026333333
NM_029629	0.0195	0.098	0.148666667	0.286	0.797333333	-0.31	-0.856333333	-0.079333333	-0.267333333	-0.133666667
NM_145617	-0.199	0.138	0.046	-0.267	-0.545333333	-0.331	-0.056666667	0.120666667	-0.179	-0.003333333
NM_007532	-0.199	0.574333333	0.656666667	0.46	0.384666667	0.108	-0.646	0.053666667	-0.116666667	0.445
NR_030443	0.0295	-0.186	0.257333333	1.141333333	0.886	0.4915	0.209	0.753666667	0.424333333	-0.375
NM_010418	-0.14475	0.075666667	-0.113666667	-0.251333333	-0.532	-0.391	0.013666667	-0.048	-0.051	-0.173666667
NM_011823	0.25725	0.307666667	0.397666667	0.427333333	0.580666667	0.822	0.479	0.481	0.360666667	0.416333333
NM_001008231	0.3225	1.759333333	0.042666667	0.314	-0.153666667	-0.3915	0.032	-0.286	-0.231333333	0.006
NM_028375	0.06725	-0.214	0.628666667	-0.139	0.522666667	-0.425	0.223666667	0.131333333	-0.507333333	-0.204666667
NM_198604	-0.46975	-0.357	0.096666667	-0.438333333	-0.22	0.033	-0.427666667	-0.677333333	-1.439666667	-0.193
NR_027980	-0.15375	0.929666667	-0.112666667	-0.011666667	-0.299333333	0.4565	0.217333333	0.271	0.042666667	0.293666667
NM_013674	0.157	0.660666667	0.274333333	-0.035333333	-0.008333333	-0.194	0.157	-0.268	0.325666667	0.207333333
NM_139303	-0.32425	-0.209	0.392666667	-0.255	-1.07	-0.3615	0.073666667	0.196333333	-0.401	-0.274
NM_007977	-0.30925	-0.372666667	0.234666667	0.670666667	0.001	0.3495	-0.763333333	0.476666667	0.583	0.969333333
NM_173440	-0.173	0.385333333	0.077666667	-0.285333333	-0.718333333	-0.5565	-0.164	-0.000333333	-0.163666667	0.167
NM_201518	-0.363	0.418	0.199333333	-0.244	-0.261333333	-0.0455	0.258	0.144666667	-0.023333333	-0.190333333
NM_178406	0.599	1.034333333	-1.126	-0.648666667	-0.255	0.768	-0.606333333	0.278	0.256	0.465
NM_145508	0.139	0.437333333	-0.014333333	0.005333333	-0.347666667	-0.2005	0.404333333	0.678333333	0.271666667	-0.410333333
NM_001166552	-0.34525	0.584	0.092666667	-0.754333333	-1.229	-0.5605	0.004	0.237666667	0.08	0.166333333
NM_007619	-0.275	0.355666667	0.075333333	-0.467	-1.086666667	-0.335	0.007666667	0.072	-0.066333333	0.014333333
NR_040556	-0.18575	-0.445333333	-0.366333333	-0.145333333	-0.901	-0.188	-0.095	0.093666667	0.713333333	0.060666667
NM_029011	0.21625	-0.211	0.477666667	0.055	-0.157	-0.1855	-0.293	-1.253333333	-0.361	0.376
NM_010807	0.17925	-0.43	-0.101666667	0.132	-0.015	0.0295	0.254666667	0.005333333	0.59	0.525
NM_007525	-0.23675	0.048333333	-0.079666667	-0.009	-0.017333333	0.0025	-0.011666667	0.191333333	-0.756	-0.466666667
NM_001162974	0.09925	0.181	-0.070333333	0.211333333	0.717666667	-0.183	0.293666667	0.042333333	0.107666667	0.048
NM_178877	-0.5245	0.362666667	0.064	0.294666667	-0.146	-1.2215	-0.499666667	-0.412	-1.026666667	-0.254333333
NM_177691	0.18125	-0.029	0.105333333	0.106333333	-0.311	0.0825	0.538	-0.199333333	0.541333333	1.457
NM_010235	-0.354	0.410666667	0.5	0.457	0.116333333	-0.621	0.817333333	0.127333333	0.095333333	0.514666667
NM_172812	-0.5595	-0.428	-0.315333333	-0.751	-1.279666667	-0.4965	0.15	0.454666667	-0.854666667	-1.202666667
NM_025730	-0.17675	0.444333333	0.078	-0.401	-0.657	-0.467	0.002333333	0.256666667	-0.354666667	0.069666667
NM_198114	-0.413	0.337	0.495	-0.329	-0.167	-0.2515	-0.054333333	-0.195	-0.486333333	-0.164333333
NR_040430	0.11975	0.896333333	0.265333333	0.313666667	0.370333333	0.028	-0.676333333	0.489333333	-0.086333333	0.595666667
NM_011521	0.03325	-0.438333333	-0.054	0.043333333	-0.015333333	0.137	0.101666667	-0.016	0.193666667	0.122333333
NM_023908	0.05075	-0.145666667	-0.076666667	-0.016666667	0.028333333	0.28	0.317	-0.692	-0.227	0.047666667
NM_009259	-0.04825	0.362	-0.091	-0.186	-0.268333333	-0.3125	-0.141666667	-0.193666667	0.347	0.771
NM_001081117	-0.189	0.126333333	-0.052	-0.207	-0.519666667	-0.1255	-0.016666667	0.151	-0.353333333	-0.327
NM_001044740	-0.07225	0.416333333	0.067333333	-0.303	-0.465666667	0.052	0.031333333	0.505666667	0.653666667	0.282333333
NM_001033540	-0.22525	0.786666667	0.161	-0.284	-0.842	-0.286	-0.138	0.174666667	0.107333333	-0.157333333
NM_013885	-0.1895	-0.389666667	-0.055666667	-0.123333333	-0.120333333	0.1095	0.121333333	-0.011	-0.589333333	-0.273
NM_011101	-0.01875	1.154666667	-0.579666667	-0.352333333	-0.132	-0.0785	-0.740333333	-0.449	0.247666667	-0.063666667
NM_001285793	-0.2125	0.406666667	0.504	-0.113666667	-0.163	-0.0655	-0.218	0.105333333	-0.643	-0.518666667
NM_011579	0.02725	0.696666667	-0.099666667	-0.740333333	-0.050333333	-0.266	-0.054	-0.26	0.169	-0.610666667
NM_144926	-0.4535	0.147333333	-0.940333333	-0.657333333	0.009	-1.123	-0.592333333	0.134	-0.66	0.088
NM_021396	-0.047	1.164333333	-0.093666667	-0.925333333	0.081333333	0.2105	0.445	1.760666667	-0.481333333	-0.103666667
NR_045009	-0.373	0.421666667	-0.215	-0.296333333	-0.052	-0.0305	0.328	-0.662333333	0.089333333	0.688
NM_033615	0.24475	0.649	-0.135666667	0.352666667	0.309666667	-0.3365	-0.499333333	-0.147	-0.345	0.132666667
NM_009630	-0.23975	0.285	-0.188666667	0.158333333	0.127333333	0.4145	-1.543666667	-0.683	-0.037666667	0.718666667
NM_011132	-0.4555	-0.564333333	-0.638333333	-0.355	-0.265666667	-0.3405	0.006	0.088333333	0.456	-0.395
NR_045448	-0.151	-0.654666667	-0.709333333	0.081666667	-0.206333333	-0.037	-0.365	0.015	-0.109666667	-0.474
NM_010882	0.204	-0.827	-0.169333333	-0.018666667	0.274	0.267	-0.079	0.175	-1.088	0.656333333
NM_020570	-0.07625	0.693666667	0.108	0.066	-0.092333333	0.069	-0.310666667	-0.363	0.074333333	0.120666667
NM_001277867	-0.25025	0.703666667	-0.603	-0.162333333	-0.246333333	-0.184	0.121666667	-0.027666667	0.008	-0.012
NM_019404	-0.204	1.273666667	-0.347	0.071666667	-0.039666667	-0.8905	0.630666667	-0.664	-1.195333333	0.147333333
NR_028279	-0.01775	-0.068333333	0.366333333	-0.024666667	0.027333333	-0.105	-0.544333333	-0.703333333	0.316	-0.011333333
NM_001310691	-0.204	0.717333333	-0.456333333	0.528	-0.519666667	-0.0465	-1.174333333	0.101333333	0.418	0.085
NM_001302357	-0.41525	0.123	-0.358333333	-0.855333333	-0.147333333	0.0725	-1.054	-0.231	1.433	0.044666667
NM_001004363	-0.0155	-0.523333333	-0.142	-0.076	-0.213	-0.323	-0.760333333	-0.015666667	0.023	0.210333333
NM_033622	0.19525	0.446	0.051666667	0.764333333	0.208	0.098	0.001	0.390333333	-0.096	-0.392333333
NM_133809	0.25925	0.702666667	0.590666667	-0.114	0.254666667	-0.2215	0.874	-0.264333333	0.197666667	1.083
NM_001199339	-0.0885	-0.230666667	0.152	0.138666667	-1.448333333	-0.215	0.044666667	0.027	0.289333333	-0.077666667
NM_009205	-0.00775	0.785	0.106333333	0.115666667	0.577	-0.3245	0.006	0.045333333	-0.051333333	0.199666667
NM_028838	-0.00025	-0.91	0.195	0.052666667	-0.432333333	-0.2425	-0.573	0.158333333	-0.367666667	0.361333333
NM_025806	-0.16925	0.085333333	0.07	-0.241333333	0.122333333	-0.666	-0.227333333	0.408666667	-0.458666667	-0.064666667
NM_009593	-0.19325	-0.107666667	-0.026333333	0.030666667	0.093333333	0.0395	-0.142333333	-0.086	-0.886333333	-0.299666667
NM_001081656	-0.01625	-1.481333333	-0.962333333	0.444	-0.641666667	0.101	-0.227666667	0.301666667	-0.446	-0.372
NM_177358	-0.254	0.262	-0.244	-0.138	-0.247	-0.179	-0.780666667	0.02	-0.683	-0.170666667
NM_130458	-0.09175	-1.634	0.293666667	-0.911666667	0.993333333	0.2415	-0.298	0.337666667	-0.069333333	-0.394666667
NM_001077509	-0.46625	2.295666667	0.258666667	0.294333333	-0.721	0.4125	-1.208	-0.03	0.386333333	0.049333333
NR_039574	-0.25775	0.198	0.155666667	0.192333333	0.046	-0.3505	0.476333333	-1.327333333	-0.148333333	-0.592
NM_001310331	0.3465	0.652333333	0.191	0.441666667	0.574	0.4135	-0.251	0.153666667	0.66	0.192333333
NM_026862	-0.011	-0.076	0.442	0.407333333	0.159	-0.052	-0.497	0.639666667	-0.348333333	0.403
NM_175686	0.21875	0.895333333	-0.219666667	0.367333333	0.461333333	0.446	-0.707	-0.475333333	0.440333333	0.313666667
NM_001024539	-0.2275	-1.137333333	-0.33	-0.309	-0.604	-0.4445	-0.431666667	-0.194	-0.513666667	-0.748
NM_173368	-0.038	0.638666667	0.116333333	-0.281	-0.577333333	-0.1955	0.035333333	0.154666667	-0.017333333	0.013666667
NM_027678	-0.244	0.357666667	-0.293333333	-0.288	0.021666667	-0.354	-0.379666667	-0.197666667	-1.063333333	-0.485
NM_172482	0.07775	0.404666667	-0.014	0.042333333	0.037	-0.3555	-0.137	-0.064	0.651666667	0.220666667
NM_009846	-0.12	0.295	0.628666667	-0.142666667	0.047	-0.026	0.277666667	0.563333333	1.486	-0.219
NM_029835	0.01675	0.787333333	0.422	-0.331666667	0.148333333	-0.27	0.075333333	-0.254	-0.910666667	-0.262666667
NM_175645	-0.34	0.337	-0.054666667	-0.485333333	-0.454333333	-0.4615	-0.037333333	0.141	-0.435666667	-0.150333333
NM_001163481	-0.16475	0.586333333	-0.177	0.337666667	0.634333333	-0.184	-0.631	-0.327333333	1.098	0.589
NM_021334	-0.351	-0.352	-0.273	-0.334	-0.236	-0.084	-0.242	-0.011	-1.305	-1.346333333
NM_001161790	-0.1475	0.532333333	-0.16	0.193666667	-0.036666667	-0.1975	-0.869333333	-0.544	-0.234333333	-0.367333333
NM_172647	-0.00975	-0.151666667	0.123666667	-0.023666667	0.026333333	-0.8595	0.362666667	0.640666667	0.372333333	1.190666667
NM_130447	-0.08925	0.115666667	0.057	-0.148666667	-0.209	-0.217	-0.037666667	-0.136666667	0.699333333	0.526333333
NM_009735	-0.032	-0.702	-0.063333333	-0.037333333	-0.001333333	0.2345	-0.004	-0.198333333	0.025333333	-0.092
NR_033510	-0.00425	0.172666667	0.262	0.161	0.546	0.113	0.708	-0.039333333	0.541333333	0.795666667
NM_001012325	-0.1405	0.159333333	-0.015	0.169666667	-0.897	-0.0895	0.285333333	-0.778	0.052	0.109
NM_028096	-0.476	-0.221333333	0.244	-0.447333333	-0.196666667	-0.5	-0.763333333	-0.230333333	0.057333333	-1.547
NM_178796	-0.013	0.631333333	0.391	-0.050333333	-0.077	-0.0515	-0.286666667	-0.867666667	0.464	0.497666667
NM_001305286	0.01775	0.225333333	0.007666667	-0.469666667	-0.631333333	0.113	-0.261333333	-0.286	-0.356666667	-0.352333333
NM_008671	-0.7495	0.191666667	0.183333333	-0.307333333	-0.126666667	-0.4145	0.272333333	0.037333333	-0.25	0.626666667
NM_001100449	0.029	0.708666667	0.329333333	0.236666667	0.026333333	-0.197	0.687666667	0.315333333	0.405666667	-0.531
NM_008879	-0.07625	-0.455	-0.171	-0.020333333	-0.137333333	0.119	0.025666667	-0.065666667	-0.080333333	-0.053
NM_144867	0.25675	-1.301666667	0.702	0.353666667	0.124666667	-0.999	0.567666667	-0.349	0.105333333	-0.083
NM_010553	-0.2385	0.877666667	0.421333333	-0.170333333	-0.107666667	-0.4075	-0.386333333	-0.183666667	-0.289333333	0.653333333
NM_007742	0.3085	0.275	0.107666667	0.481666667	0.337	-0.026	-0.451333333	-0.242333333	1.133333333	1.031333333
NM_008491	-0.053	-0.269666667	-0.121	0.011333333	-0.048666667	-0.5965	-0.105333333	-0.224666667	-0.176	1.649333333
NM_026046	-0.047	0.369666667	-0.038333333	-0.226666667	-0.129	-0.1715	0.063666667	0.669333333	0.236666667	-0.044
NR_040389	-0.194	0.932	-0.294	-0.487	-0.094	0.056	0.018666667	0.261333333	-0.100333333	0.508
NM_001310440	0.047	0.258	-0.234666667	0.638	0.130666667	-0.184	-0.406333333	0.132666667	-0.510333333	0.373333333
NM_029001	-0.30925	-0.567	-0.509	-0.51	0.389333333	-0.3495	0.171333333	-0.229666667	-1.672666667	-1.393666667
NM_172564	0.02625	0.660666667	0.736	-0.906666667	0.038666667	-0.5355	0.412666667	-0.105666667	-0.018	0.440333333
NM_175391	0.14125	-0.126333333	-0.870333333	-0.13	0.087333333	-0.144	-0.053	-0.470333333	-0.05	0.425666667
NM_020008	-0.217	-0.089666667	-0.313333333	-0.231	-0.139666667	0.0775	-0.362666667	-0.196	-0.641333333	-1.17
NM_019740	-0.11725	0.621333333	0.086	-0.429	-0.496666667	-0.2105	-0.100333333	-0.096666667	0.049666667	0.173333333
NM_008605	-0.2585	-0.490666667	-0.272666667	-0.202333333	-0.191333333	0.0745	-0.063	-0.19	-0.993	-1.567666667
NM_011050	0.1105	0.723333333	0.055	0.796666667	0.933666667	-0.062	-0.044333333	0.107	0.107666667	0.120333333
NM_153122	0.004	0.248	0.213333333	0.185	0.772666667	-0.12	-0.654666667	-0.434	0.405	0.334
NM_010101	0.4335	0.65	-0.654666667	-0.084	1.015333333	-0.2395	-0.286333333	-0.341333333	0.707333333	-0.046
NM_029537	0.15775	-0.211	-0.692333333	0.714666667	-0.705	-0.611	-0.004666667	0.041333333	0.201	-0.221333333
NM_013875	-0.0735	0.598666667	0.201666667	0.046	-0.219	-0.086	-0.696666667	0.023666667	-0.75	-0.231
NM_016870	0.2795	-0.040666667	-0.236666667	0.023	0.276666667	0.341	-0.131666667	-0.044	-0.375666667	-0.243
NM_001290311	-0.26875	0.268333333	0.731	-0.014	-0.264666667	0.067	1.189333333	-0.742666667	-0.34	0.273333333
NM_010326	0.087	0.080333333	-0.002	-0.582666667	0.134333333	0.1835	0.853666667	0.489333333	-0.135333333	-0.333666667
NM_028627	0.23475	0.334333333	-0.046666667	0.173666667	0.169666667	0.1295	-0.513666667	0.314666667	0.349666667	0.682
NM_001045807	-0.1165	0.851666667	0.084333333	-0.067	-0.331666667	-0.441	0.093333333	0.040666667	-0.008666667	-0.048666667
NM_009824	-0.479	-0.383666667	-0.207666667	0.080666667	-0.094666667	-0.0605	0.050666667	0.366666667	-0.339	-0.185333333
NM_023628	-0.0285	1.131333333	0.009666667	-0.027333333	0.577333333	0.103	-0.189	-0.430666667	-0.059	0.085
NM_010169	-0.132	-0.286333333	-0.762666667	-0.333	0.369333333	0.0395	0.415	-1.150666667	-0.353333333	0.116666667
NM_177828	0.01	0.515	-0.682	0.967333333	-1.031	-0.5515	0.062	1.465666667	-0.366	-0.167
NM_016762	0.04375	-0.099333333	-0.208333333	-0.081	-0.057333333	-0.388	-0.219	0.339333333	-0.216666667	-0.338666667
NM_146787	-0.296	0.270333333	0.269666667	-0.235666667	-0.023	-0.319	0.099333333	0.740333333	-0.507666667	0.067333333
NM_030203	0.0055	0.315	-0.959333333	0.008666667	-0.189333333	0.2055	-0.288666667	-0.058333333	-0.249666667	0.254666667
NM_001080935	-0.10275	-1.301	0.229	0.303	0.578333333	0.198	0.223	0.446666667	-0.516	0.073333333
NM_175930	-0.144	0.284	0.039333333	-0.225333333	-0.741333333	-0.655	0.016333333	-0.177	0.492333333	0.402
NM_153178	-0.2635	0.268666667	0.192666667	-0.412333333	-0.719	-0.32	0.144333333	0.065333333	0.008333333	-0.115
NR_024325	-0.3555	-0.879666667	0.180666667	-0.197	0.194	-0.762	-0.222333333	0.665	-0.095666667	-0.942333333
NM_009833	-0.124	0.24	0.244333333	-0.101	-0.716333333	-0.1655	0.015666667	0.069333333	0.271	0.409
NM_027772	-0.01475	0.497	0.004666667	-0.581	0.073666667	0.2075	0.182333333	0.434666667	0.379333333	0.2
NM_030701	-0.1385	0.156	0.028333333	-0.074666667	-0.134333333	-0.57	0.262	0.36	-0.496666667	0.113
NM_001163457	-0.29925	1.420666667	0.133	0.162666667	0.159333333	0.4135	-0.789666667	0.634666667	-0.644	-0.369
NM_025431	-0.09025	0.058333333	-0.087	0.162	0.68	0.0135	-0.023666667	-0.012666667	0.173666667	-0.036
NM_173431	-0.04625	0.499666667	0.087666667	-0.526	-0.232666667	-0.2795	0.027	0.091333333	-0.355	-0.175
NM_148933	0.16325	0.510333333	0.126	-0.037666667	-0.249	-0.411	0.197333333	0.405	-0.511	0.108333333
NM_001301713	0.46275	0.716666667	0.074333333	0.46	0.467	0.3295	0.726	0.267	0.29	-0.154
NM_010061	0.058	0.046333333	-0.390666667	0.132333333	-0.17	-0.2035	0.961	-0.923	0.409666667	0.106333333
NM_011481	-0.1255	-1.352333333	0.116	-0.151	-0.802333333	-0.363	-0.182333333	0.106	0.547333333	0.413666667
NM_001291228	-0.2235	-0.026	-0.586	0.174666667	0.188	-0.07	-0.707666667	-0.753666667	1.091666667	0.635666667
NM_001304267	0.014	0.003666667	0.122666667	0.086333333	0.439	-0.0775	-0.156333333	0.656666667	0.430333333	0.029666667
NM_001162904	-0.0095	0.483333333	0.526	-0.549666667	-0.389666667	-0.051	-0.362333333	0.515666667	0.664666667	0.355
NM_008534	-0.094	-0.027	-0.035333333	0.078	-0.002333333	0.061	-0.154333333	-0.044	-0.562333333	-0.275333333
NM_009242	0.109	0.403666667	-0.056	0.198666667	0.356	-0.1555	-0.567666667	-0.245333333	1.040333333	0.280333333
NM_019439	-0.293	0.463	0.679	0.066666667	-0.007333333	-0.233	-0.465	-0.579	0.214666667	0.375333333
NM_001164289	0.1605	-0.119666667	-0.119	0.221333333	-0.025	0.2155	0.684	0.811333333	-0.359	-0.149
NM_029420	0.0355	-0.966666667	-0.742333333	0.095666667	0.455333333	0.132	0.022666667	-0.046	0.195666667	-0.532
NM_001291190	0.18325	0.568	-0.010666667	-0.276333333	-0.409	-0.3325	0.222666667	0.446	0.640333333	0.662
NM_197997	-0.169	-0.296666667	0.086333333	0.142333333	-0.678333333	-0.3235	0.092	-0.056	-0.042666667	-0.343666667
NM_010737	-0.1365	-1.372333333	-0.260333333	-0.019333333	0.026333333	-0.03	-0.652	-1.270666667	0.158666667	-0.797
NM_030738	0.0095	-0.331666667	-0.477	-0.118666667	0.317333333	0.091	0.268333333	-0.022333333	-0.160333333	0.594333333
NM_145575	0.01975	0.719666667	0.264333333	-0.214666667	0.064666667	0.093	-0.503	-0.327333333	0.695333333	0.366333333
NM_153504	-0.30025	-0.149666667	0.755	-0.006	-0.383	0.2135	0.93	-0.346	0.387333333	0.271333333
NM_197959	0.02225	-0.677	0.131666667	-0.402333333	-0.085	0.393	-0.099333333	-0.255	-0.101666667	-0.367
NR_110477	-0.07675	-0.463	-0.473666667	0.116333333	0.037	0.355	0.026666667	0.061666667	0.026666667	-0.621333333
NM_009117	-0.0975	1.227666667	0.007666667	0.275	-0.129	0.1805	0.286666667	0.107	0.748333333	0.729666667
NM_010228	-0.63275	0.903	0.047	-0.217666667	-0.030333333	-0.4165	1.059	0.363333333	0.357666667	0.954333333
NM_177338	-0.1615	0.394	0.315	-0.089333333	-0.541	-0.1535	0.157666667	0.154	-0.120333333	0.126
NM_021439	-0.24575	0.321333333	0.188333333	-0.193666667	-0.222333333	-0.4205	-0.080333333	-0.096333333	-0.565	-0.516333333
NR_105944	-0.241	-0.935333333	0.365666667	0.049	-0.657	0.75	0.209	0.360666667	-0.035666667	-0.028666667
NM_018827	0.22875	0.416333333	-0.001333333	-0.928666667	-0.112333333	-0.7915	-0.158	0.37	0.003	0.122666667
NR_015466	-0.05925	0.007666667	0.397333333	0.187666667	0.162	-0.1265	0.425666667	-0.097	0.169333333	-0.272666667
NM_011943	-0.36475	-1.137666667	-0.165666667	0.331333333	-0.122666667	-0.363	-0.357666667	0.260333333	-0.197666667	-0.187
NM_001033306	0.0655	0.230333333	0.226666667	-0.076	0.077333333	-0.199	0.501666667	-0.234333333	0.463333333	0.256666667
NM_011087	-0.08625	-0.199333333	-0.067333333	-0.178333333	-0.735	-0.5975	-0.224333333	-0.006666667	0.052666667	0.002
NM_011979	-0.33025	-0.052	0.205666667	0.207666667	0.951333333	0.7225	-0.408333333	-0.316666667	-0.354	-0.008333333
NM_007669	0.033	-0.446	0.034333333	0.027666667	-0.011666667	0.1125	0.238666667	0.053333333	0.261333333	0.280666667
NM_174995	-0.278	-0.569333333	0.807666667	-1.388333333	0.382666667	0.004	-0.264	-0.249	-0.216333333	-0.268666667
NM_001159549	0.123	0.403333333	0.083333333	-0.181333333	-0.282	-0.5725	0.257333333	0.53	0.299333333	-0.277
NM_172796	-0.10525	0.301	0.324333333	0.742666667	-0.178	-0.2165	0.343333333	0.205333333	0.060333333	-0.346666667
NM_001115087	-0.10575	0.393333333	-0.356333333	0.472	0.154333333	-0.0675	-0.203666667	-0.691666667	0.671666667	0.052
NM_009924	-0.04375	0.37	0.046666667	-0.581	0.183666667	-0.228	-0.093666667	0.015	-0.495333333	-0.296333333
NM_001081176	0.01125	0.615666667	0.195333333	-0.049333333	0.929333333	-0.063	0.385333333	0.005333333	0.07	-0.070333333
NM_181072	-0.22125	-0.149666667	-0.056333333	-0.055	-0.109333333	-0.038	0.031	-0.071	-0.729666667	-0.353
NM_008281	0.14725	-0.104666667	0.219333333	0.331	0.124	-0.223	-1.484666667	0.623333333	0.475666667	1.113333333
NM_010575	0.1285	-0.644	0.376333333	0.063666667	0.177	0.8545	-0.931	-0.733	-0.944333333	-0.015
NM_021412	-0.069	0.300666667	0.333666667	-0.16	0.056	0.075	-0.062666667	0.004666667	-0.619666667	-0.121666667
NM_019699	-0.1325	-0.182	0.508666667	-0.74	-0.389	-0.265	0.460666667	0.161333333	-0.214666667	-0.150666667
NM_019643	-0.07125	-0.266666667	-0.346666667	-0.562	0.593666667	-0.406	0.144666667	0.227333333	0.056	0.155
NM_017479	-0.13175	1.545666667	0.085333333	0.000666667	-0.046	-0.2825	0.267666667	0.027	-0.151666667	-0.237333333
NM_001002268	-0.3115	0.136666667	-0.333333333	-0.473	-0.280333333	-0.4015	0.106666667	-0.174333333	-0.465	0.220666667
NM_001134300	-0.04925	0.728	0.37	-0.191333333	-0.577666667	-0.322	0.293	0.271	-0.135	-0.174333333
NM_172771	-0.2565	0.320666667	-0.154	-0.181333333	-0.861666667	-0.2345	-0.198666667	0.209	0.079666667	0.173666667
NM_007955	-0.22175	0.02	0.444	-0.459	-0.107333333	-0.6585	0.089666667	-0.571666667	-0.008666667	0.080666667
NM_001256142	-0.1085	-0.450333333	-0.653	-0.474666667	0.590666667	0.2685	-0.039	0.145666667	-0.156	-0.602333333
NM_139299	0.41875	-0.484333333	-0.26	0.415333333	-0.579	-0.151	-0.437	0.347333333	0.352666667	-0.008
NM_011487	0.325	0.436666667	0.379333333	-0.276	-0.096333333	-0.0345	-0.4	-0.139666667	0.672333333	0.843
NM_173414	-0.156	-0.659666667	-0.411333333	-0.463333333	-0.299333333	-0.193	0.301333333	0.616666667	-0.488666667	-0.113333333
NM_001291054	-0.2045	0.294666667	-0.123333333	-0.318333333	-0.387	0.2735	-0.149666667	0.062	0.203333333	-0.019333333
NM_001039646	-0.28075	0.523	0.389666667	0.522333333	0.197	0.115	0.204	-0.152333333	0.175666667	-0.328333333
NM_172404	0.26125	1.013	0.009666667	0.368333333	0.944666667	0.1865	0.105333333	-0.194	0.512333333	0.89
NM_025958	0.003	-1.220666667	-0.504	0.581666667	-0.701	0.2755	-0.753666667	-0.768666667	0.382333333	-0.358
NM_011113	-0.0495	-0.462	-0.003666667	-0.069666667	-0.065	-0.0775	0.058	-0.468	0.229	-0.121666667
NM_178143	-0.54025	-1.004333333	-0.082	-0.801	-0.455666667	-0.1045	0.309666667	-0.492	0.385	-0.473
NM_175529	0.136	0.392666667	0.146666667	0.268666667	0.437333333	-0.318	0.656	0.366	0.212	0.048333333
NM_019388	0.171	0.428333333	0.085666667	-0.016333333	0.065666667	-0.36	0.046	0.672	0.513333333	0.854
NM_013584	0.02425	0.951666667	0.808666667	-0.234333333	0.141666667	-0.187	-0.099	-0.124333333	0.601666667	0.749
NM_008892	-0.061	-0.136333333	-0.578666667	-0.285	-0.130666667	-0.2205	-0.044333333	0.014333333	-0.061666667	-0.202333333
NM_175206	0.04575	0.324333333	-0.074666667	-0.375666667	0.734333333	0.4175	0.006333333	0.384333333	-0.113333333	-0.324
NM_172676	0.03025	0.270333333	0.145	-0.016666667	0.243	-0.1795	0.427666667	0.237	-0.190666667	-0.231333333
NM_146162	-0.02175	-1.311	0.645	0.062666667	0.368333333	-0.5555	-0.556666667	-0.122333333	0.642	0.816
NM_177733	0.06725	2.136	0.134	0.526333333	0.147	0.1665	0.051333333	0.166666667	0.146666667	0.288
NM_001271599	-0.10475	0.608666667	0.288	-0.046666667	-0.203333333	-0.0545	-0.397666667	-0.126666667	-0.643333333	-0.32
NM_027787	-0.048	-0.653333333	-0.487	-0.114333333	0.206	0.284	-0.995	0.262	0.623333333	-0.481
NM_183140	0.365	0.147	0.030666667	0.121333333	0.126	0.0625	0.301333333	0.504	0.048333333	0.660666667
NM_001033415	-0.21625	-0.247	-0.510333333	-0.321	-1.149333333	-0.151	0.159666667	-0.411333333	-1.063	0.811666667
NM_001079869	-0.03275	-0.357333333	-0.798666667	-0.955333333	-0.349333333	-0.675	0.323333333	0.27	0.658666667	0.46
NM_001162906	-0.13525	0.352	0.186333333	-0.427	-0.662	-0.2525	-0.037666667	0.062	-0.099	-0.006
NM_001123370	0.478	-0.317333333	0.067666667	-0.121666667	0.772666667	-0.675	0.017666667	-0.017666667	-0.252333333	0.071333333
NR_029457	-0.04725	0.038	-0.054333333	-0.091	0.137333333	0.126	-0.250333333	-0.224666667	-0.604666667	-0.148
NM_007567	-0.17375	0.039333333	-0.492	-0.555333333	-0.145333333	-0.1765	-0.246333333	-0.298666667	-0.573	-0.727
NM_176982	-0.01275	-0.029	-0.782333333	-0.983333333	0.302	-0.1925	-0.267	-0.178333333	0.49	-1.163666667
NM_172562	-0.06675	0.317	0.047333333	0.408666667	0.645333333	0.1635	0.074333333	0.128	-0.237	0.261
NM_177889	0.162	-0.297	-0.617	-0.394	-0.253666667	0.0205	0.172	0.071666667	-0.515	0.048333333
NM_023485	0.21875	0.259333333	0.063666667	-0.136	0.141333333	0.0285	0.110333333	0.231333333	-0.091666667	-0.594333333
NM_177161	-0.266	0.697	-0.337	0.824	0.173	-0.1515	-0.917333333	-0.368	0.106333333	-0.654666667
NM_007907	-0.01025	-0.523666667	-0.072666667	0.120666667	-0.067	0.1965	0.002333333	-0.170333333	-0.004333333	-0.017666667
NM_001081746	-0.10225	0.45	0.116	0.002	0.007333333	0.3205	-0.52	0.946666667	0.332666667	0.523333333
NM_023655	-0.0985	-0.586666667	-0.052333333	0.947666667	-0.020333333	-0.0495	-0.271666667	-0.55	-0.048333333	-0.569666667
NR_045710	0.07275	0.996333333	0.078	-0.354333333	-0.578333333	0.2115	0.364333333	0.100333333	0.368666667	0.742666667
NM_174851	-0.073	0.013333333	-0.214666667	-0.830666667	-0.429	0.3215	0.417666667	0.115666667	-0.273666667	-0.141333333
NM_023716	0.205	0.539666667	0.571	0.100666667	-0.080666667	0.5955	-0.131666667	-0.391666667	-0.801333333	-0.140333333
NR_003649	-0.09875	0.275	0.350333333	0.099333333	0.147666667	-0.052	-0.088	-0.319333333	-0.157	0.336
NM_001201460	0.3275	0.049666667	-0.123333333	0.107666667	-0.129	-0.3105	-0.374	-0.377333333	0.885333333	-0.472333333
NM_013658	0.21275	0.259333333	-0.010333333	-0.054666667	-0.289666667	-0.163	-0.279	0.047	0.520666667	0.848333333
NM_011056	0.3205	0.382333333	0.155333333	0.088	-0.417	-0.245	-0.108666667	-0.249	0.271	0.357
NM_018811	-0.158	0.501666667	0.337666667	-0.244	-0.628	-0.2065	0.235333333	0.151666667	-0.056666667	0.024333333
NM_008706	-0.02875	1.573	0.254	-0.475333333	-0.289666667	-0.338	0.196	0.031333333	0.341	0.141666667
NM_001254946	-0.593	-0.607	-0.304333333	-0.091333333	-0.128666667	0.092	-0.592	-0.406333333	0.175666667	-0.058
NM_011034	-0.0575	-0.609	0.022333333	-0.074666667	-0.063666667	0.1155	-0.007333333	-0.214	-0.163333333	-0.236666667
NM_178711	-0.135	0.133	-0.291333333	0.165333333	-0.13	-0.319	-0.217333333	-0.037666667	-0.720666667	-0.436333333
NM_001162909	0.078	0.354333333	-0.174333333	-0.169	-0.108	-0.836	0.84	0.477	0.377	0.013333333
NM_009555	-0.06175	0.522666667	-0.177666667	-0.565	-0.081333333	-0.035	-0.071	-0.018333333	-0.273333333	-0.405666667
NM_001163610	0.13725	0.429666667	0.123666667	-0.342	-0.590333333	0.119	-0.112	0.034666667	0.633333333	0.655333333
NM_001013365	0.04575	0.384	0.535666667	-0.226666667	0.183	-0.071	-0.476	-0.877333333	0.105333333	-0.287
NR_045309	-0.59075	-1.027	0.547666667	0.37	0.170666667	-0.2505	-0.729666667	0.092333333	-1.517333333	-0.399
NM_001102611	-0.11525	-0.908333333	-0.304	0.051	0.339666667	-0.1925	-0.244	0.046666667	-0.437666667	-0.134333333
NM_001017426	0.0665	0.066333333	0.216	0.001666667	0.098666667	-0.1485	-0.695666667	-0.276666667	0.354666667	0.521333333
NM_001163574	-0.25425	0.374333333	-0.650333333	-0.332666667	0.419	-0.2655	-0.968333333	-0.331333333	0.275666667	0.076666667
NM_145402	0.008	0.062	-0.028	0.312666667	0.321	0.1505	-0.596	-0.162666667	-0.235333333	0.069333333
NM_144847	0.0405	-0.697666667	0.387	0.264333333	0.88	-0.3635	1.085666667	0.223666667	-0.260666667	0.350666667
NM_001080820	0.1655	0.455666667	0.560333333	-0.588333333	-0.608	-0.5125	-0.571333333	-0.008	1.051666667	0.283666667
NR_029464	-0.24425	-1.738	0.141666667	-0.395333333	0.385	-0.569	-0.114333333	-0.205	-1.230333333	-0.024
NR_046015	-0.15025	0.568333333	-0.562333333	0.169333333	-0.525333333	0.162	-0.370666667	0.059333333	-0.532333333	0.396
NM_175646	0.29525	0.186333333	0.019666667	0.57	0.246333333	0.1315	-0.201	-0.072333333	0.019333333	0.233333333
NM_007984	0.2325	-0.051	-0.124666667	-0.086666667	0.130333333	-0.749	-0.855333333	-0.357666667	0.585666667	0.293666667
NM_133217	0.1345	0.456666667	0.119666667	0.012333333	0.634666667	-0.5555	0.458666667	0.415	0.131333333	-0.005
NM_001252347	0.29175	0.636333333	-0.264666667	0.539666667	0.388666667	0.03	-0.985666667	-0.156	0.079333333	-0.288666667
NM_175241	-0.00475	0.041	-0.281	0.048333333	1.310666667	-0.032	0.01	-0.051333333	0.194	0.136
NM_001033157	-0.323	-1.204333333	-0.081666667	0.151	0.594666667	0.3565	0.267666667	0.492666667	-0.109	-0.472333333
NM_080453	0.01525	0.088333333	0.241333333	-0.689	0.119	-0.4395	-1.75	0.355333333	-0.229	-0.814666667
NM_011756	0.04925	-0.430666667	0.108666667	-0.03	0.092666667	0.1585	-0.122333333	0.028666667	-0.032	0.002666667
NM_008354	-0.31275	1.823666667	0.057333333	-0.311666667	-0.340666667	-0.1815	0.308333333	0.292	-0.165333333	-0.327333333
NM_177888	-0.172	-0.086666667	-0.050333333	-0.07	1.439333333	-0.061	-0.310666667	0.445	0.224666667	0.720666667
NM_001082547	-0.22475	-0.366	0.637	-0.924	0.566333333	-0.8575	-0.546	-0.315666667	-0.253	0.190666667
NM_015783	0.0195	-0.652666667	-0.096333333	0.070666667	0.130666667	-0.038	-0.762666667	-0.640666667	0.852333333	0.121666667
NM_198620	0.044	1.212	-0.702333333	-1.193	0.018333333	0.054	1.158666667	1.591333333	0.041	-0.178666667
NM_013650	-0.32175	-0.487666667	-0.211333333	-0.105	-0.004333333	-0.385	-0.225333333	0.190333333	0.01	0.085
NM_031178	-0.01025	0.455666667	0.142333333	0.128	-0.281333333	-0.8775	0.438333333	-0.195	0.118	0.053666667
NM_011018	-0.02775	-0.475666667	-0.082666667	0.075666667	-0.005333333	0.1155	0.191	-0.050333333	-0.190333333	-0.101666667
NM_010441	-0.16525	0.289666667	0.449	0.125666667	-0.034	-0.1105	0.407333333	0.303333333	-0.299666667	-0.638
NM_028765	-0.5255	-0.103333333	0.072333333	0.222	-0.082	0.129	0.593333333	0.212666667	0.251666667	0.232333333
NM_010392	0.184	-0.270666667	-0.158666667	0.850333333	-0.156666667	0.292	-1.081666667	-0.923666667	0.048	-0.073666667
NR_046069	-0.02225	-1.117666667	0.381333333	-0.351333333	0.936333333	1.385	-0.035666667	0.539	-0.467333333	-0.328666667
NM_001164791	0.02775	0.266	0.13	-0.225333333	-0.358666667	-0.166	0.025333333	0.003	0.615333333	0.173
NM_172310	-0.09875	1.13	-0.114	-0.483666667	0.108	-0.162	0.162333333	-0.08	-0.395666667	-0.090666667
NM_130877	-0.01775	-0.020333333	-0.251	-0.801333333	0.196333333	-0.92	-1.937333333	-0.194	0.526	0.824333333
NM_029781	-0.111	-1.656	-0.409666667	-0.338666667	0.245333333	1.002	-0.432	-0.03	-0.528666667	-0.296666667
NM_001081064	-0.54875	-0.058	0.519	0.329	-0.194333333	-0.6155	0.107	0.484666667	0.960666667	0.143666667
NM_012054	0.11725	0.291	-0.030666667	-0.03	-0.105666667	-0.0725	-0.08	-0.257666667	0.821333333	0.276
NM_013642	-0.08675	-0.450666667	0.079	-0.166666667	-0.126	-0.077	0.037666667	-0.058	-0.264666667	-0.153666667
NM_001168253	0.07175	0.872	-0.197	0.408333333	0.493	0.0065	-0.05	-0.329	0.081	-0.054
NM_013813	-0.10475	0.748666667	0.200333333	0.306333333	-0.411333333	0.0025	-0.272666667	-0.838333333	0.632	0.409333333
NM_011099	-0.0345	-0.576666667	-0.054333333	0.123	-0.001333333	0.1765	0.029	-0.102666667	-0.037666667	-0.065333333
NM_029025	0.29	0.032666667	0.419666667	0.165333333	0.537333333	0.14	0.532666667	0.42	-0.454666667	0.143333333
NM_009114	-0.014	-0.497	-0.146333333	-0.120333333	-0.020666667	-0.591	-0.702	0.286	-0.197333333	-0.157333333
NM_026203	-0.14775	1.263666667	-0.019	-0.56	-0.226333333	-0.261	0.127333333	-0.045	-0.47	0.075333333
NM_010106	-0.0125	-0.711333333	-0.164666667	-0.007333333	-0.057333333	0.2155	0.021666667	-0.253666667	-0.062	-0.123333333
NR_105976	0.01925	-0.236	0.143666667	0.411666667	0.103333333	0.734	0.752333333	0.16	-0.508666667	-0.614333333
NM_177386	-0.708	0.248666667	0.109666667	0.268666667	-0.070333333	-0.002	-0.019666667	0.562333333	0.233333333	-0.975
NM_201352	0.083	-0.626666667	0.307666667	0.207	0.13	-0.2175	-0.008	-0.083666667	-0.202333333	0.230666667
NM_027258	-0.02775	0.496666667	0.040333333	0.08	-0.245333333	0.158	-0.396666667	-0.35	-0.963666667	-0.308333333
NM_029850	0.0555	0.725666667	-0.338333333	0.084666667	0.002	0.2765	0.221	-0.079333333	-0.759666667	-0.063333333
NM_011072	0.05075	-0.745	-0.198333333	0.107666667	0.039666667	0.1825	0.050666667	-0.184	0.029666667	-0.154
NM_030678	0.069	0.387	0.412333333	0.084	0.236333333	-0.1595	0.028333333	-0.053333333	0.696666667	0.417
NM_175449	-0.0485	-0.153333333	-0.096	0.435	0.184333333	0.854	0.113	-1.219	0.037666667	0.086666667
NM_053113	-0.0325	-1.252666667	-0.153666667	0.049666667	-0.03	0.4475	0.005666667	0.262	0.109666667	0.258
NM_052976	-0.022	0.672333333	-0.117333333	-0.080333333	0.348	-0.0685	-0.197666667	0.037	0.142666667	0.209
NM_001163480	-0.34075	-0.223666667	0.741666667	-0.725333333	0.344333333	-0.7165	-0.087	-0.252666667	-0.45	-0.030333333
NM_023913	-0.0445	-0.152666667	0.05	-0.205666667	-0.536	-0.4305	-0.099666667	-0.169666667	0.084666667	-0.075
NM_001034895	-0.2665	-0.497	-0.021666667	0.248666667	-0.283333333	-0.8835	-0.225666667	0.219	-1.12	0.309666667
NM_001198766	0.16	1.121	-0.64	-0.156666667	-0.247	-0.3215	-0.212	-0.108333333	1.219333333	0.732666667
NM_009445	-0.198	-0.648	0.380333333	0.065333333	-0.226666667	0.0025	-0.048	-0.152	0.092666667	-0.667666667
NM_027552	-0.634	0.470333333	-0.175333333	0.029333333	-0.557	0.3145	0.463	0.380333333	-0.15	0.476666667
NM_011019	-0.14275	0.546	0.020333333	-0.282333333	0.836333333	-0.2055	-0.367	-0.302	1.457	0.848333333
NM_008249	-0.09325	-0.415666667	-0.079333333	-0.270666667	0.850666667	-0.1245	0.076	0.214	-0.026666667	0.039
NM_001003920	-0.02625	-0.092333333	-0.155	-0.341	-0.017	0.008	-0.629666667	0.015666667	0.315	-0.757
NM_001033339	-0.094	0.540333333	0.176333333	-0.132666667	-0.356	-0.8575	0.179666667	-1.325	-0.21	0.721
NM_183186	-0.252	0.797666667	0.35	-0.506	-0.830666667	-0.4245	0.04	0.139	-0.104	0.125666667
NR_033261	0.27475	-0.766	1.100666667	-0.475333333	-0.248333333	-0.321	0.826666667	0.034666667	0.379666667	0.152666667
NM_023525	0.056	0.054333333	-0.635333333	-0.013666667	-0.002666667	-0.38	0.058	-0.268	0.146666667	-0.009666667
NM_010118	-0.3895	-0.141666667	-0.173666667	-0.114	-0.038	-0.053	-0.022333333	-0.223666667	-1.587333333	-0.998333333
NM_013461	-0.184	0.144666667	-0.111333333	-0.270333333	-0.261666667	-0.0735	-0.106	-0.149333333	-1.301666667	-0.616333333
NM_026167	-0.16575	-0.739333333	0.102	1.051333333	-0.255333333	0.6315	-0.904333333	0.432666667	0.449666667	0.084333333
NR_130128	0.374	-0.034333333	0.332	-0.192333333	0.437333333	0.4175	-0.112333333	-0.022	0.374	0.068666667
NM_008483	0.24525	0.363	0.184	-0.017666667	0.180333333	-0.268	0.021	-0.637333333	0.204333333	-0.051333333
NR_040363	-0.207	-0.063666667	0.404666667	0.188333333	-0.458	-0.1465	-0.007	0.014333333	-0.350666667	-0.312
NM_007687	0.00825	-0.477	-0.116333333	0.058333333	0.104	0.2145	0.049333333	-0.146333333	-0.017	-0.098333333
NM_001081477	-0.111	0.614	0.133666667	-0.210666667	-0.681666667	-0.245	0.072666667	0.104	0.073333333	0.104333333
NM_011465	-0.45425	-0.467333333	0.694	-0.688333333	-0.402333333	-0.57	-0.606333333	-0.263666667	-0.229333333	-0.019666667
NM_001081151	-0.13625	1.057666667	0.437333333	-0.52	-0.347666667	-0.357	0.002	-0.706666667	0.293	-0.196333333
NM_001040399	0.0815	0.316333333	0.151	0.389666667	0.183666667	0.145	-0.008	0.539666667	0.692666667	-0.174333333
NR_015562	0.00525	-1.310666667	-0.169	-0.43	-0.006	0.148	0.012	-0.202333333	-0.055	-0.885333333
NM_008863	-0.078	0.334	-0.157666667	0.165	0.314	0.1075	-0.203666667	0.035	-0.895	-0.433666667
NM_001271587	-0.12425	0.775666667	0.280666667	-0.202	-0.238	-0.095	-0.380333333	0.116666667	-0.270333333	0.164666667
NM_001163621	-0.0045	1.057	0.222666667	0.399	0.56	0.77	0.755666667	0.298666667	0.122	-0.054
NM_053110	-0.0305	-0.75	-0.022333333	0.078	-0.050666667	0.262	-0.040333333	-0.224666667	-0.374	-0.387666667
NM_133796	0.0135	-0.467	-0.064	0.140333333	0.049666667	0.1935	0.041333333	-0.108666667	0.008333333	-0.067
NM_145987	0.05325	-0.604	0.244	-0.594333333	0.878	0.1335	0.115666667	-0.008333333	-0.24	0.216333333
NM_007987	0.34175	0.453333333	0.028666667	0.043666667	0.089666667	0.2855	-1.052333333	-0.411333333	0.641	0.379
NM_031165	-0.0205	-0.622333333	-0.107333333	0.086333333	-0.067	0.2355	0.060666667	-0.137	-0.072	-0.106
NM_175534	-0.11225	-0.126333333	-0.080666667	-0.155	0.482	0.3285	-0.161	-0.084333333	-1.091666667	-0.730333333
NM_172806	-0.093	0.640666667	0.07	-0.282333333	-0.555666667	-0.3225	-0.005666667	0.114333333	0.084666667	0.012
NM_026637	0.30275	0.782666667	0.175	0.159333333	0.430666667	-0.002	-0.177666667	0.057	-0.283333333	0.311666667
NM_001270489	-0.4625	-0.186	0.413333333	-0.308	-0.290666667	-0.796	-0.571333333	0.202333333	-0.424	-0.703
NM_144881	0.1005	-0.967333333	-0.231666667	0.146333333	0.065	-0.1035	-0.83	-0.024333333	-0.425	-0.550666667
NM_001081330	0.38175	0.75	0.587333333	0.013333333	0.731333333	-0.2985	0.344333333	-0.430666667	-0.155666667	0.002666667
NM_001122997	0.27325	0.675	0.469666667	0.190666667	0.363333333	-0.8565	-0.271666667	-0.018	-0.418	0.275333333
NM_001164525	0.178	0.572	-0.485333333	0.252666667	0.481666667	-0.6085	-0.463666667	-0.811	0.428	0.010666667
NM_172694	-0.2515	0.292666667	0.113	-0.206666667	-0.787	-0.306	-0.08	-0.261	-0.14	0.150333333
NM_001081177	-0.17175	0.041666667	0.151666667	-0.296	-0.695333333	-0.295	-0.162	0.008333333	-0.363	-0.061333333
NM_198294	-0.165	0.512333333	-0.091	-0.139	-0.201	-0.206	-0.114	-0.069666667	-0.671666667	-0.465333333
NM_010233	0.15775	0.136	0.118333333	-0.392666667	-0.267	0.0685	-0.41	-0.356	0.572	0.670666667
NM_030728	-0.01675	0.448	-0.530333333	-0.379	-0.695666667	-0.1495	-0.023	-0.132666667	1.074333333	0.925666667
NM_010394	0.3475	0.063666667	-0.124666667	0.107666667	-0.132333333	-0.2985	-0.37	-0.347	1.107333333	-0.506333333
NM_133911	-0.11225	0.162666667	0.201666667	0.304666667	0.502666667	-0.479	-0.145	-0.825333333	-0.318	-0.306
NM_175091	-0.20675	0.478333333	0.194	-0.422	-0.597666667	-0.4045	0.007666667	0.107333333	0.033333333	0.037666667
NM_007642	-0.04125	-0.015	0.557666667	-0.250333333	-0.086666667	0.1635	-0.479333333	0.067333333	0.223	0.023
NM_001113353	-0.09375	-0.615	0.236	-0.064333333	-0.168333333	-0.2495	-0.024333333	0.068333333	-0.051666667	0.1
NR_029432	-0.01325	-0.44	0.016666667	0.403	0.884	0.3365	0.367	-0.171	-0.033666667	0.452666667
NM_028888	0.058	0.379	0.354333333	0.371666667	0.675333333	0.2105	0.181	-0.468333333	0.200666667	0.105
NM_001042699	-0.00675	0.181	0.019333333	-0.41	-0.699666667	-0.245	0.233666667	0.077333333	0.063	0.231666667
NM_144934	-0.09	-1.014333333	0.613333333	0.272666667	-0.314	-0.127	-0.497666667	0.123666667	-0.555333333	0.023333333
NM_009429	0.0155	-0.940666667	-0.027666667	0.005666667	-0.104666667	0.238	0.034333333	-0.235333333	-0.056333333	-0.124
NM_175661	0.26525	-1.916	-0.643	0.266333333	0.048	-0.143	0.012666667	-0.181	-0.086	-0.953333333
NM_010748	-0.21225	0.242	0.118	-0.286666667	-0.9	-0.494	-0.222	0.182666667	-0.433333333	-0.228666667
NM_183286	0.1515	0.446333333	0.211333333	-0.133333333	0.44	-0.3425	0.102666667	-0.159	0.422333333	-0.273666667
NM_152804	-0.13	-0.115333333	-0.113333333	-0.146333333	-0.091666667	-0.067	-0.042333333	-0.066333333	-1.099	-0.689
NM_001256145	-0.323	-0.732333333	-0.607666667	-0.278333333	0.015666667	0.035	-0.028	0.211666667	-0.325	-0.741
NM_028833	0.0055	0.566333333	0.024666667	-0.113333333	0.064333333	-0.1155	-0.07	0.088666667	-0.073333333	0.113
NM_009780	0.24875	0.724	0.262666667	0.149333333	0.372333333	-0.297	-0.909333333	-1.302333333	-0.126666667	0.746
NM_001164329	-0.277	0.422	-0.173666667	0.096	-0.118666667	-0.122	-1.001666667	0.654	-0.372666667	-0.029
NR_030709	0.35575	0.255333333	-0.169666667	0.285666667	-0.407333333	-0.1855	0.097	-1.222666667	1.065333333	0.239
NM_001167996	-0.05925	0.519333333	-0.960333333	-0.489	0.022333333	0.221	0.284333333	-0.254666667	-0.253	-0.557666667
NM_176996	-0.19725	0.492	0.701333333	0.009	1.125666667	-0.2355	-0.897333333	-0.408666667	0.71	0.12
NM_011701	-0.0645	-0.654	-0.065	0.036	-0.052666667	0.2005	0.036333333	-0.224333333	-0.148666667	-0.123
NM_172653	-0.28475	0.085	0.036666667	-0.073	-0.184	-0.301	0.203333333	0.168666667	-0.157	-0.140666667
NM_001127330	-0.16775	0.239	-0.064666667	-0.129	-0.082666667	-0.008	-0.086666667	-0.139333333	-0.921	-0.658333333
NM_025780	-0.04775	0.817	-0.343666667	-0.011333333	-0.21	-0.0425	0.152	-0.217666667	-0.000333333	-0.106
NM_001033189	-0.08225	-0.101666667	-0.008666667	0.004666667	0.163666667	0.078	-0.134666667	0.061333333	-0.522666667	-0.650333333
NM_013738	-0.18725	-0.8	0.166333333	-0.317666667	0.167333333	0.177	-0.792	-0.069	-0.547	0.164333333
NM_009879	0.31275	-0.096	0.032	-0.090666667	0.459666667	0.75	-0.166666667	-0.640666667	0.410333333	0.099666667
NM_001109661	-0.096	-0.290666667	0.284	-0.667333333	0.542666667	0.134	-0.352	0.132	-1.072333333	0.258666667
NM_009044	-0.1325	0.123666667	0.001333333	-0.414333333	-0.801666667	-0.49	0.111	0.361666667	-0.054666667	0.097666667
NM_008380	-0.09325	-0.660666667	0.191333333	0.075666667	0.161	-0.783	-0.608333333	-0.605	0.503333333	0.473
NM_138756	-0.105	1.629	0.189666667	-0.032	-0.601333333	-0.0485	-0.171666667	-0.042666667	-0.012666667	0.141666667
NM_001042527	0.055	0.922333333	0.518	-0.031666667	0.133666667	-0.2095	0.103666667	0.318333333	-0.234666667	0.069
NM_008613	-0.08525	-0.791666667	-0.536333333	-0.335666667	0.284666667	-0.177	-0.086666667	-0.37	0.392333333	-0.654666667
NM_028572	0.2195	0.493666667	-0.108333333	0.081	-0.320333333	-0.0625	-0.661	-0.751333333	0.546333333	-0.082333333
NM_172631	-0.14575	0.184666667	0.424333333	-0.667	0.067	0.139	0.151	0.188333333	0.33	-0.041333333
NM_009015	0.0235	-0.373666667	-0.902666667	-0.519333333	-0.249666667	-0.533	0.010333333	0.181	0.214	-0.442333333
NM_013628	-0.55625	0.743666667	-0.057666667	-0.690666667	-1.051666667	0.3945	0.256666667	-0.176666667	-0.289333333	-0.137666667
NM_153597	-0.09275	0.331	-1.024	-0.017666667	0.853	0.0795	-0.165	0.391333333	-0.192333333	-0.561
NM_011454	-0.31875	0.034666667	0.099	-0.213	-0.184666667	-0.539	0.236	-0.092333333	-0.901	-0.538
NM_145489	-0.0605	-0.276	-0.418666667	-0.505333333	0.604	-0.131	-0.022666667	0.312333333	-0.446666667	0.066333333
NM_020035	0.03625	0.722	0.238333333	-0.066333333	0.051666667	-0.1895	-0.154666667	0.363	0.059	0.010333333
NM_019990	0.42275	0.762333333	0.178666667	-0.266333333	-0.995666667	-0.862	1.248666667	-0.006333333	-0.639	0.388
NM_010730	-0.0845	-0.506333333	-0.163	-0.037	-0.035666667	0.1985	0.022666667	-0.130333333	-0.280333333	-0.197333333
NM_170599	-0.278	0.352333333	-0.235666667	0.505666667	0.970666667	0.1265	0.409333333	0.609	-0.196333333	-0.363
NM_029075	-0.05925	0.114333333	0.083333333	-0.025	-0.021333333	0.316	0.188666667	0.745	0.001666667	0.163
NM_199201	0.28225	-1.270333333	-0.730666667	-0.49	0.101333333	-0.043	0.005	-0.184	-0.581333333	-0.152333333
NM_178607	-0.04425	0.181666667	0.027	-0.131	-0.612666667	-0.365	-0.007	0.025	0.006333333	0.232
NR_024068	0.3365	0.532666667	0.311	0.764666667	-0.320666667	-0.0315	0.501666667	0.287333333	0.470666667	-0.325333333
NM_001289442	-0.87575	0.272666667	-0.192	-0.447666667	-0.072333333	-1.117	0.531333333	0.764333333	-0.578	-0.530666667
NM_001201470	0.39125	0.500666667	0.193	0.09	-0.228333333	0.0815	-0.618333333	0.096	0.704	0.245333333
NM_001033484	-0.01375	0.046	0.511	-0.262666667	-0.390666667	-0.1885	-0.099	-0.022333333	0.623666667	0.279333333
NM_001163155	-0.12725	0.692	-0.391333333	-0.328333333	-0.525666667	-0.2695	0.546666667	0.213333333	-0.285	-0.247666667
NM_008846	-0.62175	-0.465333333	-1.164333333	0.010333333	0.514	-0.2265	0.805333333	0.441666667	-1.107	-0.786666667
NM_001141921	0.28525	1.074333333	-0.578666667	0.079666667	-1.029333333	0.864	0.492333333	-0.089666667	-0.009	0.576666667
NM_001162926	-0.115	0.180333333	0.052333333	-0.603666667	-0.429	-0.373	-0.040333333	0.083333333	0.003	-0.133666667
NM_029774	0.1875	-0.691333333	0.019	0.194333333	-0.343333333	-0.0755	-0.837666667	0.307333333	-0.014333333	0.507333333
NM_016928	0.467	0.576666667	0.218	-0.56	-0.477333333	-0.086	-0.304	-1.495	0.822333333	0.965666667
NM_001301269	0.064	0.891	-0.175666667	-0.029333333	0.456666667	0.102	-0.060666667	0.292	0.338666667	-0.014333333
NM_028760	-0.022	-0.055	-0.899	0.036	-0.118333333	0.1225	-0.129	0.144666667	-0.156333333	-0.253
NM_008175	0.02975	-0.604666667	-0.111666667	0.098666667	0.041333333	0.2415	-0.044666667	-0.171333333	-0.054	-0.097666667
NM_001167730	0.02075	0.101333333	0.561	-0.129666667	-0.019	-0.1585	0.104666667	-0.133333333	-0.194666667	-0.326666667
NM_001199153	-0.21975	0.316666667	-0.059666667	0.318666667	-0.147666667	-0.54	0.308666667	-0.018666667	-0.923666667	-0.263333333
NM_177363	0.146	0.427666667	0.092666667	0.026666667	-0.037333333	-0.382	-0.507666667	1.089	0.232	0.846666667
NM_133662	0.1155	-0.095666667	-0.034	-0.046	0.156333333	0.023	-0.413333333	-0.645333333	0.756	0.524333333
NM_001081109	-0.17375	0.142333333	-0.124666667	-0.286	-0.456666667	-0.1445	0.198666667	0.668333333	-0.264666667	-0.496333333
NM_146040	-0.04875	-0.567666667	-0.262666667	0.146	0.495666667	-0.2035	-0.085333333	-0.142	-0.521	-0.396666667
NM_013925	0.0055	0.651	-0.395333333	-0.162333333	-0.123	-0.567	0.639666667	-0.173	0.129666667	0.295333333
NM_001256042	-0.21525	-0.327	0.760666667	0.340333333	0.492666667	-0.634	-0.540333333	-0.093333333	-0.004666667	-0.401666667
NM_026086	-0.10475	-1.048333333	-0.078666667	0.005	-0.468	0.481	-0.141666667	0.373333333	0.234333333	0.032
NM_001098789	0.339	-0.558666667	0.269	0.259	0.122	-0.235	-1.659333333	-1.011666667	0.324666667	0.992666667
NM_021355	0.102	0.121666667	0.257666667	0.644	0.606666667	0.0705	-0.459333333	0.142	0.073666667	-0.331
NR_045775	-0.18725	-0.122666667	-0.315666667	-0.407333333	-1.369	-0.218	0.109666667	0.089	0.704666667	0.082666667
NM_001243762	-0.22925	0.333	0.207666667	-0.494	-0.987	-0.248	0.092666667	0.207666667	0.015333333	-0.013666667
NR_045619	0.315	0.555666667	-0.353	0.088	0.359333333	0.1115	-0.534	-0.263	-0.12	0.252333333
NM_028973	-0.18575	-0.284333333	-0.169666667	-0.968666667	0.056333333	-0.7115	-0.522666667	-0.248	-0.314	-0.05
NR_131763	0.0645	-0.386	0.867333333	0.025666667	0.005	0.0985	0.039333333	0.025	0.391	0.048666667
NM_019568	-0.15725	1.175	-0.269333333	-0.439333333	0.217666667	-0.7155	-0.580666667	-0.763	-1.140666667	-0.707333333
NM_011197	-0.077	0.642333333	0.034	0.041	0.314	0.148	-0.334666667	-0.087	-0.702666667	-0.430666667
NM_133955	-0.25525	0.283	0.313666667	0.085666667	0.284666667	0.516	-1.067666667	0.510333333	-0.144	0.458
NM_026468	0.16025	-0.581666667	-0.41	0.104666667	-0.079333333	-0.118	-0.029	0.034666667	0.023666667	-0.020333333
NM_007798	0.00825	-0.666	0.005666667	0.109333333	0.028333333	0.253	-0.028666667	-0.217	-0.161	-0.233666667
NM_013763	-0.00225	0.879333333	0.148666667	0.222333333	0.33	-0.2735	0.170333333	-0.063	0.201333333	0.079333333
NM_029790	0.16275	-0.595	0.76	-0.109	-0.081666667	-0.041	0.046333333	-0.071666667	0.212333333	-0.152333333
NM_011179	0.02225	-0.705	0.026	0.07	0.026	0.242	-0.027	-0.270666667	-0.150666667	-0.211
NM_001291058	0.0025	-0.565333333	-0.022	0.161	0.03	0.256	-0.002666667	-0.126666667	-0.069666667	-0.185333333
NM_010917	-0.07725	0.412	-0.200333333	-0.517	-0.079333333	-0.5265	-0.967333333	-0.501333333	0.413	0.178333333
NM_018802	0.11775	-0.208666667	0.166333333	-0.094666667	0.127333333	0.057	-1.078	0.455	-0.251	-0.389
NM_001285806	-0.0005	0.216666667	-0.153	0.042333333	-0.331	0.1215	0.069666667	-0.226	-0.675	-0.454666667
NM_028959	-0.01775	0.455	0.647	-0.44	0.219333333	0.7205	-0.168666667	-0.036333333	-0.185333333	-0.167666667
NM_001001488	0.1325	-0.148333333	0.324666667	0.476	0.156	-0.822	0.353	-0.482666667	0.331666667	-0.598666667
NM_133859	-0.16	0.204	-0.206666667	-0.316	0.134666667	0.084	-0.057666667	-0.057666667	-0.809	-0.122333333
NM_001034859	0.4915	0.829666667	0.045	-0.158333333	0.21	0.256	-0.409666667	0.462666667	-0.253	-0.068
NM_053094	0.36075	0.501666667	-0.790333333	-0.223333333	-0.240333333	0.0605	1.350666667	0.356	1.023333333	1.426333333
NM_001025606	-0.10275	-0.266666667	-0.012333333	-0.057	0.013666667	-0.155	-0.166333333	-0.169666667	0.247	-0.550666667
NM_026613	0.19575	-0.087666667	0.336666667	0.024	0.641	0.1605	0.119	-0.491	-0.071	-0.288333333
NM_026116	0.01725	0.475333333	-0.445333333	0.104	-0.404333333	0.0275	0.144666667	0.196333333	-0.037	0.275
NM_001163189	-0.445	-0.844	0.391333333	-0.272	-0.725	0.5875	-0.139333333	-0.132333333	-0.209	-0.060666667
NM_001310837	0.23825	-0.117	0.176666667	-0.246333333	-0.184	0.733	-0.478333333	-0.549333333	0.011	0.068333333
NM_013532	-0.02775	-0.438666667	-0.064	-0.06	-0.118333333	0.1125	-0.092666667	-0.094333333	-0.198333333	-0.182666667
NM_023116	0.2595	-0.04	0.490666667	-0.052333333	-0.373666667	-0.4575	0.72	0.005666667	0.521666667	0.979
NM_175546	-0.1725	0.391666667	0.002	-0.358666667	-0.810333333	-0.23	0.007666667	0.067666667	0.145666667	0.223333333
NM_025778	0.26725	-0.494666667	0.347	-0.017666667	-0.872333333	0.002	-0.221666667	0.196	-0.360666667	0.04
NM_001111060	0.1665	0.440666667	0.147333333	0.086333333	0.745333333	0.0675	-0.025333333	-0.176	-0.184666667	-0.153666667
NM_010380	0.0205	-0.69	-0.023666667	0.049666667	0.017333333	0.226	0.022	-0.237	-0.102666667	-0.104333333
NM_009192	-0.1025	0.248	-0.581333333	0.022333333	-0.033333333	-0.354	-0.211666667	-0.000666667	-0.259	0.173333333
NM_009577	-0.04325	-0.822333333	0.184666667	-0.136333333	-0.719333333	0.1845	-0.298333333	-0.43	0.622	0.190333333
NM_033523	-0.14775	0.506666667	0.126	-0.264333333	-0.690333333	-0.2975	-0.131333333	0.196666667	-0.039	-0.001
NM_021310	0.0255	0.503	0.405666667	-0.16	-0.237666667	0.075	0.176666667	0.127333333	0.063	0.004666667
NM_001081406	0.0925	0.058	-0.572	0.833666667	0.716	-0.042	0.201	0.442333333	0.727	0.020333333
NM_009061	0.0675	-0.231	-0.114	-0.323666667	-0.031666667	-0.0095	0.111	-0.070666667	-0.588	-0.021666667
NM_007585	-0.032	-0.503	0.059333333	0.102666667	-0.036333333	0.2345	0.008333333	-0.107	-0.175333333	-0.078
NM_008446	0.169	0.499333333	0.647666667	-0.154333333	-0.231	-0.031	-0.132	-0.027	-0.193	-0.681333333
NR_033628	-0.06125	-0.509	0.481666667	-0.909666667	-0.856333333	-0.405	-0.012333333	-0.572666667	-0.386666667	0.082
NM_013521	0.6485	0.596666667	-0.131333333	0.269	-0.035333333	-0.252	1.229	-0.940333333	1.677	1.027
NM_011213	0.42975	0.159666667	0.118666667	-0.761333333	0.311333333	-0.8145	-0.058333333	-1.163333333	0.017	0.121333333
NM_001033550	-0.242	-0.098666667	0.400666667	-0.499333333	-0.4	-0.657	0.265333333	0.075	-0.306333333	-0.064333333
NM_178912	-0.0855	0.151333333	0.142666667	-0.444	-0.674666667	-0.154	0.398333333	-0.059666667	0.050333333	-0.074
NM_027153	-0.07075	1.258333333	-0.071666667	-0.323666667	-0.604666667	-0.357	-0.202333333	-0.206333333	-0.236	-0.413333333
NM_207204	-0.04	0.370333333	-0.230666667	0.462	0.427666667	-0.611	-0.403333333	0.066333333	-0.088333333	0.311666667
NM_011091	-0.0765	-0.280333333	0.175666667	-0.051333333	-0.512333333	-0.4015	-0.083	0.029666667	0.182333333	0.114
NM_172151	0.04825	0.576333333	0.162666667	0.172666667	0.190666667	0.064	-0.113333333	-0.063	-0.001	-0.122666667
NM_030139	-0.42725	-0.062666667	-0.261666667	-0.518666667	0.355	-0.6705	-0.024333333	0.228	-0.533	-0.031
NM_172637	-0.035	0.433666667	0.100666667	0.354333333	-0.027	0.155	0.599666667	0.060333333	0.489	0.730333333
NM_144860	-0.15475	0.355	-0.120666667	-0.364666667	-0.748666667	-0.428	0.171333333	0.192	-0.052666667	0.167
NM_001025208	0.043	-0.837333333	-0.032333333	0.083333333	-0.014333333	0.201	0.021	-0.331333333	-0.058333333	-0.074333333
NM_001174053	-0.01425	0.57	0.833333333	0.504	0.544333333	0.111	0.521666667	-0.111333333	-0.584	0.231
NM_001177307	0.01475	-0.532666667	-0.059666667	0.097666667	0.061333333	0.185	0.020666667	-0.119	0.016	-0.034666667
NM_144915	-0.05025	-0.007	-0.027	0.102666667	0.169	0.0345	-0.118666667	-0.052666667	-0.616	-0.191666667
NM_013691	0.34575	0.245333333	0.871666667	1.385	0.433	0.611	-0.669	0.219	-0.035	0.501333333
NM_009930	0.31525	0.49	-0.145	-0.052333333	0.411333333	0.1455	-0.531666667	-0.275333333	0.754333333	0.463
NM_022030	0.228	-0.564666667	0.644666667	0.034333333	0.460333333	0.755	-0.960666667	0.139	0.325333333	0.315333333
NR_033578	0.342	-0.633	-0.209666667	-0.164	-0.576666667	-0.0345	-0.078	0.113666667	-0.293333333	0.153666667
NM_139198	0.1275	0.212666667	-0.695666667	-0.329	-0.039	-0.6245	-0.512333333	-0.100666667	0.378	-0.211
NR_105996	-0.31325	-1.275666667	-0.106	-0.221666667	0.417333333	-0.946	0.087666667	0.155333333	0.345333333	0.170666667
NR_037961	0.073	-0.66	0.216	0.035333333	0.887333333	0.057	-1.145	0.253	0.067333333	0.492666667
NM_001128307	-0.0855	-0.251333333	-0.029666667	-0.547666667	0.650333333	-0.203	1.045333333	0.235	-0.442	0.426
NM_010633	-0.25025	0.073	-0.14	-0.406333333	-1.078	-0.2215	0.148333333	-0.082	-0.133333333	-0.031333333
NM_026439	0.38325	-0.591666667	0.387	-0.259	-0.402666667	0.086	-0.825	-0.330333333	1.849666667	0.500333333
NM_013825	0.2515	-0.394333333	0.004666667	0.066666667	0.357333333	-0.68	-0.614333333	0.395	-0.214666667	0.29
NM_010863	-0.1625	-0.212	-0.504	-0.320666667	-0.040333333	-0.25	-0.634333333	-0.467666667	-0.060333333	0.142333333
NM_211138	0.15	-1.229	-0.595	-0.741666667	-1.379666667	-0.3535	-0.182	-0.038666667	-1.367666667	0.082333333
NM_026681	-0.09025	1.24	-0.194	-0.038666667	-0.427666667	-0.2305	0.422333333	0.087666667	-0.249666667	-0.478666667
NM_001029912	-0.62375	0.716333333	0.405666667	0.306333333	-0.667666667	-1.1565	-0.460333333	-1.194666667	-0.233	-0.198333333
NM_009760	0.10575	0.978666667	0.121	0.143666667	0.647666667	0.284	0.145333333	0.156	0.627666667	0.294
NM_019639	0.01825	-0.568	-0.064333333	0.085	0.029	0.1785	-0.022666667	-0.113666667	-0.043	-0.058333333
NM_198626	-0.0575	-0.056666667	-0.590666667	0.047	0.144333333	-0.0555	0.113333333	0.09	-0.312333333	-0.055
NM_183321	0.36475	1.247666667	0.246	0.423	0.074	-0.274	0.23	-0.129	-0.193666667	0.168666667
NM_198611	0.395	0.063	-0.369	0.589666667	0.552666667	0.767	0.713666667	-0.373333333	0.541	0.571666667
NM_026622	0.016	0.311666667	0.514333333	0.058	-0.004333333	0.2715	-0.629	0.087666667	0.765	0.215333333
NM_001289683	-0.292	-0.035333333	-0.225	0.135666667	-0.367	-0.163	0.02	-1.021	-0.338666667	-0.301
NM_010735	-0.2505	-0.364	0.359666667	0.049333333	0.044666667	-0.273	-0.012	-0.043333333	-0.38	-0.368
NM_001134480	-0.117	0.851333333	0.433666667	-0.043666667	0.182333333	-0.0545	0.077	0.700666667	0.178666667	-0.388
NM_001177622	0.13075	-0.162666667	0.458333333	0.246	0.496666667	0.2515	0.354666667	0.298333333	0.655	0.702
NM_133888	0.4665	0.23	0.171333333	0.032	-0.175666667	-0.345	0.264	0.433333333	0.382666667	0.232
NM_011565	0.06775	-0.142666667	-0.301333333	-0.208	0.218666667	-0.274	-0.336333333	-0.710333333	0.753333333	-0.083666667
NM_001177367	0.02375	0.562	-0.513333333	0.354666667	-0.596666667	-0.344	-0.068	-0.528333333	-0.844333333	0.055333333
NR_040432	0.15775	0.368	0.135	0.082666667	0.6	-0.0735	0.341666667	1.353333333	-1.150333333	0.243333333
NM_178874	0.1245	0.366	-0.053333333	0.101666667	-0.227	-0.0445	0.130333333	0.662666667	-0.205333333	0.184
NM_008624	-0.12	0.795333333	-0.912666667	-0.355333333	0.107333333	-0.1175	-1.260666667	-0.701	-0.861666667	-1.106666667
NM_206958	0.0995	0.138666667	0.363333333	0.308666667	-0.090333333	0.466	-0.389	-1.061666667	0.478	0.290666667
NM_029525	-0.0905	-1.053666667	-0.588666667	0.053666667	0.363666667	0.207	-0.058	-0.380666667	-0.043	-0.073
NM_207202	0.061	-0.456333333	-0.264	0.322333333	0.056333333	-0.1455	1.234666667	-0.589333333	0.151	0.233333333
NM_177184	-0.11775	0.599	-0.003	-0.385	-0.559666667	-0.3025	-0.194333333	0.013	-0.241666667	-0.038
NM_011882	-0.03525	0.231666667	0.321666667	-0.303666667	-0.083666667	-0.011	-0.141	-0.203333333	-0.649333333	-0.296666667
NM_001109985	-0.19175	-0.005333333	-0.274333333	-1.048666667	-0.387	-0.9205	-0.233666667	-1.115	0.037	-0.460666667
NM_029254	0.33575	0.484666667	0.039333333	0.083	0.663666667	0.376	-0.399333333	-0.248	-0.396333333	0.018333333
NM_008490	0.3755	0.503333333	-0.144666667	-0.032666667	0.126	-0.3365	0.196	-1.669666667	0.438666667	0.830333333
NM_145820	0.24475	-1.472	0.387333333	-0.044	0.029333333	0.2305	-0.880666667	-0.135333333	0.249333333	-0.036666667
NR_106059	0.116	0.894333333	0.18	0.068	0.621666667	-0.125	-0.509333333	-0.298333333	0.151666667	0.087666667
NM_133209	0.30275	0.349	0	0.035	-0.022666667	-0.553	-0.020333333	-1.378666667	0.989666667	0.413
NM_029912	-0.06275	0.34	0.106	0.533666667	0.286333333	0.2395	-0.833	0.581333333	-0.383	0.241333333
NM_021273	-0.03475	-0.653	0.149	-0.021666667	0.055333333	0.1165	-0.01	-0.138333333	-0.445	-0.036
NM_027491	0.05	-0.195	0.301333333	0.383333333	0.117333333	0.0705	-0.334666667	-0.15	-0.784	-0.518
NM_011162	0.50925	-0.346	0.108666667	-0.166	-0.106333333	-0.3765	-0.923	1.026	-1.742333333	-0.164333333
NM_020606	0.278	0.874	-0.223	0.29	-0.152666667	-0.687	-0.397	-0.349666667	-0.105	0.608666667
NM_001142647	0.11625	0.422666667	0.011	0.147333333	-0.289666667	0.001	-0.074	0.060333333	0.082333333	0.028666667
NM_028536	-0.31325	-0.573	0.218333333	0.313	0.158333333	-0.306	-0.234666667	-0.047666667	-0.806666667	-0.507333333
NM_011102	-0.2985	-0.057666667	0.407	-0.130333333	0.150666667	-0.2035	0.201	-1.233666667	0.564	-0.171333333
NM_145134	-0.2735	0.932	0.240666667	0.577666667	0.409666667	0.0775	-0.492333333	-0.704	-0.374666667	-0.946
NM_001164566	0.13875	1.766	0.571666667	-0.282333333	0.303333333	0.339	-0.098333333	-0.430666667	-0.003	-0.104333333
NR_028364	0.1845	-0.454	0.206	0.093333333	0.619333333	0.6715	-0.793666667	-0.182	0.464666667	-0.151666667
NR_028282	0.27775	-0.449666667	-0.272	0.107	0.256666667	-0.5845	-0.767	-0.638	0.460333333	0.363333333
NM_008685	0.387	0.674	0.248	-0.056666667	0.407	-0.1195	-1.406333333	-0.226	1.077	0.401666667
NM_020509	-0.04	-0.964666667	-0.282666667	0.502333333	0.173666667	0.6755	0.181666667	-0.248666667	-0.354333333	-0.225
NR_040336	0.09575	0.206	-0.430666667	-0.188666667	-0.226333333	-0.5925	0.101666667	-0.381333333	0.65	0.022
NM_007929	-0.09825	0.065666667	0.617	0.131666667	-0.129666667	-0.1955	0.288333333	0.274	-0.126	0.119666667
NM_008979	0.15775	0.269666667	0.212333333	-0.243666667	0.057666667	-0.1115	0.138	0.241	0.017666667	0.767666667
NM_030188	-0.15925	0.577	0.091	0.205333333	0.479666667	0.121	-0.229	-0.050666667	-0.003333333	-0.025
NM_027455	-0.277	0.043666667	-0.351333333	-0.179	-0.105	0.049	-0.179666667	-0.040333333	-0.885	-1.392666667
NM_010758	-0.01725	-0.155666667	-0.435333333	0.404666667	0.689	-0.6215	0.178	-0.410333333	0.325666667	0.201333333
NM_011094	-0.069	-0.300333333	0.179666667	-0.047333333	-0.516	-0.3885	-0.085666667	0.027	0.187	0.109666667
NM_028326	0.0605	0.761	0.306666667	0.12	-0.57	0.371	-0.212	0.022	-0.384	0.259666667
NM_172980	-0.0755	-0.373333333	-0.142333333	-0.131333333	-0.127666667	-0.228	-0.224666667	-0.207	-0.62	-0.429666667
NM_028448	0.18075	-0.595333333	-0.124666667	0.682666667	1.017333333	0.685	-0.202333333	0.235333333	0.528	-0.449333333
NM_177784	-0.1335	-1.787666667	0.446333333	0.533333333	0.761	-0.059	0.024	0.055	0.279333333	-0.124333333
NM_026985	0.3895	1.529333333	-0.314	-0.333	0.041666667	-0.2885	1.177	-0.670333333	1.340666667	0.629
NM_026345	0.23175	-0.980333333	-0.132	0.817333333	-1.145	0.138	0.190333333	0.466	-0.494333333	0.517666667
NM_001199023	0.05725	0.170333333	0.098333333	-0.154	-0.044333333	-0.0905	-0.683	0.254	-0.195	0.263666667
NR_030547	-0.16025	-0.037	0.006	-0.167333333	0.039333333	-0.0945	-0.523	-0.253333333	0.274333333	-0.978333333
NM_001289459	-0.1635	0.208333333	-0.197	-0.563666667	-0.584666667	-0.04	-0.334	0.306333333	-0.870666667	-0.100333333
NR_045312	-0.07275	0.951666667	0.045333333	-1.002333333	-0.394333333	-0.3775	0.211666667	-0.466	-0.631	0.106333333
NR_027808	0.11675	-0.012	0.564666667	-0.129333333	-0.42	-0.4075	-0.088	0.075666667	0.435	0.320333333
NM_178716	-0.1145	0.16	0.060666667	-0.162666667	-0.577333333	-0.21	0.071666667	0.151333333	-0.025333333	-0.018
NM_001142745	0.34025	0.265333333	0.201666667	0.186333333	-0.309666667	-0.2885	-0.708	0.042	0.386333333	0.092666667
NR_033147	0.043	-0.838333333	-0.277666667	0.121333333	0.106	-0.5055	0.577	-0.450666667	0.098	-0.026333333
NM_001159907	-0.14825	0.781666667	0.225	-0.501666667	-0.330333333	0.0725	-0.132666667	-0.234666667	0.045	0.173666667
NM_009791	-0.0645	-0.481	-0.154	0.06	-0.345666667	-0.2845	0.090333333	-0.033666667	-0.574666667	-0.188666667
NM_001037923	0.1185	0.424333333	-0.084666667	-0.202333333	-0.013666667	0.3755	0.215666667	-0.518333333	0.472	0.111333333
NM_001177412	0.16525	0.755	0.341666667	0.445666667	0.137666667	0.363	-0.162	0.039666667	-0.059666667	0.342333333
NM_183103	0.01525	-0.252333333	-0.055	0.584666667	0.121	0.0065	-0.236	0.15	0.329666667	-0.794333333
NM_001111140	0.16025	-1.216	0.796	0.986333333	1.318666667	1.409	0.687666667	1.428333333	0.271333333	0.339666667
NM_001042752	-0.1485	0.801333333	0.104	0.03	-0.174666667	0.3185	-0.566333333	-0.153666667	-0.239666667	-0.085
NM_152803	-0.05225	0.096666667	0.273333333	0.14	0.039333333	0.0695	-0.422333333	-0.285666667	-0.493	-0.73
NM_001080925	0.3505	-1.189333333	-0.186333333	-0.587666667	0.466	-0.5385	-0.770666667	0.086666667	1.092	0.082333333
NM_001166645	-0.19725	-0.486	1.212	0.194666667	-0.093333333	-0.1995	0.542	0.784333333	-0.255333333	0.004
NR_015470	-0.198	0.249333333	0.273666667	-0.056	0.454	0.2285	-0.261333333	-0.662666667	-1.203	-0.327666667
NM_001164352	0.0415	0.245666667	0.013	0.318	0.438	-0.3755	-0.134666667	-0.272666667	-0.664333333	-0.043333333
NM_184088	-0.08425	0.104666667	-0.038	-0.413666667	-0.647	-0.1275	-0.012666667	0.163	-0.064	0.123666667
NM_028770	-0.35675	0.029333333	-0.2	-0.128333333	0.787333333	0.0685	-0.237333333	-0.842666667	-0.817333333	-0.225
NM_010684	0.05475	-0.467666667	-0.065	0.094333333	-0.005	0.274	0.018	-0.132333333	0.002666667	-0.058
NM_145827	0.25425	-0.113	-0.065333333	-0.000333333	-0.164333333	-0.4245	0.207333333	0.349333333	0.312666667	0.956333333
NR_035503	-0.265	-1.496333333	0.281666667	0.145666667	0.554666667	0.475	-0.102	-0.440666667	-0.654	0.855
NM_001166377	0.2495	0.047333333	-0.549666667	-0.208666667	-0.842	-0.0975	-0.163333333	-0.412666667	-0.975666667	-1.18
NM_029523	-0.22225	-0.698	0.227	-0.495	0.542333333	-0.0925	0.174666667	0.266666667	-0.470666667	0.083333333
NR_002172	-0.26025	-0.728	0.467666667	-0.035	-0.47	0.5045	1.168666667	1.238666667	-0.478333333	0.586666667
NM_027884	0.0515	-0.650333333	-0.156666667	-0.053	-0.016333333	0.3235	-0.293333333	0.152333333	-0.462333333	-0.193
NM_001146081	0.106	0.298	0.310333333	-0.337666667	0.632333333	0	0.166333333	-0.372666667	-0.431666667	0.077666667
NM_153514	0.13	0.682666667	0.095	0.265	-0.068666667	0.0245	-0.225333333	-0.196	-0.275	-0.083333333
NM_007413	0.58475	0.016	0.525	-0.094	0.194	-0.195	0.264666667	-1.169333333	0.517666667	0.432333333
NM_177713	0.40475	1.212666667	-0.311666667	0.303333333	0.087666667	0.1775	0.160333333	0.777333333	-0.153666667	0.442
NM_001040072	0.087	-0.943666667	0.270333333	0.366666667	0.475333333	-0.8355	-0.082333333	-0.555333333	0.426	0.875666667
NM_001014390	0.06125	-0.034666667	-0.079666667	-0.025333333	-0.551666667	-0.368	-0.024666667	-0.227333333	0.282333333	0.044
NM_153553	-0.32575	-0.270333333	-0.020333333	0.166	0.123666667	-0.3425	-0.180333333	-0.610333333	-1.606666667	-1.264333333
NM_021491	0.15225	0.618666667	-0.174333333	-0.128333333	-0.536333333	0.382	-0.117666667	-1.396666667	-0.190666667	0.371
NM_001083119	-0.3645	-0.166	0.195666667	-0.049	0.691666667	1.4865	0.907333333	-0.292333333	-0.252333333	0.759666667
NR_073181	0.01725	-0.861666667	0.035666667	0.156	-0.01	0.21	-0.007333333	-0.182333333	-0.105666667	-0.173
NM_080446	0.02875	0.751333333	0.321333333	0.146333333	-0.025	-0.1845	0.102	0.155	0.245666667	0.201666667
NM_025866	-0.30125	0.49	0.358	0.123	-0.034	-0.324	0.122	-0.482	-0.471333333	-0.719
NM_172298	-0.04375	-0.119333333	1.056	0.010666667	-0.403	-0.9835	-0.593666667	0.136	1.024666667	0.861
NM_012012	0.087	-0.465666667	-0.260333333	0.286666667	-0.268333333	-0.139	0.038333333	-0.028666667	0.165666667	-0.289
NM_009137	0.131	-0.154666667	-0.070666667	-0.057666667	-0.174333333	-0.544	-0.03	-0.62	-1.41	-0.497
NR_040334	0.0985	-0.258333333	0.218333333	-0.425	0.246666667	-0.6235	0.069	0.275	0.282666667	0.455
NM_033607	0.1525	-0.182666667	-0.560333333	0.689666667	0.335666667	-0.6	1.256	0.059	-0.744	-0.424
NR_105881	0.045	-0.5	-0.128666667	0.018	0.271666667	-0.154	0.645666667	0.289666667	0.398666667	0.606666667
NM_173012	0.0475	-0.293666667	-0.502333333	-0.298666667	0.247	-0.0935	0.329666667	-0.918333333	0.320666667	-1.122333333
NM_023209	-0.19825	-0.104333333	0.765333333	-0.107333333	0.166333333	0.04	0.016333333	0.288	-0.267333333	-0.39
NM_001081324	0.07425	0.612666667	-0.300333333	-0.537333333	-0.363333333	-0.1625	-0.018	0.125666667	0.625333333	0.665
NM_010570	-0.4545	0.788	-0.026	-0.149666667	-0.030333333	0.1535	-0.63	-0.404666667	0.451666667	0.162666667
NM_019975	0.11025	-0.151666667	0.729333333	-0.108	0.222	-0.135	-0.490333333	-0.02	-0.157333333	0.140333333
NM_023815	0.11075	-0.142666667	-0.463	0.342666667	0.819333333	0.125	0.404333333	1.065333333	0.165333333	0.674666667
NM_133857	-0.03675	0.310333333	-0.146	0.004	0.117333333	0.1685	0.189333333	0.198	-0.024666667	-0.285666667
NM_027760	-0.278	0.31	0.193333333	-0.404333333	-0.564	-0.37	0.101	-0.200333333	-0.418333333	-0.131333333
NM_029352	0.01125	-0.8	-0.567666667	0.465333333	0.430333333	0.022	0.208333333	0.054	0.13	-0.396
NM_009553	0.09	0.193666667	0.691333333	-0.133	0.075666667	0.185	0.234	0.359666667	0.099666667	0.045333333
NM_025834	0.19825	0.554666667	-0.645666667	0.327333333	-0.426666667	0.0655	-0.128	1.166	-0.01	-0.432
NM_001271395	0.00525	-0.504333333	-0.062666667	0.063	0.015	0.1975	0.003333333	-0.066333333	-0.12	-0.112
NM_009767	0.08725	0.340666667	-0.302	0.977	-0.472666667	-0.734	-0.208333333	0.019	0.13	0.081666667
NM_175532	-0.09525	-0.352	-0.296666667	0.475333333	-0.055333333	-0.1085	-0.164666667	0.603333333	-0.817666667	-0.344666667
NM_172126	0.12825	0.607666667	-0.770333333	0.166	0.423666667	-0.182	-0.210333333	-0.137	0.034333333	-0.402666667
NM_001001892	0.0535	-0.613333333	-0.065333333	0.045	-0.001333333	0.182	-0.071333333	-0.161666667	0.057	-0.043
NM_175406	-0.07475	-0.158666667	0.099	0.249666667	0.194666667	0.1885	-0.082666667	-0.078666667	-1.002	-1.175666667
NM_001039231	-0.0275	-0.502333333	0.103666667	-0.07	0.380666667	0.0855	0.264	0.675333333	0.158333333	-0.130333333
NM_172710	-0.38375	-0.19	-0.023666667	-0.384666667	-0.570333333	0.077	-0.215333333	-0.346666667	-0.767	-1.181
NM_007634	-0.00075	0.484666667	0.655	0.166666667	-0.069333333	-0.1685	-0.097666667	0.12	0.100666667	0.079333333
NM_029270	0.0485	-0.248333333	-0.169	0.564333333	-0.054	-0.091	-0.463666667	-0.219	-0.234	0.002333333
NM_001113179	-0.04	1.330333333	0.899	-0.244333333	-0.182666667	0.016	-0.009666667	-0.032	-0.431333333	-0.113666667
NM_001177505	0.083	-0.344333333	-0.313666667	-0.025	-0.598666667	-0.5465	0.201666667	0.487	0.014	-0.294333333
NR_002851	-0.12875	-0.302666667	0.042666667	-0.028	0.202333333	0.2565	0.225333333	0.22	-0.003333333	-0.113333333
NR_015488	-0.05	-1.046333333	0.047333333	1.391	0.224333333	0.575	-0.025666667	0.001666667	-0.806666667	0.895333333
NM_207105	-0.031	0.345	-0.121	0.086	0.496666667	-0.0155	-0.498333333	-0.608	-0.941	-0.794333333
NM_029952	-0.14825	-0.107666667	0.719333333	-0.103	-0.232333333	-0.263	0.08	0.182666667	-0.172	0.065333333
NM_026303	0.01375	0.149666667	-0.003333333	0.096	-0.508	0.0045	-0.079	0.475333333	-0.045333333	-0.040666667
NM_028829	-0.0895	0.006666667	-0.199	-0.702333333	0.128	-0.4085	-0.599333333	0.155666667	-0.957333333	-0.114
NM_178214	0.1545	-0.508	0.034666667	0.107333333	0.755333333	0.197	0.080666667	0.439666667	0.298666667	0.621333333
NM_001014974	-0.07825	-0.118	-0.257	-0.092	-0.683	-0.095	-0.184	0.521666667	0.049	0.114666667
NM_178802	0.09525	0.806666667	-0.063	-0.07	-0.276666667	-0.3335	0.103666667	-0.064666667	0.027333333	0.099
NM_001310706	0.1365	-0.641	0.547333333	0.372666667	0.071333333	0.046	-0.045	-0.037	0.268	0.041666667
NM_138313	0.18975	0.645666667	0.723	-0.008	0.303	-0.3135	-0.334333333	0.211666667	-0.146333333	0.209333333
NM_178890	0.526	0.048666667	0.033666667	-0.075	-0.099333333	-0.178	1.072333333	-0.088333333	0.907666667	1.445666667
NM_028935	0.2395	0.504666667	-0.450333333	-0.051	0.547333333	-0.492	-0.284666667	0.661666667	0.255666667	0.137333333
NM_009452	-0.15025	0.131666667	0.556	-1.147333333	-0.58	-0.8895	-0.187	0.277	-0.421333333	1.630333333
NM_011172	0.22125	-0.192666667	0.006333333	0.409666667	0.789	-0.0455	-0.011666667	0.479333333	-0.065	0.145666667
NR_003619	0.11525	0.206666667	-0.484666667	-0.538333333	0.248333333	-0.3645	0.746333333	1.333	-0.071666667	0.643666667
NM_152813	-0.029	-0.065333333	0.557	-0.526666667	0.274666667	-0.0625	0.031	0.166	-0.564	0.373333333
NR_033554	0.11325	0.817	0.120666667	0.331333333	0.705	-0.0555	-0.170333333	-0.013666667	0.036666667	0.104
NM_007672	0.16825	-0.202666667	0.231	0.145	0.714333333	-0.006	0.159	0.438333333	0.355666667	0.361333333
NM_053178	0.0965	0.119666667	-0.601666667	0.471	-1.047333333	-0.4425	0.487666667	0.087	-0.086666667	0.576333333
NM_010284	0.08175	-0.416333333	0.036	0.005666667	-0.406666667	-1.084	-0.710666667	-0.324	-0.215333333	0.048666667
NM_001287179	-0.05025	-0.261666667	0.103	-0.285666667	-0.360666667	-0.253	-0.070333333	0.002333333	-0.284	-0.453333333
NM_029930	0.02425	0.189666667	0.038666667	0.175333333	-0.399666667	-0.496	-0.041333333	-0.233	-0.285666667	-0.121666667
NM_029842	0.2285	-0.011666667	-0.406666667	-0.086	0.679	-0.112	-0.351666667	-0.023	0.043	0.046
NM_009402	0.17475	-0.567	0.044	0.045333333	0.303	0.0645	0.246	-0.015333333	-0.318666667	0.471
NM_177178	-0.28025	0.027333333	0.006	-0.647	-1.294666667	-0.5585	0.017333333	-0.114666667	-0.038333333	0.018333333
NM_029617	-0.364	-0.058	-0.441333333	-0.32	-0.793	0.0565	0.001	-0.054666667	-0.237	-0.526666667
NM_016748	0.21575	-0.82	-0.750666667	-0.097666667	0.14	-0.1075	0.506	-0.205333333	0.142333333	0.162666667
NM_013488	-0.31125	0.398	0.171666667	0.379333333	-0.287666667	-0.2975	-0.333	-0.298333333	-1.112	-1.503666667
NM_011446	-0.03575	-1.032666667	0.566666667	0.466333333	0.194	-0.3525	-0.570333333	0.253	1.501333333	0.199
NR_029555	-0.0205	-0.762666667	-0.331333333	0.279	0.153333333	0.1855	-0.295666667	-0.815666667	0.093	0.569
NM_009983	0.03375	-0.702	-0.049666667	0.047	0.027	0.23	-0.072333333	-0.237666667	-0.158666667	-0.225333333
NM_030098	-0.1285	0.657666667	0.338	-0.277666667	-0.150666667	-0.3875	0.258	0.736333333	0.360666667	0.409666667
NM_001166064	0.56275	0.043333333	-0.638666667	-0.241	0.134666667	-0.022	-0.034	-0.132333333	-0.961	0.412666667
NR_004447	0.5765	0.044666667	0.574666667	0.596333333	0.197333333	0.3345	-0.290333333	0.236666667	0.062666667	0.361666667
NM_025414	-0.0265	-0.070333333	-0.220666667	0.076666667	-0.574666667	0.0285	0.004333333	0.705	0.527666667	-0.033666667
NM_029249	-0.3755	0.189333333	-0.909	-0.25	-0.413666667	0.1205	-0.129	-0.311666667	-0.565666667	-0.374666667
NM_172921	-0.03425	0.063333333	-0.522333333	0.249333333	-0.552666667	-1.0035	-0.434666667	-0.563666667	-0.514	-0.272
NM_011500	-0.08025	0.447666667	-0.010666667	-0.137	-0.516666667	-0.2595	-0.017333333	0.117666667	0.042666667	0.066666667
NM_001145953	0.03875	-0.778333333	0.006	0.062333333	0.081666667	0.236	-0.055	-0.233666667	-0.250666667	-0.312333333
NM_021281	0.05	-0.6	-0.010666667	0.038333333	0.059666667	0.266	0.006666667	-0.211666667	-0.099	-0.156333333
NM_153389	0.2015	0.451	0.702	-0.395	-0.686333333	-0.251	0.652666667	0.108	0.325	0.532
NM_001007574	-0.1565	0.401333333	0.087666667	-0.054666667	-0.653333333	-0.001	0.186666667	-0.182333333	-0.008333333	-0.421666667
NM_025378	0.20625	-0.701666667	-0.068	0.096	0.031666667	0.153	-0.103333333	-0.116666667	0.950333333	0.65
NM_008479	-0.4545	-0.403	0.039333333	-0.312666667	-0.370333333	-0.3455	-0.038333333	0.417333333	-0.184666667	0.044
NM_001024926	0.1305	0.683	-0.141	0.001666667	0.507666667	-0.018	-0.126666667	-0.039	0.252	0.135333333
NM_172405	-0.056	-0.362333333	0.002666667	0.028333333	0.794333333	0.041	0.431666667	0.307333333	-0.086666667	-0.123
NR_003623	0.18325	-0.931666667	0.311	-0.516333333	-0.67	0.0455	0.262666667	0.095333333	-0.230666667	0.507666667
NR_033736	0.06525	-0.919333333	0.036666667	0.622	0.619666667	0.112	0.195333333	-0.121	-0.075333333	0.439333333
NM_001163138	0.136	0.674333333	-0.087	0.675666667	0.196333333	-0.0145	0.502333333	0.109666667	0.102666667	0.04
NM_146182	0.1975	0.517666667	-0.176333333	0.217666667	0.676333333	0.114	0.201666667	0.522333333	-0.076	0.111333333
NM_001044718	-0.10925	0.462333333	0.176333333	0.273	-0.323666667	-0.099	-0.169666667	0.217	0.264	0.216666667
NM_008606	0.16175	-0.881	-0.317	0.528666667	0.057333333	0.768	0.281333333	0.187666667	-0.399	-0.193
NM_007691	-0.345	0.064666667	0.753333333	-0.152333333	-0.050333333	0.158	0.359	-0.133666667	-0.342	-0.425666667
NM_016710	-0.00225	0.398	-0.113	0.710666667	0.56	0.446	0.207666667	0.102666667	0.560333333	0.126666667
NM_001308329	-0.00575	1.271	0.482	0.243333333	0.389	0.188	-0.268666667	-0.080333333	-0.430333333	-0.051333333
NM_001039647	-0.012	0.566666667	0.068666667	0.257666667	-0.202	0.9155	0.385666667	0.039333333	-0.426666667	-0.009333333
NM_172867	-0.33725	-0.312333333	0.060333333	-0.064333333	-0.697666667	-0.0465	-0.297333333	-0.543333333	-0.445333333	-0.831666667
NM_138665	0.07475	0.191	0.308	0.772666667	0.385	-0.226	-1.091666667	-0.298666667	-0.250666667	0.175333333
NM_010058	-0.04325	0.105333333	0.168333333	-0.066	-0.116666667	-0.078	0.349	-0.445	0.919333333	0.742333333
NM_011920	-0.0475	-0.12	-0.522	-0.106	0.041	-0.2755	-0.151	0.166	-0.161	0.097333333
NM_019637	-0.1175	-0.518	-0.132666667	-0.521666667	-0.730666667	0.129	-0.074666667	0.131	0.12	-0.060333333
NR_027955	0.302	-0.134666667	0.215666667	-0.430333333	-0.472666667	0.058	0.437666667	-0.645	0.417333333	0.227
NM_008161	0.04125	0.549333333	-0.037666667	0.261666667	0.715666667	0.4485	-1.040666667	-0.346666667	-0.450666667	-0.647666667
NM_001004154	-0.351	0.939666667	-0.551333333	-0.525	-0.002666667	-0.512	0.162	0.405333333	0.233666667	-0.037666667
NM_027745	0.28925	-0.456333333	0.676333333	0.365666667	0.325	0.0905	-0.331666667	-0.276666667	-0.740333333	-0.460666667
NM_028402	-0.0725	0.675666667	0.092	-0.316333333	-0.217666667	0.14	-0.048666667	-0.158333333	0.186666667	-0.644333333
NM_001085385	0.3445	0.174666667	-0.021333333	0.221666667	0.168333333	-0.0915	-0.089666667	0.105333333	0.073666667	0.568666667
NM_009022	0.54675	-0.403333333	0.112666667	0.917	0.930666667	0.341	0.008	-0.746333333	1.180666667	0.889333333
NR_027858	-0.19975	-0.101333333	0.278666667	-0.584	-0.761666667	-0.883	-0.284666667	-0.508	-0.142	0.171666667
NM_001081201	-0.11225	0.035666667	-0.006	-0.495666667	-0.748	-0.165	-0.075666667	0.235	-0.121	-0.073666667
NM_147219	-0.19725	0.029	0.402	-0.547	-0.536666667	-0.15	1.032333333	1.385666667	-0.285	-0.401666667
NR_040749	-0.27875	0.638666667	-0.042666667	0.537666667	0.255	0.0805	-1.232333333	-0.438	-0.343666667	0.119666667
NM_001282977	0.322	-0.081666667	0.806	0.256	0.03	0.472	0.223333333	0.333	0.415666667	0.529
NR_040616	0.256	0.941333333	-0.199	0.429	-0.781333333	-0.6955	-0.451	0.425333333	-0.115333333	-0.078333333
NM_007420	0.181	-0.580666667	0.164333333	0.328666667	-0.331666667	-0.177	0.251666667	0.032333333	0.639333333	0.499
NM_001243916	-0.14875	-0.690666667	-0.170666667	-0.186666667	-0.108	0.059	-0.123	0.238333333	-0.509	-0.329
NM_029619	0.3615	-0.165	-0.557	0.092333333	-0.004666667	-0.093	-0.247	0.075666667	-0.638333333	0.126
NM_001039676	0.179	0.329333333	0.694666667	0.974333333	0.272333333	0.2935	1.257666667	-0.709	-0.041333333	-0.415
NM_013509	0.07425	0.370666667	-0.029333333	0.431333333	0.665333333	0.333	-0.207333333	-0.113666667	-0.716666667	-0.480333333
NM_008226	0.2385	0.817333333	-0.090333333	0.768	-0.097666667	-0.0415	-0.007	-0.080333333	0.488	-0.009
NM_019410	-0.2695	0.586333333	-0.337	0.49	0.038	-0.07	0.688666667	-0.199666667	-0.168666667	0.244666667
NM_001146196	-0.17325	0.04	-0.589666667	-0.185	-0.171333333	-0.6165	0.101333333	-0.300333333	1.374666667	0.566
NM_011088	-0.04075	-0.064	0.082	-0.055666667	-0.722333333	-0.5525	0.021	0.169666667	0.180666667	0.028
NM_026854	-0.074	0.322333333	-0.619333333	0.155333333	0.448666667	-0.1495	-0.072333333	0.122666667	-0.084666667	-0.294333333
NM_001042489	-0.045	-0.020333333	-0.054333333	-0.032666667	-0.145333333	-0.1745	-0.185666667	-0.052333333	-0.629	-0.217
NM_175389	-0.07975	1.302333333	-0.089666667	0.012	0.423666667	-0.045	0.576	0.327	-0.179666667	0.207
NM_027340	-0.09725	0.091	-0.364333333	-0.204666667	-0.544666667	0.052	-0.445333333	-0.192666667	-0.424666667	-0.411333333
NM_029762	0.0855	-0.161	0.333666667	-0.072666667	0.808666667	0.263	-0.267	-0.256333333	-0.383666667	0.089666667
NM_029084	-0.17575	0.051333333	-0.114333333	0.158	0.105	-0.053	-0.736666667	-0.965666667	-0.291	-0.325333333
NM_001013751	0.4105	-0.571	0.245	-0.832	0.072	-1.1705	0.537	-0.117333333	0.138	-0.344333333
NM_016866	0.2635	0.229333333	-0.117	0.579333333	0.077333333	-0.622	-0.418333333	-0.797666667	-0.839666667	-0.495666667
NM_015736	-0.14625	-0.428	-0.261	-0.746666667	-0.004333333	-1.0455	0.984	-0.089333333	0.547333333	0.176
NM_153415	0.0685	0.855666667	0.117	-0.000333333	0.016	-0.1115	-0.010666667	0.070333333	0.224666667	0.039666667
NM_013657	-0.211	0.444333333	0.084666667	-0.159666667	-0.554	-0.3555	0.731666667	0.444333333	0.674666667	0.267
NM_173401	0.05575	-0.469666667	0.041666667	-0.528333333	-0.14	0.1935	-0.098333333	0.352333333	-0.174333333	0.267666667
NR_045070	-0.06375	0.969	-0.355333333	-0.512	0.505333333	0.0575	-0.645	-0.204	-0.315	-0.458666667
NM_008730	-0.30225	-0.089666667	-0.512	-0.513666667	-0.227333333	-0.4955	0.548666667	0.537666667	-0.752333333	-0.633666667
NM_024223	0.1665	0.069	0.268333333	-0.121	0.46	0.367	-0.259333333	-0.771	-0.219	-0.073333333
NM_010551	0.191	-0.119	0.356666667	-0.148666667	-0.190666667	-0.0645	-0.758666667	-0.065666667	-0.327333333	0.288333333
NM_175258	-0.0365	0.254333333	0.051	-0.138333333	-0.518	-0.1485	-0.090666667	0.078333333	-0.128	0.022666667
NM_198308	-0.1375	1.448	0.103	-0.519	-1.131	-0.49	0.026	0.075	-0.098	0.068666667
NM_001122998	0.05725	-0.372	0.125666667	-0.365333333	0.518333333	-0.8365	-0.056	0.04	-0.354	-0.604333333
NM_153543	0.26075	-0.413666667	0.486	0.13	-0.306	-0.524	-0.114666667	-0.068333333	1.939333333	-0.331666667
NM_009610	0	-0.590666667	0.268	-0.350666667	-0.003666667	0.0345	0.169666667	-0.303333333	1.510666667	1.207
NM_177282	-0.04475	0.27	0.232666667	-0.011333333	-0.227333333	-0.0025	0.059666667	0.330666667	-0.803	0.059
NM_009073	0.059	0.556666667	-0.067	0.819333333	0.475666667	0.093	-0.225333333	-0.462666667	-0.279	0.027333333
NR_027860	-0.308	-0.066666667	0.236333333	-0.268	-0.163333333	0.6455	-1.202	-0.388666667	0.192333333	-0.855666667
NM_027363	0.4695	-0.435333333	-0.138	0.717666667	-0.097333333	0.796	0.038	-1.247	0.349333333	1.615666667
NM_172437	0.02725	0.656333333	-0.239666667	-0.176	-0.217333333	-0.439	-0.666	-0.092333333	0.611	0.096666667
NM_001204201	0.00275	-0.637	-0.035333333	0.012	-0.069333333	0.245	-0.046666667	-0.262333333	-0.089666667	-0.191
NM_032002	0.016	1.443333333	0.130666667	-0.062	-0.015	-0.017	0.818333333	-0.27	0.154333333	0.048
NM_138315	-0.17025	0.048666667	-0.006333333	-0.113666667	0.094333333	-0.236	-0.433	-0.039	-0.792333333	-0.420666667
NM_198642	-0.026	0.756666667	0.118	-0.681333333	0.148666667	-0.3145	-0.2	0.028333333	-0.032666667	0.560666667
NM_001160262	-0.17225	-0.381666667	-0.468666667	-0.275666667	0.128666667	-0.507	-0.533	-0.3	-0.664333333	-1.086666667
NM_001167746	0.218	0.131	-0.035333333	0.421	0.302666667	-0.8125	-0.079666667	-0.335666667	-0.236333333	0.27
NM_028679	0.119	0.270333333	0.093333333	0.041666667	-0.050333333	-0.0385	-0.104	0.411666667	0.398	0.705666667
NM_023734	-0.01075	0.152	0.455666667	0.534666667	0.503666667	0.353	0.202666667	0.623666667	-0.179	0.322333333
NM_015810	0.11475	0.157666667	-0.367333333	0.819	0.525666667	-0.0575	-0.526666667	-0.065666667	-0.202	-0.149666667
NM_001146217	-0.0115	-0.612333333	-1.021	0.027	0.55	-1.2015	-1.01	0.206333333	-1.701666667	-0.711333333
NM_001005510	-0.163	0.122666667	-0.544333333	-0.419	-0.543666667	-0.1845	0.060666667	0.093666667	0.418	-0.493333333
NM_023049	-0.69525	-0.577	-0.787	-0.269	-0.299666667	-0.2295	0.647	-0.308333333	-1.030333333	0.329
NM_028718	-0.0275	0.651	0.053	0.196	0.101333333	0.0685	-0.247666667	-0.179666667	0.05	0.092333333
NM_001199347	0.14875	0.073333333	-0.014	0.549	0.576666667	-0.031	-0.297	0.109	0.033	-0.184333333
NM_008976	-0.17275	1.062333333	-0.114333333	-0.419333333	-0.173666667	-0.4315	-0.580333333	-0.334	0.393	0.911
NM_183287	0.01025	0.237666667	-1.191333333	1.022	0.213333333	0.0905	0.949333333	-0.130333333	-0.469	-0.512
NM_172989	0.26425	0.386666667	0.030333333	-0.162333333	-0.213	0.139	0.085	-0.061	0.439666667	0.748666667
NR_037617	0.07025	-0.677	0.169666667	0.545	-0.377666667	0.049	-0.423	-0.118666667	0.544	0.475666667
NM_146208	0.13825	0.369666667	-0.789	-0.314666667	-0.344	-0.335	-0.129333333	-0.378333333	-0.75	-0.109666667
NM_009936	-0.438	0.711	-0.211333333	-0.091333333	0.370333333	0.1435	1.761666667	0.742	0.004666667	-0.664
NM_001039578	0.13825	0.608666667	0.436	-0.365666667	-0.021666667	-0.534	-0.387	-0.096333333	0.179666667	-0.199666667
NM_026534	-0.07	0.984	-0.123	-0.234	-0.5	-0.1195	-0.257666667	-0.161	0.154	-0.06
NR_024720	-0.0795	0.049666667	-0.772	-0.448666667	-0.22	0.3385	-0.059	0.274	-0.705	0.394
NM_133229	0.1745	-0.106666667	0.167666667	-0.156333333	0.653	0.033	0.199333333	0.479333333	0.210333333	0.344666667
NM_016694	0.0265	-0.229333333	0.281333333	0.061333333	0.477666667	0.3485	-0.255666667	-0.132	-0.541666667	0.163666667
NM_181395	0.03025	0.345666667	0.340333333	-0.623666667	0.209	0.063	-0.684666667	-0.157	0.620666667	0.326
NR_028421	0.0175	0.222	0.408333333	-0.247333333	-0.450333333	0.065	-0.013	-0.738333333	0.14	0.046
NM_008670	0.055	0.936333333	-0.018333333	0.549333333	0.556333333	-0.427	-0.67	-0.019666667	1.036	-0.184333333
NM_001033244	-0.062	-0.097666667	0.682333333	-0.296	-0.412	-0.365	-0.242666667	0.017666667	-0.434333333	-0.352333333
NR_021486	0.06125	0.455	0.496	0.074333333	-0.958666667	-0.087	0.543	0.177666667	0.010666667	-0.251333333
NM_153544	-0.00225	0.244333333	-0.009	-0.198666667	0.636333333	0.2265	0.192666667	0.170333333	-0.227666667	-0.058333333
NM_027102	-0.1685	-0.796666667	0.513	-0.052333333	0.933	0.059	0.706666667	-0.410333333	0.990333333	-0.261333333
NM_175096	0.41425	-0.242333333	-0.701666667	0.517666667	0.667	-0.1205	-0.078	-0.203	-0.398666667	-0.444666667
NM_019662	0.29625	0.252666667	-0.030666667	0.297666667	0.330333333	-0.743	-0.356333333	-0.424333333	0.223333333	0.249
NM_001033362	-0.2855	-0.228333333	0.06	0.293	-0.234	0.1345	0.717666667	-0.229666667	0.068333333	0.058
NM_016745	0.07525	0.398666667	0.289666667	-0.021666667	-0.092333333	-0.2635	-0.009333333	-0.108333333	0.458	0.630333333
NM_021381	-0.34175	1.609	0.171333333	-0.079666667	0.528333333	-0.407	-0.406	0.053333333	-0.273666667	0.038666667
NM_177843	-0.00725	-0.033	0.667	0.052	0.263	0.4285	-0.811333333	-0.542	-0.363666667	-1.231333333
NM_153319	0.01675	-0.725666667	0.126333333	-1.280333333	-0.512	-0.7585	-0.198333333	0.090333333	0.021333333	0.298
NR_045997	0.30275	-0.035333333	0.289666667	0.308666667	0.811666667	0.2595	-0.468666667	0.179666667	0.118333333	-0.075333333
NM_183091	0.112	-0.171333333	0.681	0.038	-0.124	0.033	0.084666667	-0.338333333	0.398	-0.085
NM_001164658	0.03875	-1.207333333	0.260333333	-0.064666667	0.006	-0.124	-0.050333333	0.18	-0.967333333	0.665
NM_001114339	0.094	0.196	0.248333333	0.012333333	0.308333333	-0.0405	0.182	-0.159333333	0.674666667	-0.16
NM_010680	0.025	0.958666667	0.264666667	-0.379	-0.610666667	0.0225	0.549333333	0.246	-0.482	-0.239666667
NM_010924	0.33175	-0.362333333	0.002333333	0.610333333	0.176	-0.821	-1.238	-0.366	0.365333333	-0.095333333
NM_145128	-0.21975	0.15	0.096666667	-0.454666667	-0.943333333	-0.525	-0.035333333	-0.236666667	-0.199666667	-0.057333333
NM_011409	-0.36325	0.245666667	0.061	-0.401666667	-0.258	-0.1415	-0.069666667	-0.344333333	-0.323	0.000666667
NM_016911	-0.6385	-0.117	0.361333333	1.196	-0.547333333	1.058	0.339333333	0.936	0.3	0.177
NM_028808	0.2395	0.393333333	-0.342	-0.108666667	0.095333333	0.035	-0.303666667	-0.617	0.275333333	0.317333333
NM_029509	-0.081	0.454333333	0.188666667	-0.779	-0.022333333	-0.0675	0.519333333	0.501666667	0.212	0.356666667
NM_178695	-0.21625	-0.570666667	0.096333333	0.020666667	-1.259666667	-0.1005	0.774666667	-0.412666667	-0.176666667	0.036
NM_010206	0.0215	-0.281	-0.061666667	0.355	0.433666667	-0.187	0.077	-0.108666667	-1.073	-0.936333333
NM_001033342	0.15725	0.718666667	-0.090333333	0.031666667	-0.173	-0.17	0.314	0.056666667	0.326333333	0.749333333
NM_033602	0.212	0.936333333	0.274	0.008	-0.654666667	-0.055	-0.311333333	0.076333333	0.466333333	0.207
NM_018732	0.151	-1.065666667	-0.307	0.543333333	-0.349333333	0.2275	0.46	0.778	-0.114333333	0.080333333
NM_145933	0.0735	0.796333333	0.563333333	0.493333333	0.786	-0.073	-0.256666667	0.04	-0.266666667	-0.095
NM_008628	0.09925	1.441	-0.236	0.151666667	0.401	-0.2175	0.18	-0.024666667	-0.020333333	-0.014
NR_105928	0.55725	0.833	-0.038333333	-0.002333333	-0.027333333	0.638	-1.028333333	-0.172333333	-0.164	0.227
NM_007876	0.1145	0.486666667	0.293666667	0.209666667	-0.013	0.8235	-0.026666667	-0.956666667	-0.340333333	0.097
NR_104577	0.012	-0.098666667	0.564	-0.048333333	-0.162	-0.5215	0.344333333	-0.050333333	-0.364666667	-0.35
NM_028608	-0.00275	-0.277333333	-0.088666667	0.002666667	-0.159333333	0.0505	-0.012666667	-0.118666667	-0.654	-0.211
NM_010493	0.05925	-0.452666667	-0.141	0.003	-0.196666667	-0.4445	0.059666667	-0.069666667	0.069333333	0.181666667
NR_002687	-0.3075	-0.263	-0.557666667	0.066666667	-0.320666667	-0.269	-0.769	0.291333333	-0.144666667	0.932333333
NM_027209	0.15075	0.269	-0.015	0.061	-0.066	0.1425	-0.769333333	-0.036	0.518333333	0.125
NM_001081975	-0.02275	0.415666667	0.281333333	0.162333333	-0.268	0.5245	-0.097666667	0.357666667	0.416666667	-0.466666667
NM_001162896	0.073	0.148	0.274666667	-0.319666667	-0.074333333	-0.018	-0.024	-0.176	-0.800333333	-0.539333333
NM_019976	0.1195	0.752666667	0.550333333	-0.209666667	0.171666667	-0.439	-0.478666667	0.042333333	-0.373	-0.077333333
NM_030724	0.26025	0.466666667	-0.099666667	-0.015	0.427	-0.009	0.592666667	-0.317	0.43	0.396
NM_001033164	0.2395	0.988	-0.427333333	0.567333333	0.071666667	0.254	-0.133	0.34	0.456	0.011333333
NM_009616	-0.02075	0.331	-1.003	-0.08	-0.126	0.2125	-0.424	0.045333333	-0.090666667	0.319333333
NR_030454	-0.047	-0.509666667	-0.189333333	-0.185333333	0.593333333	0.6525	-0.094	0.095333333	0.277666667	-0.409666667
NM_001038651	-0.2545	0.438333333	0.094333333	-0.243333333	-0.123666667	-0.298	0.001333333	-0.095333333	0.232333333	0.093
NM_001003817	0.13125	0.452333333	-0.008333333	-0.114666667	0.637333333	0.7025	-1.292	-0.518333333	1.763333333	-0.247666667
NM_001310509	0.04925	0.664	0.026333333	-0.093333333	0.356	-0.19	0.038	0.044	0.032333333	0.249333333
NM_001130412	0.00725	-0.960333333	0.364333333	-0.245333333	-0.137333333	0.085	-0.104666667	-0.19	-0.672666667	0.060666667
NM_001033534	-0.073	0.086666667	0.266666667	-0.074333333	0.014666667	-0.171	-0.058666667	0.08	-0.642	-0.395333333
NM_027250	0.1045	1.085	0.189	0.127	0.334	-0.13	-0.142	0.396333333	0.181	0.185
NM_010387	0.02625	-0.172333333	-0.273666667	0.013	0.232	-0.0655	-0.145666667	-0.291666667	-0.838	-0.155333333
NM_008748	-0.30375	1.115	0.668666667	0.025	-0.02	-0.1465	-0.517	-0.817666667	0.316333333	0.002666667
NR_027965	0.14475	-0.362666667	0.061333333	-0.129666667	0.124333333	-0.1525	-0.27	-0.095666667	0.295333333	0.135333333
NM_001005860	0.5	0.026	0.264	0.02	-0.057666667	0.581	0.079	-0.569666667	0.459666667	0.71
NM_025831	0.225	-0.73	0.4	-0.773	0.279	-0.188	0.399666667	-0.449666667	0.358666667	0.432666667
NM_009621	-0.472	0.168333333	0.322333333	-0.473333333	-0.277333333	-0.0475	0.313333333	-0.598666667	-0.835333333	-0.869666667
NM_016788	0.46875	0.422333333	-0.257333333	0.054333333	0.279333333	0.066	0.085	-0.182333333	0.356666667	0.540666667
NR_033332	0.20175	-0.516666667	0.055666667	0.154333333	0.446333333	0.0775	-0.573333333	-0.649	-0.588666667	0.150333333
NM_172470	0.1355	0.056	0.262	0.291666667	0.436333333	-0.3395	0.267333333	0.608	0.152	0.603333333
NM_139309	-0.0605	-0.069666667	-0.052333333	-0.069333333	-0.473666667	-0.047	0.611666667	-0.308666667	-0.021	0.077333333
NM_054044	0.32225	-0.621666667	-0.418	0.396333333	0.352333333	0.0165	-0.954666667	0.055	0.048666667	-0.258333333
NM_009078	0.06525	-0.69	-0.143333333	0.030666667	-0.110666667	0.1615	0.032333333	-0.154666667	-0.053	-0.082333333
NM_001173459	-0.218	1.110333333	-0.203666667	0.238666667	-0.484666667	-0.2065	-0.594333333	-0.248	-0.030333333	-0.019333333
NM_177588	0.055	0.576666667	-0.127333333	-0.111666667	-0.184	0.01	-0.273	-0.173333333	0.209333333	0.116333333
NM_027406	0	0.043666667	-0.119	0.161666667	0.157	-0.0015	0.002333333	-0.129666667	-0.618666667	-0.222
NM_025386	0.229	-0.266666667	0.271666667	0.679333333	0.182	0.231	0.74	0.399666667	-0.246666667	-0.003666667
NM_007678	0.03775	-0.175666667	0.291666667	0.047666667	0.722666667	0.1115	-0.090666667	-0.039333333	-0.593333333	-0.299333333
NM_133992	0.11075	0.775333333	0.310666667	-0.171666667	0.199	-0.07	0.149333333	-0.253666667	0.209333333	0.265333333
NM_010226	-0.29625	1.427	0.145333333	-0.337333333	0.669333333	-0.163	-0.668	0.122666667	-0.557	0.498666667
NM_133753	0.1485	0.333333333	0.320666667	0.125666667	0.653666667	-0.1265	-0.379333333	-0.118	0.738333333	0.323
NM_027495	0.0855	-0.044666667	0.460333333	-0.138	-0.141333333	0.122	0.021	0.307666667	-0.821666667	-0.379666667
NM_181820	-0.2505	1.366333333	0.144666667	0.089666667	0.430666667	0.3615	-0.514333333	-0.238666667	-0.245333333	-0.053333333
NM_001080557	0.1765	-1.113666667	0.198333333	0.213666667	0.332	-0.2195	-0.33	0.092	0.167333333	0.159
NM_001286857	0.06225	0.036	-0.042333333	0.260333333	0.466333333	-0.132	-0.126333333	-1.046333333	-0.144	-0.375
NM_001267808	0.07775	-0.704666667	-0.044333333	0.057666667	-0.008333333	0.219	0.022666667	-0.279333333	-0.126333333	-0.123
NM_175013	-0.51575	-0.067333333	-0.139	-0.424666667	-0.744666667	-0.017	-0.663333333	-0.258	-1.174666667	-0.948333333
NM_053269	0.12675	-0.356333333	-0.218	0.57	-0.294333333	0.341	-0.387666667	-0.404	0.574666667	-0.111333333
NR_040558	0.1615	1.469666667	-0.494	0.331333333	-0.136666667	-0.501	-1.151	-1.630666667	-0.609	0.053666667
NM_001081321	-0.05225	0.449	0.099333333	-0.304333333	-0.512333333	-0.2955	-0.035	0.056666667	0.046666667	-0.101666667
NM_011858	-0.27025	0.472666667	0.200333333	0.550333333	-0.554	-0.2305	-2.109	-0.139666667	-0.233666667	0.508666667
NM_178663	0.024	0.322333333	-0.180333333	0.44	0.42	0.451	-0.054	-0.269666667	-0.112333333	-0.613666667
NM_021398	0.52725	0.019666667	0.327333333	0.306333333	0.054	-0.1225	0.034666667	0.082	0.076666667	-0.195
NR_106176	0.05125	-0.405	-0.235666667	0.672666667	0.471333333	0.0265	0.216	-0.560333333	0.231333333	0.181666667
NM_009994	0.06275	1.073666667	-0.372333333	-0.153333333	0.070333333	-0.6955	-0.546333333	-0.207333333	0.565666667	0.566333333
NM_008389	0.166	-0.556666667	-0.075333333	0.607	0.492	-0.049	0.065666667	-0.343666667	-0.007333333	0.012666667
NM_178683	-0.1505	-0.548	0.326666667	-0.039333333	-0.123666667	-0.071	0.075666667	0.117	-1.361666667	0.487333333
NR_106029	0.13375	0.310666667	0.191333333	-0.353	-0.148666667	0.249	-0.401666667	-0.947333333	0.403666667	0.417333333
NM_025705	0.0695	-1.015666667	1.239333333	0.102666667	1.006	-0.1295	-0.528333333	0.212666667	-0.452	-0.26
NM_001037925	0.25475	0.742333333	0.079666667	0.166333333	0.985333333	0.3515	-0.452	-0.42	0.226333333	-0.205666667
NM_022325	0.07925	-0.556666667	-0.089333333	0.158	0.039	0.2065	-0.064666667	-0.146666667	-0.122666667	-0.172333333
NM_001205353	0.034	-0.414666667	-0.334333333	0.575666667	0.572333333	-0.1725	0.186333333	0.249	0.102666667	-0.104
NM_001081351	-0.26675	-0.363666667	-0.479333333	-0.498666667	0.322	-0.02	0.198333333	-0.355	-1.008	-0.574
NM_053198	0.37225	0.297	0.547333333	0.121666667	1.405	0.5935	0.051	-0.510333333	-0.029	-0.018666667
NM_025870	0.10725	-1.158333333	0.076666667	0.677666667	0.912333333	-0.255	0.159666667	0.381666667	0.235666667	-0.183333333
NM_177368	0.259	0.425	0.057	-0.339333333	-0.250333333	-1.068	0.3	0.047333333	-0.372333333	-0.564666667
NM_009093	0.057	-1.307333333	-0.029666667	-0.758666667	1.614	0.024	0.030333333	-0.244	-0.112333333	-0.123
NM_001290811	0.04075	0.593	-0.166333333	0.218333333	0.000666667	0.064	-0.258	0.155	-0.328333333	0.403666667
NM_001305259	0.01725	0.309333333	-0.036333333	-0.184	0.058666667	-0.3375	0.205666667	0.259666667	-0.486333333	-0.071666667
NM_183161	0.02325	1.404666667	0.218	0.363333333	-0.091333333	0.0405	-0.305333333	0.082666667	0.604333333	0.169333333
NM_007707	0.2605	-0.458	0.009	-0.001	0.219	0.283	0.022666667	0.422333333	0.844666667	0.827666667
NM_001010836	-0.01725	0.087333333	0.324333333	-0.03	0.087	-0.0095	-0.113333333	0.159333333	0.478333333	0.094333333
NM_001098237	-0.095	0.653333333	0.264	0.515333333	-0.074	-0.1995	-0.372333333	0.232333333	-0.407333333	0.138333333
NM_001024920	0.37275	0.566333333	0.097666667	0.368333333	0.457333333	-0.2025	-0.144666667	-0.226666667	-0.049333333	0.127333333
NM_172832	-0.00925	1.355666667	-0.600333333	0.079	0.299333333	0.043	0.473333333	0.269666667	0.609666667	0.094
NM_011693	-0.0485	0.025666667	-0.079333333	-0.074333333	-0.265333333	-0.5315	-0.538666667	-0.271	-0.356333333	-1.349
NM_025853	0.212	0.823666667	0.289	-0.074333333	-0.092666667	0.01	0.056333333	0.150666667	-0.173666667	-0.209333333
NM_028006	-0.0075	-0.442333333	0.122333333	-0.585	0.407666667	0.2135	-0.239333333	-0.075666667	-0.220333333	-0.16
NM_199016	0.1155	0.679666667	-0.259666667	0.238	0.067666667	0.5985	-0.276666667	0.369	0.696333333	0.846666667
NM_001159402	0.4905	-0.140333333	0.027666667	0.232	0.174333333	-0.0255	-0.290333333	-0.290333333	0.917666667	0.915
NM_020517	0.40775	0.51	0.067	0.474333333	0.542333333	0.3795	-0.777666667	0.230333333	0.154666667	0.246
NR_037957	0.0355	0.117333333	0.147666667	-0.932	0.636	0.4765	0.192333333	-0.340666667	0.194666667	0.159333333
NR_029447	0.28425	0.494333333	-0.100666667	-0.333333333	-0.840333333	-0.0825	0.115666667	-0.352	0.125	0.003
NM_001110337	-0.017	0.525333333	-0.254666667	0.089	-0.145333333	-0.463	0.121666667	-0.325666667	-0.671666667	-0.316333333
NM_007440	0.429	0.483333333	0.845333333	0.404666667	0.411333333	0.141	0.205666667	-0.608666667	0.620333333	1.178333333
NM_001290303	0.1275	0.89	0.182666667	0.253666667	0.446666667	-0.1025	-0.159666667	0.002333333	-0.142666667	0.080333333
NM_011176	0.11575	0.268333333	0.026666667	0.003	-0.603666667	-0.3995	0.034666667	0.240333333	-0.328	0.336
NM_001099917	0.151	0.113333333	-0.544333333	-0.292333333	1.282666667	0.212	-0.507333333	-0.572333333	0.006666667	0.447333333
NM_008452	0.24625	-0.02	0.303666667	0.165	0.139	0.0795	0.128	-0.013	0.321666667	0.291
NM_001163630	0.1785	0.828	0.362	1.235	0.705666667	-0.426	-0.643666667	-0.048333333	-1.931333333	-0.842666667
NM_007392	0.18075	0.009666667	0.122333333	-0.113333333	-0.062	0.0025	-0.363	-0.116666667	0.995	0.838666667
NM_054063	0.21125	-0.744666667	-0.053666667	0.207	-0.149666667	-0.013	-0.024666667	0.367	-0.477	-0.363
NM_172850	0.4445	-0.569333333	-0.348333333	-0.678666667	0.626666667	0.21	0.799	0.140666667	0.093	0.004666667
NM_008920	0.2225	0.325333333	0.425666667	0.438	0.914333333	-0.5775	0.204333333	-1.144666667	-0.353	-0.164
NM_001163268	-0.01	-0.722666667	-0.295	0.180666667	-1.561666667	-0.054	-0.626333333	-0.111666667	-0.580333333	0.176333333
NM_145401	0.09325	0.522666667	0.064	0.040666667	-0.142666667	0.0335	-0.175333333	0.090666667	-0.093	0.253
NM_008279	-0.09425	0.306666667	-0.079333333	-0.348666667	0.156333333	-0.37	-0.326666667	-0.085	-0.561	-0.357666667
NM_015823	-0.21275	-0.820666667	-0.348	-0.396333333	-0.057	0.0725	0.124	0.653	0.264666667	-0.868333333
NM_001159901	0.063	0.574666667	-0.191666667	0.386666667	0.200333333	0.2065	-0.368333333	0.204333333	-1.106333333	-1.020666667
NM_023044	0.22875	-0.448666667	0.021666667	0.123333333	0.133666667	0.264	-0.073333333	0.190333333	0.213333333	0.698666667
NR_027963	0.37675	-0.158333333	-0.280666667	-0.189	-0.398666667	0.654	0.077	-0.532333333	0.570333333	0.269666667
NM_001008501	0.08125	0.662333333	-0.651	-0.047666667	-0.057	-0.1465	0.221666667	0.129333333	0.436333333	-0.195
NM_011290	0.1005	-0.592333333	-0.150333333	-0.005	0.101666667	0.2165	-0.010666667	-0.093666667	-0.015666667	-0.049666667
NM_207000	0.18475	1.079666667	0.226333333	0.232333333	0.892333333	0.308	0.285333333	-0.296	0.234	-1.059
NR_038077	-0.158	-1.132333333	-0.327666667	-0.585	0.052	0.1775	0.507333333	-0.746	-0.495666667	-0.008666667
NM_023117	0.17225	-0.439333333	0.819333333	0.281	0.040666667	0.156	-0.009333333	0.126	0.518666667	0.158
NR_104415	0.376	-0.753666667	0.293333333	0.123333333	0.814	-0.215	-0.307666667	-0.203666667	-0.167	0.015666667
NM_026410	0.042	-0.735666667	0.554	0.267666667	-0.063666667	-0.183	0.058666667	-0.069666667	-0.300666667	-0.039
NM_028713	0.268	-0.241	0.294	-0.723333333	0.018	0.2915	-0.311	-0.218	0.165	-0.085333333
NM_011065	0.17725	0.887333333	0.473666667	-0.083333333	0.199333333	-0.149	-0.055	-0.147666667	0.237333333	0.088666667
NR_038089	0.22675	-0.376333333	-1.007333333	-0.720333333	0.453333333	0.783	0.263	-0.712333333	0.460666667	-0.456666667
NM_172289	-0.08725	0.772	0.253666667	-0.304666667	-0.889333333	-0.2085	-0.076333333	0.106666667	-0.159333333	-0.007
NR_104381	0.16175	-0.908	-0.162	0.126666667	0.806333333	0.1915	-0.098	0.447333333	-0.416333333	-0.316333333
NM_010176	0.10925	-0.025	-0.034666667	0.331	-0.586	-0.109	-0.299666667	-0.003	-0.633666667	-0.1
NM_009404	0.26475	-0.101666667	0.142666667	0.070333333	0.074333333	0.3235	0.266	1.387666667	0.761666667	0.33
NM_018815	-0.04	1.222333333	0.358666667	0.066333333	-0.166	-0.286	-0.134666667	0.099	-0.451333333	0.156
NR_015602	0.38575	-0.588333333	0.215666667	-0.131666667	-0.470333333	-0.6495	0.548333333	0.387666667	0.416666667	-0.27
NM_175362	-0.63025	0.040666667	-1.103333333	-0.260666667	-0.285666667	-0.5795	-0.808666667	-0.734333333	-0.392333333	0.294333333
NM_025492	0.39775	0.535666667	0.638333333	0.072	0.354	-0.6625	-0.229333333	0.062666667	-0.495	0.665666667
NM_133246	-0.0255	0.816333333	-0.203666667	0.101	-0.036333333	0.8035	0.233333333	-0.298333333	-0.472	-0.047
NM_028640	0.53025	-0.477666667	0.247666667	-0.077333333	0.694	1.318	-0.527333333	-0.700333333	-0.316333333	0.849
NM_001081075	0.0985	0.893666667	-0.016	0.320333333	0.684	0.182	-0.224333333	-0.364	-0.182333333	0.245333333
NM_027446	0.186	0.331666667	-0.029666667	0.114	0.728333333	-0.0725	-0.204	0.199	0.1	0.037333333
NM_001039061	0.089	0.014666667	0.159333333	0.002333333	-0.547666667	-0.253	0.226666667	0.045333333	0.426	-0.037
NM_009860	-0.01325	0.679333333	-0.064666667	0.142666667	0.059	-0.0925	-0.058333333	-0.369666667	-0.855666667	0.592666667
NM_177909	0.2505	-0.202333333	1.047	0.378666667	0.612666667	0.305	-0.193333333	-0.011666667	0.269333333	0.449
NM_020506	-0.20025	0.473666667	-0.057666667	-0.461	-0.920666667	-0.6665	-0.013333333	-0.058	-0.075	0.168333333
NM_016687	0.40975	-0.442666667	0.702	0.143	0.011666667	0.858	-1.438	-1.107333333	-0.1	-0.383666667
NM_028964	0.089	-0.745666667	0.021333333	-0.318333333	-0.212	-0.2805	-0.185	0.148	-0.638	0.217
NM_010240	0.11475	-0.741666667	0.073666667	0.046666667	0.088666667	0.217	-0.010666667	-0.246666667	-0.122666667	-0.269333333
NM_001166672	-0.0105	0.063	0.296666667	-0.011666667	-0.727	-0.5905	-0.196333333	0.102333333	0.312	0.038333333
NM_023128	0.303	0.126333333	0.625333333	-0.105333333	0.115	0.0825	0.258333333	0.068333333	0.286	-0.818666667
NM_016803	-0.151	-0.475	0.226	-0.245	0.044333333	-0.4665	0.098666667	0.381	-0.610666667	-0.102
NM_021463	0.12825	0.704	-0.615	0.142333333	-0.044	0.0465	-0.033	0.152	0.279	0.008
NM_007498	-0.03375	-0.297	-0.018	-0.050666667	0.105333333	0.1045	-0.126333333	-0.169	-0.875666667	-0.336333333
NM_025326	0.33	0.292666667	0.147666667	0.184	0.784	0.354	-0.01	0.167666667	0.855666667	0.677
NM_025377	0.00925	0.693666667	0.208333333	0.086666667	0.713666667	-0.1815	0.098	0.197666667	0.022666667	0.072666667
NM_173381	0.13075	-0.628666667	-0.207	0.046	-0.672	-0.66	-0.282	-0.026666667	-0.358	-0.156333333
NR_003368	0.28825	0.718666667	0.322	0.422333333	-0.825666667	-0.323	-0.143666667	-0.637	0.443666667	0.637
NM_178385	0.19875	-0.052666667	0.001333333	0.173333333	0.771666667	0.0725	0.201333333	-0.042666667	0.128666667	0.029666667
NM_080445	0.108	-0.01	-0.278666667	0.093	0.709	0.0945	0.013333333	-0.556333333	0.183666667	-0.039333333
NM_009504	-0.43275	0.122333333	0.095333333	-1.084333333	0.368333333	-0.534	-0.463333333	-0.123333333	0.215666667	-0.082
NM_025707	-0.144	0.244	0.023666667	-0.421666667	-1.020666667	-0.03	-0.013	0.390666667	-0.351666667	-0.036333333
NM_025685	0.6075	0.328333333	0.271333333	-0.629333333	0.221666667	-0.3195	-0.552666667	-0.159333333	-0.319	0.087
NM_009948	0.35525	0.544666667	-0.643666667	0.579333333	0.667666667	-0.033	-0.452666667	0.286666667	0.204333333	0.971333333
NR_033512	-0.12625	0.781666667	0.172	0.507666667	0.116	0.1265	0.715	-1.015	-0.798	-0.537666667
NM_020583	0.1285	-0.264333333	-0.000666667	0.064	0.125	-0.1845	-0.494666667	-0.618666667	0.966	0.456666667
NM_008043	0.437	-1.053	0.457	-0.495666667	-0.4	0.4135	0.309	0.433	-0.155666667	0.416666667
NM_026770	-0.48625	0.038333333	0.362666667	0.1	-0.115	-0.0635	-0.005666667	0.191666667	-0.26	-0.804333333
NM_001134457	0.2735	0.359	-0.099666667	0.13	0.132333333	0.772	0.135333333	0.258666667	0.416	1.353333333
NM_011664	0.097	-0.516666667	-0.060666667	0.092666667	0.141	0.2875	0.036666667	-0.1	-0.071	-0.088666667
NM_181325	0.36525	-0.252333333	-0.105	0.207666667	0.778333333	0.0985	0.043	0.070333333	0.237666667	0.286333333
NM_009777	0.13525	-0.465	-0.051333333	0.111333333	0.109666667	0.199	-0.142666667	-0.229333333	-0.055	-0.069666667
NM_001007568	-0.03325	-0.317	-0.462	0.308666667	-0.591333333	0.144	0.192666667	0.000666667	-0.358666667	0.132333333
NM_175562	-0.00575	0.026333333	0.092	0.248666667	-0.070333333	-0.5585	-0.906666667	0.430333333	-0.512333333	-0.498
NM_001033874	-0.3015	-0.425	-0.159333333	0.051	0.530333333	-0.3235	-0.647333333	-0.087666667	-1.896666667	-0.865666667
NM_172308	0.14925	0.272666667	0.426666667	0.062	0.388	-0.0465	-0.015333333	0.267333333	0.691	0.226333333
NM_172604	0.21525	-0.13	0.339666667	0.021333333	0.471333333	-0.4765	-0.563666667	-1.001	0.144666667	-0.668666667
NR_028526	0.09475	-0.649666667	0.708333333	0.279333333	0.079333333	0.1255	0.425666667	0.096666667	0.172333333	-0.079
NM_008652	0.21625	-1.092333333	0.261333333	-0.036333333	0.208	-0.041	0.055666667	-0.141333333	-0.806666667	-0.034666667
NM_026346	0.129	-1.000333333	0.255333333	-0.103333333	0.503666667	0.0575	-0.071	0.223333333	-0.095333333	-0.155333333
NM_172546	0.055	0.530666667	0.299	0.069333333	-0.066	-0.114	-0.096333333	-0.296666667	-0.730666667	-0.160333333
NM_009092	0.03775	-0.866	-0.214	0.011666667	-0.098666667	0.047	0.046333333	-0.142666667	-0.026333333	-0.135333333
NM_133962	0.01575	0.225333333	-0.09	0.184	0.191	-0.2135	-0.281333333	-0.742	0.063333333	0.115
NM_177448	0.06425	-0.496	0.400333333	-0.136	-0.106333333	-0.2775	-0.251333333	0.166	-0.513	-0.261666667
NM_198011	0.27475	0.303333333	-0.196	-0.582	-0.014666667	0.0715	-0.037333333	-0.127	0.009666667	-0.146
NM_001104539	0.12825	-1.929333333	0.158333333	0.204	-0.231	-0.0075	0.057333333	-0.518	-0.430333333	-0.101333333
NM_001081072	-0.15375	-1.813	1.209666667	-0.052	0.859666667	-0.1735	-0.223333333	0.238666667	-0.166333333	-0.088333333
NM_001136061	0.0445	0.816333333	0.708666667	0.116666667	-0.494	0.358	-1.289	-0.521666667	0.430333333	0.109
NM_030176	0.2595	0.807666667	0.072666667	0.543666667	0.134	0.0995	-0.769	-0.059	-0.144	0.195666667
NM_177366	0.02125	0.485	0.109333333	-0.147	0.345666667	0.1165	-0.417666667	-0.257333333	-0.670666667	-0.463666667
NM_032397	-0.342	0.467	-0.259	-0.125666667	-0.251333333	0.014	-1.349666667	-0.330666667	-0.584666667	-0.039
NM_011076	-0.1195	0.118333333	0.116666667	-0.331333333	-0.328333333	-0.2155	-1.239666667	-0.204666667	0.197333333	-0.162666667
NM_001004174	0.00575	-0.054	-0.064333333	-0.702333333	0.059666667	-0.596	-0.039333333	0.442	0.538333333	-0.520666667
NR_040403	0.4455	0.577666667	0.355333333	0.069333333	0.961	-0.383	0.014333333	-0.135	0.863666667	0.514333333
NM_011639	0.1	0.649	0.024666667	0.443	0.409666667	-0.28	-0.422666667	-0.650666667	0.026666667	-0.131
NM_001163780	0.15225	0.944	0.090333333	0.841	-0.150333333	-0.3405	-0.285	0	-0.096	-0.118
NR_045420	-0.27375	0.440666667	-0.127333333	0.229666667	-0.210333333	-0.386	0.143333333	0.469333333	-0.386333333	0.294
NM_198023	-0.1305	0.302666667	0.104666667	-0.083666667	-0.726666667	-0.1255	-0.042666667	0.053333333	-0.013	0.009333333
NM_001018063	0.10675	-0.197666667	-0.060666667	0.549333333	0.876666667	0.0935	-0.032666667	0.306333333	-0.440333333	-0.09
NM_028042	0.2345	0.377	-0.104	0.017666667	0.341333333	0.2675	0.012333333	0.754	0.236333333	-0.101666667
NM_001042714	0.531	-0.372666667	-0.424333333	0.187	0.445	-0.2925	0.438333333	-0.133333333	0.309333333	-0.662333333
NM_013632	0.0985	-0.426	-0.063666667	0.157	0.082666667	0.132	-0.005333333	0.097333333	0.256333333	0.178333333
NM_024272	0.2325	0.384666667	0.530666667	0.024666667	0.422	0.1835	0.345	0.004666667	1.139333333	-0.137666667
NM_001081006	-0.0285	-0.448	0.743666667	-0.992333333	-0.233333333	0.1355	-0.183666667	-0.163	-0.310333333	-0.120333333
NM_177868	-0.0985	-0.219666667	0.234666667	-0.471	0.486	-0.0765	-0.068333333	-0.031666667	-1.13	-0.305
NM_145519	0.0105	-0.273666667	-0.025333333	-0.053666667	-0.551666667	0.0645	0.342666667	0.208	0.187333333	0.12
NM_021890	0.28575	0.023333333	0.755666667	0.108	0.524	-0.1665	-0.276666667	-0.131	0.110333333	0.025666667
NR_027851	0.1025	0.294666667	-0.470333333	0.388333333	0.165333333	-0.0165	-0.038	0.016333333	-0.304666667	0.746333333
NM_001290816	0.445	-0.520666667	0.307333333	0.204666667	0.212333333	0.417	-1.052	1.561666667	-0.017333333	0.072
NM_001162884	0.3705	1.368	0.307333333	-0.002333333	0.254666667	-0.5585	-1.411	-0.885333333	-0.585	-0.303
NM_001012401	0.11925	0.589666667	0.160333333	-0.182	-0.108333333	-0.104	-0.659333333	-0.509666667	0.491333333	0.154
NM_001111058	0.23025	0.077	-0.297	-0.294333333	-0.729666667	-0.518	-0.238333333	-0.274666667	0.66	0.247666667
NM_008143	0.117	-0.426	-0.115	0.128333333	0.056	0.2315	0.001333333	-0.156666667	-0.004666667	-0.03
NM_031998	0.20375	0.411	-0.746666667	-0.264666667	-0.056	-0.2075	-0.201333333	-0.031	0.048666667	-0.204333333
NM_029977	0.03675	0.944	0.293666667	-0.432333333	-0.074	-0.7305	0.145333333	0.003333333	-0.107333333	-0.058
NM_027914	0.06	0.333	0.058666667	0.206333333	0.054333333	0.121	0.462333333	0.653333333	0.498333333	0.286
NM_133829	0.24075	0.351	0.37	0.032666667	-0.031	0.0535	0.354666667	0.517	0.585666667	0.643333333
NM_021886	-0.1075	0.643333333	-0.147333333	0.012	-0.072666667	-0.0715	0.118	0.211333333	-0.641	-0.542333333
NM_175543	-0.06125	-1.524333333	0.241	-0.6	-0.668666667	-1.0195	-0.07	0.138333333	-0.370666667	-0.031
NM_173036	-0.05325	0.685666667	0.232	0.338333333	0.365666667	-0.2195	-0.737333333	0.008666667	0.086666667	0.951
NM_008990	0.076	0.282666667	0.213666667	-0.107666667	-0.536666667	-0.324	-0.382666667	0.105333333	-0.042	0.293333333
NM_170669	0.06	-0.594	-0.134666667	0.025	-0.019	0.17	0.05	-0.106	0.042333333	-0.187333333
NM_007986	0.05125	0.067666667	0.001666667	0.668333333	0.341333333	-1.0185	-0.876666667	0.019	0.129666667	-0.552333333
NM_026741	0.29325	0.780666667	0.172333333	-0.420666667	0.239666667	-0.097	-0.225333333	0.048	0.318333333	0.239666667
NM_001313923	0.065	-0.678333333	-0.043333333	0.014	0.047666667	0.2235	0.017333333	-0.171333333	-0.095	-0.136666667
NM_028493	-0.25825	0.146	0.029666667	0.540333333	-0.425666667	-0.793	0.274666667	-0.272	0.736333333	-0.338333333
NM_139300	0.15325	-0.263333333	0.117	-0.192	-0.244333333	0.544	-0.044333333	-0.168666667	1.354333333	0.106333333
NM_178076	-0.114	-0.061333333	-0.169666667	0.596666667	-0.271	0.0805	-0.179666667	-0.155666667	-1.008	-0.390666667
NM_001289428	-0.007	0.042333333	0.305	0.005	-0.687333333	-0.5615	-0.184	-0.001	0.305333333	0.052666667
NM_139197	0.1195	0.184	-0.07	0.397	-0.1	0.2085	-0.87	0.047333333	0.150666667	0.103
NM_021473	0.112	-0.528	0.038333333	0.084333333	0.050666667	0.1945	-0.032666667	-0.101333333	-0.058666667	-0.088
NM_025903	0.275	-0.333	-0.113666667	0.488666667	0.338666667	0.043	0.447666667	0.258333333	0.705666667	0.173666667
NM_001303423	0.07825	-0.008	0.093333333	0.362	-0.124666667	-0.268	0.112333333	0.394333333	0.725	0.298333333
NM_009251	0.15025	0.142333333	-0.009666667	-0.087333333	0.194666667	0.3995	-1.315	-0.400666667	0.460333333	-0.466333333
NM_011508	0.1045	-0.659	-0.024	0.068333333	0.059666667	0.16	0.089	-0.047666667	0.05	-0.036
NR_121571	0.38875	-0.188333333	-0.126	0.111333333	-0.024333333	-0.2855	-0.165333333	-0.319	0.364	-0.037333333
NM_009017	0.03075	-0.147333333	0.001666667	-0.417	0.234666667	-0.016	-0.259666667	0.606	0.04	0.062666667
NR_033527	0.3155	-0.595333333	-0.348	0.235333333	0.450666667	0.3855	-0.073333333	-0.323	-0.175666667	-0.37
NM_010108	0.14375	-0.736333333	-0.048	0.191	1.068666667	0.055	-0.615666667	0.235666667	0.041666667	-0.188666667
NR_033225	0.3265	0.915	0.460333333	0.282333333	-0.222666667	-0.5935	-0.492666667	-0.113666667	-0.583333333	0.136333333
NM_019723	-0.08925	-0.107333333	-0.163666667	0.555	0.079333333	0.0515	0.513333333	1.187	-0.225	-0.519666667
NM_016811	0.20825	0.604	0.582	0.343333333	0.092666667	0.2715	-0.397333333	0.071666667	0.220666667	0.318666667
NM_019587	0.08025	0.147666667	-0.199666667	-0.312	0.453333333	-0.122	0.651666667	0.228666667	-0.886666667	-0.019
NM_010818	-0.069	0.006666667	-0.260666667	-0.159333333	0.000333333	0.001	-0.268666667	-0.077333333	-1.009333333	-0.619
NM_001114124	0.38875	-0.812	0.621	-0.437	0.361666667	-0.1725	-0.348333333	0.205666667	0.063333333	-0.341666667
NM_009721	0.4275	-0.108666667	0.124333333	0.956666667	-0.383	0.197	-1.138666667	1.043333333	0.181333333	0.525333333
NM_001272052	0.10275	-0.159666667	-0.127666667	-0.012666667	0.823	0.256	-0.655333333	-0.798666667	0.004333333	0.192333333
NM_054098	0.95825	0.554666667	0.163	0.289666667	0.642333333	0.295	-0.613666667	0.905333333	0.281	0.057333333
NM_030887	0.572	-0.178333333	0.167333333	0.133	-0.022666667	0.027	0.163666667	0.056333333	0.494	0.732333333
NR_045884	-0.21225	-0.414	-0.081	-0.547333333	-0.058	0.155	-0.326333333	0.064	-1.333666667	-0.777333333
NM_183089	-0.07925	-1.090333333	0.262333333	-0.380333333	-0.585333333	0.351	-0.527333333	0.694333333	0.484333333	-0.101
NR_035409	0.26125	-0.742	0.247333333	-0.096	-0.249333333	0.0105	0.313666667	0.034666667	0.089333333	-0.711333333
NR_106182	0.33	-0.381	0.060333333	-0.414	-0.658	-0.2065	-0.035333333	0.540666667	-0.682666667	0.353
NM_025557	0.01125	-0.273	-0.784666667	0.015333333	0.178333333	-0.401	0.068666667	-0.234333333	-0.341666667	-0.479666667
NM_001162945	0.0955	0.544333333	-0.791333333	-0.192666667	-0.017333333	-0.1775	0.167	0.08	-0.13	-0.290333333
NM_009676	-0.12925	0.142	-0.179666667	-0.143333333	-0.959333333	-0.3435	0.053	-1.15	0.206666667	0.264333333
NM_133501	0.18875	0.236	-0.043333333	-0.236666667	0.03	-0.279	-1.339666667	1.328	-0.913666667	0.547333333
NM_144811	0.24325	0.847	0.381	0.349	0.63	0.0235	-0.144	0.012	-0.031	-0.090666667
NM_001163763	0.14975	0.597	0.395333333	-0.189666667	-0.152	-0.078	0.030666667	0.115333333	-0.760666667	-0.429666667
NM_026633	0.14775	1.189666667	-0.022333333	0.085666667	0.740333333	-0.292	-0.405333333	0.123666667	0.126333333	0.026
NM_001033350	0.3935	0.798	-0.465666667	-0.513	0.729666667	0.001	-0.692666667	-0.110333333	-0.138	-0.18
NM_001033249	-0.3	-0.180666667	-0.129333333	0.347333333	0.105666667	-0.0785	-0.125	0.456	-0.298333333	-0.043666667
NM_011427	0.4585	0.374666667	1.178	0.019666667	0.392333333	0.0435	-0.517333333	0.584666667	0.206666667	0.486
NM_001013833	0.31075	1.379	-0.571	1.216666667	0.804666667	0.8865	0.941666667	0.132333333	0.808	1.028
NM_133643	0.28	-0.222666667	-0.455666667	-0.379666667	0.328666667	-0.254	-0.112	0.735	-0.257666667	-0.432
NM_001033204	-0.20025	0.51	-0.480333333	0.169	0.657	-0.084	0.425666667	0.349666667	-0.004	-0.162333333
NM_178253	-0.0445	0.955	0.300333333	0.275333333	-0.243333333	0.038	0.289333333	-0.151333333	0.074666667	0.331
NM_001081347	0.2395	0.810333333	0.036	-0.064666667	-0.016333333	-0.1065	-0.573333333	-0.544666667	0.114	0.226333333
NM_010065	0.071	-1.025	0.212666667	0.043333333	0.280666667	-0.0985	0.346	0.362666667	0.086666667	-0.479333333
NM_001037221	-0.00725	0.675333333	-0.514	-0.117333333	-0.093	-0.2345	-0.619666667	-0.185666667	0.003666667	0.103
NM_001159965	0.358	-0.13	0.767666667	-0.046666667	0.13	-0.171	0.058666667	0.061	0.115333333	0.705333333
NM_001271806	0.351	-0.772666667	0.193	-0.421	-1.473333333	0.192	0.398666667	0.443333333	-0.206666667	0.782666667
NR_002700	0.14925	-0.779666667	0.610333333	-0.024	-0.390333333	-0.0635	-0.025333333	-0.037666667	0.602333333	-0.137333333
NM_023048	0.02375	-1.037	-0.107	-1.568	-0.513	0.1385	-0.086333333	0.194333333	-0.483333333	0.175333333
NM_021568	0.18375	0.146333333	-0.222333333	0.180333333	0.238	0.037	-0.006333333	-0.474333333	-0.391666667	-0.133
NM_010403	-0.571	0.068333333	0.141333333	-0.025666667	-0.083666667	-0.5575	-0.021666667	0.039	-0.278666667	-0.594666667
NM_145584	0.3005	0.711	-0.092333333	0.117666667	0.905333333	0.4745	-0.488	0.306333333	1.231333333	-0.330333333
NM_177739	0.0035	-1.130333333	-0.052333333	-0.224	0.806666667	0.8185	-0.759	-0.317333333	1.133666667	0.089666667
NM_001081446	0.06825	-0.219666667	0.374666667	0.023666667	1.445	0.281	0.072666667	-0.645666667	-0.904	-0.462666667
NM_017372	0.18	-0.463666667	-0.023	0.171	0.023333333	0.335	0.103666667	-0.214	0.095333333	0.063333333
NM_201355	0.05325	0.158333333	0.751	-0.188	0.221666667	-0.9765	0.371666667	-0.192666667	-0.613	0.178
NM_022017	0.25575	0.686666667	0.211666667	-0.055333333	0.151333333	0.004	0.125333333	-0.211666667	-0.269	-0.069666667
NR_030719	0.05075	-1.149333333	0.102	-0.061	0.03	0.0735	-0.138333333	-0.21	0.627	-0.103
NM_001305843	0.13425	-0.805333333	-0.136666667	0.198	0.136333333	0.2665	-0.577333333	-0.577333333	-0.442666667	-0.379
NM_001190297	-0.04025	-0.269333333	-0.218666667	-0.463333333	0.345666667	0.015	0.26	-0.046666667	-0.173333333	-0.205333333
NM_008536	0.20775	0.358666667	0.127	0.147666667	0.886	-0.052	-0.802	-0.595	0.39	0.325666667
NM_010172	-0.10775	0.1	-0.182	0.290666667	0.373	0.0365	-0.5	-0.444666667	-1.78	-1.751
NM_001163569	0.139	0.190333333	0.542	0.498666667	0.393	-0.1325	0.644666667	0.050333333	0.005666667	0.011
NR_045069	0.165	0.260666667	-0.964666667	-0.573333333	-0.204	-0.109	-0.27	-0.757	-0.497333333	0.009666667
NM_016846	0.26675	0.174333333	0.028	0.171666667	0.071333333	0.072	-0.193	-0.405666667	0.62	0.464333333
NM_013662	0.152	0.608666667	-0.081666667	0.009	0.112	-0.376	0.108	0.265	0.074333333	0.128666667
NM_007475	0.1455	-0.528333333	-0.091333333	0.065666667	0.041	0.2055	0.026	-0.135	0.016333333	-0.007
NM_175429	0.07025	-0.128666667	0.047	-0.367666667	0.122	0.3705	-0.161	0.182666667	0.089333333	-0.024
NM_001081085	0.10675	-0.397	0.101666667	-0.200666667	-0.202	-0.4425	0.130333333	0.435	-1.412666667	-0.662333333
NR_029446	0.497	0.551666667	-0.120666667	-0.147666667	-0.098333333	0.353	0.021666667	-0.633666667	0.011666667	0.248
NM_007909	0.81825	0.408	0.306	-0.302	-0.576333333	-0.2885	-1.188333333	-1.208	-0.084666667	-0.376333333
NM_008115	0.458	-1.312666667	-0.698333333	-0.669	1.190666667	-0.11	0.270666667	-1.466333333	0.656	-0.619666667
NM_201610	0.591	0.168	0.617333333	0.047333333	0.737333333	0.1225	0.023333333	0.401333333	0.459333333	0.046
NM_175382	0.274	0.280333333	-0.179666667	-0.192333333	0.186333333	-0.1995	-0.224333333	-0.531333333	0.226333333	1.198333333
NM_028064	0.31075	0.562666667	0.266333333	0.175	0.271333333	0.0255	-0.247333333	0.396333333	1.05	0.960333333
NM_001081268	0.1775	0.410333333	-0.049666667	0.126333333	0.662333333	-0.084	-0.219333333	0.211333333	0.171	0.089
NM_009644	0.08225	0.193666667	-0.199	-0.26	-0.817666667	-0.199	0.583333333	0.003333333	0.178333333	0.423
NM_133991	0.28775	0.500333333	0.164333333	0.150666667	0.387333333	-0.322	-0.097	-0.192666667	-0.040666667	0.166666667
NM_029342	-0.0145	-0.057333333	-0.299666667	0.661666667	0.544666667	-0.0355	-0.408	0.640666667	0.178333333	-0.13
NM_172477	-0.14675	0.497	0.224666667	0.206333333	0.18	0.067	-0.501	0.001333333	-1.035333333	-0.791
NM_001166644	0.52175	0.754666667	0.211666667	0.055	0.376333333	0.263	0.287666667	0.236666667	-0.731	0.254
NR_015538	0.29575	0.148333333	-0.013	0.141333333	0.797333333	-0.2255	-0.045	-0.247666667	0.229333333	0.187666667
NM_145602	-0.079	0.155666667	-0.061333333	0.539	-0.012666667	0.335	0.717	0.265	-0.452333333	-0.171666667
NM_010839	0.23175	0.944333333	0.224333333	-0.22	0.407666667	0.2145	-0.629	0.162	-0.203333333	-0.140333333
NM_172490	-0.05075	0.284666667	-0.081666667	0.099666667	-0.478666667	-0.1925	-0.344	0.235	0.245666667	0.114
NM_025654	0.16325	-0.427	-0.082666667	0.857	-0.191666667	0.035	-0.785666667	-0.299333333	-0.109333333	0.021
NM_013613	0.09925	1.055666667	0.374	-0.21	-0.602	0.3335	0.482333333	-0.444333333	-0.299	0.098333333
NM_175687	0.0155	0.031	-0.214	0.157	0.214	-0.0485	0.059	-0.587666667	0.109333333	-0.132333333
NM_019461	0.0285	0.275333333	0.315333333	-0.019	-0.243333333	-0.193	-0.715	-0.301666667	-0.179666667	0.369
NM_009729	0.09525	-0.900333333	-0.044666667	0.143333333	-0.052666667	0.328	-0.004666667	-0.084333333	-0.042	-0.128666667
NM_010050	0.0075	-0.263	0.082	0.049333333	0.413333333	0.213	0.039	-0.431333333	0.016	-1.117
NR_029460	0.04925	0.767666667	0.05	-0.029	-0.304666667	0.1885	-0.486	0.639	-0.262666667	0.236333333
NM_026778	-0.396	-0.886	-0.190666667	-1.068	0.233	-0.5715	-0.589	-0.599	-0.498333333	0.037
NM_173434	0.0915	0.335	0.398666667	0.501	-0.147666667	-0.5615	-1.516666667	0.421666667	0.851666667	0.678333333
NM_174854	-0.37	-0.679	-0.355333333	-1.127	-0.648333333	0.0995	-0.667	-0.374333333	-0.434666667	-0.091
NM_007639	0.0555	0.506333333	0.045333333	-0.542666667	0.162	-0.3355	0.193	0.585666667	0.111666667	-0.385
NM_001122733	-0.5045	0.085666667	-0.459	0.124	-0.084666667	-0.367	-0.821666667	-0.536	-0.212333333	-0.449666667
NM_026414	0.08425	0.690666667	0.689	0.224333333	0.297333333	0.4575	0.251333333	-0.001666667	0.257333333	-0.426666667
NM_015734	0.286	0.579666667	0.517666667	0.499666667	0.243666667	-0.08	-0.648666667	-0.394	0.673	0.072666667
NM_029582	0.124	0.609333333	0.043	-0.055333333	0.16	-0.115	-0.207	0.065666667	0.147	0.142666667
NM_175512	-0.19675	0.300333333	0.170666667	-0.340333333	-0.373333333	-0.0425	0.202	0.159666667	-0.317	-0.412333333
NM_007803	0.04525	-0.044333333	-0.404	-0.387666667	0.406	-0.49	-0.491666667	-0.287	-0.759	-0.645666667
NM_139001	0.15975	-0.648666667	-0.279333333	0.201	-0.627	0.284	0.405666667	0.115	0.484666667	-0.84
NM_021893	0.052	-0.417333333	0.033666667	-0.038666667	-0.061333333	0.273	-0.002666667	0.139666667	-0.012333333	0.224
NM_030713	0.164	0.917666667	-0.020333333	0.273666667	0.700666667	-0.2575	0.094333333	0.148333333	-0.422333333	0.150333333
NM_023500	-0.1595	0.564	-0.163	0.073666667	-0.873666667	0.025	0.116	-0.164333333	-0.621	-0.455333333
NM_021495	-0.26525	-0.222333333	-0.012666667	0.467333333	0.277	-0.531	-0.311666667	-0.152333333	-0.523333333	0.633333333
NM_021278	0.14175	-0.602	-0.107	0.113	0.141	0.229	0.034	-0.198333333	-0.098333333	-0.041
NM_153137	0.086	-0.16	-0.313666667	-0.640333333	-0.207	-0.3445	-0.078666667	-0.274	-1.064	0.025
NM_175347	-0.09725	-0.218333333	-0.210333333	0.355	-1.190666667	0.1165	0.178666667	0.192	-0.107	-0.116333333
NM_019866	0.10275	-0.691333333	-0.475333333	-0.802666667	0.495	0.075	-0.277333333	-0.774333333	0.122333333	-0.892333333
NM_023061	-0.16825	-1.608	0.472333333	-0.567	-0.297	-0.018	-0.954666667	-0.183333333	0.121666667	0.719
NM_010415	0.322	0.007666667	0.353666667	0.030333333	0.19	-0.1385	-1.021333333	-0.367666667	0.727666667	0.025333333
NM_145378	0.21725	0.284	0.349666667	-0.144666667	-0.087	-0.1215	-0.268333333	-0.211	-0.053	0.606666667
NM_001024136	-0.07225	-1.256	-0.27	0.082333333	1.352666667	-0.119	-0.316666667	-0.438666667	-0.669666667	0.049
NM_175116	0.12875	0.211666667	-0.123666667	-0.595333333	-0.177333333	0.06	-0.14	0.105	0.189	0.056
NR_037854	0.10075	-0.905333333	-0.074666667	0.155	-0.064666667	0.326	0.003333333	-0.087666667	-0.037666667	-0.130666667
NM_016964	0.11325	-1.079666667	0.657	-0.538	-0.179333333	-0.5825	-0.210666667	1.358	-0.062	0.447666667
NM_019634	-0.17575	0.118	0.211666667	0.424	0.644	0.065	-0.128666667	0.156333333	-1.053333333	-0.67
NM_009401	-0.15075	1.712	-0.046666667	0	-0.368666667	-0.8475	0.084333333	0.096333333	-0.913	0.798333333
NM_015811	0.08975	-0.178	-0.226333333	0.003666667	-0.016666667	0.074	0.027	-0.050333333	-0.391333333	-0.587333333
NM_025449	0.18975	0.008333333	0.210666667	0.185	0.852333333	-0.0975	-0.188333333	0.002333333	-0.156	0.127666667
NM_144552	0.1555	0.276666667	-0.373666667	-0.157333333	-0.374	0.093	0.412	0.027	-0.520666667	0.340666667
NM_026962	0.10775	-0.463	0.001666667	0.601333333	0.036333333	-0.169	-0.834333333	-0.181	-0.375	-0.151333333
NM_001002012	0.41275	1.232666667	0.014	0.759333333	0.680333333	0.0065	0.112333333	0.039333333	-0.151666667	-0.006
NM_177687	0.1545	0.593666667	0.007	0.049333333	1.023666667	-0.118	0.182333333	0.052333333	-0.151	0.043666667
NM_027460	0.4275	0.487666667	0.060333333	0.295333333	-0.070666667	-0.053	-0.114	0.122333333	0.281666667	0.210666667
NM_010185	0.12225	-0.522333333	-0.007333333	0.051666667	0.111333333	0.2535	0.027	-0.142666667	-0.042333333	-0.051333333
NM_201367	0.18	-0.042333333	-0.617333333	0.108666667	0.236	0.0845	-0.248333333	-0.329333333	-0.092666667	-0.127333333
NM_025999	-0.0495	-0.325666667	0.007	0.058	-0.602666667	-0.0535	-0.048333333	-0.196666667	0.136666667	0.004666667
NM_001099314	0.00475	-0.445666667	0.066666667	-0.298333333	-0.149	-0.3445	0.677333333	0.044333333	0.205666667	0.343666667
NM_026674	0.092	-0.201666667	0.448666667	0.471333333	0.690333333	0.173	-0.273333333	0.054666667	-0.491666667	-0.076666667
NM_027334	0.01025	0.272333333	0.445666667	0.095666667	0.198	0.0145	-0.292666667	-0.008666667	-0.623	-0.251333333
NM_008035	-0.137	-0.535333333	0.215333333	0.287666667	0.042333333	0.1065	-0.050666667	-0.108	-0.510666667	0.024
NM_172659	0.346	-0.140333333	-0.173666667	0.073666667	-0.076333333	-0.0775	0.052333333	0.322333333	0.598333333	0.952333333
NM_009095	0.14375	-0.500666667	-0.077	0.105333333	0.044666667	0.214	0.022666667	-0.256333333	-0.026666667	-0.034
NM_026626	0.36275	0.623666667	0.322666667	0.302666667	-0.652666667	0.3145	-0.395	-0.248333333	-0.530333333	0.698333333
NM_001013829	0.3845	-0.277666667	-0.196333333	-0.018333333	0.125333333	0.334	-0.529333333	-0.151666667	1.098666667	1.096333333
NM_007630	-0.1065	0.337333333	-0.595	0.040333333	0.226	0.2	-0.268666667	0.112666667	-0.376	0.093
NM_181848	0.077	0.390666667	-0.088666667	-0.066333333	0.186333333	0.0285	-0.093	-0.033333333	-0.657	-0.408333333
NM_013464	0.3225	-0.200666667	-0.199	-0.518	-1.011666667	-0.1385	0.523333333	0.045	0.638666667	0.546333333
NM_008744	0.04025	-0.018333333	0.266333333	0.549333333	0.536666667	-0.63	-0.987333333	-0.300666667	-1.498	-0.677
NM_001098799	-0.07525	0.719333333	0.375666667	0.035333333	-0.177333333	-0.07	0.270333333	-0.954	-0.492666667	-1.624666667
NM_138606	0.2215	0.334666667	0.033666667	0.098666667	0.264666667	0.756	0.063	0.473666667	0.209666667	0.599
NM_011812	0.02625	0.447333333	-0.616333333	0.058333333	0.086333333	-0.207	-0.731	0.101333333	-0.269666667	-0.157666667
NM_028892	0.04975	0.681333333	0.635	-0.023666667	-0.356	-0.5885	-0.885	0.387333333	-0.067	-0.736
NR_037681	0.47925	-0.864333333	-0.274666667	0.713	-0.658333333	0.4355	-0.233	-0.912666667	-0.051666667	-0.991333333
NM_001142781	0.312	-0.925666667	0.603	-0.541333333	0.384666667	0.2455	-0.101	0.074666667	0.233666667	0.314666667
NM_130886	0.131	-0.353666667	0.047	0.223666667	0.990333333	0.012	-0.192	-0.009666667	-0.777	-0.003
NM_009013	-0.4685	0.625666667	-0.528	0.037333333	0.224666667	-0.036	0.057	0.059333333	0.178	-0.249666667
NM_175340	-0.03925	-0.738333333	-0.536666667	0.350333333	-0.105	-0.387	0.570333333	-0.089333333	-0.25	0.074333333
NM_028048	0.28375	0.328666667	-0.007333333	0.878333333	0.517333333	-0.1605	-0.659	-0.385	-0.421	0.377
NR_045963	-0.2855	-0.322333333	-0.586	-0.257	-0.011	-0.355	0.238666667	-0.42	-0.155333333	-0.245333333
NM_027852	0.2325	-0.307	0.119333333	0.026	0.779	-0.22	0.052333333	-0.472666667	-0.007333333	0.396333333
NR_027958	0.17075	-0.309	-0.308333333	0.019333333	0.155666667	-0.1735	0.804333333	0.091666667	-0.246	-0.105
NM_175031	0.289	0.351	0.537333333	-0.465	0.261	-0.407	-0.258333333	0.374666667	0.038	0.062333333
NM_008418	0.0365	0.139666667	-0.111	-0.445333333	-1.144666667	-0.614	0.333666667	0.104	0.665333333	0.334333333
NM_001195537	0.1725	-0.877666667	0.259666667	0.879333333	1.509666667	-0.1545	0.105333333	-0.494666667	0.085666667	0.477
NM_207232	0.08125	0.568333333	0.176666667	0.061333333	0.785	-0.244	-0.252666667	-0.609	-0.265333333	0.079333333
NM_001034964	-0.2585	0.828333333	0.455666667	-0.199666667	-0.539666667	-0.0975	-0.294666667	-0.719666667	-0.639666667	-0.149
NM_001033042	0.12275	-1.229333333	0.104	-0.098333333	-0.158666667	-0.402	0.11	0.176333333	0.060333333	-0.152333333
NM_001277076	0.21275	-0.806333333	0.07	0.750333333	0.283666667	-0.2295	-0.053666667	-0.142666667	-0.273333333	0.285333333
NM_178357	0.0525	0.772666667	0.229666667	0.512333333	-0.03	-0.1215	-0.025	0.033666667	-0.026666667	-0.040333333
NM_001144855	0.122	0.025	0.025666667	-0.204666667	0.219333333	0.0415	-0.288	-0.460666667	-0.659333333	-0.034666667
NM_145986	-0.06475	0.811666667	0.432333333	0.4	0.356	0.051	-0.349	-0.051	-1.520333333	-0.729666667
NM_010593	-0.0485	0.261666667	0.058333333	-0.344	-0.090333333	-0.154	-0.016	-0.400333333	-1.868333333	-0.605333333
NR_110499	0.184	-0.978	-0.997666667	-0.062	0.156	0.1765	-0.447666667	-0.085666667	0.372333333	-1.149333333
NM_001033496	0.1475	0.581333333	-0.216333333	-0.143333333	0.235666667	-0.0035	0.051	-0.582333333	-0.277666667	-0.164333333
NR_039592	0.38925	-0.532	0.049666667	-0.947	-1.577333333	-0.683	1.240333333	-1.521666667	0.953666667	0.199
NM_201646	0.06275	0.557666667	0.289	0.084666667	0.085333333	-0.144	-0.099	0.144333333	-0.369333333	0.136333333
NM_022816	0.10075	-0.434666667	-0.480666667	-0.063333333	0.083	-0.032	0.192	0.940333333	-0.252	0.048333333
NM_001081146	0.1415	-0.695666667	-0.096666667	-0.214	1.028	-0.3335	-0.137	-0.332	0.111	-0.052666667
NM_025863	0.05125	0.328666667	0.581	-0.203666667	0.231	0.0385	0.037333333	0.139666667	0.199666667	-0.114
NM_001166389	0.0985	0.364333333	-0.212	0.238333333	0.462333333	0.0945	0.068	0.586666667	0.449333333	0.360333333
NM_145549	0.259	0.285	0.181	0.686	0.309	-0.112	0.024666667	0.591333333	0.033333333	-0.437333333
NM_029733	0.053	-0.218333333	1.045333333	0.800666667	-0.277	-0.18	0.691666667	0.550333333	1.158333333	0.415
NR_015474	0.14725	0.341666667	-0.378	-0.052666667	-0.070666667	-0.346	-0.352	0.097	1.622	0.048666667
NM_001286422	-0.052	0.045	-0.461	-0.520333333	-0.177666667	-0.3905	0.021666667	-0.165666667	-0.210333333	0.139333333
NM_027982	-0.09575	0.054333333	-0.369333333	0.453333333	-0.047333333	-1.6995	0.502666667	-0.634666667	0.432666667	-0.097666667
NM_177855	-0.43275	0.541666667	0.009	0.773333333	-0.218333333	0.265	0.983333333	-0.586666667	-0.059	0.080666667
NM_144852	-0.097	-0.535666667	-0.232	0.244333333	0.704	0.063	-0.367	-0.045	-0.147666667	0.199333333
NM_175515	-0.0595	0.141333333	-0.104333333	0.048	-0.632666667	-0.1105	0.046	0.208666667	0.143666667	-0.025333333
NM_001309446	0.09275	0.233666667	-0.128666667	-0.517333333	-0.447	-0.013	-0.447666667	0.532666667	-0.306666667	-0.376
NM_001173460	-0.03725	1.406666667	-0.203	0.121666667	0.583	0.4005	-0.482333333	-0.25	-0.47	0.000333333
NM_001123371	0.357	0.538	-0.207333333	0.093333333	0.125	-0.569	-0.932	0.573333333	-0.442	0.332666667
NM_001081212	0.02475	0.227	0.283666667	-0.415333333	-0.281	-0.3085	-0.12	0.055333333	-0.199333333	-0.173333333
NM_009531	0.098	0.499666667	0.17	-0.024333333	0.212333333	-0.2555	0.088	0.219333333	0.055	-0.015
NM_175260	-0.27875	1.505333333	-0.028666667	0.499	0.130333333	0.229	-0.313666667	-0.441	0.229666667	-1.043333333
NM_177391	0.1875	0.119333333	-0.17	0.470666667	0.101333333	0.1235	-0.570666667	-0.349333333	-0.853666667	-0.109
NM_008594	0.01125	-0.059666667	-0.243333333	0.184666667	0.374333333	0.1865	-0.122333333	-0.159666667	-0.891	-0.768666667
NM_008159	-0.15925	-0.256	-0.364	-0.048333333	0.211333333	-0.0475	0.176666667	-0.429	0.516	-0.137666667
NM_001252642	0.4435	-1.968	-0.155666667	0.449	0.015666667	0.3995	-0.574	0.202666667	0.263666667	-0.376666667
NM_001301368	0.0665	0.418	0.563333333	0.034	0.128666667	0.143	0.161666667	0.039333333	0.476666667	-0.064333333
NM_197990	0.11675	-0.119	0.597333333	-0.141666667	0.358333333	-0.134	-0.078	-0.059666667	0.075333333	-0.217333333
NM_001015039	0.13375	0.382333333	-0.341	-0.322	0.007	-0.3415	-0.010333333	0.259	-1.552	0.018666667
NM_026779	0.0675	0.14	0.189333333	0.072666667	-0.011333333	0.012	0.112	-0.022666667	-0.636333333	-0.183333333
NM_028784	0.62075	0.529333333	0.47	0.617333333	0.007333333	-0.481	-0.687333333	-0.068333333	1.689333333	2.264333333
NM_001272078	0.15675	-0.496666667	0.194666667	0.155333333	0.156666667	0.165	0.022333333	-0.15	-0.281666667	-0.184
NM_008235	-0.0445	0.190333333	0.190666667	-0.306	1.269333333	0.127	-0.637	-0.078666667	0.38	0.075
NM_175092	0.04025	-0.077	0.267333333	-0.151	-0.099333333	-0.328	0.386	0.129666667	0.707666667	0.531333333
NM_008595	0.13125	-0.022333333	0.58	0.351	0.901666667	0.753	-0.364333333	-0.067666667	-0.464666667	0.318666667
NM_007388	0.07675	-0.274666667	-0.580333333	0.417	0.534666667	0.024	-1.071333333	-0.324666667	-1.068666667	-0.216666667
NM_026539	0.069	0.121666667	-0.593	0.356666667	0.146666667	-0.1675	0.037666667	0.005666667	0.127	0.044
NM_001163609	0.455	0.281	0.024333333	0.102	0.473333333	0.7445	-0.452	-0.206333333	1.052333333	0.49
NM_177374	0.1635	0.686	-0.184666667	0.097333333	0.714333333	-0.195	0.172	-0.156333333	0.127666667	-0.284666667
NM_019564	0.11225	-0.251666667	0.211	0.279666667	0.115666667	-0.4175	-0.675333333	-0.792333333	-0.268	-0.796333333
NM_001168403	0.08125	-0.152	0.100666667	-0.390666667	0.416	-0.051	-0.255	0.318666667	-1.743666667	-0.841333333
NM_009189	0.82525	0.193666667	1.599	0.600666667	-0.137666667	-0.0415	-0.931	0.108666667	1.674	1.752
NM_133667	0.21725	0.208666667	-0.147	0.314333333	0.549	0.079	-0.667666667	-0.038333333	0.105	0.210333333
NM_177460	0.12025	-0.195666667	-0.104333333	-0.139666667	-0.36	-0.1375	-0.377666667	-0.124666667	-0.243333333	-0.077666667
NM_001254951	0.104	0.137	0.175333333	-0.358333333	0.169333333	0.144	-0.012333333	0.735	0.152	0.007666667
NM_016785	0.448	0.683333333	0.104	0.107666667	0.03	-0.009	-0.862	0.198333333	0.167333333	-0.03
NM_146007	0.48925	0.438666667	-0.128333333	0.728333333	1.009	0.1445	-0.333	-0.276666667	0.163666667	0.091
NM_144907	0.29725	0.710333333	0.346333333	-0.173	-0.026666667	-0.1695	0.073333333	-0.044	0.360666667	0.415666667
NM_001085502	0.05075	-0.536	0.615	-0.468666667	-1.207333333	0.097	0.536333333	-0.157	-0.912	0.131
NM_145495	0.11825	-0.199666667	0.098333333	-0.002666667	0.028	-0.623	0.613333333	-0.034333333	0.307333333	0.092333333
NR_037666	0.20925	-0.159333333	0.273666667	0.231333333	0.663666667	-0.386	-0.184333333	0.017	-0.172	0.038333333
NM_029360	0.4845	-0.863333333	0.504666667	0.794666667	0.542333333	0.0775	-0.514666667	-0.512333333	1.334	0.456
NM_018870	0.4875	0.274	-0.047	0.700333333	0.134	-0.597	0.508666667	1.229333333	-0.125333333	0.015666667
NM_025429	-0.117	0.133333333	0.779666667	0.321666667	-0.082666667	0.2615	-0.187333333	-0.092	-1.651333333	-0.414666667
NR_045749	0.29	0.099666667	-0.049666667	-0.065333333	0.547666667	-0.036	-0.195666667	0.032333333	1.064666667	0.093
NM_015743	0.0255	-0.102333333	-0.213	-0.331666667	-0.125	-0.0825	-0.175	0.755	0.785333333	-0.461333333
NM_009660	0.153	-0.658666667	-0.400333333	0.084	0.329	1.7025	-0.112	-0.195666667	-0.32	-0.514666667
NM_001033302	0.17	1.199666667	0.565	0.456666667	0.857666667	0.0705	0.461333333	0.551666667	0.464333333	0.853
NM_001290682	0.2865	-0.055	0.098	0.459	0.307333333	-0.3295	0.053	1.291333333	1.101	-0.424
NM_001083897	0.3455	0.460333333	0.227666667	-0.018666667	0.807666667	-0.014	0.031333333	-0.033333333	0.159	0.2
NM_001001884	0.23625	0.038666667	-0.083666667	-0.069666667	0.862666667	0.181	0.07	0.108666667	-0.229333333	0.286666667
NM_001101561	0.03475	-0.111333333	-0.285666667	-0.051333333	-0.255666667	-0.177	-0.303	-0.075	-0.242666667	0.405
NM_029037	0.227	0.521666667	0.008333333	-0.001333333	0.688	-0.07	0.085	-0.314666667	-0.403333333	-0.106
NM_001190258	0.2005	0.141	-0.219666667	0.572666667	0.587333333	0.429	0.013666667	-0.124333333	-0.101333333	-0.041333333
NM_001025246	0.56925	0.334333333	-0.657	-0.211333333	0.023333333	-0.5095	-1.219666667	-0.718	0.577666667	0.047
NM_001242427	0.23775	-0.356666667	-0.191333333	-0.037333333	0.620333333	-0.522	-0.23	0.073	-0.605333333	-0.219666667
NR_046048	-0.0095	-0.117333333	-0.217666667	0.446666667	0.151666667	-0.076	0.063333333	-0.327	-1.304333333	-0.638333333
NM_029584	0.18725	1.555333333	-0.597	0.255666667	-0.264	-0.02	-0.185666667	-0.459666667	-0.077666667	0.415333333
NR_027957	0.08925	0.096333333	0.385	-0.478	0.045	-0.6145	0.488666667	0.026666667	0.229333333	0.032
NM_001033228	0.05975	0.591666667	0.322333333	-0.356	-0.421666667	-0.0665	-0.481	-0.107	0.539666667	0.707
NM_001199321	0.4715	-0.892666667	-0.091	0.041333333	0.614333333	0.278	1.085333333	0.121333333	0.050666667	0.325333333
NM_009883	0.26825	-0.527333333	-0.006	0.017666667	0.120666667	0.2695	0.093666667	-0.019	0.17	0.137333333
NM_001160713	-0.178	-0.972	0.663333333	-0.343	0.889	0.174	-0.755333333	0.372	0.375333333	-0.227333333
NM_021365	-0.1375	-1.062	0.251	0.379666667	0.545666667	0.3955	-0.959	-0.042	-0.494	-0.708333333
NM_008311	-0.06375	0.094	0.360333333	0.252333333	0.788666667	0.365	0.067666667	0.304333333	-0.857333333	-0.610666667
NM_001252188	0.28325	-0.873	-0.270666667	0.223	-0.802333333	-0.0895	-0.209	-0.551	0.153	0.001666667
NM_027219	0.2805	0.357	-0.025	-0.619666667	0.652666667	-0.0645	-0.678	-0.418333333	0.483333333	-1.090666667
NM_007417	0.5255	0.201	0.001	-0.655666667	0.195666667	0.4515	-0.559	-0.547333333	-0.051666667	0.465666667
NM_025593	-0.04	1.175	-0.335333333	0.366666667	0.674333333	-0.0955	-0.063333333	0.087666667	0.171333333	0.201666667
NR_105846	0.19325	-0.747333333	-0.091666667	0.622333333	0.116666667	0.105	-0.241	0.143	-0.080666667	0.248333333
NM_008894	0.08125	0.077666667	-0.193666667	0.148333333	0.661333333	-0.1895	0.072666667	0.103333333	0.135	-0.152
NR_105802	0.28	-0.433	0.035666667	-0.031333333	-0.283333333	-0.2565	-0.454666667	0.231333333	0.435	0.024
NM_178710	0.00775	0.237333333	0.102333333	-0.266666667	-0.513	-0.3085	0.020666667	-0.107	0.246333333	-0.017
NM_011708	-0.09775	0.107333333	0.199333333	0.243333333	-0.09	0.0955	-0.318666667	-0.079	-0.431	-0.794333333
NM_009423	0.175	-1.254333333	0.278333333	1.064	-0.479666667	-0.4575	-0.092	-0.756333333	-0.396	-0.085333333
NM_170680	0.37925	0.071333333	-0.203	0.059666667	0.115666667	-0.2175	-0.117	0.629333333	0.013	-0.104333333
NM_001048207	0.34	0.173	-0.007333333	0.267	-0.007	-0.2015	-0.059333333	0.151666667	1.156	0.843
NM_146137	0.1185	-0.029666667	-0.455	0.176333333	0.745333333	-0.1555	0.273666667	-0.276	-0.031	-0.288
NM_001037745	-0.27075	-1.26	-0.214666667	-0.365333333	0.108333333	0.478	0.47	-0.121333333	0.228	0.014333333
NR_040367	0.0845	-0.788	-0.489333333	-0.439333333	-0.014666667	-0.654	-0.117	-0.445333333	-0.182666667	0.112666667
NM_198095	0.2365	-0.469666667	-0.062	0.126	0.181333333	0.1525	-0.114	-0.168333333	0.435	0.058
NM_145577	0.2595	-0.316666667	0.305666667	-0.019333333	0.228333333	0.0835	-0.724	-0.081333333	0.370666667	-0.304
NM_010693	-0.38925	-0.076	0.178666667	-0.208666667	0.169	-0.1815	0.023666667	1.052333333	0.751	-0.334333333
NM_025929	0.44	0.744	0.474	0.356333333	-0.105333333	-1.133	0.600333333	-0.020333333	0.244333333	-1.089333333
NM_019733	0.44275	0.015	-0.032666667	-0.068	0.403666667	0.9055	-0.117333333	-0.245333333	0.255666667	0.082333333
NR_104449	-0.24625	-1.59	0.663333333	0.311666667	0.007	-0.311	-0.273333333	-0.020333333	-1.248	-1.057333333
NM_008470	0.03375	-1.028666667	0.112333333	-0.164	-0.905333333	-0.1005	-0.099333333	0.240666667	-0.114666667	-0.1
NM_175484	0.4245	-0.087	0.396333333	-1.436666667	-0.951	0.44	-0.179666667	-1.825666667	-1.341	-0.220666667
NM_001081687	0.372	1.109666667	-0.538333333	0.294333333	1.126666667	0.0705	-1.081	-0.061666667	0.134666667	0.763666667
NM_025564	0.39125	-0.066666667	-0.099666667	-0.170333333	0.065666667	0.056	0.257	0.048333333	0.489	-0.687
NM_015814	0.13325	-0.105666667	0.612666667	-0.521333333	0.329	-0.5535	-0.167666667	-0.208	1.394666667	0.977
NM_009911	0.20875	0.221333333	0.415	0.236	0.244	0.313	0.043666667	0.105333333	-0.724333333	-0.264666667
NM_177893	0.15875	-0.004333333	0.043666667	-0.422666667	0.123666667	-0.213	-0.073666667	0.127666667	0.060666667	0.057333333
NM_007431	0.465	0.144666667	0.720666667	0.309333333	0.652666667	1.0975	-0.430666667	-0.680333333	0.43	0.004666667
NM_029410	0.19575	-0.798	0.129666667	-0.007333333	0.315333333	-0.069	0.142666667	-0.35	-0.028333333	0.136333333
NM_023697	0.19325	0.008666667	-0.034	0.022	0.668666667	0.0085	0.023666667	0.232666667	-0.232	0.021333333
NM_031168	0.04275	-0.004666667	-0.009	-0.234333333	-0.291666667	-0.136	-0.511666667	-0.167	1.06	1.040333333
NM_019877	0.265	0.610333333	0.4	0.735333333	0.401333333	0.026	-0.195	-0.066	0.09	-0.262333333
NM_133185	0.3695	-0.527	0.369	0.649	0.354	-0.0135	0.065666667	-0.091	-0.213666667	-0.261
NM_009910	0.17475	0.495666667	-0.448666667	0.521333333	-0.114	-0.671	0.347	-0.004666667	0.288666667	0.435666667
NM_001081099	-0.04925	-0.259	0.307	0.417666667	-0.754	-0.309	0.250333333	-0.136	-1.043	-0.260333333
NM_026675	0.41575	0.716666667	0.492	0.262	0.488666667	-0.053	-0.037666667	0.247333333	-0.37	0.272333333
NM_025687	0.40025	0.546333333	-0.395666667	0.421333333	0.096333333	0.057	0.025666667	-0.477666667	-0.431666667	0.542333333
NM_177869	0.27125	-0.847333333	0.031333333	0.059	0.384	-0.1585	-0.298	0.030333333	0.426333333	0.275333333
NM_172823	0.14875	-0.026	0.442333333	-0.532333333	-0.413333333	-0.218	0.242666667	0.252333333	-0.091	-0.323
NM_008733	0.33975	-0.514333333	0.285666667	-0.504666667	0.580666667	-0.6595	0.326	-0.515666667	-0.694333333	0.129333333
NM_007536	0.21725	-0.018666667	-0.144333333	0.064	0.042666667	0.5035	0.710666667	-0.045	-0.015333333	0.171
NM_133733	0.66775	0.013666667	0.068	0.678333333	0.404666667	-0.0985	-0.192666667	0.047	0.386	1.313333333
NM_053261	0.20975	0.232666667	0.492666667	0.764333333	0.163	-0.229	-0.212333333	0.112	-0.683	0.006333333
NM_008398	0.099	-1.686666667	0.029666667	0.895333333	-0.08	-0.3585	-0.035333333	-0.414333333	0.228333333	-1.114
NM_026536	0.114	-0.440666667	0.009	-0.120666667	0.144	0.1265	0.272	0.116333333	0.303333333	-0.036333333
NM_001081032	0.4175	-0.120333333	-0.105	0.934666667	0.059666667	0.0125	-0.369333333	0.827333333	-0.164	1.411666667
NM_009066	0.254	0.149	-0.161	0.163333333	0.674333333	0.1355	-0.177333333	-0.148	-0.081333333	0.244666667
NM_028603	0.06375	0.229	-0.434333333	0.046666667	0.218	-0.173	-0.172666667	0.836666667	0.024	-0.430666667
NM_001112731	0.141	0.153333333	0.108666667	0.282333333	1.399666667	0.4375	-0.110666667	0.041	-0.381333333	0.049333333
NM_011133	0.0525	-0.024	0.393666667	0.581666667	0.356333333	-0.1335	0.209333333	-0.353666667	-0.128	-0.284666667
NM_026796	0.13925	0.419333333	-0.710333333	-0.003666667	0.221333333	-0.1915	0.141333333	-0.144	-0.219	-0.025333333
NM_001286062	0.399	1.083333333	-0.274	0.011666667	0.219666667	-0.3805	-0.748	-0.277333333	0.390666667	-0.718333333
NM_030152	0.05775	0.629333333	0.436666667	0.418	0.598666667	0.161	0.135666667	-1.200333333	0.116333333	0.284
NM_010766	0.87275	1.112	0.006	0.837333333	1.071333333	0.3405	-0.242	1.067666667	2.091666667	0.946333333
NM_001252485	-0.215	0.868333333	0.261333333	0.051	0.071	0.4335	0.581666667	0.274	-0.394	0.168333333
NM_144818	0.0665	-0.035333333	0.986	0.043	-0.02	-0.076	0.119666667	0.154333333	0.148333333	0.043666667
NM_010929	0.23225	-0.608666667	0.017	0.657333333	0.206666667	0.321	0.092333333	0.356666667	-0.012666667	1.010666667
NM_013531	0.05275	0.048333333	-0.038333333	0.046666667	-0.008	0.155	-0.002333333	-0.147	-0.695	-0.395666667
NM_031182	0.2325	0.133	0.875	0.178666667	0.469333333	-0.039	0.227666667	1.054666667	0.332666667	-0.507333333
NM_001025103	0.32825	-0.384666667	0.228666667	0.181333333	0.381333333	-0.098	-0.282333333	-0.121666667	-0.410666667	0.054666667
NR_131111	-0.02925	-0.33	0.521333333	-0.330666667	-0.137	0.162	0.155	0.018333333	0.740666667	0.880333333
NM_008179	0.2465	-0.177666667	0.693333333	0.087333333	0.763	0.6735	-0.389666667	0.438	-0.393333333	-0.163666667
NR_040318	0.5425	-0.384	0.058	0.004	-0.566	0.3195	0.272333333	0.873666667	0.082333333	0.32
NR_040337	0.14275	0.200333333	0.110333333	-0.003666667	-0.366333333	-0.063	0.297	0.120666667	0.227666667	0.02
NM_001276356	-0.01925	-0.026	-0.001666667	0.162333333	0.213333333	-0.386	1.158333333	-0.017666667	0.439333333	-0.193666667
NM_029942	0.4495	1.137333333	0.356666667	0.214666667	0.448	0.0925	0.128333333	-0.130333333	0.548	0.304666667
NM_172573	0.23775	-0.305	-0.151	0.355333333	0.798	0.1995	0.001666667	-0.058333333	-0.043	0.298666667
NM_026185	0.37875	-1.480333333	0.363	-0.089666667	0.038	0.3425	-0.181	-0.101	0.437	0.254
NM_027797	0.28525	0.319	-0.343666667	0.053	0.225666667	-0.0115	-0.027	0.130666667	-0.694666667	-0.109666667
NR_038058	0.09775	0.074666667	0.171	-0.392	-0.948666667	-0.562	1.004666667	0.445333333	-0.373333333	0.211666667
NM_001290337	0.29825	-0.366666667	-0.736333333	0.144333333	-0.057333333	-0.4105	-0.297333333	-0.661666667	-0.72	0.475
NM_027875	0.4915	0.697333333	-0.201333333	-0.322	0.848666667	-0.6235	-1.128666667	-0.395666667	0.433666667	-0.609333333
NM_001164184	0.141	0.16	0.067	0.561	0.876	-0.361	0.408	0.422333333	0.449333333	0.602666667
NM_007997	0.328	0.197666667	-0.146666667	0.357	-0.167	-0.1495	-0.843	0.153666667	-0.173333333	0.296
NM_144838	0.15375	0.057	0.208333333	-0.21	0.006666667	0.1015	0.722333333	0.249666667	0.191666667	0.316333333
NM_007906	0.029	-0.503333333	0.270333333	0.259333333	0.315666667	-0.0615	0.192333333	0.520333333	-0.705	-0.365
NM_027641	0.21975	0.01	-0.18	0.236	0.553666667	-0.0025	0.132666667	-0.080333333	-0.530666667	0.167666667
NM_146201	0.186	0.886	0.103666667	0.128666667	0.098333333	-0.041	0.056	0.115	-0.832	0.169
NR_033541	0.33675	-0.533333333	-0.532666667	0.417333333	-0.786333333	-1.355	0.176	-0.755666667	-0.405333333	0.400333333
NM_019686	0.19025	-1.070666667	-0.102666667	-0.169	0.499666667	-0.03	-0.446	-0.393	-0.472333333	0.127333333
NM_010449	0.2195	-0.043666667	-0.027	0.002333333	0.474	-0.172	-0.614333333	0.345333333	-0.111666667	0.914
NM_021308	0.35475	-0.003333333	0.278333333	0.120333333	-0.601666667	-0.0405	-0.080333333	-0.042	0.554666667	0.400333333
NM_153502	0.34975	0.450666667	0.089666667	0.000333333	0.224666667	0.3725	0.25	0.339666667	0.388333333	0.389
NM_011677	0.27725	-1.865666667	0.460333333	0.475666667	0.862	0.027	0.428	-0.146666667	-0.970666667	-0.372666667
NM_177630	0.2395	-0.179333333	-0.562	0.326666667	0.004	-0.2905	-0.158	-0.216333333	-1.67	-0.856666667
NM_016678	0.14075	0.372333333	-0.060666667	0.697666667	0.044333333	-0.219	0.749	-0.195	-0.092666667	0.014333333
NM_172543	-0.04875	0.946666667	0.734666667	-0.198	0.594333333	0.106	-0.694333333	-0.075333333	-1.410333333	-0.811666667
NM_008547	-0.01375	0.427	-0.180333333	1.092333333	0.057	-0.545	-0.786333333	0.353666667	0.925666667	0.428333333
NM_011660	0.1185	-0.433666667	-0.069	0.008333333	0.118	0.2075	0.067333333	-0.049333333	-0.018666667	-0.163666667
NM_021719	0.16425	-0.068333333	0.363333333	0.453666667	-0.169333333	-1.6385	0.806333333	0.220333333	0.407666667	-0.147
NR_034038	0.3995	-0.320333333	-0.498666667	-0.011333333	0.087666667	-0.571	0.817666667	0.558	0.486	-0.996
NM_146030	0.09675	0.238	0.209	-0.029666667	0.137333333	0.0445	-0.001666667	0.109	-0.105	0.261333333
NM_133994	0.38625	0.639333333	0.342	0.192	0.479	-0.0075	0.602	0.454333333	0.168	0.146333333
NM_028576	0.11325	0.828	0.056666667	-0.326333333	0.319666667	-0.1305	-0.058666667	0.224333333	0.041666667	0.128666667
NM_001289804	-0.171	-0.170666667	0.155	0.016666667	0.187666667	0.0285	0.185666667	0.511	-1.093	-0.366333333
NR_028442	0.22975	0.097333333	0.703666667	0.407	-0.001	-0.5245	0.202	0.041	0.560333333	0.346
NR_015514	0.07325	-0.244333333	0.348	-0.520666667	-0.378666667	-0.02	0.779333333	-0.621666667	-0.178	0.660333333
NM_001161432	0.15175	0.034	0.357333333	0.291333333	-0.279333333	0.0325	0.62	-0.678	-0.594666667	0.149666667
NM_001029873	0.254	-1.176	0.589	-0.126	-0.156333333	-0.101	0.170333333	-0.173333333	0.421	-0.195333333
NM_172274	0.07875	0.168	-0.482666667	-0.656666667	-0.065666667	0.0045	0.593333333	0.018666667	0.047666667	0.269333333
NM_144538	0.17675	0.388	0.511666667	0.468666667	0.92	0.059	-0.158	-0.178666667	-0.004	0.030666667
NM_008772	-0.0755	0.319	-0.311666667	-0.088333333	-0.132333333	-0.127	-0.013333333	-0.356666667	-0.208333333	-0.933333333
NM_023517	0.07775	0.009333333	0.09	-0.017666667	0.103	-0.0275	-0.094666667	-0.022	-0.580666667	-0.259333333
NM_153788	-0.142	0.489	-0.001	-0.115	0.161666667	-0.2485	-0.050666667	-0.252333333	-0.057666667	-0.796666667
NM_008809	0.3005	0.278	0.289	0.31	0.283666667	-0.2825	-0.405	-0.237333333	0.633	0.251333333
NM_026371	0.1825	0.583333333	-0.377666667	0.203666667	0.716333333	-0.069	-0.028666667	-0.155	0.051333333	0.111666667
NM_001113283	0.1175	0.376333333	0.476666667	-0.625333333	0.073666667	0.0255	-0.424	-0.162	-0.335	0.151333333
NM_001033373	0.4695	-0.437666667	0.340333333	0.763666667	-0.31	0.1665	-0.791666667	0.836	0.524333333	-0.099333333
NM_080559	0.1795	-0.467333333	-0.047333333	0.149666667	0.104	0.2395	0.006666667	-0.198666667	-0.02	-0.110666667
NM_008830	0.15175	0.565666667	-0.092666667	-0.128333333	-0.047333333	-0.04	0.302	0.179333333	-0.621	-0.023333333
NM_001004191	0.34525	0.964	0.147666667	0.256	0.283	-0.217	0.11	-0.088333333	-0.524666667	-0.056
NM_010848	-0.10375	0.482333333	0.381666667	0.010333333	0.009666667	1.174	-1.461333333	-0.079333333	-0.351333333	-0.02
NM_153075	0.23175	-0.092666667	0.034	-0.070333333	-0.937333333	-0.11	0.17	-0.484333333	-0.296666667	0.273
NM_144943	0.43275	-0.535	0.272666667	-0.230666667	0.401333333	0.002	0.347	0.088333333	-0.060666667	0.394666667
NM_153783	0.38175	-0.148	0.440666667	0.118	0.8	-0.1875	-0.492	-0.036	0.004	0.047666667
NM_133228	0.22	1.233	0.163	0.039666667	0.01	0.059	0.008666667	0.182666667	-0.119	0.011333333
NM_001195075	-0.361	-0.524	0.197666667	-0.493666667	-1.372	-0.5555	0.830666667	0.179	-1.295	0.480666667
NM_183249	0.3385	0.129333333	0.367333333	-0.18	0.168666667	-0.928	0.178333333	0.087333333	-0.113333333	0.295333333
NM_030218	-0.07175	0.275333333	0.006	0.329666667	0.240333333	-0.3515	-0.143333333	-0.028333333	-0.272	0.099333333
NM_172740	0.0275	1.201	0.106666667	0.155666667	-0.211	-0.0585	-0.288666667	0.773666667	0.006666667	0.217666667
NM_080461	0.274	0.926666667	0.078666667	0.123333333	0.283333333	-0.043	-0.363666667	-0.215333333	0	0.164333333
NM_011578	0.14275	-0.282	-0.312666667	0.104333333	0.15	0.4235	0.035333333	0.052666667	-0.139666667	-0.649333333
NM_009933	0.5	0.841666667	-0.025666667	0.341666667	0.757333333	0.1525	-0.369	-0.228333333	0.475666667	0.032333333
NM_175507	0.10875	-0.405666667	-0.286	0.341666667	-1.215666667	-0.2455	0.332666667	0.562	-0.157666667	0.063
NM_009387	0.27825	0.976333333	0.718	-0.044333333	0.216333333	0.0235	-0.191	-0.223333333	-0.963	-0.446333333
NM_145588	0.42675	0.935333333	0.405333333	0.001	0.051333333	0.067	-0.128333333	-0.002666667	-0.044333333	0
NM_199042	0.131	0.199333333	-0.052666667	-0.031	-0.237666667	0.014	0.134333333	-0.687333333	0.097666667	0.039333333
NM_029394	0.25375	0.138	0.357	0.593666667	0.833333333	0.0305	-0.145333333	-0.045333333	-0.049666667	0.026
NM_172727	0.042	0.746666667	0.715666667	-0.335	-0.572666667	0.397	-0.353333333	-1.015333333	0.022	-0.606333333
NM_001276680	0.38975	0.256666667	-0.255	-0.215333333	-0.492	-0.0245	0.448333333	-0.176	-1.615	-0.071666667
NM_001293689	-0.19775	-0.154333333	-0.325666667	0.770333333	0.525333333	-0.461	0.776666667	-0.374333333	-0.156666667	-1.120666667
NM_001289678	0.61	-0.668333333	0.251666667	0.617333333	0.373333333	0.1865	-0.000666667	0.391333333	0.131	0.005
NM_183390	0.2045	0.816333333	0.035666667	0.153	-0.063666667	-0.344	0.087	0.156	-0.607666667	0.033333333
NM_001039039	0.15275	0.943	-0.068666667	0.51	0.11	0.2875	-0.091333333	-0.01	-0.036666667	0.206666667
NM_183031	0.30075	0.892666667	0.433666667	0.39	0.106333333	0.124	0.151666667	0.224666667	-0.09	-0.045666667
NM_010495	-0.06275	0.610666667	0.187	-0.180333333	0.085	0.156	0.24	0.754666667	0.885333333	-0.005333333
NM_027988	0.1395	0.143	0.520666667	-0.206	-1.821333333	-0.2045	-1.11	-0.724	-0.024333333	0.125333333
NM_001253890	0.1575	-0.355	0.809666667	-0.401	0.733	-0.0005	-0.24	0.459	0.045666667	0.067666667
NM_001290414	-0.06925	-0.145333333	0.443666667	0.565666667	0.379333333	-0.0815	0.488333333	0.251666667	-1.165666667	-0.787
NM_008826	0.29075	0.425333333	0.085	0.434333333	0.683666667	0.031	0.101333333	-0.126666667	0.547333333	0.436
NM_001277284	0.124	0.799333333	-0.164	-0.098333333	-0.746333333	-0.505	0.278333333	-0.395666667	-0.726666667	-0.177333333
NM_172693	-0.02825	0.257333333	-0.019	-0.079333333	0.631666667	-0.2475	-0.317333333	-0.184333333	-1.088666667	-0.207666667
NM_173398	0.16575	0.484333333	0.439333333	-0.290666667	-0.369	0.245	-0.078333333	-0.308	-0.103	0.575666667
NM_001172146	0.09825	0.001666667	0.202	0.589666667	0.316666667	0.0885	0.145333333	-0.142333333	0.162	0.044
NM_172439	0.115	-1.513666667	0.841	-0.327333333	-0.173666667	0.9715	-0.126	0.05	-0.217666667	-0.491666667
NM_001201390	0.133	-0.84	-0.478333333	0.064333333	0.11	-0.419	-0.513666667	-0.310333333	0.317666667	0.038
NM_025931	0.45275	0.461333333	0.199333333	0.418	0.655333333	-0.0105	-0.041333333	0.219	0.078666667	-0.186333333
NM_009976	0.1955	-0.510666667	-0.055333333	0.104	0.098	0.253	-0.008666667	-0.220333333	-0.134333333	-0.122
NM_025432	-0.01425	0.263	0.129	0.162333333	-0.118666667	0.1705	0.146333333	0.586	0.266666667	0.101
NM_008767	0.11425	0.441666667	-0.294666667	0.261666667	0.384666667	-0.248	-0.205	-0.326333333	-0.696666667	-0.434
NM_021422	-0.016	-0.265666667	0.108333333	0.752333333	0.128333333	0.087	-0.458	-0.437	-1.441	0.597
NM_026555	0.40125	0.338666667	-0.475666667	0.481666667	0.717	0.434	-0.532	-0.285666667	-0.353	0.165333333
NM_153162	0.24725	0.211666667	-0.046666667	0.248333333	0.602666667	-0.233	0.46	0.012	-0.652666667	-0.143333333
NM_009602	0.13025	-0.218333333	0.042666667	0.238333333	0.094333333	-0.99	-0.977666667	-0.374	0.454666667	0.320333333
NR_110354	0.08375	-0.303	0.212666667	-0.453666667	-0.498	0.129	0.061	-0.109	-0.004333333	-0.081333333
NM_001159424	0.24575	-0.574333333	-0.749666667	-0.086666667	0.238333333	-0.171	0.066	-0.915666667	0.000666667	0.101
NM_027100	0.3375	-0.399333333	0.209	0.58	-0.096333333	-0.2145	-0.105666667	0.211	0.139333333	0.131
NM_010660	0.34475	-0.758	0.517333333	0.071	-0.080666667	-0.3765	-0.22	-0.298	0.272333333	-0.415
NM_009803	-0.00225	0.085333333	-0.213666667	0.254333333	-0.221666667	-0.5825	-0.035333333	-0.666666667	-0.639666667	0.695
NM_024266	0.20275	-0.572666667	-0.180333333	0.000666667	0.111666667	0.174	0.066666667	-0.141333333	-0.065333333	-0.064333333
NM_026929	-0.06175	2.366	-0.152333333	0.186666667	0.156666667	-0.095	0.329	1.372333333	-0.485666667	-0.200666667
NR_106026	0.3505	-0.342666667	0.184333333	-0.060333333	-0.098333333	1.125	-0.751333333	-0.153	1.067666667	-0.089
NM_001256065	0.22675	-0.312666667	-0.219666667	0.124	0.034	0.0385	0.096666667	0.592666667	-0.438	0.245666667
NM_001033039	0.1075	-0.015	0.037333333	0.021	0.537	0.2935	0.357666667	-0.642333333	0.301333333	0.209333333
NM_175283	0.31	-0.727333333	0.195	0.215333333	-0.275333333	-0.1565	0.399333333	0.366	0.014	0.068
NM_011315	0.7955	-0.052333333	-0.028666667	0.312666667	0.183666667	-0.211	-0.490333333	0.164666667	2.614	1.340666667
NR_003634	0.2615	-0.028	-0.501333333	0.078333333	0.412666667	-0.8985	-0.709666667	-1.198	0.249	0.876333333
NM_001109902	0.12475	0.353333333	-0.102	-0.612666667	-0.161	-0.526	0.112333333	0.014666667	-0.405333333	-0.277666667
NM_027975	-0.06725	-0.613	0.805333333	-0.256	0.526333333	0.005	-0.052333333	0.159666667	-0.256333333	0.175333333
NM_001007578	-0.44575	0.288333333	0.352	-0.121	0.266333333	-0.3345	0	-0.343	-0.327666667	0.047333333
NM_020028	0.135	0.355666667	0.407	0.287333333	0.312666667	-0.3125	-0.554666667	0.190333333	0.411666667	0.175
NM_016972	0.59925	0.227666667	0.214	0.248333333	0.092	0.3685	0.186666667	0.668666667	0.508333333	1.003
NM_001163102	0.21775	1.110666667	0.256666667	-0.396	-0.157	-0.061	-0.287333333	0.193666667	0.124	0.133
NM_153287	0.62325	0.353666667	0.42	0.019666667	0.168666667	0.114	-0.015333333	0.359666667	0.442666667	1.210666667
NM_007806	0.22725	-0.458333333	-0.034	0.114666667	0.238666667	0.26	0.058333333	-0.077333333	0.025333333	-0.054333333
NM_007696	0.68075	-0.408333333	0.244	0.448666667	0.072666667	-0.019	0.086	0.924	-0.430333333	0.256666667
NR_030696	-0.063	0.600333333	0.034333333	-0.508333333	-0.772666667	-0.6935	-0.224666667	-0.103666667	-0.101	-0.205
NM_175542	0.00425	-0.291666667	-0.225666667	-0.250666667	-0.587666667	-0.196	-0.091	-0.094	0.122333333	-0.207666667
NM_020594	0.064	0.685666667	-0.772	0.232	-0.411666667	-0.3355	0.295	0.264	0.244333333	0.096333333
NR_028420	0.1045	0.941333333	0.047666667	-0.466666667	-0.626	-0.325	-0.071	0.190333333	-0.206333333	0.154333333
NM_001045525	0.216	-0.568	0.181	-0.276666667	-0.788333333	-0.0745	0.212333333	0.502666667	-0.202	0.335
NM_013637	0.12	0.375666667	0.139	0.198	0.793333333	0.4085	-0.005666667	-0.032666667	0.258333333	-0.064666667
NM_146073	0.26275	-0.045333333	0.576333333	0.031333333	0.616333333	0.0285	0.045333333	0.019	-0.185666667	-0.029666667
NM_001081280	0.08525	-0.629	0.466666667	-0.129666667	-0.692666667	-0.1495	0.194666667	0.340333333	0.086	0.531666667
NM_177545	-0.29975	-0.536	-0.040333333	0.4	0.515	0.082	-0.414333333	0.501	-0.075666667	-0.485666667
NM_013935	0.22	-0.492333333	0.256	0.397666667	0.235	-0.048	-0.032	-0.020333333	0.789666667	0.785333333
NR_045886	0.6295	-0.195666667	-0.019333333	-0.430666667	0.189	-0.688	0.119333333	-0.259666667	0.105	-0.223666667
NM_153511	0.20225	0.194	0.229666667	-0.370333333	-0.560333333	0.021	-0.369333333	-0.129666667	0.288	0.035333333
NM_001004150	0.426	-0.286333333	0.838333333	0.048666667	1.233	0.945	-0.702	-1.064	1.035666667	1.026
NM_008339	0.08925	-0.496	0.701666667	0.690333333	1.136	-0.48	0.111333333	-0.268666667	0.435	-0.919333333
NM_013600	0.625	-0.271	0.049333333	0.035	0.405	-1.0245	-0.393333333	0.432	0.141666667	0.102666667
NM_027587	0.03125	-1.415666667	-0.085333333	-0.649333333	-0.455333333	0.8055	-0.214333333	-0.422333333	-0.826333333	-0.026333333
NM_008495	0.16325	-0.493333333	-0.054666667	0.146333333	0.106	0.227	0.013333333	-0.196333333	-0.024333333	-0.080333333
NM_016845	0.1945	0.024333333	0.243	0.511333333	0.070333333	-0.005	-0.172666667	-0.178333333	-0.375333333	0.566333333
NM_029686	0.176	0.629333333	0.74	0.163333333	-0.814	-0.541	0.021333333	-0.527333333	0.388666667	-0.313333333
NR_105063	-0.011	-0.345333333	-0.158333333	-0.680666667	-0.449333333	-0.319	-0.491333333	-1.211	-0.952333333	0.034666667
NM_199033	0.19375	-0.295666667	0.239666667	0.401666667	1.014666667	-0.0745	-0.008	-0.211333333	0.203333333	0.110333333
NM_178928	0.479	0.184666667	0.565666667	0.308	-0.992333333	-0.237	-0.229	0.972333333	0.894	0.765666667
NM_133254	0.209	-0.071333333	-0.054	0.763	0.154	0.174	-0.786	-0.085	0.381666667	0.032
NR_029739	0.008	0.635333333	-0.170333333	0.361666667	-0.673666667	0.097	0.232333333	0.477	-0.387666667	-0.169666667
NM_012053	0.2145	-0.489333333	-0.063	0.171666667	0.086666667	0.2255	0.003333333	-0.11	-0.035666667	-0.001666667
NM_178704	0.015	0.986333333	0.976	0.253	0.195666667	0.2765	0.999	0.617666667	-0.311	-0.430666667
NM_020001	0.1745	0.502	0.154	-0.153666667	-0.020666667	-0.2885	-0.703	-0.485	1.026	0.411666667
NM_001252639	0.24475	0.237333333	0.143	0.405333333	0.671333333	0.0085	0.038	0.303333333	-0.151	-0.008333333
NM_001204252	0.34825	-0.304666667	1.141333333	-0.021	0.307333333	0.0825	0.056	0.267	-0.027	0.432666667
NM_030159	0.04575	0.329333333	-0.230333333	0.024666667	0.514	-0.037	0.007	0.128	-0.577333333	-0.212
NR_028266	0.24375	0.02	-0.12	-0.384666667	-0.251	0.048	-0.024333333	0.139	0.051666667	0.509
NR_045614	0.332	1.239333333	0.126333333	-0.578333333	-0.809	-0.35	0.272666667	-0.184666667	0.089333333	-0.214333333
NR_033241	0.39025	0.161	-0.373666667	0.253333333	0.577666667	0.343	-0.613	-0.448333333	0.503	0.237
NR_109835	0.2885	-0.141	0.187666667	0.104333333	0.102666667	0.1105	0.31	0.048	0.075333333	-0.72
NM_010386	-0.0115	0.081	0.027666667	0.007	0.113	-0.1085	-0.465666667	-0.327	-0.659333333	-0.201666667
NM_207668	0.412	0.436333333	0.518666667	-0.073	-0.191666667	-0.1705	0.164	0.490666667	0.765666667	1.028
NM_027032	-0.1055	-0.498666667	-0.116	0.033	0.499333333	0.081	-0.055666667	0.067666667	-1.161333333	0.288333333
NM_011178	0.41675	-0.007	0.201333333	-0.108666667	0.666333333	0.099	-0.700666667	1.218666667	-0.058	-0.164666667
NM_001008498	0.37175	-0.452	0.083666667	0.024666667	0.865	-0.1765	-0.342	-0.398666667	0.081333333	0.086666667
NR_033729	0.5195	-0.889	0.043333333	0.29	-1.234	0.5405	-0.291	0.208333333	-0.51	-0.224
NR_033215	0.09125	0.371666667	0.220666667	0.203333333	0.184666667	0.4035	0.563666667	-0.148	0.405	0.347666667
NM_008278	0.45675	-0.521333333	0.034333333	-0.059666667	0.474	0.702	-0.970666667	-0.202333333	-0.229666667	0.234666667
NM_021457	0.434	0.190333333	-0.070333333	0.099333333	-0.079333333	0.3785	-0.329	-0.197	0.502333333	0.657333333
NM_025349	0.46475	-1.164666667	-0.150666667	0.273	-0.438	-0.003	0.253666667	-0.057666667	0.062666667	-0.054666667
NM_001081680	0.0855	-0.533333333	-0.894333333	-0.118666667	-0.165333333	0.0025	-0.244	-0.902333333	0.305666667	0.216666667
NM_011010	0.15275	-0.521666667	0.13	0.579666667	0.269	0.3095	0.047666667	-0.415666667	-0.163333333	-0.237666667
NM_018853	0.2445	-0.795333333	-0.053	0.166	0.140333333	0.2985	-0.006666667	-0.222333333	-0.056333333	-0.109333333
NM_001289877	0.432	0.070333333	0.1	0.693666667	0.239	0.134	0.529666667	-0.016666667	1.426333333	0.332333333
NM_173781	0.23875	0.135	0.536333333	0.569	0.142666667	0.621	-0.792	-0.115	0.035333333	0.120666667
NM_011728	0.233	0.321666667	-0.147666667	0.209666667	0.853333333	-0.28	-0.311	0.046666667	-0.334	0.057
NM_177068	0.37075	0.501666667	0.466	0.096	0.062666667	-0.025	-0.247666667	-0.037666667	0.777	0.983
NR_045793	0.14425	1.088333333	-0.702666667	-0.199666667	0.468666667	-0.4735	0.361	-1.142333333	-0.563333333	-0.752666667
NM_130455	0.365	-0.05	-0.777333333	0.11	-0.072	-0.1995	0.193333333	0.035333333	-0.037333333	-0.295
NM_030184	0.056	0.429666667	-0.265666667	0.42	-0.237333333	-0.18	-0.282666667	-0.189333333	-0.544666667	0.173
NM_031163	-0.101	-0.304666667	0.456333333	-0.556	0.683	-0.458	0.442333333	0.843	-1.832333333	-0.391
NM_001198792	0.24825	0.747333333	0.340666667	0.301	0.813666667	-0.018	0.026333333	0.037666667	0.284	-0.146333333
NM_172532	0.089	-0.987666667	1.071333333	-0.350666667	0.199333333	-1.5495	0.266	-0.532333333	-0.794666667	-0.665666667
NM_172612	0.50075	0.243666667	0.314333333	0.117333333	0.564	-0.0865	0.695333333	0.703666667	0.384	0.493
NR_002898	0.07825	-0.318333333	0.572666667	0.574	0.272333333	-0.026	-0.500666667	0.591	0.431333333	-0.345333333
NM_026894	0.19075	0.953	-0.446666667	0.159666667	0.661	-0.398	-0.07	-0.397666667	-0.302333333	0.158666667
NM_011401	0.214	0.173	0.334333333	0.229333333	0.006	0.3325	0.028666667	0.143333333	-0.013666667	0.641
NM_001252470	-0.1195	0.227666667	0.25	0.121	0.074666667	0.5195	-0.714666667	-0.208666667	0.007333333	0.694666667
NM_172746	0.1705	0.562333333	-0.121333333	0.695666667	0.726333333	0.2155	-0.034666667	0.197	0.119333333	-0.117
NM_145973	0.59625	-0.126666667	-0.793666667	-0.108333333	0.004666667	-1.0295	-0.254333333	-0.217666667	1.077	-0.154666667
NM_175643	0.46775	0.475666667	0.581666667	0.411	0.634666667	-0.125	-0.339	-0.077666667	0.176333333	0.712333333
NM_011296	0.19	-0.592666667	-0.109	0.154333333	0.109666667	0.2275	0.030666667	-0.156	0.011	-0.082666667
NM_009471	0.16575	0.341333333	-0.13	0.173333333	0.696333333	-0.1285	-0.181	0.224333333	-0.130333333	-0.029333333
NM_001033209	0.318	0.407333333	0.288	0.271333333	-0.358	-0.0095	0.130333333	-0.293666667	0.617666667	0.216
NM_008318	0.2615	-0.563666667	0.034333333	1.555666667	0.819333333	1.7075	-0.384	-1.808666667	-0.099666667	0.97
NM_025610	0.23775	0.778	-0.969333333	0.692	0.406	-0.377	-0.022333333	0.181	-0.356333333	-0.023666667
NM_011461	0.322	0.519333333	-0.254333333	-0.121333333	0.438333333	0.535	1.404666667	0.275333333	0.244333333	-0.115
NR_038184	0.27175	-0.214666667	0.273333333	-0.217	0.126666667	-0.947	0.606666667	0.722666667	0.228333333	0.217333333
NM_030143	-0.1765	-1.184666667	-0.049	0.253	0.344	-0.1905	-0.125	0.082333333	0.288666667	1.823
NM_028056	0.46425	0.471666667	0.35	0.261333333	0.419666667	-0.247	0.116666667	-0.414333333	-0.142	0.037
NM_025693	0.38825	0.210666667	-0.093666667	0.539333333	0.693	0.2435	0.045333333	-0.015666667	-0.103333333	0.161333333
NM_001170643	0.29375	0.603	-0.048	-0.080333333	0.332666667	0.2985	-0.151	-0.024666667	-0.467666667	0.013333333
NR_105938	-0.42975	0.051	-0.28	0.842333333	0.139333333	-0.8435	-0.296333333	0.463333333	-0.125666667	-0.886666667
NM_001177841	0.16025	0.588666667	0.228333333	-0.187	-0.003333333	-0.635	-0.082666667	-0.008666667	0.179333333	0.187
NR_038037	0.22575	-0.031333333	-0.052	-0.108	-0.109333333	-0.3105	-0.465666667	0.030333333	-0.61	0.086666667
NM_172086	0.21775	-0.541666667	-0.148666667	0.034333333	0.045666667	0.2435	0.002	-0.178333333	-0.039	-0.068666667
NM_010271	0.57725	-0.023666667	0.03	0.377333333	0.788666667	0.278	-0.834333333	-0.700333333	-0.327666667	-0.380333333
NM_026348	0.287	0.235666667	-0.661666667	0.245	0.353666667	0.004	-0.346	-0.077	-0.252333333	-0.109333333
NM_007793	0.2075	-0.550666667	-0.082	0.140333333	0.095	0.262	0.041666667	-0.108	-0.028666667	-0.109666667
NM_001044744	0.17875	0.869333333	-0.343333333	0.386333333	0.12	-0.1145	0.018333333	0.036666667	-0.214	-0.064666667
NM_013589	0.255	0.205666667	-0.290666667	0.013666667	0.039333333	-0.3335	-0.616666667	-0.408666667	0.423333333	0.35
NM_177390	0.27	0.160333333	-0.062	-0.079333333	0.013666667	-0.7425	-0.167	0.126666667	0.128333333	0.230333333
NM_010102	0.26875	0.300666667	-0.505333333	0.372	0.593	-0.5805	0.515	-0.221	0.560666667	-0.035
NM_178767	0.1565	-0.695333333	-0.107	0.348666667	0.566333333	-0.3455	-1.492333333	0.087666667	-0.928666667	-0.14
NM_053166	0.297	0.398666667	0.990333333	0.552	-0.633	0.2445	-1.125333333	-0.951	0.153333333	1.369333333
NM_001195298	0.22975	-0.160333333	0.102666667	0.226	0.49	-0.1165	-0.16	-0.678	0.99	-0.235333333
NR_105750	0.0405	0.139	-0.462666667	0.059333333	-0.494	-0.425	0.342666667	-0.681333333	-0.161333333	0.674666667
NM_207255	0.1505	0.094	0.75	0.415	0.264666667	-0.4855	0.078666667	-0.139	-0.511333333	-0.621
NM_001037294	0.11	1.247666667	-0.368666667	-0.199333333	-0.711	-0.0565	0.440333333	-0.660333333	-0.421333333	0.269666667
NR_040660	0.00825	-1.408666667	0.419333333	0.126	0.233	-0.315	-0.024333333	-0.168	0.162666667	-0.174333333
NR_028540	0.65175	0.096666667	-0.110333333	0.533666667	0.145666667	-0.3685	0.162666667	-1.103	-0.416333333	0.596333333
NM_182806	0.21475	1.176333333	-0.092666667	0.012	0.436333333	0.54	0.426	-0.631	0.462333333	0.541333333
NR_045352	0.149	-0.561333333	-0.187666667	-0.032	-0.163333333	-0.2445	-0.133333333	-0.550333333	0.238333333	0.621333333
NM_080437	0.354	0.412333333	0.324333333	-0.062666667	0.45	-0.116	-0.376666667	-0.573666667	0.049	0.133666667
NM_001081160	-0.0445	-1.063	-0.014333333	0.117333333	-0.552333333	-0.4	-0.299333333	-0.185666667	-0.333	-0.455
NM_053195	0.16475	0.070333333	-0.202	-0.265	0.206333333	-0.014	0.049333333	-0.179333333	-0.820666667	-0.196
NM_027890	0.41675	0.562666667	0.501666667	-0.616333333	-0.22	-0.2415	0.002333333	-1.109666667	0.248666667	-0.521333333
NR_045056	0.04625	-0.062666667	-0.150333333	0.155333333	0.117666667	-0.235	-0.371666667	-0.790666667	0.539333333	0.204
NM_029564	0.15625	0.821333333	0.220666667	0.174	-0.800333333	0.1055	0.084333333	0.107	0.093666667	0.079
NM_001164620	0.11825	0.995333333	-0.145333333	-0.452666667	0.309666667	-0.0875	-0.180666667	0.436333333	0.021333333	-0.018333333
NM_027181	0.20725	-0.443	0.146	0.308333333	-0.894333333	0.3	0.344333333	0.212	0.275666667	-0.154333333
NM_008695	0.2995	0.801333333	0.378	0.006666667	0.360333333	-0.7865	-0.178333333	0.028333333	0.599666667	0.156333333
NM_001100606	0.27925	0.445666667	0.539666667	0.186666667	0.743	0.2405	-0.176333333	0.157	0.145	-0.006333333
NM_013539	0.281	0.402	0.249333333	0.308	0.683	-0.053	-0.15	-0.097666667	0.042666667	-0.232666667
NM_001159408	-0.15375	-0.338	0.323666667	-0.341	0.031666667	-0.433	0.652666667	-0.254	0.925333333	0.321666667
NM_172428	0.45425	1.19	0.044333333	0.066	0.098333333	0.1455	-0.020333333	-0.064	0.232333333	0.534333333
NR_040294	0.161	-0.02	0.799666667	0.182333333	-0.507666667	0.304	0.424666667	0.947333333	-0.272666667	-0.079666667
NM_133804	0.37625	0.13	0.151666667	0.220333333	0.242666667	0.1695	-0.145	0.071333333	0.260666667	0.653333333
NM_001163766	0.33225	-0.823666667	-0.166	0.289666667	0.220333333	0.0265	0.126	-0.177333333	0.892333333	0.000666667
NM_172560	0.06625	1.049666667	-0.238333333	0.064666667	-0.120333333	0.18	-0.308333333	0.363666667	0.084	-0.238333333
NM_001081143	0.22225	0.185	0.235	1.015666667	0.079	0.2375	-0.257	0.008666667	0.165666667	-0.258
NR_045726	0.236	0.647	-0.124	0.221666667	0.803	-0.151	-0.463333333	-0.086333333	-0.285333333	-0.149
NM_029679	0.0015	1.092333333	0.068666667	-0.306333333	0.152333333	-0.8685	0.05	0.375333333	-0.307666667	0.316
NR_037998	0.2725	-0.578666667	-0.243	-0.169	0.344	0.133	0.706333333	-0.236666667	0.443333333	0.337666667
NM_001302957	-0.29775	-1.727333333	0.296666667	-0.584333333	-0.521333333	-0.06	-0.833333333	-0.058333333	-0.093666667	-0.006
NM_178395	0.48375	1.995	0.382666667	-0.394	-0.463	0.213	0.073	0.228	-0.025666667	0.175666667
NM_207212	0.35125	0.544333333	-0.077333333	0.267666667	0.944333333	0.0265	0.054333333	-0.288	-0.163333333	-0.280333333
NM_183025	0.133	-0.275666667	0.426	0.196666667	-0.549333333	-0.283	0.422333333	-0.375666667	-0.170666667	-0.198333333
NM_020262	0.129	0.305666667	0.076666667	-0.226666667	-0.443666667	-0.331	0.111666667	-0.715666667	0.138666667	-0.300333333
NM_011161	0.41475	0.426	-0.244	0.482333333	0.439	-0.1965	0.557	-0.343	0.327333333	0.316
NM_172295	0.68175	-0.582666667	-0.296	0.031	-0.483666667	-1.639	-1.485	0.371	-0.671666667	0.296333333
NM_001174155	0.40025	0.191666667	0.196333333	0.243333333	0.224333333	0.041	-0.203333333	0.179666667	0.516	0.612666667
NM_001083945	0.2355	-0.515333333	-0.228666667	0.455333333	-0.498666667	-0.843	-0.55	0.222	0.316333333	0.032666667
NM_001101560	0.23175	-1.542333333	0.089	0.33	-0.643666667	0.431	-0.337	0.319	0.12	0.055333333
NM_028133	0.76875	0.356333333	0.448666667	0.32	-0.032333333	0.267	0.08	0.526	0.838	1.204666667
NM_139218	0.08675	-0.377	-0.092	1.323666667	0.209	-0.294	-0.102666667	-0.194333333	-0.040666667	0.046666667
NM_017376	0.26325	0.844	0.384666667	0.657333333	0.812333333	0.14	0.190666667	0.319666667	0.365333333	0.094
NM_133984	0.48525	0.489666667	0.188666667	-0.230666667	0.342666667	-0.1795	0.047666667	-0.622666667	0.421333333	0.148333333
NM_153533	0.199	0.517666667	-0.213333333	0.148	-0.478666667	-0.054	-0.018666667	-0.576333333	-1.046666667	0.031
NM_134130	0.06875	0.187333333	-0.556666667	0.069333333	-0.034	-0.2005	0.209333333	-0.330666667	-0.336	0.012333333
NM_181729	0.269	0.156	-0.132333333	1.638666667	0.181666667	0.9375	-0.468	0.974	-0.000666667	-0.389
NM_001289457	0.2845	0.782666667	1.572	-0.021333333	0.674666667	0.065	0.048333333	-0.283666667	-0.680333333	-0.101333333
NM_029767	0.255	-0.505	-0.124333333	0.102333333	0.143	0.2675	0.050666667	-0.229333333	-0.030333333	-0.060333333
NM_016873	0.31825	0.257	-0.018	0.201666667	0.805666667	-0.2125	-0.652666667	-0.488666667	0.345666667	-0.356333333
NM_010016	0.3405	0.163	-0.155333333	0.384333333	0.547333333	-0.2735	-0.175	-1.151666667	0.548666667	0.312666667
NM_025877	0.47225	0.494333333	1.052333333	-0.021333333	0.09	0.1225	0.004666667	0.843666667	0.279333333	0.671
NM_011322	0.42925	0.195666667	0.053333333	0.457333333	0.633666667	-0.2475	-0.297333333	-0.395666667	0.120333333	0.271666667
NM_008008	0.2355	1.111666667	0.528666667	-0.157333333	-0.033666667	-0.639	-0.734666667	0.244	0.941	0.801666667
NR_038063	0.25025	-0.702333333	-0.365333333	0.194333333	0.190333333	0.2075	0.280333333	0.051333333	0.043333333	-0.244666667
NR_110486	0.29475	-0.235	-0.283333333	-0.366333333	-0.573333333	-0.9295	0.066333333	-1.183333333	-0.511666667	0.647
NM_001310524	0.37375	0.564	0.826	0.306	0.328333333	-0.0475	-0.469	-0.332333333	0.006666667	-0.311666667
NM_026069	0.21025	-0.67	-0.163333333	0.077666667	0.070666667	0.212	-0.018	-0.171666667	-0.056	-0.134666667
NM_001177602	0.411	0.78	0.245	0.370666667	0.769666667	0.0605	0.180666667	0.190333333	0.831333333	0.895666667
NM_198607	0.301	0.810333333	-0.232	0.491666667	0.266333333	0.2005	0.009333333	-0.616	0.001	-0.324666667
NM_001252552	0.52475	-0.447	-0.308	-0.339666667	-0.01	0.2965	-0.615666667	0.396	0.565333333	0.205
NM_008183	0.502	-0.034	0.339666667	0.240666667	0.169	0.573	0.652333333	-0.224333333	0.349666667	0.149333333
NR_045911	0.0065	-0.100333333	0.768666667	-0.574666667	-0.585666667	-0.1775	-0.484	-0.31	-0.698666667	-0.478666667
NM_134082	0.0715	-0.098333333	-0.132666667	-0.301	-0.092	-0.154	-0.773666667	-0.286333333	0.356	0.769666667
NM_009977	-0.2105	0.150666667	-0.054333333	-0.198	-0.208666667	0.0075	-0.273	-0.579666667	0.350333333	-0.048
NM_013765	0.20375	-0.566333333	-0.038	0.068333333	0.162666667	0.254	0.006333333	-0.125333333	0.003	-0.127
NM_171824	0.46475	-0.7	-0.338	-1.136333333	-0.107666667	-0.0455	0.096666667	0.399	-0.418	0.032333333
NM_001013028	0.45675	0.496	0.026666667	0.253666667	0.101333333	0.423	0.432	0.370666667	0.912333333	0.329
NR_040707	0.12725	-0.281666667	0.315666667	0.429666667	-0.107666667	-0.0395	-0.089	1.023333333	-0.892333333	0.178666667
NM_009238	0.30475	-0.430666667	-0.799	0.319	0.643666667	0.199	0.233666667	0.134666667	-0.591333333	-0.536
NM_010689	0.12625	-0.461	0.190333333	-0.035666667	0.554333333	-0.041	-0.883666667	0.253	0.021666667	-0.335666667
NR_015548	0.013	1.767333333	0.943666667	-0.061666667	-0.325	-0.2335	-0.125333333	-0.054333333	-0.514333333	0.023333333
NM_009150	0.211	0.249666667	0.081666667	0.488333333	0.337666667	0.0065	-0.157333333	-0.035	0.323666667	0.304333333
NR_106192	0.15525	0.465666667	0.036	0.278666667	-0.197333333	-0.303	-0.751	-0.337333333	-0.281666667	-0.471
NM_008903	0.32425	0.689	-0.103	0.493	0.767666667	0.061	-0.225333333	-0.213666667	0.277	-0.113666667
NR_131893	0.2995	0.821333333	-0.013666667	-0.041	0.451666667	-0.33	0.460666667	-0.162	0.212333333	0.029333333
NM_181588	-0.102	-1.401	-0.024666667	0.383	0.463333333	-0.201	-0.459666667	0.017	-0.998333333	-1.275333333
NM_008827	0.85225	-0.025	0.401333333	0.053	-0.076333333	-0.5225	0.457	1.136333333	0.571333333	0.917333333
NM_001290704	0.4345	0.348333333	-0.046333333	-0.256666667	0.494333333	-0.235	-0.015333333	0.612333333	0.290666667	0.109666667
NR_045932	0.169	-0.434666667	-0.029333333	0.400333333	-0.173	-0.094	-0.070333333	-0.503333333	0.598333333	0.272
NM_134041	0.347	0.578333333	-0.527333333	0.391333333	-0.137	-0.0605	-0.045666667	0.139333333	-0.113333333	0.08
NR_003967	0.25275	-1.407666667	0.234	0.136	-0.371666667	0.079	-0.211333333	0.261666667	0.556666667	-0.002
NM_080850	-0.36125	-0.193333333	0.421	-0.869333333	0.136	0.107	0.148	0.304666667	-0.138	-0.352
NM_019742	0.31475	0.208	0.350333333	0.136	0.676	0.003	0.011	0.094	0.158666667	0.036333333
NM_030707	0.73975	0.508666667	0.545333333	0.778	0.963333333	0.023	-0.211	0.059666667	0.706666667	0.713666667
NR_072990	0.36875	0.361333333	0.399333333	0.192333333	-0.340666667	-0.3015	0.241666667	0.087333333	0.623666667	-0.077666667
NM_001163290	0.23375	0.245333333	0.268	-0.080333333	0.260333333	-0.356	-1.062666667	-0.066666667	-0.472666667	-0.06
NM_001289707	-0.2195	-0.665666667	0.053	-0.331	-0.292666667	0.0575	-0.356666667	-0.215666667	-0.675333333	0.210666667
NM_001013773	0.66375	1.227666667	0.577666667	0.262666667	0.255333333	0.4225	-0.233333333	-0.090666667	0.553666667	0.369666667
NM_025339	0.454	-0.872666667	-0.076	-0.016	0.342333333	-0.13	0.566333333	-0.698666667	0.538666667	0.263666667
NM_008721	0.2105	0.022666667	-0.193333333	0.426	0.334333333	-0.075	-0.515666667	-0.154333333	-0.562666667	-0.673666667
NM_153392	0.17925	-0.500666667	-0.228	0.278	1.379	-0.011	-0.199333333	-0.589	0.047666667	-0.592666667
NM_026020	0.21925	-0.562	-0.056666667	0.084666667	0.158666667	0.1855	0.146333333	-0.232666667	0.022	0.002
NM_013722	0.0985	0.496333333	-0.21	-0.057	-0.304666667	-0.2995	0.023333333	-0.418	0.008	-0.65
NM_027971	-0.125	-0.193333333	-0.467666667	0.384333333	0.079333333	-0.193	-0.673333333	0.094333333	-0.44	0.061666667
NM_001081679	0.1965	-0.161	0.550333333	0.039	-0.161333333	-0.161	-0.872	-0.076333333	-1.159333333	-0.148666667
NM_021555	0.30575	0.515333333	0.059333333	0.101	1.098666667	-0.0215	-0.392	0.262333333	0.296666667	-0.339
NM_172118	0.51	-0.092333333	-0.911333333	-0.382	0.111	-0.206	-0.841	-0.297	0.556	0.823666667
NM_001002897	-0.2255	-0.539333333	-0.230333333	0.116	-0.37	-0.5525	-0.060333333	0.132	-0.775666667	-1.165666667
NM_028865	0.3355	0.970666667	0.061	0.444666667	0.598333333	0.3485	-0.593666667	-0.649333333	-0.057333333	0.108666667
NM_207246	0.1025	-0.235666667	0.489666667	0.058333333	0.745333333	0.112	0.249	0.487	0.064333333	0.095
NR_040708	0.337	-0.818666667	-0.365	0.249	-0.212666667	-0.7945	0.295333333	0.019666667	-0.246	0.340666667
NM_019487	-0.063	-1.054666667	0.593	0.488	0.683	0.168	0.222	1.058333333	-1.139666667	0.622333333
NM_009929	0.247	0.272	0.347666667	0.162666667	0.075666667	0.1415	0.620333333	0.637	-0.113333333	0.094666667
NM_172775	0.08175	-0.229333333	-0.275333333	0.120666667	-0.176	0.155	0.383333333	-0.041	-0.773333333	0.257333333
NM_001159904	0.49325	-0.939666667	0.635333333	-0.071666667	0.027333333	0.931	-0.335	-0.267	-0.277	-1.425
NM_139139	0.20725	-0.492666667	-0.11	0.572333333	0.456666667	-0.0615	0.607333333	0.174	-0.124666667	-0.037333333
NM_016966	0.30075	0.959333333	-0.213666667	0.194333333	0.425	-0.046	-0.176666667	-0.061333333	0.108333333	-0.487
NM_021888	0.5585	0.836333333	0.109666667	0.857666667	0.359666667	-0.03	0.370333333	-0.551666667	0.719	0.180666667
NM_199241	0.1335	0.551666667	-0.302666667	0.420333333	-0.255	-0.258	0.244333333	-0.315666667	0.356333333	0.258333333
NM_001134767	0.181	-0.564666667	-0.434666667	-0.045333333	0.287333333	-0.1555	-0.350666667	-0.235333333	-0.284333333	-0.146666667
NM_001015681	0.324	0.702333333	0.053333333	-0.171333333	0.856	0.095	0.473	0.493666667	0.558666667	0.162666667
NM_001080815	0.0015	-0.993333333	0.412	0.695666667	-0.005	-0.042	1.225333333	-0.407333333	0.756	0.736666667
NM_001177467	0.85725	0.235666667	-1.547	-1.083333333	-0.419666667	1.625	1.541666667	-0.504333333	-0.876	0.164666667
NR_102383	0.17275	-0.827	0.812	0.727	1.364666667	-0.741	0.024333333	-0.034666667	1.221333333	0.561666667
NM_001254953	0.536	1.363666667	0.208666667	-0.092	0.508666667	-0.189	-0.067666667	1.63	0.484333333	1.007333333
NM_199304	0.146	0.863	-0.032666667	0.317333333	0.341666667	0.303	0.03	0.384666667	-0.324	0.252666667
NM_008535	0.3565	0.656333333	-0.195	0.096	0.356	-0.1125	-0.132666667	-0.134666667	-0.041333333	0.108
NR_003519	0.33925	0.321333333	0.181333333	0.177	0.272666667	0.1175	-0.657333333	0.016666667	-0.045333333	0.057333333
NR_132321	0.17175	0.570333333	-0.04	0.221	0.261333333	-0.005	0.138	0.558333333	-0.739333333	0.273
NM_175207	0.424	-0.296	-0.241333333	0.455666667	0.709666667	-0.2095	0.191333333	-0.505666667	-0.458333333	0.185666667
NM_010999	0.198	0.142	-0.069	-0.017	-0.379	-0.359	-0.270333333	-0.300333333	0.998	-0.081333333
NR_023357	0.1125	-0.933	0.302666667	0.237666667	0.058	0.1215	-0.128333333	0.026666667	0.425	0.040333333
NM_172506	0.0835	0.995333333	-0.713666667	0.291333333	0.240333333	-0.9695	-0.811333333	-0.837333333	-0.167	-0.138333333
NM_197944	-0.0325	1.782333333	-0.697333333	-0.294333333	0.166333333	-1.3875	0.025666667	0.148	0.289333333	-0.178
NR_027852	0.61925	-0.547333333	-0.248	0.089	0.033333333	0.155	0.176666667	-0.156666667	0.359333333	0.893333333
NM_013599	0.7265	0.211333333	0.178666667	0.479	0.656333333	-0.255	0.049666667	-0.591	1.329333333	1.418
NM_028203	0.2365	-0.669333333	-0.332	0.147666667	0.199666667	0.182	0.132333333	0.214333333	-0.007333333	-0.258666667
NM_010288	0.56625	0.544	0.613	0.18	-0.224	0.469	-0.309333333	-0.120666667	1.249666667	1.205666667
NM_025846	0.07	0.342	-0.031333333	0.377333333	0.913333333	0.3425	0.222666667	-0.771666667	0.443	-0.030666667
NR_033626	0.078	-0.29	0.422666667	0.526	-0.037	-0.284	-1.176666667	0.853666667	-0.029666667	-0.380666667
NM_001166399	0.4355	0.843333333	0.186333333	0.176666667	0.391666667	0.17	-0.541	-0.012333333	0.126	-0.015666667
NM_207131	0.04575	0.767	0.090666667	-0.155	0.350333333	-0.6325	0.079333333	0.751333333	-0.566666667	0.619
NM_025774	0.31525	0.26	-0.071666667	0.094333333	0.656333333	-0.031	0.321333333	0.167	-0.324333333	0.434
NM_021877	0.21275	-0.370666667	-0.133666667	-0.03	0.024666667	-0.085	0.113	1.800333333	0.082333333	-0.241333333
NM_001026211	0.15325	0.508666667	-0.148	0.213333333	0.087666667	-0.04	0.01	-0.027666667	0.040333333	0.050333333
NM_010837	0.377	0.025333333	-0.518666667	-0.151333333	1.470666667	-0.008	-0.115666667	-0.175	-0.81	-0.642666667
NM_175439	0.13075	0.140333333	-0.732333333	-0.191	0.174666667	-0.1055	0.030333333	-0.022666667	0.189666667	0.097
NM_026648	0.21325	-0.088	0.022666667	0.059	0.516666667	0.235	0.011333333	0.908333333	-0.151333333	0.142666667
NM_001123372	0.4705	0.107666667	0.048333333	0.132666667	-0.07	-0.127	-0.599	-0.589666667	0.232666667	0.082
NM_013564	0.182	1.743	0.001666667	0.211333333	0.325666667	0.1565	-0.909	-0.448666667	-0.288	0.319666667
NM_025619	0.40925	-0.297333333	0.162	0.236333333	0.143666667	0.3065	0.239666667	0.143666667	1.114666667	0.440333333
NM_007865	0.05	-0.199666667	-0.237666667	0.888	-0.281333333	0.112	-0.329	-0.468666667	-0.641	-0.621333333
NM_018860	0.2595	-0.897333333	-0.093666667	0.144	0.119666667	0.2625	0.008	-0.188	-0.025	-0.066333333
NM_008610	0.3105	0.284	-0.006333333	-0.231	0.283666667	0.09	-0.252	-0.271666667	0.825666667	0.358666667
NM_145636	-0.01875	-0.524333333	0.008666667	-0.056	-0.130333333	1.4705	0.248	0.727	-0.711333333	0.646333333
NM_001205363	0.09975	0.274	-0.305666667	-0.04	0.212	0.789	-0.267666667	0.362666667	-0.378	0.137333333
NM_053117	0.25325	-0.248333333	0.121	0.181666667	-0.033666667	-0.2065	-0.207666667	-0.681666667	-0.348666667	0.041666667
NM_133661	0.11475	0.139666667	-0.487333333	-0.222666667	-0.916333333	0.318	-0.774333333	0.763	0.557	-0.191
NM_028454	0.452	-0.390333333	0.872	-0.013	0.070333333	-0.0165	0.334666667	-0.276333333	-0.038	0.018
NM_001039723	0.1815	-0.283666667	-0.216	-0.206666667	0.448	-0.051	-0.034333333	0.139333333	-0.071333333	-0.107
NM_001310722	0.281	-0.57	-0.565	-0.343666667	-0.065666667	-0.284	-0.148666667	0.010333333	0.209333333	0.355666667
NM_009763	0.27725	0.59	0.138333333	0.09	0.363	0.0345	-0.139	-0.213	0.512666667	0.769333333
NM_199301	0.3625	0.835666667	-0.227666667	0.548666667	0.487333333	-0.2995	-0.146333333	0.362666667	-0.128666667	-0.002666667
NM_029557	0.253	0.655666667	0.179	0.373333333	0.315	-0.085	0.149333333	0.075	0.002	-0.006
NM_010959	0.03825	0.398666667	-0.354333333	-0.171666667	-0.023333333	0.002	-0.286666667	-0.039333333	-1.291333333	-0.49
NM_199251	-0.226	-0.404	-0.532333333	0.132333333	0.003	0.438	0.481666667	0.493666667	-1.519	0.309666667
NM_027373	0.2985	1.11	0.509666667	0.304	0.488333333	0.3645	0.569333333	0.073333333	0.602666667	0.424
NM_024210	0.41925	0.183666667	-0.023333333	0.401333333	0.844333333	0.1265	0.224666667	-0.139666667	-0.098333333	0.166333333
NM_001045558	0.302	0.321333333	0.011333333	0.141	0.094	-0.1785	0.522333333	-0.588666667	-0.483333333	0.262333333
NM_026041	0.37575	0.433	-0.524666667	-0.002666667	0.438333333	0.1385	-0.042	-0.013666667	0.162	-0.126666667
NM_027526	0.20875	0.491333333	-0.267	0.234	0.291	0.448	0.564	-0.074	-0.806666667	-0.496666667
NM_024264	0.35825	0.359333333	-0.516	0.531	0.398666667	-0.0145	-0.318	0.268	-0.716333333	-0.059666667
NM_001159559	0.344	0.125	-0.230666667	0.260666667	0.191	-0.149	-0.264	-0.564333333	-0.516666667	-0.066
NM_172701	0.43125	-1.185333333	0.715	0.006333333	-0.224	-0.2915	0.477666667	-0.284666667	0.655666667	0.414
NM_009014	0.45825	-0.823333333	1.216333333	-0.096333333	-0.246	-0.436	0.516	-0.163	0.306	0.526666667
NM_001165934	-0.08125	-0.190666667	0.000666667	0.260333333	-0.508	0.1915	0.829666667	-0.174333333	0.136333333	-0.530333333
NM_008716	0.6735	1.046333333	0.370666667	0.231666667	1.856	0.225	0.045333333	-0.682333333	-1.111333333	0.590333333
NR_026843	0.569	0.909333333	-0.027333333	-0.407333333	0.674666667	-0.001	-0.794666667	0.241666667	-1.237666667	-0.182666667
NM_011593	0.60825	0.556666667	-0.125666667	0.376666667	0.737	-0.03	-0.448333333	-0.247333333	0.707666667	0.410666667
NM_025581	0.5385	-0.567666667	-0.200333333	-0.501666667	-1.173333333	0.124	0.187666667	0.004	-0.45	-0.359666667
NR_027894	0.3665	0.647333333	0.002333333	0.732666667	0.198	0.091	0.112333333	0.324666667	-0.102333333	0.191
NM_030075	0.3615	0.686	-0.032333333	0.486	0.313666667	0.091	-0.574	0.376666667	0.928666667	-0.181666667
NM_025599	0.088	0.198666667	-0.967333333	-0.074666667	0.737666667	-0.396	0.24	0.030333333	-0.108	0.150333333
NR_029382	0.29225	-0.416333333	-0.400666667	0.35	-0.533666667	-0.0735	0.230666667	0.543333333	0.346	0.327
NM_054071	0.2325	0.428333333	0.475333333	0.396666667	0.155333333	0.2045	-0.299	1.083333333	0.028	0.237666667
NM_178389	0.302	0.745666667	0.522666667	0.212333333	0.238666667	-0.153	0.038666667	0.140666667	0.310666667	0.205333333
NM_013494	-0.06125	0.146333333	0.036	0.082333333	0.206	-0.567	0.108	0.074666667	-1.275666667	-1.288
NM_025522	0.3605	-0.260333333	0.212666667	0.211	0.679333333	0.1015	-0.153666667	0.165333333	-0.133666667	-0.068666667
NM_011656	0.28125	-0.475666667	-0.154666667	0.272	0.712	-0.0345	0.082	-0.211	-0.310333333	-0.15
NR_045268	0.3225	-0.808333333	-0.109333333	-0.142333333	0.137666667	0.187	0.115	0.592333333	0.619333333	0.413
NM_025446	-0.0985	0.279	0.265	-0.006666667	0.078	-0.0935	-0.339333333	-0.418	-0.701333333	-0.768333333
NM_001122954	0.5725	1.212666667	0.176333333	-0.437	0.018	0.331	0.732	0.738	0.290666667	1.205333333
NM_030094	0.27225	0.877333333	-0.474	0.179333333	-0.017666667	0.0225	-0.661333333	0.991	-0.041666667	0.230666667
NM_030244	0.455	0.858	0.944666667	0.095666667	0.504666667	-0.192	-0.108	-0.061666667	-0.116333333	-0.001666667
NM_145632	0.377	0.379333333	-0.044666667	0.567333333	0.845333333	-0.096	0.297	0.088	0.323	0.418333333
NM_001142792	0.33425	-1.240333333	-0.87	-0.521666667	-0.669	-0.2705	0.729666667	-0.218333333	-0.188666667	0.060666667
NM_153177	0.54225	-0.006	0.452	0.088	0.183666667	0.229	0.239333333	0.574	0.195	0.482333333
NM_001290646	0.565	0.111666667	-0.317666667	0.546	0.333333333	1.034	-0.438	0.631333333	-0.162666667	0.374666667
NM_001312880	0.21975	0.050333333	0.283333333	0.566333333	0.808666667	-0.0855	-0.185333333	-0.047333333	0.161333333	0.288333333
NM_178415	0.34875	0.395666667	0.210666667	-0.152	0.644	-0.0885	-0.094	0.122	-0.036666667	0.147333333
NM_001081957	0.13975	-0.136333333	-0.14	-0.274666667	0.116	0.505	0.17	-0.096	-0.387666667	-0.590666667
NR_103491	0.35475	-1.558666667	-0.263	-0.016333333	-0.387	-0.4735	0.034	-0.521	-0.21	-0.486
NM_010361	0.53875	0.244666667	0.177	0.196	0.462	0.243	0.139	-0.025666667	0.563666667	0.221
NM_025784	0.16575	1.477666667	0.283	0.024	0.276333333	0.147	-0.044666667	-0.132333333	-0.052	0.146666667
NM_001174169	-0.03625	1.304333333	0.483666667	-0.009	0.774666667	-0.91	-0.154666667	-0.331	0.143	-0.113
NM_026147	0.22375	-0.492	-0.038666667	-0.049333333	0.083666667	0.3095	0.017333333	-0.192333333	-0.031	-0.086
NM_172756	0.06025	-1.2	-0.393666667	0.359666667	0.010333333	-0.083	-0.012333333	-0.078	0.472666667	-0.137666667
NM_001008502	0.27425	-0.956	0.094	0.181	-0.328333333	-0.2755	0.104666667	0.512	-0.202666667	0.044333333
NM_174857	-0.0025	0.024666667	0.552	0.1	0.326	-0.032	-0.159333333	0.076333333	-1.546	-1.271333333
NM_001301652	0.1795	-0.280666667	0.618333333	0.354333333	0.38	-0.116	-0.130333333	-0.004	0.057	-0.174333333
NR_131195	0.1005	-1.814	0.016	-0.361333333	0.478666667	-0.46	-1.341333333	-0.243	0.229333333	-0.089
NM_018786	0.2235	0.193	0.360666667	0.339	0.690666667	-0.1165	0.3	0.152333333	0.203333333	-0.172666667
NM_015779	0.99325	-0.429	0.456333333	0.950333333	0.265	1.134	-0.162666667	-0.260666667	0.512333333	-0.078
NM_001276684	0.37875	-0.156666667	0.742333333	0.120333333	-0.405	-0.8935	0.556	0.151	0.233666667	-0.462333333
NM_025495	0.8665	-0.484	-0.738333333	0.277333333	-0.148666667	-0.115	-0.488	-0.147666667	-0.707666667	-0.342333333
NR_040277	0.16275	-0.122	0.881666667	1.045666667	0.569333333	1.0325	0.199333333	-0.385333333	-0.256	-0.204333333
NM_001013362	0.11225	-0.317333333	0.236	0.269666667	0.005	-0.212	0.072	0.047333333	-0.569333333	-0.578666667
NM_013703	0.3385	0.733666667	0.586	-0.308333333	-1.001	0.1585	-0.428	-1.017333333	1.159333333	0.672333333
NM_008750	0.66275	0.269333333	0.504666667	0.213	-0.089	-0.1155	0.085333333	-0.143333333	0.130333333	1.246
NM_001305042	0.5685	-0.431333333	0.899	0.737666667	0.214	-0.09	0.292	-0.300666667	0.360666667	0.478333333
NM_007933	0.51175	-0.057666667	-0.081666667	0.127333333	0.444666667	0.139	-0.428333333	-0.269666667	0.597333333	0.207
NM_001002786	0.313	-0.723	-0.150666667	0.042	-0.029666667	-0.7545	-0.180333333	-0.128666667	-0.379333333	0.072
NM_019540	-0.0075	-0.385333333	0.301	0.191666667	0.153333333	1.502	-1.259	-0.566666667	1.263333333	-0.175666667
NM_001177833	0.48	0.100666667	0.332666667	-0.071	0.113	0.0355	0.236666667	0.163	0.286	0.681
NM_009921	0.2465	0.489666667	-0.153333333	-0.107	0.25	-1.013	0.636	0.131666667	-0.007	-0.286333333
NM_172256	0.39775	-0.362	-0.649	0.031666667	-0.026	-0.1575	-0.608666667	0.205	0.220333333	-0.074
NM_001159518	0.34	0.245333333	0.352	-0.039666667	0.459666667	0.3145	-0.500333333	-0.495666667	0.83	0.232
NM_001110845	0.46025	0.503666667	0.105	-0.019666667	0.067666667	-0.306	-0.473333333	-0.482	1.42	0.002
NM_053191	0.14725	0.473333333	-0.228	0.859666667	-0.549333333	1.177	-0.537666667	-0.314666667	0.104666667	0.016666667
NM_001004159	-0.08425	-0.755666667	-0.861666667	-0.280666667	0.178666667	-0.439	0.098	-0.129666667	-0.003	0.343
NM_001177372	0.416	-0.238333333	0.249	-0.043666667	0.475666667	-0.376	-0.551666667	-0.705	0.981666667	0.456
NM_001271591	0.26975	-0.674	-0.635666667	0.421333333	0.168333333	0.414	-0.052666667	-0.449333333	0.394666667	-0.834666667
NM_011333	0.23925	-0.497333333	-0.101333333	0.050666667	0.144333333	0.2685	-0.058666667	-0.033333333	1.654333333	0.469333333
NM_177584	0.00675	0.156333333	0.012333333	0.089666667	0.249	-0.661	-0.201666667	-0.197666667	-0.642333333	-0.134333333
NM_011819	0.33075	0.105333333	0.382666667	0.197333333	0.444	-0.013	-0.272666667	-0.263333333	-0.513666667	-0.574
NM_029975	-0.00275	1.191333333	0.676333333	-0.429666667	-0.498	-0.05	0.264	0.03	-0.022666667	-0.263666667
NR_045042	0.20775	1.090666667	-0.079	0.194	0.609	0.698	0.190666667	0.935	0.208	-0.229333333
NM_175478	0.4865	0.837666667	0.050666667	-0.206666667	0.003	0.512	-0.321333333	-0.030666667	0.209	0.269
NR_045367	0.05525	-0.419333333	-0.756	-0.118333333	0.094	0.0445	-0.258333333	0.113	0.081666667	0.095666667
NM_026384	0.68625	0.214	0.46	0.036333333	0.111666667	0.069	-0.413333333	1.241666667	2.302	1.743666667
NM_138582	0.1535	-0.830666667	-0.214666667	-0.538333333	1.552666667	0.3315	-0.869333333	-1.059333333	0.195666667	0.448666667
NM_019631	0.0935	-0.350333333	0.074	-0.091666667	0.811333333	1.299	-0.595	-0.453666667	0.077	-0.229
NM_001033343	0.102	-0.712666667	0.433666667	-0.21	-0.533333333	0.077	-1.239333333	-0.347	0.409	0.73
NM_013654	0.428	-0.47	-0.164333333	-0.12	0.139333333	0.252	-0.156333333	0.087666667	2.126666667	0.735333333
NM_010319	0.07	0	0.057666667	-0.197	0.336333333	-0.0115	-0.624666667	-0.132	-0.292333333	0.007
NM_080287	0.40375	0.358666667	0.162666667	0.225333333	0.376	0.0185	-0.016	0.203666667	0.058	0.802
NR_033601	0.299	-1.060666667	-0.150333333	-0.03	0.035333333	-0.013	0.079333333	0.932333333	-0.623666667	0.018
NM_009650	0.086	0.880333333	0.225666667	-0.026666667	0.541	0.4935	0.051666667	-0.381	0.292666667	-0.076666667
NM_011313	0.223	-0.522333333	-0.010333333	0.134	0.083333333	0.2505	0.049666667	-0.038666667	-0.109333333	-0.109
NM_011199	0.9485	0.138	-0.245	0.198	1.051	0.483	-0.354333333	-1.052333333	0.635333333	-0.368666667
NM_001010973	-0.14475	0.326666667	0.156	0.100333333	-0.179333333	-0.2025	0.058333333	0.214333333	0.227333333	0.169333333
NM_013622	0.277	-1.117	0.522333333	0.046	-0.03	0.597	0.464	0.559	-0.232	0.444666667
NM_001164320	0.045	-0.739333333	-0.211666667	-0.505333333	0.209333333	-0.3585	-0.041	-0.495	0.533333333	-0.142666667
NM_001173500	0.235	-0.145666667	0.309666667	-0.729	0.068666667	-0.1805	-0.315666667	0.495	-0.333	-0.151666667
NM_153196	0.24425	-0.194666667	-0.208333333	0.161666667	0.561666667	-0.298	-0.291	0.421666667	-0.528333333	-0.346
NM_008197	0.50125	0.412	0.283333333	0.259666667	0.835666667	0.1955	0.130333333	0.017333333	0.268333333	-0.016
NM_019432	0.3175	0.359333333	0.266	0.355666667	0.853333333	0.1015	-0.318	0.217333333	-0.004	0.100333333
NM_001252530	0.012	0.179666667	0.332	0.080666667	0.150666667	0.1055	-0.574666667	0.172	-0.119666667	-0.167
NM_009943	0.0835	-0.457333333	0.462333333	0.681666667	0.482666667	-0.058	-0.116	-0.369	-0.069	0.316
NM_024479	0.333	1.321666667	0.060333333	0.441333333	1.010666667	0.106	0.062333333	0.112333333	-0.886666667	-0.273333333
NM_019875	0.25775	0.121	-0.079	0.156666667	-0.294	-0.7295	-0.443	-0.230333333	-0.337	0.304333333
NM_009734	0.3765	0.591333333	-0.422333333	0.100333333	-0.052	0.0835	0.209666667	0.275	0.344	0.536333333
NM_008108	-0.0175	1.127666667	0.575333333	0.213333333	0.37	0.4455	-0.544333333	-0.237666667	-1.197666667	-0.906666667
NM_146123	0.245	-0.167333333	0.127666667	0.111666667	-0.396333333	1.0035	-0.450666667	-0.005333333	-0.582	0.254
NM_028022	0.42675	0.277333333	0.474	0.123333333	0.000666667	0.0285	0.076	0.308333333	-0.242	-0.105666667
NM_007488	-0.237	0.145	0.005333333	-0.339666667	0.269666667	-0.3945	-0.985	0.959333333	0.024333333	-0.223666667
NR_030721	0.3075	-1.024333333	-0.581333333	0.186333333	-0.632666667	0.0655	-0.038	-0.006333333	-1.243333333	0.324333333
NM_008949	0.371	0.476666667	-0.478666667	0.045666667	0.270333333	0.877	0.405	0.080666667	-0.019333333	-0.381666667
NM_028277	0.09725	-1.262666667	0.533	0.494333333	0.212	0.022	-0.054333333	0.409333333	-1.194333333	-0.982666667
NR_015572	0.53775	-0.484	-0.032333333	0.386333333	0.975333333	0.3245	0.022666667	0.170666667	-0.066333333	-0.199333333
NM_001037727	0.44025	0.344	0.333	0.478	0.439666667	0.176	0.064333333	0.159333333	0.012	0.715
NM_021407	0.20475	0.837	0.725333333	0.158	0.542	-0.3925	-0.150666667	-0.922	-0.032333333	1.417
NM_145938	0.38925	0.383333333	-1.146	0.264	0.78	-0.254	0.268333333	-0.117333333	-0.020333333	-0.060333333
NM_032003	0.7475	0.38	0.338666667	0.013333333	0.746333333	-0.4415	0.682333333	0.005666667	-0.062333333	0.224666667
NM_010923	0.17525	0.034666667	0.127666667	0.321666667	-0.849333333	-0.212	0.508666667	1.218666667	-0.327	-0.270333333
NR_037243	0.03675	0.118666667	0.561333333	0.152	0.601666667	0.14	0.066333333	-0.303	-0.069333333	-0.035
NM_009091	0.27025	-0.502333333	-0.166666667	0.104666667	0.071666667	0.271	0.041	-0.112333333	-0.024333333	-0.046
NM_026010	-0.0055	-0.291333333	0.151333333	0.678666667	-0.662333333	-0.31	-0.021	-0.325666667	-0.421	-0.015666667
NM_010484	0.86875	0.317	-0.563333333	0.285	-0.154666667	0.282	0.052	0.071666667	0.176666667	-0.170333333
NM_030689	0.074	-0.329666667	0.504666667	0.244333333	0.31	-0.0995	0.054666667	-0.251666667	-0.601666667	-0.692333333
NM_138650	0.7385	1.672666667	0.220666667	0.288	0.916666667	-0.355	1.238	0.620333333	1.379	1.248333333
NR_015551	0.36475	0.006666667	0.372	0.000333333	0.301666667	-0.2875	-0.339333333	-0.653	-0.645666667	-0.144333333
NM_027469	0.344	-0.027	-0.019666667	0.791333333	0.360333333	-0.171	-0.053333333	-0.063	-0.050666667	-0.177666667
NM_146106	0.2485	1.109666667	0.026333333	-0.296	0.023333333	-0.4975	-0.597	-0.369666667	-0.573333333	-0.296
NM_011505	0.35025	0.813333333	0.073	-0.153333333	-0.285333333	0.0765	-0.414333333	0.171666667	-0.159	-0.006333333
NM_001017955	0.2255	-0.693	-0.139333333	0.538666667	0.377666667	-0.301	-0.34	0.6	-0.034333333	-0.069333333
NM_011352	0.56075	0.134666667	0.418333333	0.056	0.715	0.019	-0.583666667	-0.528	0.629666667	0.18
NM_011340	0.4665	0.423666667	-0.124333333	0.779	0.493666667	-0.075	-0.224333333	-0.297666667	0.547	0.665333333
NM_008630	0.68	-0.162333333	0.730333333	-0.072666667	0.475333333	0.0155	0.007333333	-0.852333333	0.616	0.936
NM_009705	0.42625	0.014	0.489	-0.373666667	-0.206333333	-0.252	0.333	0.111	0.722	0.435
NM_001142952	0.1065	0.668333333	-0.136	-0.486	-0.145	-0.084	-0.612	0.03	-0.986666667	0.049
NM_026533	0.36825	-0.509333333	0.364666667	-0.116333333	0.699333333	0.2835	0.014	-0.158666667	-0.004666667	-0.051666667
NM_144534	0.41575	-0.657666667	0.579666667	0.354333333	0.452666667	0.15	1.185333333	0.448	0.601333333	-0.046
NM_012006	0.482	-0.665333333	0.167	-0.064	-0.638333333	0.1855	-0.403666667	-0.279333333	0.767333333	0.170333333
NM_009544	-0.125	0.823333333	-0.345333333	-0.141666667	0.536333333	-0.159	-0.286333333	0.394333333	-0.976666667	-0.131
NM_024228	0.47575	0.499	-0.049333333	-0.19	0.608666667	-0.109	-0.689333333	-0.268	0.331666667	-0.657
NM_007859	0.1895	-0.152666667	-0.024	-0.061333333	0.868333333	0.0515	0.412333333	0.213	-0.074333333	-0.267666667
NM_145126	0.54325	-1.074666667	-0.248333333	-1.144333333	0.188666667	0.1135	-0.155666667	0.195333333	-0.058333333	-0.002
NM_147218	0.52675	-1.759666667	0.066333333	0.032	-0.296666667	1.814	-1.040333333	0.251	-0.33	0.338333333
NM_053173	0.35675	-0.138	0.354333333	0.502333333	0.476666667	-0.395	-0.572333333	0.662666667	-0.069333333	0.227666667
NR_045821	0.823	-0.494666667	0.418666667	0.275333333	0.271	-0.2805	-0.384	-0.528333333	0.331	0.229666667
NM_025319	0.46875	0.243333333	-0.018666667	0.129333333	0.667	0.1235	-0.089333333	0.203333333	0.157666667	0.132333333
NM_001190310	0.1185	-0.101	-0.868666667	-0.250666667	0.524333333	-0.254	0.137666667	-0.122666667	-1.155	0.222666667
NM_011267	0.245	0.128666667	1.234333333	0.133	-0.157666667	-0.0825	-0.290666667	-0.526333333	-1.604333333	-0.567
NM_026950	-0.04025	0.390333333	0.269	-0.030333333	0.201333333	0.2265	0.411333333	0.666	-0.859333333	-0.594333333
NM_019418	0.69775	0.195	0.897666667	0.465333333	0.037	0.0315	-0.123	-1.261666667	0.819333333	1.233333333
NM_024444	0.208	0.753	0.013666667	0.493333333	0.812333333	0.2715	-0.441333333	0.218333333	-0.947333333	0.015666667
NM_009631	0.1025	1.168	0.447333333	0.096666667	0.759666667	-0.84	-0.063333333	-0.126	-0.096666667	-0.459333333
NM_172861	0.2685	-0.156333333	0.112666667	-0.045666667	0.352	-0.635	-0.018333333	-0.047666667	0.005	0.073333333
NM_008393	0.6965	0.315	0.019	-0.581666667	1.295	0.5105	-0.393333333	-0.764333333	-0.054	0.551666667
NM_029357	0.64475	-0.271	1.000333333	0.743	1.871666667	-0.04	-0.553333333	0.330333333	1.578666667	1.074666667
NM_133908	0.4705	0.344	-0.065333333	0.482666667	0.363666667	-0.446	0.141666667	-0.050666667	0.156333333	0.639333333
NM_201372	0.14875	-0.102666667	-0.061	0.126	0.438333333	0.011	-0.831	-0.178	-0.164666667	0.433
NM_022420	0.053	0.390333333	0.733333333	0.325333333	0.632333333	0.547	0.142	-0.13	-0.962666667	-1.249
NM_011374	-0.01575	-1.519666667	-0.019333333	0.349666667	0.355666667	-0.4275	-0.796	1.144666667	-0.246	-1.038666667
NR_033508	0.63375	-0.06	0.135333333	0.267666667	0.101	-0.0385	0.558	0.399666667	0.932	0.142666667
NM_008675	0.7105	-0.658	0.19	-0.224666667	0.224	0.3505	-0.39	-0.751333333	0.028666667	0.973666667
NM_001193271	0.44875	0.013333333	0.77	-0.046666667	0.407	0.1625	0.318666667	-0.054666667	0.537	0.603333333
NM_008086	0.59825	-0.89	0.272333333	0.407666667	1.146666667	0.9315	-0.071333333	-0.973333333	0.401666667	0.539333333
NM_027122	0.31125	0.466	-0.085666667	0.211333333	0.659333333	0.032	-0.026666667	0.237	-0.178333333	0.207666667
NM_027560	0.3905	0.921666667	0.178666667	-0.047666667	0.276	0.13	-0.180666667	-0.018666667	-0.483333333	0.236
NM_016867	-0.091	-0.855333333	0.633666667	1.292	-1.067	0.33	0.512333333	0.102	-0.396	0.425
NM_024413	0.53975	0.47	0.143	0.553666667	0.349	0.061	-0.146666667	0.007	-0.055666667	0.664333333
NM_028710	0.20675	0.818333333	0.402	0.148666667	0.640333333	-0.519	-0.116	-0.147333333	-0.376666667	0.079333333
NM_011844	0.59925	0.661666667	0.788333333	0.93	1.197	0.482	0.145666667	0.156	-1.130333333	-0.984
NM_007664	0.0345	0.444	0.45	0.209	0.071666667	0.0665	-0.327	-0.084666667	0.947666667	0.411
NM_181344	0.72125	0.723666667	0.229	0.041666667	0.257	-0.236	-0.652666667	-0.181666667	-0.673333333	0.255
NR_106187	0.278	0.120666667	-0.314	-0.711333333	-0.198333333	-0.866	-0.046666667	-0.086333333	-0.159666667	-0.179
NM_183019	0.231	0.722666667	-0.030666667	0.237333333	0.179	0.115	-0.274666667	-0.135	0.859	0.173
NM_001198789	0.4505	0.503333333	0.533333333	0.462666667	-0.382333333	0.2355	0.301333333	-0.493666667	-0.32	-0.429
NR_030669	0.1535	0.042333333	0.373666667	-0.129333333	-0.017666667	-0.1815	-0.604333333	-0.701666667	-0.197333333	-0.240333333
NM_001198894	0.50375	-0.500333333	-0.518	-0.252666667	-0.096	-0.048	0.284333333	0.177333333	0.534	0.355333333
NM_053180	0.55525	0.563666667	0.348333333	0.236666667	0.783333333	0.3495	-0.012333333	0.374666667	0.181	0.737333333
NM_001029990	0.44325	1.217333333	0.199333333	0.127	0.545	0.193	-0.202333333	-0.298333333	-0.130333333	0.307333333
NM_023887	0.6645	0.804333333	0.118666667	-0.058666667	0.293	0.1515	0.113333333	0.447333333	0.841	1.380666667
NR_033305	0.168	-0.794666667	0.240333333	0.174333333	0.205333333	0.393	-0.672333333	-0.330666667	0.321666667	0.059666667
NR_045270	0.0165	-0.644	0.063666667	0.131666667	0.096	-0.166	-0.311666667	0.797	0.122666667	0.327333333
NR_027298	0.126	0.56	0.496333333	-0.468	-0.425666667	-0.4475	-0.016333333	-0.279666667	-0.611	-0.279666667
NM_026578	0.2575	0.653333333	-0.464	0.3	0.989333333	-0.211	0.004333333	-0.454333333	-0.128666667	-0.133666667
NR_030674	-0.009	-1.688333333	0.481666667	0.095666667	-0.137	0.127	-0.243333333	0.339	-0.532	-0.149666667
NM_023322	0.50575	0.845333333	0.277	0.223666667	0.228333333	0.038	-0.705666667	-0.278666667	-0.218333333	-0.097666667
NM_146179	0.32975	1.195666667	0.545333333	0.404333333	0.013666667	-0.226	-0.428666667	0.028333333	-0.051	0.058666667
NM_001034858	0.136	-0.439333333	0.317	0.61	0.833666667	0.167	-0.542333333	-0.408333333	-0.833	-0.407666667
NM_001104529	0.48425	0.325666667	0.594666667	0.193	0.929666667	0.093	-0.196333333	0.458333333	0.471666667	0.580333333
NM_011058	0.61225	0.579333333	-0.560333333	-0.373666667	-0.268333333	-0.024	-1.084333333	-0.062333333	0.150333333	0.482333333
NR_045164	0.44525	0.357	-0.101	0.269333333	0.362666667	0.196	-0.513333333	1.066	0.022666667	0.204333333
NR_073483	0.318	0.686666667	0.034	-0.282666667	-0.170666667	-0.3725	-0.626	0.606333333	-0.303333333	-0.062
NM_173733	0.28425	0.471333333	0.314666667	0.650666667	0.093	0.0935	0.158	0.568333333	-0.201333333	0.093666667
NM_011288	0.26475	-0.675	0.339666667	0.866333333	-1.337333333	0.136	-0.017666667	0.082333333	0.022666667	0.021
NM_175151	0.20625	0.061	0.103333333	-0.343666667	0.209	-0.0925	0.315333333	0.663333333	0.105	-0.093666667
NM_010153	-0.12875	0.739666667	0.188	-0.242	-1.115333333	-0.668	0.554	0.123333333	-0.865	-0.523
NM_054054	0.273	-0.209333333	0.178	0.516333333	0.191666667	-0.189	0.127333333	0.158	-0.771666667	-0.232
NM_026412	0.40275	0.816333333	0.446	-0.056666667	0.071	-0.108	-0.211666667	0.149333333	-0.158	-0.162
NM_027147	0.061	-0.1	0.348	0.672666667	0.544333333	-0.0835	-0.46	0.289333333	0.385	-0.069666667
NM_001039557	0.451	-0.128333333	0.14	-0.772333333	-0.132	-0.7495	0.248	-0.114666667	0.251333333	-0.312666667
NM_025324	0.3245	0.906	0.275333333	0.227333333	0.637	-0.029	-0.112	0.065	0.131666667	0.255333333
NM_001024721	0.1045	0.029333333	-0.154666667	-0.512333333	0.012333333	0.263	-0.462666667	0.180666667	0.048666667	0.171333333
NM_001085508	0.164	-0.434333333	-0.025666667	-0.208333333	1.159	-0.0775	-0.141666667	0.064	-0.194333333	-0.187
NM_008604	0.4495	-0.934666667	0.416	-0.412	0.250333333	0.2765	0.367333333	-0.275333333	0.801666667	-0.073333333
NM_001047436	0.51425	0.063	0.372	1.241	0.130333333	0.2415	0.583333333	-0.215666667	0.042666667	0.371666667
NM_025789	0.413	-0.119333333	0.251666667	0.755333333	0.186	0.044	0.297	0.250333333	0.184	0.063333333
NR_038030	-0.2755	0.736333333	0.817	0.099333333	0.161	-0.2155	0.120333333	-1.086	-0.38	0.031
NM_026012	0.50725	0.111666667	-0.254333333	0.243666667	0.812666667	0.2845	0.122333333	-0.262	0.299	0.037
NM_011311	0.24025	-0.577333333	0.147	0.124	0.010333333	0.254	0.063333333	0.009333333	-0.064666667	-0.083333333
NR_033551	0.12575	0.173	0.198666667	0.288333333	-0.398333333	0.2025	0.244	0.580333333	-0.068666667	-0.559
NM_008199	0.3375	-0.893	-0.708	-0.512333333	0.285333333	0.0765	-0.336	-0.171666667	0.475333333	0.282333333
NM_009228	0.48825	-0.352333333	-0.083333333	0.533666667	0.943666667	0.166	-0.044666667	0.217666667	0.598	0.250333333
NM_144862	0.22975	1.673333333	0.273333333	-0.223333333	0.333	0.122	0.825	0.338	-0.475	-0.656333333
NM_023040	0.293	-0.475666667	-0.27	0.332333333	0.878	-0.107	0.308	-0.188333333	0.228666667	0.146
NM_010822	0.709	0.913	-0.212333333	-0.016333333	0.453333333	-0.22	0.075666667	-0.228	0.053	0.149
NM_145365	0.17525	0.238666667	0.432	0.434	0.305333333	0.023	-0.592666667	-0.194	-0.186	-0.612333333
NM_146236	0.034	-0.535333333	-0.16	0.01	-0.405666667	0.1575	-1.024	0.524666667	-0.719	-0.550666667
NM_001167818	0.27975	0.705666667	0.156	-0.493	0.797666667	0.23	0.255333333	0.543	-0.035333333	0.131666667
NM_001195084	0.354	0.628	-0.159333333	-0.618	0.463666667	0.2175	-1.569	-0.541333333	-0.166333333	0.225
NM_001289654	0.329	0.065	0.119	0.542333333	-0.726333333	-0.0615	1.075666667	0.542666667	0.104	-0.952666667
NM_021468	0.24075	-0.700333333	-0.936333333	0.856333333	-0.063666667	0.515	0.482333333	0.515666667	-0.001666667	0.410333333
NM_153571	0.3485	0.696666667	0.197666667	0.202333333	0.885	0.0395	-0.045333333	0.107	-0.398333333	0.064666667
NM_133719	0.6745	0.514	-0.006333333	0.214666667	0.654	0.001	0.022	-0.095333333	-0.199333333	-0.033666667
NM_029236	0.565	0.138333333	-0.023666667	0.562333333	0.411666667	0.132	-0.741333333	-0.267333333	0.096	0.083666667
NM_172450	0.6565	0.660333333	0.111	-0.049333333	-0.131	-0.352	0.554333333	0.508	-0.719333333	0.075666667
NM_199200	0.40325	1.333666667	0.422	0.074	-0.337	0.7065	-0.532666667	-0.039666667	-0.343333333	-0.408
NM_029741	0.63	-0.156666667	0.053	0.012	0.747	0.0625	-0.178333333	-0.308333333	-0.258666667	0.169333333
NM_001033632	0.3385	0.626333333	0.257333333	0.223666667	0.033666667	-0.112	-0.791333333	0.426666667	2.337666667	0.903333333
NM_011584	0.5235	1.513	0.423333333	0.999	0.790666667	0.6835	1.147	0.975666667	1.123	0.469666667
NR_106003	0.35675	0.621	0.900333333	-0.002666667	0.162	-0.7705	0.041	1.318	0.381666667	0.404333333
NM_016872	0.43975	0.832	-0.286666667	-0.349333333	0.662	-0.2015	-1.233	-0.051666667	-0.446666667	0.265666667
NR_106174	0.49425	-0.379	0.453333333	-1.373666667	-0.922333333	-0.361	-0.882	0.388	-1.156	-0.093666667
NR_106017	0.5775	-0.644333333	-0.183333333	-0.042333333	-0.176666667	-0.6775	-0.954666667	1.217333333	1.094333333	0.526
NM_001256218	0.4145	-0.262666667	-0.055666667	-0.497666667	0.382	0.404	1.298666667	-0.055666667	0.429	-0.099333333
NM_023595	0.47925	-0.797666667	-0.158	0.404333333	0.458333333	0.0515	0.118	0.014666667	-0.388666667	-0.361333333
NM_018869	0.41225	0.597666667	0.349	-0.022666667	0.663	0.2605	0.257	0.085666667	0.286666667	0.260666667
NM_007802	0.4145	0.018333333	0.092666667	0.390666667	0.786666667	0.2575	0.347666667	0.481333333	-0.010666667	0.235
NR_004442	0.694	-0.145666667	-1.156333333	-0.070333333	0.653333333	0.029	-0.061333333	-0.202666667	0.069333333	-0.589333333
NM_198861	0.47475	0.297333333	-0.169333333	0.384	-0.061	0.152	-0.055666667	0.286	-0.57	0.095333333
NR_015585	0.4705	0.533666667	0.273666667	-0.253666667	-0.241333333	-0.559	-0.286666667	0.222666667	-0.361666667	0.306666667
NM_001310648	0.2895	-0.007333333	0.077666667	-0.139666667	-0.046333333	-0.469	-0.290666667	-0.589	-0.475	0.154333333
NM_198422	0.2935	-0.808	-0.686	-0.323666667	-0.451	-0.167	0.571	-0.268	-0.537333333	-0.218666667
NM_001302471	0.18625	0.767333333	0.043	0.316333333	-0.210666667	0.017	0.445	0.216333333	0.257	-0.29
NM_172565	0.00875	0.569666667	-0.275666667	-0.522	-1.035666667	-0.3525	0.118666667	-0.043333333	0.145333333	0.057666667
NM_198625	0.25775	0.832666667	-0.672	0.001	0.786666667	0.5895	0.008	-0.344666667	0.252666667	-0.016
NM_028672	0.359	-0.221333333	0.472	-0.290333333	0.150333333	0.168	-0.165	-0.126666667	0.030666667	-0.325333333
NM_153388	0.196	0.437666667	-0.145	-0.012	0.083	-0.0585	0.278333333	0.049666667	-0.675666667	0.298333333
NM_009926	0.23075	-0.368333333	-0.406333333	0.391666667	-0.382666667	-0.5055	-0.078666667	0.359	0.28	0.449666667
NR_045719	0.413	-0.058	0.251	0.434	0.862	0.171	-0.182	-0.191	0.046	-0.026
NM_030060	0.41075	0.116	-0.386333333	0.405	0.687666667	-0.069	1.015666667	-0.208333333	0.202333333	1.269666667
NM_026797	0.44725	0.301	-0.032	0.587	0.603666667	0.1105	0.009666667	-0.125	-0.047333333	0.036666667
NM_178388	0.32325	-0.033333333	-0.021333333	0.598333333	0.543	0.08	-0.19	0.612	-0.840666667	-0.112333333
NM_013789	0.52175	0.097333333	-0.075333333	0.406666667	0.839	0.0505	-0.011333333	-0.147	0.017666667	0.434666667
NM_028420	0.153	-0.041	0.653666667	-0.375	0.311666667	0.2335	-0.048333333	0.353333333	-0.043333333	0.268333333
NM_017370	0.26875	0.414333333	0.733	0.208	0.288333333	-0.1335	-1.022333333	-0.084666667	1.585333333	-0.338333333
NR_002875	0.48475	-0.649666667	-0.420666667	0.079666667	0.429333333	0.5155	-0.266333333	0.088	0.222	-0.183333333
NR_040265	0.2245	0.352333333	0.236333333	-0.327	0.549333333	0.1465	-1.624333333	0.188666667	0.233666667	-0.184333333
NM_001100462	0.47275	0.189333333	0.226333333	0.383	0.131333333	0.0395	-0.710333333	-0.217333333	-0.039	0.171
NM_170779	0.0325	-0.625	-0.176333333	0.492666667	-0.095	-0.0355	0.631333333	0.011333333	0.176333333	0.218666667
NR_131042	0.238	0.186333333	-0.216333333	0.13	0.663666667	0.081	-0.053	-0.682	-0.875	-0.095333333
NM_001033140	0.53425	0.218	0.24	0.604	0.474666667	-0.018	0.452	0.103666667	-0.106	0.135666667
NM_001164557	0.58	-0.013666667	-0.318	0.874333333	0.726	0.4215	0.077333333	-0.015	-0.098333333	-0.376333333
NR_073559	0.0425	0.202	0.420666667	-0.055	-0.124	0.122	-0.171333333	-0.095666667	-0.71	0.411
NM_019421	0.32975	-0.081	0.109333333	0.392666667	0.91	-0.09	-0.033666667	-0.119	0.118333333	-0.082333333
NM_008321	0.4945	0.186333333	1.096	-0.150666667	-0.619666667	-0.0235	-0.307666667	0.192666667	0.646666667	0.098
NM_023059	0.309	-0.993333333	0.661333333	0.960333333	0.193666667	0.6435	-1.021	-0.492333333	-0.585333333	0.976333333
NM_001289551	0.4685	-0.110666667	-0.150333333	-0.142	0.457	-0.135	-0.621666667	-0.411666667	0.748	0.498333333
NM_026452	0.3345	0.710333333	0.101333333	0.33	0.404333333	-0.003	0.092666667	0.079666667	-0.216333333	0.248333333
NM_198299	0.5335	-0.889	0.31	0.054	0.431	0.36	0.016	0.074666667	-0.223	0.23
NM_010317	0.4255	0.541666667	0.203666667	0.348333333	0.128666667	0.4	0.398333333	0.25	-0.537	-0.585333333
NR_045813	0.3075	0.605666667	-0.015666667	0.32	0.002333333	-0.195	0.319666667	-0.431333333	-0.638333333	0.527333333
NM_013730	-0.381	0.145333333	0.032666667	-0.096333333	-0.050666667	0.0035	-0.681333333	-0.691	-0.531333333	-0.353666667
NR_045384	0.57475	-1.707666667	0.21	0.462	0.485666667	-0.0095	-0.513666667	-0.402333333	-0.134666667	0.166333333
NM_033314	0.4145	0.314666667	-0.386666667	-0.74	0.084666667	-0.8095	-2.180333333	-0.524333333	-0.198333333	0.42
NM_001081127	0.8265	0.204	0.417666667	0.330666667	0.344666667	-0.3545	-2.365	-0.049	0.083	0.291666667
NM_001254745	0.4175	-0.253666667	0.295333333	0.974333333	0.329333333	-0.4165	0.821666667	-0.903	-0.552	0.024333333
NM_027356	0.51625	-0.476	-0.573666667	0.016333333	0.054	0.175	-0.888333333	-0.186	0.342	0.084
NM_001289791	0.328	1.442	-0.191333333	-0.212333333	0.978333333	0.141	-0.257	-0.936	0.298	-0.112
NM_024208	0.0495	-0.174333333	0.316666667	-0.236	-0.108333333	0.122	0.215333333	-0.152333333	-0.480666667	-0.508333333
NM_033606	0.443	-0.238	-0.196333333	0.393333333	0.217	-0.294	0.089333333	-0.923666667	-0.038333333	0.233333333
NM_020014	0.75925	-0.070333333	-0.275	0.067	1.030333333	0.946	0.236666667	-0.135666667	-0.625	0.324
NM_001081187	0.2255	1.09	0.073333333	0.564	-0.388	-0.0475	-0.243666667	0.272333333	0.355666667	-0.526333333
NM_001033149	0.59575	-0.318	0.364333333	0.761333333	-0.987666667	-0.544	0.342666667	0.180333333	0	-0.15
NR_045068	0.2205	-1.030333333	0.011666667	0.490666667	-0.228666667	-0.85	-0.764	-0.415666667	-0.785	-0.182
NM_175521	0.0855	0.258333333	0.228333333	0.194	0.918	-0.123	-0.436666667	-0.504	-0.392333333	0.043
NM_011353	0.2945	0.477	0.231	-0.032333333	0.231333333	0.0655	0.557666667	0.048666667	0.412	0.001333333
NM_001166213	0.611	0.54	0.859333333	0.665666667	0.549333333	0.1115	0.686333333	0.986	0.128666667	0.082666667
NM_001081381	0.52975	0.385666667	0.350666667	0.401333333	0.884	-0.0615	-0.173666667	-0.446333333	-0.214333333	0.376333333
NM_001166382	0.43775	0.317	-0.080666667	0.118333333	-0.205	-0.1475	0.242	0.447666667	0.097333333	0.636
NM_012031	-0.042	-0.149333333	-0.144333333	0.164666667	0.224	-0.2315	0.049	1.138666667	0.994	0.295333333
NR_108026	0.243	0.253333333	-0.004	-0.438333333	0.072666667	-0.57	-0.245	-0.615666667	0.228333333	0.158
NM_008059	0.4255	0.102333333	0.093333333	0.626	0.308	-0.432	0.447333333	1.157666667	0.006666667	-0.625333333
NM_011535	0.5735	-0.046333333	0.137	0.131666667	0.554666667	0.4575	0.253333333	-0.096333333	0.811333333	0.326333333
NM_030710	0.63375	0.426666667	-0.102	-1.072333333	0.067333333	0.302	-0.128	-0.013333333	-0.325333333	-0.623
NR_027388	0.43075	-1.103	-0.056	0.825666667	0.559666667	0.0885	-0.336666667	0.053666667	1.296333333	-0.253
NM_019577	0.68475	1.078666667	1.060333333	0.619666667	0.915	-0.1215	0.082666667	0.354333333	0.599666667	0.748333333
NM_001081332	0.26825	0.021	0.625666667	0.174	-0.136666667	0	0.044	-0.215333333	0.31	0.245666667
NM_178407	0.502	1.176333333	0.288333333	-0.29	-0.09	-0.0315	0.137333333	0.243	0.046	0.849333333
NR_037954	0.77	0.076333333	0.166	-0.223666667	0.448666667	-0.1775	-0.639666667	-0.255666667	0.062666667	0.280333333
NM_025689	0.393	0.132	0.138666667	0.309666667	0.712	-0.087	0.245666667	-0.094	0.03	0.034
NM_009141	0.8495	2.005666667	-0.350666667	0.001666667	0.235	-0.3735	-0.124666667	0.088	1.159333333	-0.021333333
NR_028360	0.19075	0.603666667	0.96	0.117666667	-0.136	-0.057	0.016333333	-0.031333333	-0.288666667	-0.324
NM_198645	0.4325	0.271333333	-0.231	0.317333333	0.555	-0.164	-0.019	-0.057666667	0.656	-0.112333333
NM_144804	0.38625	-0.189333333	0.627666667	0.274333333	-0.163666667	-0.404	0.135666667	0.535333333	0.268666667	0.256
NM_007405	0.481	-0.349	0.314	-0.268333333	0.168666667	0.888	-0.707	-0.516666667	1.680666667	0.72
NM_133783	0.42325	0.187333333	0.180333333	0.297	0.667666667	0.0065	-0.067333333	-0.117666667	0.057	0.127
NM_145450	0.56425	0.975333333	0.581	-0.578	0.371666667	0.296	-0.006666667	0.288333333	0.100333333	0.163666667
NR_110496	-0.2645	0.257666667	0.054	-1.212666667	-0.72	0.075	-0.246	0.261333333	-0.619	0.181333333
NM_001002898	0.0255	0.305333333	-0.264666667	-0.497	-0.051333333	-0.6225	-0.415666667	-0.344333333	-0.431666667	0.077666667
NM_007931	0.432	0.453333333	0.018	0.548	0.755333333	-0.0505	-0.006	0.202666667	0.389	0.308
NR_131150	0.467	0.647	0.638	0.648333333	0.780333333	0.017	0.055666667	0.113333333	-0.287	0.134666667
NM_181415	0.39	0.718333333	0.800333333	0.503	-0.116666667	0.3745	-0.337	0.189666667	0.359666667	1.388333333
NR_027901	0.17775	-0.675	0.159	0.874666667	-0.136333333	-1.276	0.090333333	-0.011	0.369666667	0.211333333
NM_178724	0.3145	0.531	0.411333333	0.03	0.378	-0.0665	-0.353	-0.019666667	-0.078333333	-0.111333333
NM_001033851	0.44975	-0.785	-0.311	-0.873333333	0.711333333	-0.0635	-0.401333333	-0.248	0.106666667	0.306333333
NM_013546	0.28075	-0.235666667	0.177666667	0.415333333	0.795333333	0.1625	-0.116333333	-0.142666667	-0.206666667	-0.19
NM_009255	0.40825	0.166	0.21	0.419666667	0.286	0.225	-0.251333333	-0.182	-0.751666667	-0.446
NM_178879	0.42575	0.994333333	0.129333333	0.318	0.043	-0.101	-0.366666667	0.233333333	-0.046666667	-0.168
NM_007679	0.53175	0.175666667	0.132333333	-0.000666667	0.342333333	0.029	0.045	-0.113333333	0.597333333	0.361333333
NM_001081161	0.46375	0.923	0.022666667	-0.274666667	0.06	-0.1565	-0.625333333	0.189333333	-0.336333333	0.118666667
NM_007581	1.231	0.023666667	-0.360666667	0.375333333	0.030333333	-0.0745	-1.133333333	0.666666667	-0.291	1.457666667
NM_145530	0.14425	-0.286333333	0.403333333	-0.075666667	0.392666667	-0.073	-0.301333333	-0.07	-0.897333333	-0.516333333
NM_011988	0.724	0.555666667	0.558666667	-0.027666667	0.134	-0.3205	-0.805333333	-0.451333333	-1.270333333	0.091666667
NM_001289658	0.363	-0.501333333	-0.204333333	0.443333333	0.704666667	-0.296	-0.186666667	0.18	0.169333333	0.088333333
NM_001305157	0.10525	0.212	-0.022	-0.000333333	-0.057333333	0.1465	0.380333333	0.201	-0.052	-0.012333333
NM_001002267	0.3625	0.651666667	1.002333333	0.612	0.409666667	0	-0.021333333	0.176333333	-0.193	-0.351333333
NM_009087	0.4645	0.154	-0.044	0.063333333	0.371	-0.003	0.043666667	0.344	-0.093333333	-0.042333333
NM_007895	-0.01075	-0.674333333	-0.221333333	-0.074333333	1.333	-0.3315	-1.686666667	-1.133666667	0.146333333	-1.225666667
NM_028222	0.19175	-0.069	0.043333333	0.153666667	0.800333333	0.2055	0.058	0.209	0.047666667	-0.366666667
NM_001130516	0.53325	-0.236333333	0.034	-0.242333333	0.537333333	0.0795	0.401	-0.233666667	-0.660333333	-0.226
NM_010117	0.4075	0.271666667	-0.619333333	0.106666667	0.416	0.1385	0.218	-0.064	0.548	0.362
NM_012044	0.39675	-0.297666667	0.591333333	0.944333333	0.592	0.1925	0.314666667	-0.248666667	0.986333333	0.638333333
NM_017371	0.382	-1.525666667	-0.64	-0.346	0.041333333	0.8645	-0.936	-0.853	-0.516	-0.148
NM_001042653	0.62825	0.088333333	0.769	0.442	-0.009333333	0.5675	0.066666667	0.152333333	0.606666667	-0.095
NM_026282	0.50675	-0.967	-0.071333333	0.172666667	0.238	0.2205	0.126	-0.151	-0.396666667	-0.386
NM_021718	0.07875	0.281333333	-0.552666667	0.788666667	0.058333333	-0.0415	0.527666667	-0.134666667	0.486666667	-0.039333333
NM_177025	-0.0055	-0.178666667	-0.019	-0.696666667	-0.091	-0.1	-1.582	-0.760666667	-0.610333333	0.587666667
NR_002173	0.51025	-0.641	-0.489333333	-0.246	0.264333333	0.1205	0.344	-0.288666667	0.413	0.524
NM_026024	0.31	-0.144666667	-1.187333333	0.637	-0.267	0.368	-0.298666667	-0.008666667	0.043333333	0.066
NM_001177810	0.5435	-0.817333333	0.696666667	0.015333333	1.036333333	-0.273	0.157333333	-0.8	-0.279	-0.470666667
NM_177603	0.4685	-1.737333333	-0.171333333	0.046333333	0.535333333	-0.561	0.507666667	-0.218666667	0.528666667	0.112333333
NM_028394	0.3425	-0.149666667	-0.093333333	0.117	0.643333333	-0.2075	-0.193666667	-0.314333333	-0.032333333	-0.059
NM_025891	0.78825	0.129	-0.005	-0.147	-0.166	0.6355	-0.735666667	0.210333333	-0.199	-0.080666667
NM_001271005	0.7665	0.192666667	0.77	0.739666667	0.569666667	0.213	-0.163666667	0.692666667	1.361	0.335333333
NM_030127	0.6525	0.87	0.500333333	0.895666667	0.907	-0.0405	-0.783333333	0.492	0.007666667	0.545666667
NM_153090	0.2595	0.786	0.322666667	0.084666667	-0.057666667	0.053	0.614333333	0.521333333	0.473	0.04
NM_001033465	0.7085	0.278333333	0.374	0.164	0.295666667	0.44	-0.679666667	-0.108	0.086666667	-0.025333333
NM_026502	0.387	-0.425666667	0.190333333	0.798	0.425666667	-0.0125	0.321333333	-0.099666667	0.042666667	-0.595
NM_145535	0.78425	-1.333666667	0.106	-0.600666667	-0.576	-0.141	0.607666667	-0.019333333	0.988333333	-0.601
NR_104358	0.4005	1.059333333	0.041	0.097	0.725666667	-0.0425	-0.088666667	-0.023666667	-0.038666667	-0.050666667
NM_026915	0.3865	0.23	-0.930666667	0.223666667	0.575	-0.0625	0.333666667	-0.063	-0.425333333	0.162333333
NR_030698	0.54275	0.538	-0.015333333	-0.597333333	0.334333333	0.0415	-0.179666667	0.788666667	0.169	-0.192
NM_145581	0.031	0.060333333	0.245666667	-0.179333333	0.059333333	-0.1095	-0.015666667	-0.084666667	-0.694	-0.290333333
NR_040328	0.33125	0.170333333	0.799666667	0.107333333	0.088333333	-0.5095	-0.392333333	0.585333333	-0.162	-0.493666667
NM_001013381	0.37475	-0.623333333	-0.173666667	0.132	-0.119333333	-0.185	-0.309	0.617	0.449333333	0.410333333
NM_011343	0.60575	0.124	0.046333333	0.513666667	1.314333333	-0.084	-0.038333333	-0.050666667	0.164666667	-0.056333333
NR_046011	0.37125	0.065333333	-0.134333333	0.011333333	-0.574666667	-0.163	-0.175333333	0.021	0.013666667	0.252333333
NM_020577	0.286	-0.165333333	0.009333333	-0.282666667	-0.320333333	-0.406	-0.671666667	-0.233	-0.575	-0.184
NM_023223	0.3685	1.298666667	-0.438666667	0.536333333	0.736	0.2235	-0.125666667	-0.079	0.578333333	-0.337333333
NR_126553	0.15175	0.957666667	-0.197666667	0.029333333	0.078	0.0215	0.074666667	-0.125333333	-0.997666667	0.093
NM_197992	0.3785	1.600666667	0.219	0.141666667	0.621333333	-0.1525	-0.215666667	0.322666667	-0.232666667	0.279
NM_007535	0.19875	-0.153	0.386333333	0.100666667	-0.197	0.1755	-0.424	0.370666667	-1.554333333	1.022666667
NM_026999	0.3715	-0.281666667	0.099666667	0.187666667	0.642	-0.012	0.163666667	0.167333333	0.480666667	-0.051
NM_001281999	0.17425	-1.020333333	0.246	-0.194333333	0.201	-0.7465	-0.302	0.422333333	-2.577	-0.516
NM_010404	0.5535	0.965	0.643666667	0.396666667	0.202666667	-0.6485	0.078666667	-0.683	0.172333333	0.019333333
NM_133922	0.1485	-0.194	-0.200666667	0.062	0.208666667	-0.3765	-0.257	0.541666667	-0.418	-0.213333333
NM_145620	0.4675	0.174	-0.822666667	0.095333333	0.476	0.0065	0.128666667	-0.313	0.199666667	0.2
NM_178098	0.63375	0.577666667	0.058333333	-0.066	0.255666667	0.6735	-0.385666667	-0.056666667	-0.313333333	-0.093666667
NM_028228	0.12325	0.861	-0.359666667	0.185333333	0.436	-0.0735	0.080333333	0.231	-0.002333333	-0.749
NM_172617	0.55125	0.081333333	0.415	0.172	0.423	-0.0665	-0.726666667	-0.283666667	0.298	0.541333333
NM_029384	0.73325	0.141333333	-0.017	0.47	0.458333333	0.071	0.570333333	0.551	1.069333333	-0.079333333
NM_025314	0.2335	0.636333333	0.126	0.743	0.441	-0.0325	-0.145	0.148	-0.494666667	-0.108666667
NM_182805	0.2855	-0.122333333	-1.015333333	-0.134666667	0.414666667	-0.156	-0.320666667	-0.024666667	0.344333333	0.047333333
NM_172671	-0.163	-0.005333333	0.304	-0.657333333	-0.328	0.0375	0.375666667	-0.214	0.413666667	-0.623
NM_010111	0.37575	-0.553333333	0.282666667	-0.255	0.056	-0.0155	-0.355666667	-0.871	0.697	0.149
NM_001310538	0.4635	1.006666667	0.001333333	0.180333333	0.265333333	-0.04	0.191666667	0.053333333	0.049	0.108333333
NM_029555	0.45375	0.389	0.673	0.458	0.510333333	-0.169	0.162333333	0.089333333	0.209666667	-0.049666667
NM_001033297	0.47625	0.169	-0.047333333	-0.302	0.775333333	0.23	-0.140333333	0.158666667	-0.11	-0.014333333
NM_007796	0.202	0.403666667	-0.173	0.509333333	1.059333333	0.2275	-0.188	0.455	0.208	0.132
NM_029614	0.304	0.468666667	-0.224666667	-0.582666667	0.043333333	-0.4095	-0.697333333	0.050333333	0.527666667	-0.763
NM_001272041	0.4705	-0.358333333	0.302333333	-0.566	-0.314333333	-0.2895	-0.027666667	0.821	0.338666667	0.373666667
NM_026158	0.648	0.656333333	0.136666667	0.320333333	0.727666667	-0.0675	-0.064	-0.174	-0.318666667	0.101666667
NM_019494	-0.0275	0.108666667	-0.121	-0.862666667	-0.019333333	-0.6485	-0.632666667	-0.951333333	0.257333333	0.113333333
NM_028484	0.51725	-0.255666667	-0.310333333	0.416666667	0.426666667	-0.571	0.267	-1.126333333	0.080666667	0.466
NM_019468	0.13475	0.161333333	-0.044333333	0.053	-0.388333333	-0.239	0.424	0.475	-0.229	-0.164
NM_181424	0.73075	0.435333333	0.021	0.136333333	0.163333333	-0.112	0.034333333	0.238333333	0.227	0.233
NM_133687	0.66425	0.403666667	0.152666667	0.824333333	0.145333333	-0.079	-0.365333333	-0.558	-1.112	-0.101333333
NM_172267	0.64525	1.901	0.051	0.217333333	0.403	0.018	0.050666667	-0.001	0.124666667	0.475333333
NR_033802	0.4565	0.108	0.057	0.253	0.250666667	0.0895	0.172333333	0.259666667	0.192	0.313666667
NM_023524	0.167	1.271666667	-0.277	0.262	0.318333333	-0.036	0.163666667	0.248666667	-0.154333333	-0.040333333
NM_028404	0.43225	0.248333333	-0.337333333	0.269333333	0.095666667	0.089	0.142666667	-0.205	0.083666667	-0.114333333
NM_019576	0.752	0.391333333	0.888	0.748	1.58	0.3285	-0.210666667	0.276	-0.063666667	0.361
NM_001168507	0.3565	0.066666667	0.023	0.52	0.535	-0.061	0	-0.486333333	-0.129666667	0.1
NM_025395	0.38	-0.047333333	-0.031	0.338666667	0.702333333	-0.15	-0.199	-0.198333333	0.216	0.099333333
NM_020333	1.431	-0.174	-0.308	0.776333333	1.193666667	0.667	-1.174	0.071	0.660333333	1.097333333
NM_020285	0.42475	0.149	0.257	0.413666667	0.478333333	0.1255	-0.079666667	0.119666667	0.195666667	0.417333333
NM_009403	0.495	-0.003666667	-0.646666667	-0.252333333	-0.647666667	-0.213	-0.519	0.229333333	-1.088	0.522666667
NM_029083	0.83725	0.206333333	0.781666667	0.124	0.790666667	0.1165	-0.373	-0.236666667	1.141333333	0.820333333
NM_018801	0.13375	0.065666667	-0.172333333	0.671666667	-0.472333333	0.613	0.161666667	-0.72	-1.418666667	-0.183
NM_001305441	0.524	-1.232666667	0.014	0.053333333	0.735333333	0.5095	0.106	0.198666667	0.373333333	0.006333333
NM_010198	0.36925	-0.265333333	0.981666667	-0.357	0.777666667	-0.2305	0.295333333	-0.194666667	-0.183333333	-0.245666667
NM_029956	0.459	0.232333333	-0.018333333	0.147333333	0.425	0.0045	-0.390666667	-0.212	0.192333333	-0.172333333
NM_001305585	0.45725	-0.106333333	-0.029	-0.224	0.217333333	-0.255	-0.156	-0.068666667	-0.417	-0.095666667
NM_001190449	0.445	-0.125	0.218666667	0.468	0.492	0.5445	-0.476666667	-0.118	-0.490333333	-0.286666667
NM_009437	0.2645	-0.318	0.515	0.896666667	0.147	0.5495	-0.260333333	-0.008	1.053666667	0.043333333
NM_007426	0.667	0.337	0.467	0.419	0.611333333	0.2615	0.241666667	-0.899333333	0.2	-0.221333333
NM_029057	-0.04125	-1.053333333	-0.582666667	-0.083666667	0.284333333	-0.534	-0.538	-0.247	0.084666667	-0.769333333
NM_001308449	0.5585	-0.255333333	0.007	0.579	0.325333333	-0.0425	-0.080333333	0.154666667	-0.416666667	-0.245666667
NM_008704	0.2935	-0.143666667	-0.019333333	0.179333333	0.312	0.1275	0.092	-0.057666667	0.014666667	0.031333333
NM_133240	0.464	0.278333333	0.069666667	0.315	0.327666667	-0.1	-0.04	-0.242333333	-0.075333333	0.224333333
NM_001164625	0.4135	0.301	-0.039	-0.009333333	0.458333333	-0.043	0.248333333	-0.151	-0.091333333	0.039666667
NM_008489	0.1255	0.112333333	-0.449	0.314	0.585	-0.6235	-0.360333333	-0.109	0.545	-0.039
NM_138602	0.3905	0.188666667	0.088333333	-0.079666667	0.517	0.0815	-0.192666667	0.132333333	0.018666667	-0.092333333
NM_009478	0.36425	0.335333333	0.291	0.422666667	0.504333333	-0.0425	-0.036666667	-0.018666667	-0.031	0.207333333
NM_207161	0.29125	-0.441333333	-0.723333333	0.278666667	0.850333333	0.4125	0.326666667	-0.008666667	0.369333333	-0.049
NM_001291031	0.5325	0.345333333	0.194333333	0.465666667	0.415	0.156	-0.236	0.022666667	0.392	0.111
NR_038151	0.5805	0.154	0.176333333	0.074333333	1.165333333	0.0265	-0.177333333	-0.759333333	-0.175333333	-0.153666667
NM_032004	0.26325	1.178666667	0.264	0.142666667	-0.090333333	0.0275	-0.258	-0.448666667	-0.318333333	1.092666667
NM_026505	0.485	0.864666667	-0.080333333	0.328666667	0.594666667	-0.046	0.059	-0.063333333	-0.280666667	-0.106666667
NM_146203	0.453	-0.282333333	-0.143	0.091	0.519666667	-0.118	0.338	-0.284	-0.010666667	0.214333333
NM_020491	0.6445	1.408333333	-0.137333333	-0.040333333	0.858666667	-0.242	-0.104666667	-0.182666667	0.227666667	0.061
NM_145522	0.5165	-0.174666667	0.225666667	0.407666667	0.131333333	0.01	0.025333333	-0.102	-0.079333333	0.229
NM_019718	0.501	0.141	0.215333333	0.265666667	0.491666667	0.156	0.081	0.039	0.220666667	0.111333333
NM_026951	0.70325	0.760666667	-0.307666667	-0.228333333	0.222333333	0.354	0.225666667	-0.483	-0.369333333	-0.178
NM_008598	0.44375	0.450333333	-0.050333333	-0.044	0.188666667	0.0235	-0.226	-0.232	-0.158	0.177666667
NM_144514	0.43025	0.379	-0.076333333	0.131	0.224333333	0.089	-0.013666667	-0.097333333	0.130666667	-0.074666667
NM_133778	0.1835	0.518666667	0.623666667	0.323666667	0.067333333	0.738	-0.308666667	-0.255	-0.052333333	0.137333333
NM_058214	0.33125	-0.132	-0.255333333	-0.115	-0.140666667	-0.0915	0.303333333	-0.458	-0.15	-0.080666667
NM_001039824	0.478	-0.070333333	-0.516	0.245666667	0.53	-0.038	-0.093666667	0.196666667	-0.207666667	0.002666667
NM_026752	0.481	1.136666667	0.046666667	0.366	0.561	-0.064	0.051	0.236333333	0.021	-0.017333333
NM_010023	0.54625	0.468	-0.137666667	0.358333333	0.772	-0.1525	-0.095333333	0.022333333	-0.044333333	-0.04
NM_019537	0.25575	-0.227666667	-0.469	0.034	0.598666667	0.018	0.214	0.027333333	0.226666667	-0.001333333
NM_019730	0.4295	0.654333333	-0.200666667	0.477	0.501666667	-0.0235	-0.207666667	-0.061666667	-0.063666667	-0.062666667
NM_031248	0.3545	-0.042	-0.036666667	0.466	0.604666667	0.0365	0.059333333	0.004666667	-0.017	-0.098333333
NM_015786	0.40125	0.686	0.373	0.210333333	0.544	-0.117	0.042	-0.057666667	-0.186333333	0.108333333
NM_030697	0.49475	-0.329333333	0.128666667	0.240666667	0.468	-0.2715	0.048666667	-0.071666667	-0.185666667	0.135333333
NR_027352	0.21975	-0.318666667	0.342	-0.174666667	1.118666667	0.4735	0.125333333	0.051333333	-0.069666667	-0.971
NM_009750	0.40375	-0.471666667	0.208666667	0.207666667	0.291666667	0.101	0.177	0.230333333	-0.079	-0.499333333
NM_010630	0.68775	-0.072666667	0.32	0.819666667	0.769333333	0.837	0.076333333	-0.068	-0.171666667	0.563333333
NM_009156	0.57625	0.454333333	0.136666667	0.182333333	0.303333333	0.2755	-0.137	0.069	0.249	0.058333333
NM_026729	0.43375	0.003666667	-0.106	0.148666667	0.399	0.185	0.231333333	0.087	0.347666667	0.023333333
NM_133964	0.4625	0.208	0.108666667	0.367666667	0.357666667	0.0345	-0.247	-0.119	0.039	0.163333333
NM_030141	0.4715	-0.512	-0.253	-0.05	0.065	-0.4375	0.863	-0.039666667	-0.285333333	0.082
NM_001007571	0.4835	0.178333333	0.001333333	0.226	0.408333333	0.085	0.110333333	-0.091	-0.072333333	-0.009
NM_026399	0.605	1.183	-0.119	0.161	0.496666667	-0.208	-0.247333333	0.119	-0.067	-0.058666667
NR_102289	0.36875	-0.151666667	0.234666667	-0.002	-0.162	-0.452	-0.081333333	0.26	0.668666667	0.536
NM_007423	0.08075	0.18	0.468	-0.119333333	-0.004333333	-0.1685	-0.002333333	0.103333333	-0.005333333	-0.178666667
NM_025582	0.5875	-0.208	0.112	0.271	1.008333333	0.118	-0.592333333	0.105666667	0.003	0.180333333
NM_027081	0.49275	0.233666667	0.151	0.708333333	0.331333333	0.2955	-0.154666667	0.098	-0.286333333	0.393666667
NM_009000	0.4625	0.292	0.045666667	0.373333333	0.391	-0.0445	-0.091666667	-0.072	0.148	0.223
NM_178600	0.502	0.206	0.073	0.296666667	0.412	0.281	-0.034333333	-0.012666667	0.147	0.070333333
NM_019731	0.37075	0.122	1.155666667	0.442666667	0.79	0.133	0.255	0.018	0.023	0.080666667
NM_027113	0.29775	1.239333333	0.100666667	-0.278666667	-0.114	0.0545	0.223333333	0.684	0.158333333	0.137666667
NM_007837	0.306	0.166333333	-0.031333333	0.275666667	0.299666667	0.102	0.236666667	-0.651333333	-0.109333333	-0.060666667
NM_134420	0.5605	0.394333333	0.249333333	-0.024666667	0.617333333	0.073	-0.006	-0.145666667	0.189333333	0.264333333
NM_013543	0.54975	0.183333333	0.078666667	0.495666667	0.671333333	0.085	0.284666667	0.005333333	-0.108	0.085
NM_172841	-0.2565	0.358	-0.304	-0.090666667	0.253333333	0.0325	0.177333333	0.299333333	-0.167333333	-0.986
NR_121683	0.34625	0.622	0.113333333	0.080666667	0.004	-0.243	-0.42	-0.589333333	0.323333333	-0.492666667
NM_152915	0.15925	1.084	0.223333333	0.294	0.16	0.025	0.614333333	0.176333333	0.21	0.51
NM_001291455	0.279	0.458	0.138666667	-0.193666667	-0.195666667	0.005	-0.709333333	-0.433	0.775	0.298333333
NM_023790	0.5845	-0.204	0.657	0.107666667	1.720666667	-0.126	0.311	0.025333333	0.117666667	0.864666667
NM_025933	0.43175	0.172666667	0.074666667	0.188	0.377	0.068	0.016333333	-0.032333333	-0.033	0.056666667
NM_199008	0.55275	0.244666667	0.076	0.089666667	0.360333333	0.3095	-0.240666667	-0.172666667	0.069	0.064333333
NM_134102	0.33875	0.913333333	-0.009	-0.073666667	-0.173	0.3355	-1.164666667	-0.461333333	0.417666667	0.905666667
NM_026686	0.4975	0.735	-0.709333333	0.548	0.984333333	-0.3085	-0.119	0.087333333	-0.073	-0.137666667
NR_045606	0.502	0.097666667	-0.234666667	0.407666667	0.603666667	0.0545	-0.139	0.019333333	0.020666667	0.124
NM_026305	0.41025	-0.168	-0.000666667	0.171666667	0.347	0.1035	-0.061333333	-0.047	-0.018666667	-0.067
NM_001290762	0.55375	0.379666667	0.103333333	0.3	0.232	-0.0925	-0.268333333	-0.070666667	-0.094	-0.381
NM_001252555	0.458	0.128	0.068	0.332333333	0.308333333	-0.0355	0.173	-0.002	0.327333333	0.182666667
NM_025513	0.3585	0.349333333	-0.329333333	0.124333333	0.530333333	0.016	-0.002333333	0.121	0.26	-0.379333333
NM_001285493	0.349	0.729666667	0.252	0.064666667	0.363333333	-0.2585	0.384333333	-0.130333333	0.843666667	-0.050666667
NM_001040654	0.10075	0.192333333	-0.124	-0.154	-0.356666667	0.1675	-0.431666667	0.075666667	-0.346666667	-0.053333333
NM_205819	0.1445	0.293666667	-1.008333333	0.731	-0.165666667	0.2585	-0.239666667	-1.181333333	-0.653333333	-0.159666667
NM_170760	0.4505	-0.004666667	0.061333333	0.383666667	0.314333333	-0.043	-0.217333333	-0.009	0.093	0.122333333
NM_026347	0.43	0.106333333	-0.229333333	0.335666667	0.431666667	0.164	0.054333333	0.198333333	-0.133666667	0.033
NM_001031808	0.44375	-0.327	0.159333333	0.114	0.496333333	-0.0325	-0.162333333	0.130333333	0.201666667	0.044
NR_104433	0.36925	0.503	0.118666667	0.178666667	0.108	0.03	-0.03	0.152333333	0.096666667	-0.11
NM_001081156	0.51225	0.563	-0.241333333	1.101	0.410333333	0.6315	0.163333333	1.485	0.477333333	0.275666667
NM_024215	0.48325	1.904333333	0.028666667	0.053	0.372333333	-0.214	-0.041	0.079666667	-0.111666667	-0.262666667
NM_130903	0.26875	-1.474666667	-0.074333333	-0.144666667	0.099666667	-0.1975	0.357	0.401	0.034333333	0.462
NM_010768	0.379	-0.486666667	0.502666667	0.014	0.361	-0.064	-0.415666667	-0.033666667	-0.841333333	-0.507333333
NM_145154	0.4205	0.159333333	-0.329	0.613666667	0.48	0.0615	-0.385333333	-0.629	-0.263333333	-0.046333333
NM_026053	0.51275	0.107	0.275	0.065	0.295333333	-0.3145	0.176	-0.282333333	-0.065666667	-0.158333333
NM_001163640	0.38525	1.063666667	-0.030333333	0.174	-0.057	0.147	-0.618666667	-0.180666667	-1.015333333	-0.000333333
NM_019465	0.48925	-0.527666667	0.798666667	0.04	-0.436666667	0.6155	0.345	1.252666667	-0.331666667	0.793333333
NM_013847	0.69025	1.748	0.171666667	-0.065666667	0.241	-0.1105	0.037666667	0.055	0.736	-0.054333333
NM_029865	0.49675	0.616333333	0.179666667	0.024333333	0.384333333	-0.1015	0.088666667	-0.270333333	0.327666667	0.055666667
NM_177565	0.42	1.329666667	-0.196	0.426333333	0.09	-0.2675	0.773333333	-0.181333333	-0.223333333	-0.116666667
NM_172964	0.3685	0.689	0.287666667	0.279	-0.230666667	-0.176	-0.368333333	-0.3	-0.010666667	-0.526
NR_036602	0.37625	0.279	-0.117333333	0.005333333	0.063666667	-0.122	-0.285	0.334	0.271333333	0.188666667
NM_026968	0.482	0	0.126666667	0.180666667	0.336666667	0.0375	-0.172333333	0.009	-0.161	-0.187333333
NM_027585	0.21925	0.165	0.23	-0.280666667	0.191666667	-0.0195	-0.146	-0.453666667	-0.404	0.153
NM_019582	0.58525	0.374666667	0.150333333	0.452666667	0.824	0.115	1.182666667	-0.288333333	-0.509	-0.06
NM_178856	0.3465	0.463333333	-0.040333333	0.072666667	-0.056333333	0.029	0.074666667	0.068	0.140333333	-0.235
NM_027829	0.37125	-0.653666667	0.582666667	-0.31	0.409666667	-0.3015	-1.045	-0.243666667	-0.606333333	-0.131666667
NM_001101430	0.40725	-0.037666667	-0.087666667	0.223	0.592333333	-0.0145	0.203	0.004333333	0.097333333	0.147333333
NM_001286103	0.46125	-0.269333333	-0.116666667	-0.062333333	0.452333333	0.049	-0.025666667	0.061333333	0.183	0.052
NM_025439	0.39375	0.023333333	0.35	-0.062333333	0.509666667	0.2015	-0.62	-0.017333333	-0.147	-0.351333333
NR_040728	0.3295	0.868	0.143	-0.715666667	-0.757666667	-0.0115	0.17	-0.095666667	0.550666667	0.365666667
NM_001164682	0.35925	0.348333333	-0.045666667	0.1	1.565	0.1065	-0.159666667	0.548666667	0.203666667	0.470666667
NM_183263	0.2	0.683333333	-0.578	0.015333333	0.985	-0.2665	0.099333333	-0.008666667	0.872666667	-0.299
NM_016767	0.68275	0.390666667	-0.078666667	0.228333333	0.570666667	-0.083	-0.949666667	-0.154666667	0.324666667	0.299666667
NM_027106	0.8335	0.277333333	0.375333333	-0.523	0.696333333	0.12	-0.016	0.234333333	0.397	0.789666667
NM_009227	0.33475	0.175666667	-0.259333333	0.185	0.490666667	0.1105	0.176	0.051333333	0.154	0.054333333
NM_133678	0.51225	0.119	-0.003333333	0.182666667	0.410666667	0.039	0.050666667	0.113	0.289333333	-0.216666667
NM_026073	0.38975	0.287333333	0.138	0.216	0.232333333	-0.076	0.174	-0.151	0.235666667	0.254666667
NM_025791	0.5415	-0.299333333	0.057333333	0.111	0.550666667	-0.0925	-0.150666667	-0.351333333	0.237666667	-0.029333333
NM_023464	0.422	0.624666667	0.114666667	0.120333333	0.419666667	-0.029	0.004666667	0.074666667	-0.131	-0.021333333
NM_001305668	0.4745	0.396	0.050333333	0.204	0.357	0.0815	-0.057	-0.036	-0.025666667	0.049666667
NM_198608	0.37575	0.046666667	0.076666667	-0.010333333	0.061	0.0685	-0.542666667	-0.189666667	0.403	0.024
NM_153557	0.528	0.155333333	0.195333333	0.296333333	0.131	0.062	0.256	0.011333333	0.155666667	0.132
NM_027044	0.4295	0.367666667	-0.075	0.184666667	0.259666667	0.047	-0.051	-0.041666667	-0.056333333	-0.001
NM_023371	0.4485	-0.058333333	-0.167333333	0.348	0.223666667	0.0245	-0.067	-0.018666667	0.041666667	0.024
NM_019684	0.03675	-0.801666667	0.213333333	-0.666333333	-0.428666667	0.6695	-0.279333333	-0.105	-0.219666667	-0.309
NM_025570	0.40275	-0.159	-0.008	0.114333333	0.246	0.1225	0.073	0.096	0.041333333	0.038666667
NM_010385	0.44875	0.394	-0.263666667	0.346666667	0.547333333	-0.0545	0.043666667	-0.081	0.179	0.028666667
NR_036572	0.695	-0.859333333	0.1	-0.334	-0.414333333	0.1965	0.027333333	-0.331333333	0.011	0.031333333
NM_013867	0.66925	0.394666667	0.900333333	0.434	0.292	0.18	0.396333333	0.557666667	0.272333333	1.662333333
NR_002702	0.10825	-0.838333333	-0.687	0.104333333	0.201666667	-0.193	0.620333333	0.111	-0.282666667	-0.533333333
NM_010922	0.51775	0.161	-0.148	0.290333333	0.307666667	0.0125	0.040333333	-0.072666667	0.028333333	0.125666667
NM_001289472	0.24725	-0.601666667	0.521333333	0.379333333	-0.065333333	-0.458	-0.280666667	0.114333333	0.421666667	-1.353333333
NM_001301014	0.55125	1.044666667	0.103	-0.318666667	0.046	0.211	0.351333333	-0.732333333	1.161666667	0.014
NM_011242	0.318	-0.455666667	0.915666667	0.379	0.354333333	0.073	-1.223666667	-0.657666667	-0.581333333	-0.863333333
NM_133724	0.456	0.084666667	0.013666667	0.218666667	0.297666667	0.203	0.009	-0.146666667	0.172333333	-0.014
NR_038186	0.36975	0.470333333	0.162	0.057333333	0.493333333	-0.95	-1.025	-0.657666667	0.483	-0.068333333
NM_145431	0.50225	0.281666667	0.077	0.586333333	0.76	0.16	0.161	0.031	0.413666667	0.262666667
NM_025548	0.42475	0.131333333	-0.029666667	0.225666667	0.428666667	0.1	-0.036	-0.026	0.036333333	-0.000333333
NM_016890	0.39	-0.007666667	-0.014333333	0.174666667	0.386	-0.0345	-0.122333333	0.239333333	0.079	0.019
NM_001281491	0.51675	-0.324666667	0.872666667	-0.401666667	-0.333	-0.5785	0.788666667	-0.195666667	0.567333333	0.247333333
NM_027208	0.28075	1.014333333	-0.473666667	0.248	0.575	-0.0765	-0.278666667	-0.012666667	-0.268	-0.072666667
NM_010886	0.42075	0.154666667	-0.066333333	0.054666667	0.184333333	0.223	-0.024666667	0.075	0.107	-0.104666667
NM_026820	0.7025	1.062666667	0.387	0.329666667	-0.576	-0.6035	-0.829	0.381	0.871333333	0.816333333
NM_013929	0.49225	-0.142666667	0.177666667	0.426333333	0.450666667	0.084	0.282333333	0.104	-0.231	-0.127666667
NM_013609	0.2285	-0.030666667	0.284333333	0.403	0.727333333	-0.053	-1.052333333	0.558333333	0.646333333	-0.593
NM_001278272	0.40225	0.222333333	0.074	-0.003	0.377333333	-0.0625	-0.067333333	-0.101333333	0.285	0.024
NM_025969	0.56175	0.554	-0.232666667	0.118666667	0.043333333	0.2725	0.073333333	0.205	-0.087333333	-0.134666667
NM_138601	0.58	0.242333333	0.095333333	0.371333333	0.458	-0.004	0.051333333	-0.061	0.121333333	0.095333333
NM_001001979	-0.019	-0.675333333	0.441333333	0.162666667	-0.061333333	-0.4645	-0.405	-0.065333333	0.282666667	-0.348666667
NR_029738	0.87225	-0.404666667	0.076666667	1.236333333	-0.238666667	0.239	-0.158666667	-0.207	0.455666667	0.214333333
NM_016861	0.54675	0.475666667	0.376333333	0.089333333	0.456333333	0.222	-1.073	-0.083333333	1.324	0.159
NM_011226	0.047	0.988333333	-0.111	-0.797	-0.086666667	-0.2585	-0.062	0.093666667	-0.813333333	0.021666667
NM_009003	0.40875	0.623	0.355	0.274666667	0.783666667	-0.0975	-0.240333333	0.178333333	-0.519333333	-0.188333333
NM_027999	0.3435	0.062666667	0.406666667	-0.038333333	0.37	0.1235	-0.149666667	0.254333333	-0.115	-0.216333333
NM_011070	0.49875	0.279666667	0.003	0.494	0.491666667	0.218	0.159333333	-0.064666667	0.160666667	-0.019
NM_016723	0.5405	-0.394666667	-0.205333333	0.309333333	0.341333333	-0.134	0.038	0.233	0.013	0.125666667
NM_028479	0.30075	0.389666667	-0.143	0.05	0.011	-0.1235	-0.135666667	0.187	0.154333333	-0.109666667
NM_007948	0.5905	0.311333333	-0.257666667	0.018666667	0.593666667	-0.0635	-0.141666667	-0.156666667	0.215666667	0.28
NM_028754	0.3305	0.611	-0.272	0.110333333	0.461666667	-0.016	0.077	0.327	0.274333333	-0.083
NM_030251	0.52075	-0.029333333	0.342333333	0.380666667	0.532333333	0.2545	-0.517333333	0.047666667	-0.083333333	0.235666667
NM_198425	0.314	-0.013666667	-0.297333333	0.44	1.385	0.099	-0.210333333	-0.392666667	-0.445	-0.325666667
NM_020271	0.38775	0.908333333	-0.332333333	0.389	0.459666667	0.095	-0.067333333	-0.392666667	0.778	-0.010333333
NM_011725	0.38725	-0.227	-0.83	0.671	2.257666667	1.1395	-0.658333333	-0.729666667	0.026333333	0.439
NR_027900	0.41675	-0.698	-0.171666667	0.472333333	0.446666667	0.39	-0.161	-0.010666667	-0.431666667	-0.231333333
NM_029532	0.5865	0.11	0.076666667	0.435333333	0.538666667	-0.086	-0.151333333	0.080666667	0.158666667	0.188666667
NM_174846	0.7295	0.125666667	-0.077666667	0.746333333	0.053333333	0.215	-0.650333333	-0.051333333	0.082	-0.377666667
NM_015807	0.56175	0.455	-0.063	0.121666667	0.708666667	0.1395	-0.084	0.175	-0.031	0.020666667
NM_001291292	0.45025	-0.592666667	0.37	-0.336666667	1.126333333	0.4375	-0.346	-0.797	-0.143	-0.585333333
NM_001012766	0.10825	-0.142333333	-0.157333333	0.022666667	1.277	-0.3095	-1.314666667	-0.79	-0.141666667	-1.130666667
NM_172474	0.3075	-0.077	0.700666667	-0.082666667	-0.141	-0.468	0.364333333	0.491333333	0.232	-0.366666667
NM_178888	0.4925	-0.231333333	0.509	-0.035333333	-0.029	-0.5165	0.856333333	0.631666667	-0.135333333	0.260333333
NM_026982	0.4845	-0.057	0.107	0.114333333	0.422666667	0.218	0.037	0.064	0.19	-0.104
NM_029031	0.65375	0.709666667	-0.517	0.18	0.123333333	-0.1315	-0.460666667	0.104666667	-0.531333333	-0.213333333
NM_013541	0.22525	-0.227333333	0.134666667	0.31	0.135666667	0.1685	-0.005	-0.155	-0.722	-0.011666667
NM_025639	0.53025	0.682	0.593666667	0.252333333	0.492	0.131	0.096666667	0.042666667	-0.768666667	-0.426
NM_026794	0.36675	-0.100666667	0.357	0.126	0.769	0.022	0.012666667	0.212333333	0.186666667	-0.003333333
NR_104416	0.44375	-0.233	-0.102	-0.042666667	0.428666667	0.021	-0.042666667	0.046333333	0.111333333	0.074666667
NM_024462	0.48325	0.434333333	-0.102333333	0.013333333	0.301333333	0.281	-0.006666667	-0.093333333	0.102666667	0.160666667
NR_027897	0.52175	0.236666667	-0.010333333	0.380333333	0.493	0.072	-0.163333333	-0.03	0.076333333	0.045666667
NM_027259	0.42925	0.203666667	-0.084	0.454666667	0.887666667	0.0595	0.513	-0.387666667	0.032	0.265333333
NM_001163749	0.232	-0.271	0.543666667	-0.405666667	0.082	-0.4195	0.000333333	0.443666667	-0.808	-1.589
NM_025556	0.5375	0.177	-0.866	0.084	-0.036	0.347	-0.485	0.275666667	-0.155	-0.305666667
NM_001285948	0.31675	-0.369	0.141333333	1.046666667	-1.62	-0.421	-0.157	0.557	-0.611666667	0.734
NR_131201	0.69425	0.135333333	0.409333333	0.280333333	0.020666667	0.355	0.149	-0.093666667	0.083333333	-0.349
NM_026890	0.53825	0.414666667	-0.031333333	0.198666667	0.529	0.043	-0.010666667	0.129	0.154	0.042666667
NM_027107	0.4405	0.482666667	0.009	0.330666667	0.475333333	0.111	0.189	0.040333333	-0.069333333	-0.137
NM_134147	0.4635	-0.057	0.043	-0.017666667	0.618	0.0395	-0.035	-0.282333333	0.071333333	0.38
NM_008788	0.6725	0.252333333	-0.212666667	0.890333333	0.569	-0.308	-0.505333333	-0.462	0.487333333	-0.346333333
NM_027919	0.2895	0.34	-0.321333333	0.275	0.832666667	0.127	-0.179	-0.101666667	-0.407333333	0.440666667
NM_026744	0.53325	-0.148	-0.111	0.105666667	0.493666667	0.1765	-0.13	-0.267666667	0.048	-0.134333333
NM_001290563	0.45275	0.687	0.319666667	0.242333333	0.027666667	0.109	0.245333333	-0.407	0.205666667	-0.000666667
NM_198001	0.43425	0.051	-0.118666667	0.220333333	0.299333333	-0.0595	0.036666667	0.004666667	-0.089	-0.268333333
NM_022019	0.3975	0.612	0.258333333	0.114666667	0.143666667	-0.134	-0.322666667	-0.277666667	0.146666667	0.477
NM_001039684	0.5835	0.480666667	-0.336	0.041666667	0.502666667	-0.004	0.349333333	-0.102666667	0.317666667	0.106
NM_001163421	0.38025	-0.119666667	0.09	-0.150666667	0.184	-0.1305	-0.311333333	0.162666667	-0.091	0.234
NM_020024	0.535	0.128	-0.1	0.057	0.122666667	0.197	0.015666667	-0.489	0.262333333	-0.017333333
NM_178712	0.2795	-0.416	-0.371666667	-0.880333333	-0.549	1.12	0.261	0.028	0.283333333	-0.089333333
NM_001146031	-0.0345	-0.233	-0.54	-0.426	0.092666667	0.041	-0.457666667	-0.224	-0.685666667	-0.243
NM_001277311	0.5505	0.271	-0.077	0.134	0.384	0.0605	-0.093	-0.102	-0.068333333	0.045
NM_001142938	0.41875	1.666	0.069	0.156333333	0.103	0.2055	0.003	0.330333333	0.013	-0.177
NM_007991	0.5485	-0.63	0.093	0.403333333	0.885	-0.072	0.130666667	0.096666667	0.260333333	0.12
NM_001127353	0.47125	0.854	-0.292666667	0.003666667	-1.26	0.089	-1.559	1.466666667	0.302666667	-0.268333333
NM_019932	0.7115	0.066333333	0.082	0.15	0.338666667	0.436	0.048333333	-0.062	0.170333333	0.171333333
NM_007684	0.5085	0.147333333	-0.166666667	0.083	0.238666667	0.1715	0.096666667	0.207	0.138666667	-0.061666667
NR_028577	0.1425	0.837666667	0.103666667	-0.935333333	-0.736	-0.8095	-1.216	-0.604	-0.852333333	-0.431333333
NM_019442	0.412	0.070333333	-0.005666667	-0.045666667	0.54	0.1145	-0.105333333	-0.233666667	-0.155666667	0.236
NM_133435	0.397	1.183	-0.343333333	0.372666667	-0.010333333	-0.3535	0.027	0.12	-0.908666667	0.429666667
NM_207207	0.34825	-0.528	-0.198	0.167	0.196	-0.1235	0.022666667	0.092666667	0.020666667	-0.128
NR_040292	0.767	1.012333333	0.215666667	0.485	0.586	-0.1175	-0.174	0.337	-0.569	0.302
NM_026362	0.47575	0.171	0.061	-0.018333333	0.260333333	0.0725	-0.138666667	0.116666667	0.075	-0.091
NM_025421	0.53175	0.435	0.170333333	0.693333333	0.129	-0.225	-0.033	0.097333333	0.065	-0.231333333
NM_008172	0.6815	-1.691333333	0.325666667	-0.099333333	-0.874	-0.094	-1.086333333	-0.112333333	0.747666667	0.012333333
NM_017373	0.85625	0.24	0.505666667	0.110666667	0.560666667	0.1095	0.056	0.562333333	0.599	1.505666667
NM_175190	0.438	-0.108	0.014	0.056333333	0.321333333	0.065	-0.047666667	-0.110333333	0.016	-0.035666667
NM_007620	0.481	0.343	0.091333333	0.037666667	0.465333333	0.2375	-0.042333333	-0.074333333	-0.247	-0.010333333
NR_027821	0.33275	0.137333333	-0.262666667	0.119333333	0.325333333	-0.057	0.284	-0.48	0.474333333	0.615
NM_027242	0.5315	-0.140666667	-0.013333333	0.148	0.615	-0.0275	0.023333333	-0.149333333	0.144	-0.379666667
NM_021272	0.52825	-0.046666667	-0.107666667	0.372666667	0.494666667	0.369	-0.046	0.204333333	0.251666667	1.565666667
NR_004446	0.4725	0.078333333	0.393666667	0.201666667	0.354333333	0.414	0.45	-0.375	-0.120333333	0.310333333
NM_027198	0.34775	-0.177333333	-0.473	0.074333333	0.202333333	-0.019	-0.005333333	-0.587333333	0.279333333	0.202333333
NM_172817	0.4005	-0.646	0.198666667	-0.166	0.284	0.1595	0.103333333	0.045333333	-0.591333333	0.088666667
NR_038014	0.767	-1.047333333	-0.546666667	-0.16	0.305333333	0.764	0.041333333	0.821	-0.295	-0.697666667
NM_145147	0.5595	0.173	0.078	0.368333333	0.440333333	0.0855	-0.234	-0.249666667	0.288333333	0.25
NM_027828	0.31375	-0.519666667	0.387666667	-0.38	0.156	0.1155	-0.993	-0.108	-0.662333333	-0.080333333
NM_027954	0.6555	0.028333333	-0.217	0.076666667	0.564	0.1915	0.233666667	-0.156666667	0.139333333	0.094
NM_028179	0.9415	-1.016666667	0.006666667	0.472333333	-1.109666667	-0.746	-1.001	-0.403666667	-0.115	-1.159333333
NM_008319	1	-0.674333333	-0.327666667	0.050333333	0.058333333	-0.604	0.337	-0.542666667	0.833333333	1.049666667
NM_025922	0.46225	0.513666667	0.014333333	0.007	0.436666667	0.0835	0.103666667	-0.280333333	-0.095666667	-0.021
NM_178196	0.748	-0.803	1.092333333	0.688666667	0.567	-0.19	0.012	0.464	-0.313	-0.642333333
NM_023203	0.557	0.439	0.098	0.420666667	0.302333333	-0.108	-0.11	0.398333333	0.136333333	0.157666667
NM_001163518	0.54925	0.457333333	0.013333333	-0.173333333	0.731	-0.493	-0.076	-0.273333333	-0.490333333	0.254666667
NM_028637	0.643	0.36	0.134	0.215666667	0.981333333	-0.0435	-0.082	0.349	-0.136333333	-0.236666667
NM_023154	0.514	0.140666667	0.201	0.163666667	0.552333333	-0.13	-0.163333333	0.001	0.246	0.113
NM_199022	0.6135	-0.295333333	-0.540333333	0.305333333	0.069666667	0.416	0.112	-0.357333333	0.339	-0.211
NR_015582	0.45825	-0.764	0.381333333	0.102666667	-0.015333333	-0.1765	-0.415333333	0.355333333	-0.231666667	-0.496666667
NM_001081188	0.52525	-0.201333333	-0.036666667	0.402666667	0.133	0.0615	0.154333333	0.080666667	-0.267	-0.017333333
NM_001013832	0.539	0.230333333	0.101333333	-0.039333333	0.217	-0.8105	-0.23	0.865333333	-0.186	-0.179
NM_010027	0.50325	0.845666667	-0.026333333	0.173666667	0.377	0.032	-0.012333333	-0.051	-0.06	0.154666667
NM_007522	0.5335	0.530666667	0.161	0.151666667	0.303	0.09	0.032666667	-0.018	0.228	0.095333333
NM_027430	0.45875	0.118666667	0.111	0.052666667	0.333666667	0.007	0.098333333	0.130666667	0.057666667	-0.041666667
NM_010824	0.59	0.333333333	0.069666667	0.258666667	0.685666667	0.6105	-0.398666667	0.081	-0.272333333	0.419333333
NM_017388	0.20875	-0.12	0.222666667	0.070666667	1.405333333	-0.3035	-1.276333333	-0.568	0.217	-0.811333333
NM_025331	0.6015	0.277666667	0.133666667	0.53	0.559666667	0.1825	-0.032666667	0.020333333	0.153333333	0.349666667
NM_013749	0.5435	1.071666667	0.280333333	0.037	0.487333333	-0.101	0.022333333	-0.241333333	0.020666667	-0.140666667
NM_023178	0.476	0.449666667	0.144	0.357333333	0.385	0.057	-0.083	0.054666667	-0.033	0.023
NM_026684	0.48475	0.375	0.007333333	0.481666667	0.371666667	0.1765	0.029	0.013666667	-0.033666667	-0.053333333
NM_025397	0.53575	0.142	-0.105	0.218333333	0.435	0.158	-0.217333333	-0.006666667	0.017	0.232
NM_025560	0.43625	-1.206333333	0.218	-0.132666667	0.095666667	0.09	-0.067333333	-0.521666667	-0.915666667	-0.186666667
NM_026914	0.47375	-0.235333333	0.051666667	0.247333333	0.417666667	0.218	0.058333333	-0.078333333	0.118333333	-0.026666667
NM_026871	0.528	1.490333333	-0.349	0.300666667	0.717333333	-0.043	-0.373666667	-0.104333333	-0.408333333	0.349333333
NM_027450	0.6925	1.03	1.069333333	0.434333333	0.735666667	0.6015	-0.027666667	0.012	2.044666667	0.955
NM_145222	0.21325	-1.186333333	0.152666667	0.612333333	-0.795333333	-0.396	0.165	0.181	0.502	0.503666667
NR_045500	0.251	0.484	-0.377666667	-0.075	0.105333333	0.2695	-0.862333333	-0.111333333	-0.954666667	-1.014
NM_015816	0.49975	-0.044	0.035333333	0.267666667	0.409	0.0055	-0.141	0.171666667	-0.068	0.188666667
NM_025633	0.33375	-0.165	-0.374	-0.010333333	0.488	-0.256	-0.115	0.068333333	0.601	-0.014666667
NM_001290012	1.01825	-0.839333333	0.130666667	0.204666667	0.188333333	-0.4305	1.501333333	0.326333333	0.075	-0.134666667
NM_008637	0.4145	0.262	0.041	0.445666667	0.298666667	0.059	-0.049	0.107666667	-0.034333333	0.123333333
NM_026498	0.52575	0.494	-0.158666667	0.288	0.492333333	0.0905	-0.312	0.143333333	-0.095333333	0.074333333
NM_028177	0.3985	0.070333333	0.090333333	0.044666667	0.579	-0.0705	-0.021666667	0.033	0.098666667	-0.085
NR_024067	0.4615	-0.311666667	-0.032333333	0.039666667	0.416666667	-0.0895	-0.207	-0.101333333	0.541333333	-0.305666667
NR_040721	0.47925	0.691	0.096	0.184333333	0.473	-0.0175	0.16	0.188666667	0.140333333	0.103
NM_009406	0.4095	1.230666667	0.181666667	-0.045	-0.022333333	-0.4085	0.873	0.748666667	-0.589666667	-0.614666667
NM_001037928	-0.046	0.220666667	-0.174333333	-0.265666667	0.562333333	-0.153	1.21	0.314333333	0.536333333	-1.340333333
NM_009226	0.48375	-0.110333333	-0.104333333	0.180333333	0.428	0.0805	0.014333333	-0.006	0.194666667	-0.21
NM_024461	0.489	0.078666667	-0.159	0.064	0.26	-0.009	-0.093666667	0.034	0.020333333	-0.159333333
NM_010634	0.43975	-0.212666667	0.094	0.270666667	0.243666667	0.4165	-0.141666667	-0.231	-0.237333333	-0.350666667
NM_026526	0.41225	0.449333333	-0.073	0.136666667	0.581333333	0.132	0.015333333	0.107	-0.082666667	-0.131
NM_080456	0.41975	-0.147333333	-0.167333333	0.136666667	0.448333333	-0.031	0.318333333	0.104	-0.397333333	-0.24
NR_132309	0.52975	0.132	0.186666667	0.242666667	0.605	-0.0995	0.186333333	0.098	0.038666667	0.227666667
NM_008655	0.43925	-0.34	0.043	0.019333333	0.156666667	0.209	-0.037666667	-0.144333333	-0.694666667	-0.138333333
NM_001113419	0.69525	0.296333333	-0.547	-0.118333333	-0.227333333	0.4175	0.265666667	0.205666667	-0.163333333	-0.418333333
NM_029937	0.478	1.113666667	-0.324	0.331	-0.563333333	0.2815	0.343333333	-0.041666667	-0.03	-0.614333333
NM_053071	0.4415	0.107333333	-0.058333333	0.007333333	0.346666667	0.3065	0.048333333	0.03	0.047666667	-0.145333333
NM_026401	0.55425	0.000333333	-0.260666667	0.316666667	0.654666667	0.0265	-0.053333333	-0.118	-0.024666667	0.116
NM_021349	0.4325	-0.016666667	0.191666667	-0.021666667	-0.033333333	0.0865	0.351	0.260666667	-0.006	-0.014666667
NM_175329	0.5705	0.072666667	0.354	-0.129666667	0.584333333	0.2275	-0.234333333	-0.374333333	-0.104333333	0.049
NM_008908	0.49575	0.686	-1.001333333	0.363666667	0.430333333	0.201	-0.330666667	-0.295333333	0.208333333	0.304666667
NM_001033166	0.5785	-0.153666667	0.151333333	-0.219	0.552333333	0.2505	-0.116666667	0.067666667	-0.392333333	-0.036333333
NM_001136076	0.5015	0.695333333	0.416333333	0.522666667	0.296333333	0.3295	-0.713	-0.47	0.915	0.673
NM_025849	0.40925	0.544333333	0.18	0.087	0.440333333	0.0235	-0.239666667	-0.135	0.067333333	0.016666667
NM_011295	0.51425	-0.151333333	-0.214	0.644333333	-0.334333333	0.424	0.043666667	-0.151	-0.051333333	-0.114666667
NM_027972	0.36025	0.783	1.259	-0.253333333	-0.205	-0.3075	0.413	0.814333333	-0.050333333	-0.039333333
NM_011414	0.77725	0.374333333	0.277	0.357666667	0.226666667	0.2105	-1.739666667	0.931	1.676666667	1.072333333
NM_025471	0.4285	-0.233333333	-0.058666667	0.057	0.278666667	0.125	0.051333333	-0.468333333	0.048666667	0.172333333
NM_053068	0.49825	0.202666667	0.083333333	0.289	0.153333333	0.183	-0.095666667	0.087	0.191666667	0.045666667
NM_011111	0.35375	0.984333333	-0.306333333	-0.284	0.451	0.544	-0.411	-0.770333333	1.369333333	0.395
NM_176922	0.28575	-0.221	-0.028666667	-0.082666667	-0.503333333	-0.65	-0.680333333	-0.413333333	0.621	1.430333333
NM_028749	0.5325	0.833333333	-0.164	0.124666667	0.308666667	0.249	-0.667666667	-0.181333333	0.133333333	-0.078333333
NM_053163	0.4705	0.101666667	0.013	0.239333333	0.448666667	0.021	-0.072	0.003	0.041666667	-0.023333333
NM_001004155	0.4735	0.151	-0.428333333	-0.284	0.387666667	-0.143	-0.027666667	-0.293333333	0.497	0.155333333
NM_177723	0.3495	0.15	-0.300333333	0.089	0.389333333	-0.0355	0.081666667	-0.272333333	-0.72	0.070333333
NM_139305	0.40725	-0.505	-0.11	0.711666667	0.643666667	-0.098	-0.382	-0.603	-0.527666667	0.149666667
NM_001161731	0.38625	0.249666667	-0.143666667	-0.272333333	-0.619333333	0.3745	-0.225	-0.043666667	-0.165333333	0.370666667
NM_010278	0.35225	0.198666667	-0.488666667	0.235	0.331	0.099	-0.476333333	-0.334	0.160333333	-0.202333333
NM_001290569	0.50575	0.526	0.315333333	0.430333333	0.194666667	-0.209	0.149333333	0.143666667	0.31	0.249666667
NM_001081275	0.7595	0.221333333	-0.014666667	-0.457	0.794	0.017	-0.471	-0.229333333	0.383	0.294333333
NM_008519	0.40125	1.091	0.775	0.281	0.128333333	-0.086	-0.992	0.257	0.345666667	1.026666667
NM_133694	0.773	0.545	0.079333333	0.106666667	0.339333333	0.1705	-0.015333333	-0.037	0.507	0.186333333
NM_001135567	0.482	-0.175666667	-0.360333333	0.057666667	0.244	0.196	0.158333333	-0.216666667	-0.385	-0.229666667
NM_020255	0.511	0.492666667	-0.027333333	-0.120666667	0.430333333	-0.105	0.269666667	-0.361666667	0.033333333	-0.014
NM_018879	0.522	0.749	0.181333333	0.382	0.316666667	0.082	0.123666667	0.113333333	-0.002666667	0.140333333
NM_145835	0.2265	0.985333333	-0.151	-0.224666667	0.285333333	-0.5605	-0.085666667	0.676333333	-0.342666667	0.277666667
NR_028417	0.20125	-0.804333333	-0.156333333	-0.764666667	-0.802333333	0.0305	-0.163333333	-0.21	0.324666667	0.145666667
NM_023247	0.50775	-0.421666667	0.241666667	0.141666667	0.487666667	-0.086	0.095	0.137333333	0.049333333	0.119
NM_134160	-0.2775	-0.839333333	-0.348666667	-0.557333333	-1.051333333	-0.5785	-0.569333333	-0.134	-1.102333333	-0.143333333
NM_009928	0.71775	0.399	-0.27	-0.042333333	0.500333333	0.321	-0.349	0.480666667	-0.250666667	0.074666667
NM_001039368	0.5215	-0.229666667	-0.352	-0.079666667	0.878333333	0.037	0.196333333	0.022333333	0.146	-0.169333333
NM_177688	0.6715	0.138666667	-0.007333333	0.468333333	0.695	0.1395	0.119666667	-0.23	0.121666667	0.195
NM_011293	0.40375	0.038333333	-0.006	0.202333333	0.193333333	0.0975	0.128666667	0.279	-0.116	0.054666667
NM_011309	0.4145	0.235	-0.232333333	0.336	0.254	0.2855	-0.073666667	-0.065333333	-0.166333333	-0.063333333
NM_025379	0.4115	-0.248333333	-0.038333333	0.247666667	0.162333333	0.2085	-0.016333333	-0.051333333	0.102333333	-0.066333333
NM_028626	0.6105	0.149666667	0.228333333	0.065666667	0.256333333	0.168	-0.015	-0.165	0.249333333	0.065666667
NM_026318	0.4645	0.041	-0.022333333	0.254666667	0.417333333	0.236	0.156666667	0.223	0.132666667	-0.104
NM_053244	0.803	-1.515	0.327666667	1.384333333	1.209	-0.042	0.033	-0.853333333	0.736333333	-0.025
NR_027950	0.492	-0.271333333	0.158666667	-0.263666667	0.593	0.0145	-0.000333333	-0.485333333	-0.213333333	0.128666667
NM_025403	0.438	0.038	-0.113	0.194666667	0.430666667	0.1465	0.084	0.087333333	-0.005	0.004666667
NM_133879	0.49975	-0.283	0.049666667	0.247	0.255333333	0.0755	0.179333333	0.080333333	0.194	-0.319
NR_003270	0.51225	1.235666667	-0.104666667	-0.062	0.335	0.0445	-0.108666667	0.377	0.313333333	0.242666667
NM_011196	0.7035	-0.714	0.203666667	0.163333333	0.005666667	-0.0445	0.058	-0.624333333	-0.505666667	-1.029
NR_110380	0.4505	0.147333333	0.276	0.408666667	0.289666667	-0.202	-0.218666667	-0.017333333	-0.132	0.182666667
NR_045299	0.55025	0.169333333	-0.261666667	-0.132666667	0.655666667	-0.0315	-0.678666667	0.591333333	0.23	-0.041666667
NM_001286663	0.4035	0.221333333	-0.125666667	0.150333333	0.325333333	0.1385	0.151666667	0.184333333	0.154666667	-0.216666667
NM_023326	0.50825	0.096333333	0.342666667	0.206333333	0.445666667	0.3035	0.173666667	-0.034	-0.055666667	-0.036
NM_174987	0.566	0.584666667	-0.033666667	0.075333333	0.691	0.161	-0.045	0.135333333	0.272333333	-0.062333333
NM_182839	0.59975	-0.543666667	0.831333333	1.036	1.106333333	0.1805	-0.741666667	0.489	0.089	-0.550333333
NM_025748	0.41925	0.528	-0.306	-0.114333333	0.039	-0.432	0.192333333	0.076666667	-0.093	0.306333333
NM_028753	0.57925	0.484	-0.195	0.146666667	0.370666667	0.089	0.071666667	0.005333333	0.246666667	-0.154
NM_025587	0.477	-0.557	-0.103666667	0.105333333	0.105333333	0.3615	0.061	-0.110666667	-0.096666667	-0.126333333
NM_009720	0.5545	-0.238666667	0.015333333	0.121	0.179	0.008	-0.161666667	0.061	0.024666667	-0.037333333
NM_015748	1.1025	-0.270666667	0.519666667	0.412666667	-0.003	0.334	0.435	-0.622666667	0.586333333	0.479333333
NM_025394	0.5085	0.095333333	-0.019666667	0.177666667	0.364666667	0.174	0.044333333	-0.036	-0.060333333	-0.022666667
NM_009708	0.316	1.269333333	0.123333333	0.397333333	0.379	0.086	0.256333333	-0.045666667	0.173666667	-0.240666667
NM_018730	0.45325	-0.803	-0.164666667	0.316666667	0.075	0.3025	0.058	-0.085666667	-0.088333333	-0.056333333
NM_013896	0.3555	0.08	0.302333333	-0.104333333	0.136666667	0.0725	0.337	-0.280333333	-0.148	-0.006666667
NM_023312	0.5445	-0.299666667	-0.044	0.477333333	0.404	0.2045	0.031333333	-0.176	-0.072	-0.026666667
NM_011509	0.52725	-0.023333333	0.030666667	0.209333333	0.510333333	0.041	0.609	-0.203	0.357666667	-0.350666667
NM_025523	0.41575	0.239666667	-0.080666667	0.293333333	0.339333333	0.243	-0.060666667	0.204666667	0.006333333	0.016333333
NR_028543	0.397	-0.786333333	0.110666667	0.017666667	0.734333333	0.1765	-0.099666667	0.418	-0.055333333	-0.163333333
NM_009144	0.74	0.228666667	-0.11	-0.199666667	0.196	1.2735	-1.050666667	-0.586666667	0.064333333	0.002333333
NM_026481	0.452	1.437	0.147333333	-0.245333333	0.092	0.0635	0.329666667	0.032666667	0.225	1.118333333
NM_025399	0.5495	0.608333333	-0.262	0.307666667	0.386333333	0.106	-0.071	0.272333333	0.213333333	0.000666667
NM_029344	0.4585	0.206333333	-0.259666667	-0.771	-0.463333333	-0.6485	-0.207666667	0.114	0.521666667	-0.495666667
NM_001160402	0.16575	0.195	0.219	0.062333333	-0.063	-0.068	-0.222	0.237333333	-0.803333333	-0.411666667
NM_019861	0.601	-0.043333333	0.552	0.346333333	0.928	0.277	0.151	0.035666667	-0.063	0.040666667
NM_011899	0.64675	0.271666667	0.394	-0.249666667	-0.172	-0.104	0.026	-0.704	0.292	0.266
NM_025427	0.146	0.588666667	0.355666667	0.414666667	0.390666667	0.17	-0.347333333	0.070333333	0.175333333	-0.11
NM_019738	0.8885	-0.104	0.171333333	0.275	0.311333333	0.1545	-0.043	-0.068333333	0.089666667	0.479666667
NM_001001333	0.64325	-0.116	0.244333333	-0.02	0.151	-0.248	0.237	-0.455666667	-0.077333333	-0.115
NM_007771	0.61025	0.206666667	0.096	0.045	0.116666667	0.2105	0.460333333	0.774333333	0.631	0.407666667
NM_025538	0.609	0.239333333	0.374666667	0.41	0.867333333	0.26	-0.340666667	0.241333333	0.186333333	0.1
NM_001198839	0.521	0.051333333	0.171333333	0.267666667	0.102333333	-0.005	0.539666667	-0.366666667	0.200333333	0.327333333
NM_001002927	-0.03925	0.200333333	-0.517666667	0.11	0.083333333	-0.2125	0.436	0.637	-0.352333333	0.033666667
NM_025412	0.469	0.779	0.066666667	0.281	0.373	-0.066	0.021	-0.139666667	0.016666667	-0.162
NM_009868	0.53825	-0.002333333	-0.858333333	0.277333333	-0.031333333	-0.568	-0.081666667	0.438666667	0.244	0.588666667
NM_023516	0.4995	0.446	0.386333333	0.19	0.760666667	0.268	-0.305	-0.003333333	0.114333333	-0.073
NM_011817	0.3615	0.280333333	0.638333333	0.333666667	0.373666667	-0.1515	0.021666667	-0.015333333	-0.797666667	-0.157333333
NM_009942	0.50375	-0.349	-0.133333333	0.285666667	0.221	0.194	-0.048666667	0.043	0.184333333	-0.137
NM_024178	0.4755	0.878333333	-0.033	0.061	0.294	-0.007	0.063	0.298	0.180333333	0.236
NM_009076	0.51725	-0.600666667	0.172	0.037333333	0.427	0.106	-0.012333333	-0.186333333	-0.089333333	-0.077666667
NM_008434	0.1855	-1.781333333	-0.293333333	0.113333333	-0.830333333	-0.0405	0.914666667	-0.285333333	-0.025	-0.040666667
NM_025966	0.837	0.891333333	-0.376666667	0.135	0.497333333	0.234	-0.173	-0.397666667	0.329333333	0.189666667
NM_028263	0.77125	1.234	0.473	-0.423666667	0.954333333	0.1	0.33	-0.515666667	0.642	0.102333333
NM_011885	0.58725	0.035	0.092333333	0.064333333	0.505	0.0125	-0.193	-0.06	0.285	-0.085333333
NM_029796	0.68675	0	-0.108333333	-0.912666667	0.376	0.269	0.459	-0.233	0.223333333	0.186
NM_009197	0.74625	0.601	-0.219	-0.602666667	-0.157	0.8185	-1.307666667	-0.438	0.000666667	-0.981666667
NM_001163425	0.517	0.095666667	-0.062333333	0.210333333	0.358	0.231	0.063	0.061666667	0.041666667	-0.24
NM_031395	0.468	-1.852	0.019	-0.804333333	0.146	0.4385	-0.334333333	0.387	-0.364666667	-0.040666667
NM_025641	0.51725	0.078333333	0.022666667	0.122666667	0.343666667	0.116	-0.089	0.023333333	0.047333333	-0.059333333
NM_172252	0.47925	0.186666667	-0.259666667	0.078333333	0.350333333	-0.13	-0.211	-0.008	0.219333333	0.059333333
NM_022654	0.27825	-0.914666667	0.074666667	-0.199	0.091	-0.469	-0.068666667	0.112333333	-0.344333333	0.232333333
NM_025843	0.531	0.004	-0.026	0.410333333	0.435666667	0.07	0.187666667	-0.083	0.199	-0.133666667
NR_045746	0.71075	-0.235	-0.066	0.460666667	0.117333333	-0.0195	-0.163333333	-0.171333333	-0.18	-0.711666667
NM_026080	0.5505	-0.112	-0.089	0.251666667	0.478333333	-0.0685	0.070333333	0.168666667	0.084333333	0.087666667
NM_026981	0.453	0.144666667	0.105333333	-0.162333333	0.063666667	0.0965	0.175666667	-0.021333333	0.229	-0.143333333
NM_026940	0.64425	0.217333333	0.566	0.090333333	0.467	0.1515	-0.003333333	0.168333333	0.059333333	0.451666667
NM_019511	0.34575	-1.462333333	0.352	0.167	1.098	-0.64	-0.424666667	-0.514	-0.007666667	0.5
NM_025580	0.60525	-0.823666667	0.154333333	0.333333333	1.249666667	-0.0885	-0.299666667	-0.003	0.037333333	0.197
NM_026411	0.63875	-0.083	0.053333333	0.537333333	0.492	0.081	0.027	0.134666667	0.156	0.119
NM_025915	0.60825	0.340333333	-0.186666667	0.025	0.323666667	0.051	0.425333333	0.174	-0.455666667	-0.084
NM_026543	0.6135	-0.387	-0.137333333	0.110666667	-0.073333333	0.1595	0.334333333	-0.768333333	-0.218333333	-0.227666667
NM_018884	0.16075	-0.712666667	-0.063666667	-0.382333333	0.055666667	-0.05	-0.760333333	0.27	0.712333333	0.979333333
NM_029370	0.7245	-0.162	-0.169333333	0.701333333	-0.283	0.4155	-0.344	-0.700333333	-0.216	0.264333333
NR_037959	0.62575	-0.436	0.074	0	0.348333333	0.0875	-0.251333333	0.721333333	-0.481	0.233666667
NM_026119	0.46325	0.785666667	0.287666667	0.212666667	0.173666667	-0.0415	-0.138333333	-0.115333333	0.155666667	0.069333333
NM_001109747	0.09875	-0.087	-0.043666667	0.26	0.164	0.4335	-0.388333333	0.210333333	-0.535666667	-0.063
NM_178655	0.531	-0.912333333	0.050666667	-0.464666667	-0.191	-0.4375	-0.607333333	-0.63	-0.483666667	-0.736333333
NM_138673	0.77975	-0.242666667	-0.001666667	1.054333333	0.262	0.493	-0.642666667	-0.197	-0.515	0.278
NM_013895	0.5365	-0.102666667	-0.113666667	0.418	0.487333333	0.0755	-0.057333333	-0.115	-0.028	-0.027666667
NM_213614	0.088	0.181333333	-0.207	-0.196	0.225	0.099	-0.211666667	-0.696333333	-0.05	0.144
NM_010885	0.56475	-0.080666667	0.001666667	0.315666667	0.472333333	0.258	0.001666667	-0.042666667	-0.008333333	0.098666667
NM_027263	0.77725	0.153	-0.024333333	0.512333333	-0.069	-0.5	0.244	0.263	-0.072	-0.393666667
NM_001177945	0.62975	0.349666667	0.229666667	0.162	0.710666667	0.0895	-0.272	0.005	-0.254333333	-0.105666667
NM_025348	0.5315	-0.310333333	0.040333333	0.240333333	0.243666667	0.17	0.022333333	0.121333333	0.011	0.035
NM_019429	0.8575	-1.007333333	1.313666667	-1.078	0.205666667	-0.106	-0.217666667	0.574666667	1.160666667	0.539666667
NM_013888	0.475	0.26	0.204	0.101	0.248666667	0.096	-0.063666667	0.252333333	-0.028	-0.186
NM_001029984	0.654	-0.827666667	0.101333333	0.237333333	0.338666667	0.1235	-0.028333333	0.199333333	0.078	0.544666667
NR_131983	0.3655	0.090333333	0.064666667	0.197	0.377666667	0.252	-0.049333333	0.739	0.142333333	-0.269666667
NM_027196	0.5975	0.113333333	0.175	0.250333333	0.535666667	-0.094	0.129666667	0.046666667	0.049	0.194666667
NM_010479	0.153	-0.134333333	0.066333333	0.561666667	0.270666667	0.0055	0.357333333	0.199666667	0.195666667	-0.096666667
NM_024263	0.519	0.851666667	-0.008	-0.040666667	0.561666667	0.163	-0.654333333	-0.020666667	0.112333333	0.540666667
NM_178595	0.4365	-0.168333333	-0.344	0.243333333	0.445333333	0.2005	-0.052666667	-0.558333333	0.678666667	0.063333333
NM_025329	0.54775	0.655333333	0.081	0.315333333	0.315333333	0.099	-0.219666667	0.199666667	-0.240666667	0.118333333
NM_001313983	0.89175	0.871666667	0.671333333	0.819333333	1.368333333	0.46	0.528	0.400333333	0.96	1.013
NM_028336	0.834	-0.742666667	1.047333333	0.123333333	-0.055333333	0.166	0.112333333	0.135333333	0.046	-0.086333333
NM_025400	0.65125	-0.18	0.247666667	0.433333333	0.766666667	0.2195	-0.375	-0.242333333	-0.573666667	0.056666667
NM_013897	0.484	-0.493666667	0.091666667	0.402333333	0.063333333	0.0545	-0.096666667	-0.003666667	0.215666667	0.077
NM_026943	0.517	-0.128333333	-0.185	0.313666667	0.408333333	-0.052	0.033	0.101666667	0.115333333	-0.020666667
NM_021502	0.4985	0.109333333	-0.017333333	0.222666667	0.478666667	0.2695	0.096	-0.156666667	0.014	0.054333333
NM_026308	0.5925	0.333333333	-0.102	0.123666667	0.645333333	-0.2295	-0.021666667	-0.458333333	0.001666667	-0.002333333
NM_025284	0.3135	-0.401	-0.025	0.018333333	0.157	0.168	-0.035666667	-0.209666667	-0.207666667	-0.242
NM_030087	0.5765	0.109333333	0.05	0.321333333	0.413333333	0.0785	-0.029	-0.036	0.093	0.154666667
NM_001081108	0.5485	0.140333333	-0.036333333	0.380333333	0.434666667	0.097	-0.006666667	-0.084666667	0.021666667	0.003
NR_106002	0.77325	-0.401	0.514666667	0.111666667	0.293333333	0.3265	-0.488	-0.086666667	-0.704	0.435333333
NM_013558	0.002	0.764	0.208333333	0.282666667	0.132333333	0.002	-0.436	-0.092666667	0.780333333	-0.111666667
NM_010332	0.9705	0.537333333	-0.264	0.972	0.598	-0.5165	0.467666667	-0.190666667	0.441	0.047666667
NM_001302213	0.47025	0.218333333	-0.079666667	0.028333333	0.336666667	0.0905	0.018	-0.070333333	0.132	-0.088
NM_025498	0.53675	-0.087333333	0.086666667	-0.092333333	0.355333333	0.2875	-0.062666667	0.023333333	0.132666667	0.013
NM_007621	0.922	0.383	0.192333333	0.852333333	0.420666667	0.899	0.063	0.375333333	0.923666667	0.998
NM_025539	0.50525	0.496	-0.047666667	0.155666667	0.397	-0.0555	-0.100666667	-0.144	0.024666667	-0.091
NM_144551	0.596	0.629666667	-0.123666667	0.202666667	-0.877	-0.0555	-0.049	0.068	0.146	1.314666667
NM_182959	0.96425	0.008666667	0.412666667	-0.744333333	-0.567333333	-0.2485	-0.513333333	1.815666667	0.703	-0.190333333
NM_001163006	0.54325	-0.047333333	-0.018333333	0.164333333	0.374666667	0.297	0.139	0.169666667	0.107666667	-0.126333333
NM_026938	0.57925	-0.077	0.029	0.098666667	0.504	0.0505	0.014	-0.051	0.161333333	-0.011333333
NM_001077713	0.622	0.624333333	-0.484	0.179666667	0.809333333	-0.29	-0.092	-0.731333333	0.324666667	-0.257
NM_026790	0.55675	0.476333333	0.282333333	0.529666667	0.408	0.182	0.004666667	0.313333333	0.021333333	0.024666667
NM_008521	0.64325	0.090666667	1.060666667	-0.206	0.513666667	-0.125	-0.429	-0.026	0.496666667	0.270333333
NM_010276	0.81875	-0.513666667	0.73	0.228	-0.262	0.406	0.105666667	-1.234	1.149	0.352666667
NM_001085500	0.706	0.936	-0.058333333	0.613	0.609333333	-0.085	0.054	-0.179	0.511333333	0.177666667
NM_001160356	0.53125	0.215666667	0.267666667	0.477333333	0.655	0.1595	0.282	-0.064666667	-0.230666667	0.025
NM_177471	0.301	0.661666667	-0.487333333	-0.458666667	-0.235333333	0.042	-0.035	-0.279	0.182333333	-0.135333333
NM_008020	0.57875	-0.208666667	0.116666667	0.350333333	0.578	0.117	-0.121666667	-0.218333333	0.239333333	-0.069333333
NM_026503	0.5685	0.015	-0.085	0.328666667	0.406666667	0.26	-0.032	-0.028666667	0.138	-0.030333333
NM_175109	0.6835	0.175	-0.011	-0.065666667	0.738666667	-0.148	-0.121666667	-0.071	-0.144333333	-0.005666667
NM_029938	0.63925	-0.382	0.582333333	0.457	0.533666667	0.2615	0.009333333	0.062666667	0.022666667	-0.016333333
NM_009627	0.9235	0	0.575	0.011	0.799333333	0.57	-0.062	-0.803	2.066333333	0.190333333
NM_028634	0.52225	0.488333333	0.364333333	0.314333333	0.685666667	0.1105	-0.144333333	0.244	-0.009333333	0.198
NM_001199843	0.61375	0.924666667	0.346	0.194333333	0.074	-0.1415	0.021666667	-0.063333333	-0.119333333	-0.103333333
NM_025424	0.56425	0.182666667	0.105666667	0.483	0.531666667	-0.098	0.037	0.067333333	0.058666667	-0.133
NM_019722	0.4575	0.402	0.123333333	0.205	0.448333333	0.0415	-0.022666667	0.313	-0.068	0.07
NM_026358	0.7535	-0.159333333	-0.037666667	-0.432	-0.295666667	0.5145	-0.490333333	0.671666667	0.986	0.517
NM_152814	0.59425	-0.183666667	-0.815666667	-0.405	0.831666667	-0.3985	0.445333333	-0.672666667	-0.199333333	-0.252333333
NM_001282044	0.82575	0.323666667	-0.534	-0.123666667	-0.264	0.595	-0.024	0.26	0.002	-0.614666667
NM_001288617	0.26975	0.174	0.109333333	-0.193	0.522	-0.7345	0.003333333	-0.398333333	-0.111666667	-0.378333333
NM_009169	0.50625	-0.143666667	-0.036333333	0.160333333	0.196	0.282	0.112333333	-0.128	0.049666667	-0.143666667
NM_001039534	0.41375	0.387666667	-0.035	-0.184	0.137666667	-0.1325	-0.263333333	-0.091	0.064666667	-0.103333333
NM_011627	0.713	0.162666667	0.048666667	-0.015	0.309666667	0.26	-0.872666667	-0.444666667	0.506	-0.846
NM_026732	0.56325	0.209333333	0.050333333	0.152	0.463333333	0.071	0.150333333	-0.05	0.137	-0.021
NR_045269	0.427	1.29	0.259333333	0.132	0.840333333	0.157	-0.331666667	-0.173333333	-0.402	0.341666667
NR_015556	0.37575	-0.493666667	0.335666667	-0.038	0.624333333	-0.288	-0.165666667	-0.046666667	-0.072	0.326666667
NM_001310759	0.78925	0.06	0.022	0.263666667	0.408	-0.1055	-0.443666667	-0.010666667	0.073	0.039333333
NR_029475	0.6265	0.819	0.398	-0.170666667	-0.146666667	-0.198	1.600666667	-0.172333333	-0.029333333	0.020666667
NM_023260	0.6645	0.157333333	0.147333333	0.166666667	0.480666667	0.13	-0.263666667	-0.123666667	0.153	0.167666667
NM_029760	0.50925	0.438	-0.197666667	0.205	0.361666667	0.1415	0.122	-0.22	0.146	-0.110333333
NM_001110271	0.708	-0.144666667	0.559	0.146	0.392	-0.083	-0.520666667	0.544666667	1.189	0.249
NM_028518	0.61975	0.366333333	0.121333333	-0.450666667	0.261333333	-0.405	0.369666667	0.176	-0.375	0.238
NM_019484	0.581	0.136	-0.389666667	0.100333333	0.605333333	0.2575	0.265	-0.422333333	-0.346666667	-0.227
NM_026063	0.69375	0.239333333	-0.034333333	0.058666667	0.515	0.0545	0.005	0.073	0.123666667	-0.069333333
NM_001122683	0.68875	-0.454	0.030333333	-0.055333333	-0.118666667	-0.0055	0.166	0.819333333	-0.252666667	-0.722
NM_025983	0.53875	-0.061666667	-0.040333333	0.08	0.295	0.1605	-0.067	-0.094333333	-0.011666667	0.016666667
NR_015515	0.23475	0.087	0.442333333	0.012666667	0.817333333	-0.0995	-0.174666667	0.512	-0.092666667	0.624333333
NM_027342	0.5365	0.606	0.392666667	0.226666667	0.467	0.074	0.069333333	-0.059	0.627666667	0.225
NM_025351	0.606	0.158	0.091333333	-0.042666667	0.494	0.0335	-0.248666667	-0.346	-0.006	-0.088666667
NM_033146	0.6865	-0.294333333	0.612	0.268	0.659666667	-0.0255	-0.491	-0.300666667	0.304666667	0.405666667
NM_001077694	0.76125	-1.356	0.395333333	0.07	0.990333333	0.2735	0.643333333	0.053333333	0.041333333	1.382
NM_016892	0.55675	0.183333333	-0.060333333	0.38	0.558	-0.056	-0.182	-0.225	0.040666667	-0.024
NM_001081005	0.6445	0.013	-0.03	0.283	0.434	-0.126	-0.035333333	0.014333333	0.355333333	0.126666667
NM_001310055	0.77	-0.079	0.038333333	0.448	-0.330333333	0.736	-1.141666667	0.044	-0.443666667	0.261
NR_045686	0.56175	0.547666667	0.088666667	-0.151666667	0.360333333	0.2855	0.030333333	0.102	0.098666667	-0.168
NM_020566	0.62675	0.396666667	0.005333333	0.175	0.392	-0.32	0.266666667	0.050333333	0.109333333	0.148333333
NM_026616	0.5485	0.104	0.111666667	0.311	0.396	0.1365	-0.271666667	-0.023333333	-0.276666667	0.116666667
NM_026494	0.61625	0.129	0.286	0.352333333	0.354	-0.0145	0.049666667	0.135666667	-0.238666667	0.172
NM_018854	0.5365	0.606	-0.01	-0.035333333	0.339333333	-0.1255	-0.159666667	-0.034666667	0.056333333	-0.016333333
NM_028878	0.47625	-0.600666667	0.276666667	0.438	-0.343	0.0275	0.299333333	-0.719333333	0.276333333	-0.130333333
NM_025577	0.5425	0.022	0.008	0.275	0.381666667	-0.059	0.076333333	-0.060666667	0.098333333	0.053666667
NR_045945	0.57775	-0.031333333	0.137	-0.057333333	0.215	0.22	0.060333333	-0.261	0.013	-0.014666667
NM_025417	0.59175	-0.077	0.028	0.111	0.329333333	0.1765	-0.044	0.082	0.034	0.238
NR_104355	0.7325	0.085	0.387333333	0.097333333	0.485666667	-0.014	-0.182	-0.070333333	0.276333333	0.107666667
NR_028550	0.33975	-0.031333333	0.458	0.219666667	-0.612	-0.0605	0.214333333	-0.262333333	0.159666667	-0.261
NM_008768	0.233	-0.909333333	0.167333333	0.093666667	1.01	-0.1515	-0.672	0.398	-0.426	-0.526666667
NM_026614	0.63725	0.724666667	-0.123666667	0.309	0.463333333	0.098	-0.235333333	-0.015	0.092666667	0.096666667
NM_009208	0.56375	0.329	-0.379333333	0.121666667	0.249666667	-0.022	-0.222	0.119333333	0.089333333	0.368
NM_153790	1.1685	-0.091666667	0.165	0.061333333	0.386	0.1425	-0.353666667	-0.1	0.377666667	0.753
NM_001101445	0.33825	0.361666667	0.545333333	-0.037	-0.331	-0.419	-0.146333333	-0.623666667	-0.149666667	-0.658666667
[truncated: 24,630 more chars]
