# Supplementary material for: Tissue damage drives co-localization of NF-κB, Smad3, and Nrf2 to direct Rev-erb sensitive wound repair in mouse macrophages
Source: eLife. 2016 Jul 27;5:e13024. doi: 10.7554/eLife.13024 (PMC4963201; doi:10.7554/eLife.13024)
Supplement: Figure 3—source data 1. — DOI: http://dx.doi.org/10.7554/eLife.13024.009 [file elife-13024-fig3-data1.txt]

Transcript	FC_TH6h	FC_TH24	FC_D1	FC_D4	FC_D8	FC_D14
NR_003652	0.266333333	-0.649833333	-0.29325	-0.734	-0.58375	-0.41425
NM_146169	-0.667166667	-0.382	-0.4405	-0.76325	-0.045	-0.392
NM_010329	1.895333333	1.5825	2.084	2.08325	1.3025	0.9815
NM_021508	-0.6675	1.072666667	3.03975	1.78425	1.06825	1.41725
NM_001013019	-0.5785	-1.412666667	-2.6995	1.208	1.108	-0.022
NM_001293623	0.1795	1.070666667	-2.0275	-1.90525	0.9475	-1.591
NM_001270475	-1.088166667	-1.401	-1.0075	-1.192	-1.132	-0.1165
NM_008764	-1.943166667	-2.771	-1.2105	-0.4945	1.2805	0.19
NM_009667	0.927833333	-0.084	1.12075	0.351	0.23575	-0.03925
NR_045687	-0.679166667	1.046	1.74	1.073	0.827	0.9775
NM_015766	-0.099666667	0.822	0.189	1.998	1.5485	0.3725
NR_037290	0.055166667	-1.106333333	-0.38425	-0.58875	-0.37325	-0.68125
NM_178907	-0.603833333	-0.413666667	-0.95775	-0.60825	-0.34725	-0.06825
NM_008947	0.8805	0.701666667	0.75075	0.47375	0.37325	0.18225
NM_001243072	0.651666667	0.742	0.3545	-0.08075	1.459	0.553
NR_131763	0.854	-0.229666667	1.90525	2.245	1.17975	0.79825
NM_001309799	0.704166667	1.7025	3.0885	4.1205	1.181	-0.0405
NR_028405	0.676666667	-0.226666667	0.388	0.63325	-0.667	0.76
NR_045165	-2.5025	-2.227333333	-0.594	0.4785	0.124	-0.7145
NM_001313983	-1.061166667	-0.034	-0.83425	-0.82675	-0.45675	-0.02375
NM_001293638	-0.883833333	-0.0595	-0.46975	-0.62275	0.13675	-0.50175
NR_126539	0.006666667	-0.605166667	-0.2535	-0.61425	-0.861	-0.413
NM_008653	-0.750666667	-1.8535	0.98675	1.347	-0.73575	-0.10075
NM_001081135	-0.636833333	-0.8975	-1.84525	-1.162	0.20225	-0.60975
NR_131127	-1.184833333	-0.473833333	-0.33625	-0.6995	-0.37125	-0.33025
NM_001081019	0.6595	1.734833333	-2.736	-2.9815	0.878	-1.899
NM_001033166	-0.087	1.612833333	1.51125	1.1215	0.55825	0.36725
NM_010378	0.233333333	-1.923	-0.8815	0.4315	0.065	0.2645
NM_009421	2.001333333	-0.108166667	1.8115	1.9085	0.409	-0.0815
NM_001025576	-1.026166667	-1.507	-0.8175	-0.2225	0.7525	0.7495
NM_027574	0.465333333	-0.604	-4.82225	-1.476	-1.68975	1.62825
NM_172525	-1.066833333	-0.557333333	-1.2525	-0.52825	0.314	-0.4515
NM_001110778	0.480166667	-0.817333333	-1.92825	-0.82	-1.25075	-0.40925
NM_177236	-0.022166667	-1.590166667	-0.64125	-0.29125	-1.00125	-0.25825
NR_105875	-0.725166667	-1.209833333	-0.89725	-1.06925	-1.16625	-0.02475
NM_009631	0.1705	-1.2625	-0.66175	-0.08775	-0.30875	-1.28975
NM_001162924	-2.83	-1.521333333	-0.93125	-0.7965	-0.60125	0.30125
NM_001130190	-0.121333333	-1.498333333	-1.61375	-0.145	0.76475	0.10175
NM_007894	-0.115333333	-0.714333333	-1.44925	-0.9775	0.10625	0.86625
NM_030694	1.088	0.605833333	1.01325	1.06825	0.47375	0.03975
NM_001015039	-0.964166667	-0.785166667	-1.896	-0.91475	-0.986	-0.148
NR_028359	-1.092666667	-0.413166667	-0.46425	-0.48125	-0.85275	-0.08425
NM_178779	-1.686833333	-0.5235	-0.989	-0.9605	-0.253	0.146
NM_172619	-2.1395	-1.031833333	-2.0045	-0.5505	-0.2395	0.136
NM_001081262	0.701666667	-0.897833333	-0.65875	0.07325	-0.70975	-0.38475
NM_001085355	-0.946	-0.526333333	-0.358	-0.592	-0.5155	-0.355
NM_008908	1.359333333	1.236166667	-0.64	0.6345	1.046	1.2575
NM_178212	1.166333333	0.458833333	4.6935	4.304	-2.3125	3.4795
NM_031181	-0.067333333	2.692666667	3.097	3.6625	2.5195	1.97
NM_001199136	-1.2635	-1.178666667	-0.8385	-0.888	-0.7465	-0.519
NM_001033149	3.598666667	1.058666667	0.8285	0.054	0.9685	0.154
NM_008500	0.826666667	0.337666667	0.60925	0.867	-0.85275	-0.42175
NM_175645	-0.325	-2.206	0.71475	0.55675	-1.39775	-0.33925
NM_139292	0.3915	1.309	-0.07	0.32625	-1.2285	0.6905
NM_001009930	-0.997833333	-0.741666667	-1.9065	-1.8965	-2.3775	-0.832
NM_008795	-1.109	-0.864166667	-0.8575	-0.50175	-1.0925	-0.1325
NM_019668	-0.005666667	0.594	0.73025	0.61825	0.70625	0.29875
NM_139303	-2.261833333	0.345666667	-0.34525	-0.67575	0.22875	-0.46075
NM_001081256	-0.763	-0.573666667	-0.635	-0.6625	-0.4365	-0.4145
NM_019747	-0.7325	-0.286	-0.86925	-0.99075	-0.16725	-0.46625
NM_175562	0.582666667	0.7935	0.957	0.62475	1.64	0.0815
NM_198886	-0.786833333	-0.327	-0.38775	-0.91275	-0.51525	-0.20125
NM_001033443	-0.7785	0.172166667	-0.26075	-0.842	-0.71225	-2.48275
NR_033457	-0.071333333	0.681833333	0.37225	0.78625	0.07925	-0.88825
NM_054103	0.598333333	0.095166667	0.34325	0.16875	0.62575	0.27525
NM_027744	-1.381166667	-1.334666667	-0.886	0.708	-1.357	0.3555
NM_001313919	1.211	0.725166667	0.65325	0.55875	0.98375	0.16175
NM_001162909	0.993166667	0.450833333	0.94875	0.262	-0.37775	0.56075
NM_133358	0.580833333	0.7555	0.582	0.433	0.931	0.0945
NM_001128086	-0.712833333	0.218333333	-2.33175	-1.0155	0.69575	0.03275
NM_198302	-1.697833333	-0.344666667	-0.80625	-1.07675	0.74425	-0.72525
NM_019394	0.291833333	-0.601166667	-0.16075	-0.707	-1.08625	-0.54975
NM_198647	-0.74	-0.559	-1.34425	-0.9135	-0.28775	-0.14125
NM_170779	1.534833333	-0.8835	-3.64825	-2.18	-1.47975	-0.25125
NM_170757	0.166833333	-0.965333333	-1.215	-0.9545	-0.7135	-0.465
NR_029446	0.3335	0.998666667	0.9935	0.73025	-0.2715	0.5785
NM_001039657	-1.488	-0.088333333	-0.06275	0.78925	-0.60675	0.34175
NM_001164370	0.152333333	-0.6815	-0.65225	0.10525	-0.26375	0.24575
NM_009451	-2.988	-2.090166667	-0.39775	-0.1905	-0.64975	0.08875
NM_145565	-0.718166667	0.651166667	-0.531	1.04925	0.225	1.182
NM_175532	-1.733	-0.355	-2.94	-1.17475	0.911	-0.025
NM_001029984	1.041666667	0.484833333	2.42625	2.898	1.13575	0.85425
NM_146123	0.538166667	-0.628	-0.97725	-0.74875	0.23675	-0.40025
NR_015501	0.813833333	-1.527166667	-0.6925	-1.37525	0.3825	0.2325
NR_030704	0.6615	2.324	1.23375	1.341	-0.25275	0.24625
NR_040556	0.454666667	1.297	-0.86025	-0.07525	1.51375	0.55625
NM_008673	-1.162666667	0.2955	0.799	0.2345	-0.664	0.524
NM_173403	-0.831	0.7835	-0.59525	0.324	-0.83275	-0.70875
NR_037221	-0.538833333	-0.782833333	-1.42125	-0.88975	-0.53525	-1.35975
NM_013657	2.207666667	0.649	0.22875	-0.2065	0.83375	0.02775
NM_198190	0.5575	0.700833333	0.58625	-0.38775	-0.75425	-0.71925
NM_001184706	-2.643333333	-0.330833333	-0.933	-1.0895	-0.1725	-0.3585
NM_054042	0.325	-1.138833333	-1.8535	1.05525	0.798	1.4265
NM_026517	0.821	0.658833333	1.40125	1.13775	-0.59875	0.75025
NM_009013	-2.733	1.190833333	0.685	0.5585	0.3685	0.3055
NM_198095	0.2865	0.625333333	1.51175	2.24975	0.94375	0.10025
NR_045302	0.230333333	0.626666667	0.65425	0.6075	0.76025	-0.61325
NM_001099674	2.110833333	1.766	0.88325	0.2765	0.75375	-0.51625
NM_030083	1.0535	0.384333333	1.4945	1.30825	0.35	0.7925
NR_028307	-0.323166667	-1.426166667	1.826	1.62	-2.6775	1.5025
NM_008036	-1.3445	-2.646333333	-5.646	-3.63275	-4.7545	-4.768
NM_173445	-0.426166667	-1.0945	-0.644	-0.35925	-0.368	-0.0475
NR_002875	2.413666667	2.41	1.94575	1.529	-0.74675	1.39825
NM_001081012	-1.356666667	-0.8885	-1.23475	-1.2845	-0.80225	-0.82425
NM_080451	-1.136666667	-2.028166667	-0.2325	-0.858	-0.395	-0.091
NM_080559	0.803833333	0.407333333	0.98625	1.21	0.21675	0.68475
NM_007444	0.165	1.174666667	-0.41175	-0.77525	1.31775	-1.14725
NM_001164441	1.598833333	-0.373333333	3.3705	3.06725	1.4765	0.7545
NM_009596	0.730333333	-0.342333333	-1.06575	1.2365	2.49575	-1.25425
NM_009185	-2.927333333	0.6645	-0.29125	-0.59275	-0.21475	-0.47225
NM_001290651	-1.926833333	0.3495	-0.744	-1.594	-0.192	-1.1825
NM_007648	0.434833333	-0.632	-1.29625	-0.07225	0.80375	-0.57875
NM_138955	-0.287166667	-1.285333333	-1.257	-0.72275	-0.228	0.3205
NM_011693	-0.079166667	0.784833333	-0.46425	1.821	1.37975	0.67325
NR_030670	-0.778666667	-0.541333333	-0.1375	-0.92325	-1.376	-0.956
NR_024097	-1.467333333	-0.908333333	2.18975	1.419	-2.14225	1.31225
NM_033073	-0.1985	-0.719666667	-1.09575	0.08775	-0.18425	0.59325
NM_027865	-0.856	-0.531333333	-0.475	-0.86875	0.1975	-0.0425
NM_028058	-0.1725	0.759833333	0.0915	0.1185	0.864	-0.213
NM_146248	-1.631333333	-0.635333333	0.355	-0.476	-0.6615	-0.121
NM_001134480	0.030666667	-0.971833333	-0.75375	-0.93175	0.17575	-0.33625
NM_133641	-1.123833333	-0.660666667	-0.64075	-1.1255	-1.03075	-0.09825
NR_045317	-0.645666667	-0.369833333	-0.412	0.06025	-0.487	-0.764
NM_013834	-1.238833333	-1.704166667	-0.68625	-0.7515	-0.32425	0.29875
NM_016696	0.659833333	-0.776166667	0.4185	0.41625	0.3235	0.74
NM_001170333	0.119666667	1.635	1.79325	2.85325	2.05775	0.55525
NR_028577	0.580833333	0.048166667	0.62775	1.26325	-0.09475	0.82325
NM_025356	0.975833333	0.947166667	0.265	-0.18375	0.595	-0.5485
NM_007642	-1.023166667	-0.244666667	-2.57	0.342	0.7	-0.8415
NR_027858	-0.912666667	-1.205833333	-1.002	-0.198	-1.149	-1.4865
NR_040706	-0.920166667	-1.444833333	-0.21	-0.715	-1.109	-1.266
NM_177771	-0.493333333	-0.589166667	-0.77075	-0.1815	-0.01775	0.01125
NM_023119	0.559833333	1.044833333	0.66	1.03475	-0.028	0.4445
NM_206935	-0.610333333	-0.146333333	-0.6815	-0.504	-0.464	-1.065
NM_015777	0.38	-0.677	-0.019	-0.22725	-0.678	0.005
NM_022320	2.552166667	-0.438333333	2.18025	3.01075	1.56475	0.49175
NM_001081981	-1.989666667	-1.5225	-0.53575	-0.67575	-0.26925	0.16175
NM_028627	0.457	-1.084166667	0.834	-0.01875	-0.9045	0.159
NM_011653	-0.773833333	0.073	-0.70525	-0.109	0.27725	-0.26875
NM_007738	0.552666667	-1.459166667	-0.84675	-0.70025	-0.05025	0.09625
NM_028595	1.093166667	1.646166667	2.58525	3.08775	1.91325	0.10825
NM_007878	0.644166667	0.310666667	-0.56225	1.0105	0.67025	0.71275
NR_002897	0.660833333	-0.260166667	2.18525	2.322	0.52725	0.50425
NR_024017	-2.008	0.6195	-0.1185	-0.01	-2.5505	0.2945
NM_011909	-4.191	-1.7495	0.596	1.25175	0.357	-0.969
NM_013898	0.9035	1.235	1.35625	0.78325	0.38075	0.10025
NM_175688	-1.181	0.446166667	-2.591	-0.48	1.012	-0.0885
NM_011123	-0.937666667	0.538666667	-0.44025	-0.73375	-0.36175	0.05925
NM_001164528	-0.545	-0.963666667	-1.83625	-0.338	-0.32475	-0.72775
NR_029787	0.401166667	-0.980166667	-1.3615	-1.023	-1.4945	-0.6185
NR_028079	1.413166667	-0.521	1.0755	1.33	0.9495	0.3115
NR_040621	0.729	-0.7735	-1.3905	-0.8995	-1.1925	-0.585
NM_016882	-0.598666667	-0.591333333	-0.0455	-0.00175	-0.7915	0.1185
NM_010570	-2.176833333	-2.501333333	-1.205	-0.976	-0.0585	-0.441
NM_201610	-2.9365	-0.432	-0.10025	-0.839	-0.31575	-0.03975
NM_207233	0.774833333	-0.081833333	0.84625	-0.5835	0.32925	-0.04725
NM_027697	-1.045333333	1.571833333	-0.499	0.642	-0.3335	-0.58
NM_026068	1.088	0.18	0.8875	0.36075	0.588	-0.145
NM_181816	-0.887666667	-0.047666667	-1.10075	-1.23075	-0.27975	-1.87525
NM_001010833	-1.055666667	-0.687333333	-0.30525	-0.535	-0.70775	-0.36175
NM_001038660	-2.1955	-0.689666667	0.41325	0.262	-0.68575	-0.51425
NM_007522	0.861833333	0.5615	0.63225	0.81375	0.20825	0.52325
NM_153508	0.536833333	0.859333333	-0.31775	0.1875	-0.32875	0.58325
NM_199007	-2.412166667	0.447333333	-0.7815	-0.45975	0.769	-0.3765
NM_153111	0.6615	0.148166667	-0.19325	-0.24375	-0.46025	1.60975
NM_001311124	-0.1675	-0.967166667	-2.94225	-2.2435	-0.70925	-0.51175
NM_001013832	3.173	3.290833333	-0.615	-0.0365	1.108	-0.285
NM_007585	0.829	0.526166667	0.6955	0.342	-0.302	0.2285
NM_028916	0.697166667	0.725	0.322	0.20125	1.6015	0.343
NM_001190795	-0.72	-0.807166667	-0.197	-0.56725	-0.3265	-0.692
NM_183391	-0.426666667	-1.9745	-0.5075	-0.111	0.5705	-1.5155
NM_007870	-0.569833333	-0.870833333	-4.045	-0.70475	0.319	0.471
NM_145980	-0.791833333	-0.203	0.22925	-0.016	-0.86525	-0.31775
NM_019912	0.959833333	1.1555	0.206	0.19475	0.802	-0.3
NM_008613	-2.638666667	-0.112666667	-0.694	-0.33975	-0.923	-0.5635
NR_130166	0.030166667	-1.237833333	-1.07275	-1.06925	-0.22425	-0.38825
NM_013846	-1.159	-1.556666667	-1.981	-0.75675	0.347	0.357
NM_001040696	-1.813	-0.940833333	-0.85325	0.50825	0.08825	-0.46825
NM_198650	-0.066333333	-0.654166667	-0.35825	-0.11525	-0.76675	-0.79925
NM_007808	2.623833333	2.538166667	0.83175	-0.254	1.54625	-1.24425
NM_001099329	0.600666667	-0.088666667	0.456	0.191	0.561	2.2555
NM_030028	-0.875	0.696	0.01275	0.8335	-0.84175	0.71775
NM_011662	1.063	0.479	1.32125	2.08225	0.92425	0.26075
NM_133198	-0.739333333	0.932666667	-0.259	0.13475	0.0545	-0.807
NM_001122603	-0.075	-0.6695	-0.8875	-1.5025	-0.934	-0.395
NM_001146275	-3.384	-0.726166667	-1.19225	0.681	0.64125	-0.34575
NM_001281955	-1.39	-0.498666667	-0.51325	-0.90975	-1.69525	0.25525
NR_029450	-0.758833333	-0.590166667	-0.6135	-0.5725	-0.3985	-0.5145
NM_008727	-0.807666667	-0.7725	-0.63675	-0.19025	-0.47675	-0.23725
NM_010923	0.199333333	-1.659833333	-1.14225	-0.00425	-1.87125	-0.33775
NM_172301	-1.579666667	1.965333333	0.28075	-0.01925	0.94775	-0.24975
NM_001289682	-2.303	-0.6025	-1.424	-1.12875	-0.806	-0.3765
NM_173743	-1.4925	-1.659	1.44775	2.18525	-1.10175	-0.14525
NR_027492	0.895333333	0.2075	0.19625	0.04675	0.82575	-0.05125
NM_009076	3.041333333	2.371833333	-1.658	-2.17175	0.745	-1.6195
NR_002172	0.598666667	0.361	3.13825	2.84875	1.42725	0.63075
NM_027552	-1.077	-0.653666667	-1.81725	0.17975	0.95675	-0.27525
NM_007556	-0.7105	-0.1175	-0.47225	-0.79225	-0.51675	-0.60275
NM_026821	-1.3645	-3.336833333	-1.00875	-0.53975	0.29525	0.34375
NR_105958	-1.444333333	-1.734666667	-0.4175	-0.0285	-0.8615	-0.851
NM_001177529	-0.6955	0.177333333	-1.371	-1.04325	-1.686	-1.393
NM_173014	1.735	1.212166667	-0.255	0.597	0.596	0.064
NM_144795	-0.9905	-1.366166667	-3.0525	-0.86	-0.1485	0.2395
NR_105879	-1.4505	-1.749333333	-0.266	-0.809	-0.806	-1.1005
NM_145577	-0.944166667	0.186666667	-0.5975	-0.2205	0.9305	-0.4305
NM_011454	1.293666667	0.326166667	1.34775	2.15075	1.04975	1.39975
NM_011288	2.533	3.074666667	0.99675	0.66025	0.65175	-0.17325
NM_022324	1.050333333	0.532166667	1.80375	0.791	0.13975	0.31425
NR_105955	-0.595666667	-0.809333333	-0.25175	-0.59375	-0.86725	-0.53575
NR_045845	-0.845333333	-1.326333333	-0.45275	0.97075	0.70775	-1.59525
NR_004417	0.761333333	-0.461666667	1.3775	1.43125	0.4255	-1.857
NM_001033163	-0.428666667	-0.6355	-2.282	-0.42975	-0.242	0.3255
NM_001040695	-0.1625	0.956166667	-0.881	-0.87225	0.833	-0.323
NM_010188	0.6975	0.395166667	1.3175	2.4795	0.7915	0.607
NM_001162955	1.045666667	0.378333333	0.511	0.82625	0.797	-0.5915
NM_030265	-1.103333333	-1.027166667	-1.11675	-1.26075	-0.15675	-0.46325
NM_001033247	0.306166667	-0.652833333	-2.3545	-2.78275	-2.474	-2.633
NM_182939	1.697166667	1.063	-0.52825	-0.70325	0.58875	-0.75325
NM_001163006	1.0845	0.616833333	1.23725	0.77425	0.13175	0.17825
NM_026348	0.066666667	0.891	1.1505	0.59275	1.22	0.2245
NM_001040396	0.451666667	0.969666667	0.00675	-0.105	0.67625	-0.32175
NM_207277	-1.693833333	-1.808833333	-1.47225	-1.24275	-1.29625	-1.50875
NM_176968	0.456	0.713	-0.45625	-0.47325	0.68475	-0.29275
NM_133501	-0.777333333	-2.021333333	-2.3575	-1.2585	-0.5825	-0.088
NM_011449	1.738	-0.056833333	1.99025	1.26775	0.30675	0.39325
NM_194464	-1.5225	-0.2685	-0.53975	-0.91675	-0.55825	-0.31475
NM_009844	-0.400166667	-0.630666667	-0.67375	0.943	1.30325	1.24375
NM_027394	1.261333333	-0.241166667	0.8985	0.3595	0.01	0.1955
NM_023202	1.0465	0.3505	1.2545	0.86425	0.1375	0.548
NR_040363	-1.561	-0.729166667	-0.39725	-0.42125	-0.96575	-0.16075
NM_021320	0.546666667	-0.8085	-2.60725	-1.178	-0.56375	0.35725
NM_001029977	0.601166667	0.490333333	-0.71325	1.02375	-0.63175	1.40825
NM_001160319	-0.424833333	-0.939333333	-0.097	-0.25	-1.02	-0.3825
NM_138628	-0.94	1.571833333	1.9825	0.99925	1.1675	0.384
NM_001033488	-0.616833333	-0.897	-1.31225	-1.477	-1.92075	-1.71675
NM_177705	0.748666667	0.152333333	-0.37425	-0.15575	0.61175	-0.21175
NM_029865	0.762166667	0.356666667	1.07775	1.33025	0.32625	0.34325
NM_175684	-0.811333333	-0.4545	-1.34425	-0.903	-0.62225	-0.04025
NR_039574	-0.627	-0.1465	-2.59975	-1.52475	-1.35125	-1.73125
NM_198170	-0.63	-1.020166667	-1.43025	-1.36425	-1.28425	-0.49375
NM_009868	1.7195	0.709	0.31	0.7145	0.3735	0.4105
NM_175179	-2.435166667	-0.931833333	-0.4415	-0.492	-1.0725	-0.198
NM_007856	-1.8795	0.3375	-1.62325	-0.5825	0.01425	0.49425
NM_019968	-0.095333333	-0.806166667	-1.98475	-0.69975	-0.51625	-0.49125
NM_019499	-1.897	0.664	0.81375	0.28075	1.05975	-0.08225
NM_018770	-0.930333333	-0.165	0.1785	-0.7555	-0.116	-0.2155
NM_009113	0.779	0.531833333	1.0765	0.89525	-0.054	-0.204
NM_019450	0.931166667	0.408166667	-2.192	1.8305	3.4095	2.5045
NM_146471	-0.3785	0.866833333	0.78625	0.026	-0.12525	0.16625
NR_106192	0.6735	0.245	-1.662	-0.80525	-0.4865	0.715
NM_025811	-0.383833333	-0.837333333	-0.32575	-0.2135	-0.06525	-0.60325
NM_053072	-1.289	-0.488833333	-1.24	-0.663	-0.377	-0.655
NM_025590	-0.654333333	-0.587333333	-0.41775	0.276	-0.76375	-0.00825
NM_144813	-1.714166667	0.247833333	-1.2435	-0.093	-0.8805	-1.741
NM_001039692	-0.643333333	-0.016666667	-0.43525	-0.594	0.27325	-0.54775
NR_030465	1.663833333	1.671333333	-0.3405	1.15025	1.109	0.533
NM_172561	0.800333333	0.332333333	1.12275	0.65375	0.00625	0.32925
NM_175198	-1.358	-1.126666667	-1.602	-1.58975	-1.23	0.155
NM_001190732	3.622666667	3.143666667	0.9645	0.0655	-0.26	-0.1135
NM_010391	2.088333333	0.121166667	2.61025	2.13775	0.18175	0.86425
NM_001081283	-0.632333333	0.14	-0.7935	-0.64075	-1.262	0.0725
NM_001045516	-1.361833333	-0.242166667	-0.8635	-1.004	-1.541	-0.8285
NM_027924	-1.053666667	-1.511166667	-3.039	-0.40175	1.435	0.647
NM_175490	-1.791833333	-1.07	-0.4835	-0.90425	-0.363	-1.7985
NR_102685	0.625333333	0.412166667	1.406	1.17575	-0.8575	1.285
NM_001163189	-0.756833333	-0.883833333	0.1045	0.29475	-0.6	-0.7155
NM_144786	-0.985666667	-0.866833333	-1.33625	-0.36275	-0.87575	0.01275
NM_007461	0.3875	1.242	-1.43125	-0.66525	0.21325	1.04775
NM_175836	-1.2745	-0.838333333	-1.277	-0.8265	-0.6045	-0.286
NM_001081164	-0.719166667	-0.548166667	-0.11075	-0.6845	0.12025	-0.53425
NR_028524	-0.388666667	0.767166667	1.96175	1.038	-0.45375	-1.10675
NM_177091	-1.513333333	-0.058833333	-0.85925	0.676	1.05375	1.02275
NM_001014900	-0.4195	0.837666667	-0.488	0.15875	0.292	1.0665
NM_176930	1.192	-0.735166667	-0.82475	-1.194	-0.57125	-1.23275
NM_001311161	-0.413333333	-1.430833333	-0.70625	-0.6795	-0.72825	-0.81625
NM_007987	0.9435	0.8085	1.2285	1.158	0.638	-0.3645
NM_178377	0.576333333	1.005333333	0.273	0.618	0.6865	0.1985
NM_025863	-1.453666667	0.326666667	-0.81475	-0.8315	0.22225	0.05675
NM_008677	1.133166667	0.375666667	2.07025	3.04075	1.10875	0.17825
NM_011522	-1.783666667	-0.2775	-1.77175	-1.83725	-1.46175	-1.46775
NR_045884	-2.377166667	-2.6925	0.0885	-0.097	-0.319	-0.908
NM_175171	-2.8005	-2.0275	-0.63775	-1.044	-1.02125	-0.42525
NM_010588	1.588833333	-1.167666667	-1.31625	-1.72675	-1.32975	-0.72675
NM_133904	-2.278166667	-0.214666667	-0.64775	-0.79	-1.40775	-0.25825
NR_104381	-1.3215	-1.304833333	-1.17175	-1.056	-0.61425	-0.26175
NR_130994	0.606166667	-0.079333333	1.37175	-0.42875	0.71175	-0.78375
NM_133208	-0.772666667	-1.132333333	-1.18175	-0.4705	0.38775	-0.28875
NM_026983	-0.945	-0.324833333	-0.07725	-0.694	-0.23575	-0.95575
NM_173378	-0.903166667	-0.682	-1.157	-1.201	-0.4525	-0.6335
NM_001277903	0.5495	0.766666667	2.1735	3.69275	1.5735	2.398
NR_045813	0.532666667	-1.187333333	0.0155	0.1675	-0.8925	-0.077
NM_031867	-1.064	-0.856	0.33575	-0.66575	-0.88625	-0.65025
NR_105885	-0.848333333	-0.3475	-0.91225	-0.72625	-1.22325	-0.92825
NM_027259	0.593	-0.103666667	1.201	0.863	0.1645	0.0545
NM_001166067	-1.139333333	-0.152833333	-1.2665	-1.773	-1.3885	-0.6525
NM_001242345	-0.608833333	0.450666667	-0.71575	0.183	-0.54075	0.22175
NM_001164636	-0.057333333	-0.762166667	-0.851	-0.8115	-0.4105	-0.089
NM_011131	-1.9565	-0.2375	0.00025	-0.2485	-0.67775	-0.35175
NM_008606	-1.259833333	-0.243166667	-1.203	0.704	1.332	3.1605
NR_015582	1.655166667	1.500333333	-2.28875	-1.903	1.33375	-2.75475
NM_025363	1.2585	0.276666667	1.33575	0.4155	0.32175	-0.00275
NM_001081136	-1.017333333	-1.076333333	-1.829	-0.316	-0.429	0.5375
NM_001204916	0.658166667	0.273	-1.512	-0.45625	0.827	0.101
NM_001033988	1.929833333	2.4755	-0.59825	-0.192	0.85525	-0.57125
NM_001170935	-0.8475	-0.795166667	-2.1865	-1.299	-1.242	-0.241
NM_053083	-1.019666667	-0.091333333	-0.91375	-0.008	0.49825	0.80625
NM_011512	0.684833333	0.131833333	0.8115	0.776	0.491	0.6085
NR_102283	-2.5385	-1.321333333	1.2755	0.527	0.2345	-0.7105
NR_045113	-1.209833333	-1.813666667	0.13725	-0.08925	-2.03825	1.16525
NM_001271915	0.386666667	0.978	-0.07525	0.288	0.88975	0.84125
NM_001042743	-0.6635	-0.6475	0.18175	0.08675	-0.59775	0.16225
NM_008148	-0.4265	-1.543666667	-1.3845	0.044	-0.4365	1.7545
NM_010430	-1.116	-0.984833333	-1.16825	1.178	1.17725	1.35775
NM_012054	0.148333333	1.749333333	-0.94725	1.64825	1.34575	-0.16775
NM_023526	0.021333333	0.687666667	0.7945	0.24925	0.523	-0.4035
NM_001017429	1.834333333	0.298333333	1.78025	1.34875	0.61925	0.23575
NM_007488	0.400333333	-0.699666667	-0.6395	-0.4095	0.1345	0.2545
NM_001163793	-1.3955	-0.724333333	-0.25675	-0.6525	0.16825	0.61975
NM_001004062	-0.224833333	-0.770166667	-0.7665	-0.55975	-0.469	0.7525
NM_027248	-0.879333333	-0.6365	-0.472	-0.69025	-0.479	0.144
NM_028258	-0.765	-1.543	-0.659	-0.5305	-0.055	0.0915
NM_025665	0.627166667	0.197	0.914	0.39575	0.1795	-0.2845
NM_009758	-0.916166667	-0.113333333	-0.77325	-0.86375	0.13425	-0.00425
NM_001039484	-1.243166667	1.455333333	-1.78775	-0.6735	0.44575	1.55575
NM_175260	-1.422666667	-1.994	-1.86325	-0.75525	-0.21275	0.12625
NM_144891	1.004	-0.686666667	-0.01325	0.9405	0.78925	0.42675
NM_008698	-0.852166667	-0.564	-0.00875	-0.64675	-0.47625	-0.01475
NM_001039556	-2.1805	0.659833333	1.5225	0.7005	0.402	0.322
NM_001100458	1.138666667	1.874833333	0.67625	0.366	1.29575	-0.27475
NM_134090	0.799166667	-0.012333333	-0.79725	1.51175	1.90575	1.18925
NM_001290012	-0.449666667	0.736	0.7015	0.33325	-0.591	-0.197
NR_037190	1.905333333	1.596166667	-1.20625	-0.8955	1.15325	-0.52775
NM_019425	0.648166667	1.098166667	0.57875	0.4085	1.47225	-0.33675
NM_018793	-0.766	-0.5885	-0.41175	-0.034	-0.58275	-0.25525
NM_011825	2.566833333	2.891833333	-0.72675	0.973	1.43875	1.01125
NM_001031772	0.662166667	0.477666667	0.799	0.03125	0.1395	0.1335
NR_000003	-0.421833333	1.332166667	1.417	2.1285	1.7275	0.765
NM_033322	0.8695	0.815166667	-0.012	-0.104	1.047	-0.094
NM_025693	-0.594	0.455666667	-0.904	-0.38975	0.125	-0.29
NM_146177	-1.087666667	-0.588333333	-0.77975	-0.6495	-0.69775	-0.11275
NM_009384	-0.543	-1.252666667	-1.123	-1.092	-0.3255	-0.2755
NM_001004155	-1.235666667	-0.052666667	-2.82025	-1.18875	-0.13975	-0.00225
NM_028075	-1.075166667	0.057166667	-3.38475	-2.7715	-1.50275	-0.62575
NM_016966	-2.998166667	-1.985	-1.005	-1.45775	0.8665	-1.455
NM_011971	1.338333333	1.008333333	0.3225	-0.179	0.7045	-0.426
NM_001290283	-0.022166667	-0.626333333	0.35375	-0.49925	-2.36675	-1.45475
NM_001145930	-1.0325	-0.552333333	-0.7135	-0.746	-0.622	-0.214
NM_178886	-2.093333333	0.179	-0.9295	-1.65975	-0.453	-0.5225
NM_001033550	-0.025833333	-1.023166667	-1.23225	-1.24525	-0.28675	0.36675
NM_001081269	-1.058833333	-0.884666667	-1.06875	-0.74375	-0.84025	-0.87575
NM_010801	-0.444666667	1.1245	1.231	0.09375	0.101	-0.4265
NM_178776	-1.658	-1.054	-0.595	0.0325	-0.87	-0.6625
NM_001081359	-0.6685	-0.636666667	-0.2995	-0.64675	-0.392	-0.495
NM_010101	0.172166667	-0.711	-0.58175	0.6075	-0.18775	0.40375
NM_025571	2.531166667	2.118333333	1.137	0.85625	0.645	-0.0015
NM_001033420	-0.743833333	0.008166667	-0.7145	-0.46725	0.171	0.062
NM_028479	-0.064666667	-1.2205	-1.57425	-0.63175	-0.69375	-0.24625
NM_026904	0.701833333	0.664666667	0.5985	0.22525	1.0555	-0.254
NM_001081120	-1.182	-1.5485	-1.99325	-0.76525	0.38425	0.49675
NR_003364	0.685833333	1.996333333	5.819	2.55875	1.2455	-2.0335
NR_003649	-1.3915	-1.888666667	0.83575	1.20675	-2.88375	1.13725
NM_011419	-0.641333333	-0.119666667	-0.89875	-0.75025	0.51375	-0.20025
NM_033601	1.704166667	0.902666667	1.4145	1.42375	0.4815	0.29
NM_013671	2.061333333	1.363166667	0.846	0.3555	0.1945	-0.2785
NM_007919	-2.0075	-0.286833333	-1.79	-0.49825	-0.015	0.332
NM_010605	-0.769666667	0.2065	-1.15425	-0.88825	-0.98775	-0.08275
NM_001169576	-1.165333333	-0.067833333	-0.67425	-0.14525	-0.22725	0.26725
NM_009375	-1.132166667	0.081333333	-1.222	-0.461	-1.07	-0.8545
NM_053103	0.775666667	-0.116666667	0.52175	0.7775	0.93475	0.26175
NR_110987	-0.963333333	0.559	-1.72	-1.6135	-1.1595	-0.0425
NM_172964	0.880333333	-0.330833333	0.02475	1.2345	1.68825	1.60975
NM_026139	-0.192833333	-1.054166667	-0.72775	0.6375	0.98825	0.55525
NM_053216	-1.360666667	-0.142	-0.574	-1.301	-2.263	-2.1875
NM_029523	-1.0895	1.916333333	-0.15125	-0.16175	1.98475	-0.65925
NM_001113187	0.7315	-0.008166667	0.138	0.02325	0.6055	-0.439
NM_001302213	1.284666667	0.720166667	0.8655	0.13225	0.1335	0.082
NM_001165989	-0.6895	-0.323833333	-0.59475	-0.57625	-0.18275	-0.28825
NM_001162896	-1.784833333	-1.523	0.28825	-0.10675	-0.58625	-0.46475
NR_110482	-0.927333333	0.161166667	-1.97175	-0.702	0.06375	-1.66825
NM_008104	-1.125166667	-0.4545	-0.7375	-0.441	0.331	-0.1245
NR_040355	-0.081	1.114	1.1565	1.4265	1.5195	0.515
NM_011546	0.809333333	-0.4485	0.778	0.38075	0.6175	0.501
NM_001003817	-2.400833333	-1.466833333	-1.337	-1.35625	-0.6055	-0.138
NM_145853	-1.109166667	-0.042666667	-0.60075	0.0815	-0.17125	-0.05275
NM_016925	-1.5215	-0.299166667	-0.6355	-0.3945	-0.445	-0.401
NM_001293783	-2.661666667	-0.1425	0.09025	1.30825	1.41075	-0.71525
NM_011859	0.093833333	0.626166667	-0.4085	1.22475	0.3075	1.3805
NM_032003	-0.510166667	-0.8745	-1.278	-1.18325	0.1085	-0.5905
NM_001024134	-0.799	-1.132333333	-0.88225	-0.70075	-1.55775	0.43475
NM_033615	-1.940333333	-1.040833333	-2.74575	-1.1325	-0.42375	0.06175
NM_001293561	-0.664	-1.760166667	-1.4235	-1.52775	0.432	1.312
NM_001163775	-0.2505	-0.6485	-0.598	-0.30725	-0.3685	-0.023
NM_175669	-1.912166667	2.8635	-2.23025	0.51175	0.61025	-1.17475
NM_008610	0.126833333	-0.629833333	-2.48875	-0.33675	0.33775	0.91825
NM_144515	1.077166667	0.600166667	1.42575	0.9115	1.38075	0.21675
NR_037683	0.617166667	0.245666667	1.14825	0.4325	-0.98975	0.88925
NM_027655	0.375666667	-0.894166667	0.72975	-1.05925	-0.88925	-0.42825
NR_033542	0.717	0.034166667	0.3375	-0.44025	1.4205	0.482
NM_001128092	0.780666667	-0.301	0.2965	1.0025	0.855	-0.3485
NM_173771	-1.829833333	0.336666667	0.232	-0.52025	-0.598	-0.627
NR_029553	-0.909333333	-0.599166667	-1.21625	-0.63225	-0.77425	0.92275
NR_077059	-0.911	-0.508833333	-0.04175	-0.7345	-1.27625	-0.20025
NR_015494	1.913166667	1.449	-2.11	-3.12675	1.3355	-3.825
NM_024195	0.4825	0.881333333	0.09025	0.243	1.28725	-0.19075
NR_045381	0.965	-0.607666667	-0.17575	0.7575	0.00675	-0.16575
NM_010110	0.036333333	-0.685166667	-1.249	-1.04575	-0.221	-0.055
NM_011227	3.151333333	0.3045	2.391	2.69125	0.0915	-0.2485
NM_001014836	-1.220333333	-0.8355	-1.629	-0.379	-0.8455	-0.0065
NM_177603	-3.200833333	0.612833333	-0.1235	-0.043	-0.629	-0.271
NM_025570	1.167	0.3745	1.303	0.95125	0.5545	0.3955
NM_018805	-1.395666667	-0.138333333	-1.72	-1.4845	-0.1615	-1.1525
NM_001005341	-2.647166667	0.100333333	-1.51625	-0.75975	0.25675	-0.40525
NM_001111096	0.678666667	0.505166667	1.34725	2.10025	1.54175	0.11275
NR_030418	0.617	-1.280833333	-0.757	-0.90675	-0.523	-0.936
NR_029776	-0.104166667	1.146333333	0.89775	1.08425	0.56425	0.28075
NR_040438	-0.721333333	1.194833333	1.5125	0.654	0.2935	-0.042
NM_001289691	-0.777666667	-0.330166667	-0.831	-0.647	-0.2135	-0.2075
NM_008055	-2.050666667	-0.719666667	-0.66	-0.7415	-0.3565	-0.6785
NM_028770	-1.503666667	-0.441833333	-3.6725	-1.91925	-0.814	-0.243
NM_144882	0.654333333	-0.333666667	0.2415	1.158	1.711	1.3875
NM_009096	2.654166667	2.207333333	-1.318	-1.8345	0.969	-2.218
NM_025421	0.091666667	0.845833333	0.76725	0.03525	0.94975	-0.30375
NM_001081091	-1.134333333	-0.68	-0.44475	-0.54025	-0.49725	-0.81925
NM_144526	-2.608166667	1.1265	1.71375	2.325	1.77725	1.71325
NM_028446	0.222666667	-0.875666667	-0.49625	-0.43425	-0.45625	-0.71025
NM_175495	0.122833333	-1.837333333	-0.9945	1.88175	0.396	-0.4055
NM_177823	-1.429333333	-0.891833333	-0.7715	0.05025	0.661	0.382
NR_029535	0.081666667	-0.635166667	-0.91775	-1.327	-0.42275	-0.51225
NM_001164725	-0.016833333	1.0775	-0.739	0.179	1.2125	-0.3575
NM_177596	-0.129333333	0.802833333	-0.26	-0.208	2.1525	-1
NM_010596	0.646666667	0.1575	1.2475	0.733	0.7305	0.3295
NM_033606	-0.324666667	-0.823833333	-1.52375	-1.38975	-0.79525	-1.02575
NM_009573	0.789833333	0.1535	-0.965	0.05275	1.2465	0.705
NM_001166480	0.964166667	0.7395	0.70025	0.66375	0.29025	0.33475
NM_001163282	0.968833333	0.816666667	1.80225	1.1195	0.86425	1.11425
NM_172478	-0.425333333	-0.697333333	-0.659	-0.69675	-0.511	-0.3155
NM_001201333	-1.504666667	0.065166667	-1.84275	-0.39125	-0.22375	-0.37725
NM_001166029	-1.069333333	0.339166667	-0.59875	-1.73225	1.98775	-1.99525
NM_001001152	-1.265333333	-0.653166667	-0.45475	-0.73275	-0.03475	-0.61525
NM_172304	-0.592166667	-0.152833333	-0.5735	-0.833	0.0955	-0.5695
NR_029456	-1.3255	-0.51	-2.49	-2.03225	0.064	-1.702
NM_001310547	1.688166667	0.538166667	0.1555	1.17675	0.3535	1.416
NM_020035	-0.765166667	-0.811833333	-0.748	-0.71375	-0.887	-0.0045
NM_011796	0.027833333	-0.663	-0.654	-0.551	-0.2135	-0.095
NM_145070	-2.758	-1.501333333	-1.3425	-0.94575	-0.6505	-0.146
NM_172119	-0.945333333	-2.5445	-1.55975	0.47975	0.55975	1.35225
NM_008032	-1.6445	0.275333333	-2.325	-0.892	-0.3775	0.0355
NM_013821	0.009333333	0.644833333	-1.4595	0.23675	0.008	0.6435
NM_027633	-2.208666667	1.0895	1.63075	0.24875	0.03975	0.50575
NR_015572	0.0615	0.901	0.6285	0.056	0.516	-0.3305
NM_001033192	-0.105333333	-0.7015	-1.48825	-0.32975	0.08725	0.04625
NM_001113180	-1.2195	-0.049	-2.632	-1.1135	0.8835	0.07
NM_011941	-0.284333333	-0.667666667	-0.6995	-1.45825	-1.1305	-0.693
NM_010321	-0.6385	0.351333333	-2.334	-1.18725	-1.21	1.151
NM_146104	1.317666667	1.279166667	-0.4235	-0.159	0.6655	-0.1535
NM_028177	1.938333333	1.494833333	0.195	-0.15975	0.772	-0.762
NM_001287739	1.5655	0.732833333	0.657	0.60225	-0.431	0.227
NM_001291455	-0.393833333	-0.6215	-0.73475	0.796	0.82625	0.93875
NM_009741	-1.358833333	-0.541833333	-0.4045	-0.44125	-0.334	-0.621
NM_001037925	-3.342333333	-2.1005	-0.9635	-1.19575	4.0385	-1.758
NR_029740	-0.1545	-1.359833333	-2.46325	-1.39525	-1.96875	-2.62075
NR_028547	-0.923166667	0.739333333	3.48	3.231	0.3315	1.0495
NM_010207	-0.961666667	-1.565333333	-0.99	-1.455	-0.517	-0.366
NM_011763	1.828	0.171833333	0.1795	-0.04425	1.136	0.3095
NM_001039939	-0.601	-0.5015	-0.63725	-0.61	-0.45975	-0.29875
NM_001045484	0.059166667	-0.654166667	-1.268	-2.5925	-0.6385	-2.2565
NM_011058	-0.569	-1.560333333	-1.16625	0.47925	0.54625	0.44975
NM_025582	0.426833333	1.264833333	1.185	1.31	0.366	0.577
NM_023172	0.731	0.344	1.55225	0.956	0.15975	0.58825
NM_011292	3.4115	2.853	-1.61225	-2.378	1.65075	-2.68425
NR_027874	0.71	0.303333333	1.78275	1.122	1.20925	0.82075
NM_011099	0.959666667	0.848666667	0.978	0.49825	0.3655	-0.0955
NM_145974	-0.754333333	-1.573333333	-1.313	-0.836	-0.7325	-0.0175
NM_020025	-2.253166667	0.719833333	-1.71075	-0.816	0.95275	-0.75475
NR_035501	0.330833333	0.630166667	1.408	0.7685	1.3615	-1.063
NM_007530	0.213833333	0.698166667	0.5905	0.1225	0.9075	-0.2225
NM_009890	-0.865	-2.496166667	2.279	1.723	0.958	-0.6685
NM_026611	0.636	0.718666667	1.41475	1.932	-0.78925	1.88825
NM_029321	-0.156833333	0.736	1.394	0.71475	0.73	0.1275
NM_199311	-0.434166667	1.672666667	1.429	2.68325	2.05	0.4435
NM_001081133	-0.810333333	0.146666667	-0.72475	-0.46325	0.08975	-0.14525
NM_145391	-0.411	-0.645666667	-1.0015	-0.58275	-0.3035	-0.0845
NM_030712	0.044	-0.699833333	-0.60725	0.45075	1.54225	0.13475
NM_001199186	-1.824166667	-0.882333333	-0.28225	-0.5895	-0.41375	-0.16225
NM_001305042	-0.676	0.443833333	0.1745	0.0485	-0.7025	-0.517
NM_029142	0.7905	0.099333333	-1.145	-0.1005	1.501	1.6175
NR_029460	-1.497666667	-1.974	-0.685	-0.07175	-0.6695	0.182
NM_027715	-0.858166667	0.318	-0.05	-0.655	0.54	-0.127
NM_008052	0.1045	-1.3225	-2.60975	-1.1845	-0.45025	0.45175
NM_172882	-0.774833333	-0.324333333	-0.8275	-0.285	-0.071	-0.217
NM_015734	0.087333333	-1.221833333	-3.034	0.917	1.394	1.7595
NM_001100454	-1.4455	-0.929	-1.49675	-1.849	-1.55425	-1.29175
NM_198022	-0.744333333	-0.624666667	-0.569	-0.80925	-0.6305	-0.4705
NM_010118	-2.480666667	-3.431	-2.0485	-1.22675	-0.6265	-0.102
NM_178066	0.597333333	-0.3055	1.1755	1.71075	0.3835	0.81
NM_153168	1.123166667	1.2505	1.0155	0.8325	-0.4025	0.3515
NM_001252643	1.924833333	2.162166667	0.22525	1.3775	1.81225	0.94675
NM_010516	-2.850333333	-2.5995	-1.2225	-0.8035	-0.748	-1.1375
NM_025548	0.900833333	0.315166667	0.98975	0.66375	0.03725	0.28475
NM_133804	1.565666667	-1.326166667	0.35925	0.521	-0.70125	0.51475
NM_134046	0.131	0.979833333	0.7705	0.83725	0.566	0.5065
NM_130878	0.671833333	0.380166667	4.63525	3.443	3.11275	1.66025
NM_172506	-0.814833333	-1.434	-0.98275	-1.2095	-0.93675	-0.52025
NM_148942	1.410666667	1.841666667	-0.10125	0.78775	0.26925	0.94475
NM_176987	-0.692333333	-1.118	0.484	0.0775	-0.829	-0.081
NM_194341	-0.824833333	-0.589	-0.70375	-0.64275	-0.57875	-0.41025
NM_010769	-0.901833333	-0.261833333	-0.42725	-0.26425	-0.66275	-1.00725
NR_033629	-0.704666667	1.456666667	-0.344	0.79475	-0.982	1.4775
NM_008719	-1.279833333	-2.405	-1.054	-0.44025	0.76	0.3865
NM_021896	-1.283666667	-0.981833333	-1.69375	-0.48925	0.34675	0.35925
NM_010016	3.152166667	3.170666667	-0.5985	-0.1205	0.6955	-0.425
NM_174995	-2.002166667	0.988333333	1.66625	1.546	1.41275	1.61575
NM_001081406	-3.595833333	0.633333333	0.60325	-0.15575	0.30975	-0.18075
NM_011426	-2.980166667	-1.165833333	0.42575	2.0305	0.79675	-0.88525
NM_001037539	0.61	0.174166667	2.85825	2.7605	-0.13525	-0.22925
NM_183154	-0.638333333	-0.172	-0.87975	-0.71575	-0.02425	0.07225
NM_001177844	-0.887333333	-0.5185	-0.59925	-0.34125	-0.01875	0.04575
NM_027930	-1.6925	0.102833333	-0.726	-0.63625	-0.61	-2.02
NR_045849	-0.415166667	-1.113833333	-0.43575	-0.5565	-0.58325	0.55275
NM_029942	-0.1625	0.743333333	0.156	1.36325	1.2705	-0.569
NM_145459	-0.058	-1.116	-0.5445	-0.81625	-0.0465	-0.212
NM_198861	-0.909666667	-0.5575	-1.245	0.408	-0.175	0.322
NM_181543	-1.3725	-0.5725	-0.49275	-0.51575	-1.50375	-1.83125
NR_015476	1.341166667	0.406666667	2.02875	0.83125	0.61775	0.11125
NR_003966	-0.741666667	-0.8185	-1.1545	-0.40425	-0.0995	-1.034
NM_001111058	-0.464833333	1.053833333	0.868	2.00125	0.8825	-0.0065
NM_001039209	-1.020666667	-0.0555	-2.191	-1.48	0.2585	-0.571
NM_001114665	-1.336	-0.153166667	-1.369	-1.10225	-0.041	-0.561
NM_025864	-0.643166667	-0.377666667	0.04775	0.09525	0.28975	-0.66875
NM_001167891	-1.428333333	-1.716666667	-0.64225	-1.062	-0.57675	0.22975
NM_134160	0.0075	-0.727	-2.31025	-2.076	-1.23225	-1.74725
NR_030696	-0.557666667	-1.185333333	-0.7655	-1.02325	0.0175	-0.053
NM_026851	1.8095	1.246666667	1.80775	1.32	0.11625	0.55075
NM_001255991	-0.561833333	-1.550666667	-1.28075	-1.142	-0.73275	-0.48675
NM_175649	0.7785	0.1995	1.253	2.2335	1.85	0.81
NM_207671	-0.608666667	-1.033833333	-0.707	-0.64775	-0.3855	-0.594
NR_037959	0.833	0.137666667	1.153	2.02875	0.8965	-0.7185
NM_001085492	-1.264	-0.529333333	-0.87625	-1.02875	-0.81975	-0.47325
NR_029539	1.100166667	-0.2185	0.4005	-0.31775	-0.5835	1.3145
NM_027724	-0.963166667	-0.9975	-1.55425	-0.8285	-0.32625	-0.47075
NM_010655	3.009833333	4.101833333	-1.1355	-1.176	2.5455	-1.4595
NM_011957	-1.3185	-0.225333333	-2.30425	0.125	0.69375	0.84275
NM_010109	-0.6405	-0.026166667	0.3805	-0.76325	-0.2295	-0.188
NM_027547	-0.775833333	0.077166667	-1.5775	-0.1465	0.3555	0.347
NM_011823	1.07	2.988	-2.54375	1.31375	2.47125	0.80925
NM_178791	-0.330833333	0.616833333	-1.107	-0.0475	0.8595	1.3815
NR_045618	-1.601	1.1095	1.28175	1.129	1.24425	0.29825
NM_026493	-0.910833333	-0.5935	-0.44375	-0.55325	-0.57025	-0.82625
NM_019979	0.899333333	0.973666667	0.6075	0.25625	0.8315	-0.3585
NM_011267	-0.3075	-1.2285	-1.67575	-0.06925	-0.13375	-0.86825
NM_144847	-0.697166667	-1.391	-0.604	-1.071	-1.12	-0.4735
NM_194343	-0.304166667	-1.024333333	-0.9265	-0.67475	-0.973	-0.28
NM_183091	-1.933666667	-0.203	0.2045	0.0395	-0.665	-0.3945
NM_144811	-1.296833333	-0.563333333	-0.556	-0.85575	-0.1855	-0.2945
NM_001276250	-0.727666667	-0.6035	-1.99	-0.52975	0.015	-0.6705
NR_033207	-1.371333333	-1.338	-0.60525	0.77875	0.54675	0.66625
NR_028515	-0.590833333	-0.090666667	0.615	0.233	-1.0425	-0.9635
NR_029575	-0.444333333	-1.368333333	-0.4425	-0.1015	-0.637	0.3385
NM_001195499	-0.4435	-1.784	-3.22075	-1.995	-0.77875	-0.05025
NM_008760	-2.134666667	-2.697833333	-3.7815	-0.31075	0.8975	0.8115
NM_028182	-0.647333333	-0.957166667	-1.74675	-1.26025	-0.04775	-0.41825
NM_008227	0.1985	-0.713833333	-1.44425	-0.87175	-1.14925	-0.66925
NM_009242	-0.5505	-1.283333333	-0.954	0.28675	-0.2575	0.944
NM_001122832	-0.338666667	-0.665666667	-1.061	-0.489	-0.2175	-0.1485
NM_025922	1.2465	0.687333333	0.936	0.5685	0.639	0.25
NM_025589	1.957666667	1.328333333	1.10975	0.615	0.16075	0.00925
NM_001081142	0.604166667	-0.026666667	0.94975	0.595	0.44275	1.31025
NM_001190258	4.737666667	4.128833333	-0.99525	-1.54625	0.68875	-1.79325
NM_175485	0.6855	0.4165	-0.93125	0.14225	1.11075	-0.69225
NM_001081333	-1.759833333	-0.000666667	-1.1275	1.00075	1.6465	1.9355
NM_021439	0.7795	-1.517	0.7995	1.22375	0.1635	0.451
NM_001109747	-0.764166667	0.2935	1.32825	-0.08975	0.25075	-1.04025
NM_028198	0.025	-0.738833333	-1.1815	-1.14825	-0.525	-0.405
NR_131125	0.296	0.931666667	3.32675	1.98175	0.71775	2.17475
NM_001168491	-1.8395	0.437	-1.141	-0.88825	-0.223	-0.177
NM_172705	-0.417166667	-0.6515	-0.579	-0.717	-0.6485	-0.523
NM_010999	-2.299	-0.143166667	-0.5305	0.9905	0.51	-0.842
NM_134247	1.2715	0.207	0.2585	1.10825	0.5045	1.763
NM_026688	0.991166667	0.946166667	0.9145	0.35725	0.3765	-0.2865
NM_207260	-0.628666667	-0.010166667	-0.36675	-0.307	-0.55775	-0.81975
NM_080466	0.141166667	-0.913833333	1.3515	0.2195	-0.676	-0.5075
NM_001243039	-3.134333333	-1.582	3.59825	4.2365	-1.86675	2.20975
NM_013630	-0.443666667	-0.804333333	-1.2125	-0.94525	-0.8405	-0.3895
NM_001123327	-0.8855	-0.814333333	-0.3995	-0.7945	-0.0745	-0.29
NM_001109985	-1.467333333	-0.711	-0.117	-0.65675	-1.313	-0.7685
NR_027886	-2.299833333	-1.0855	0.0705	-0.32375	-0.945	-0.3055
NR_105920	-1.525	-1.094666667	-0.80275	-0.8845	-1.11525	-0.77925
NM_023312	0.7785	0.1415	1.787	1.236	0.281	0.662
NM_001013741	-0.6595	0.29	-1.35175	-0.923	-0.31175	-0.24525
NM_008907	5.3435	3.9785	-1.85875	-2.61375	1.58725	-2.79475
NM_177698	-2.435	-0.779833333	-2.328	-0.7795	-0.0405	-0.5305
NR_105063	0.534	-0.858666667	-0.10275	-0.48175	-1.28325	-0.89475
NM_134189	-1.239	-0.4195	-0.959	0.24125	0.386	0.8305
NM_021310	-0.606833333	-0.1615	-1.4805	-1.19625	-0.1805	-0.004
NM_023118	0.439	0.845333333	0.616	1	0.9165	0.028
NM_008842	0.4965	-0.699833333	-0.9535	-0.52775	-0.754	-0.7015
NM_001033435	0.276	0.648333333	0.501	1.632	0.72	-1.059
NM_030261	-0.6045	-0.217833333	-2.5235	-1.3515	-0.6465	-0.9575
NM_010818	-1.483166667	-2.268333333	-0.345	-0.74325	-0.014	-0.411
NM_001004176	1.000166667	-0.894166667	-1.14525	-1.22375	-0.86725	-0.18975
NM_020596	-0.920833333	0.020666667	-0.67125	-0.6295	-1.14075	-0.65025
NM_008862	0.762666667	0.148	1.63975	0.59525	1.27425	0.46475
NM_001177628	-1.031666667	-0.848166667	-2.00725	-1.164	-0.50725	0.68275
NM_009374	-0.286666667	0.840333333	-2.67175	-0.1395	0.11925	0.70175
NM_023716	-0.809833333	0.120166667	-0.50575	1.028	-0.82075	0.95175
NM_013509	0.289166667	-0.896166667	-1.36275	-0.56375	0.08275	0.12625
NM_001081177	-0.2495	-0.707833333	-1.715	-1.1525	-1.346	-0.7245
NM_001003920	-1.736666667	-0.922	-0.74225	-0.09275	0.23525	0.40325
NM_010023	0.583	0.288833333	0.8235	0.1865	-0.139	-0.1425
NM_008008	-1.1545	-1.145	-1.18875	-0.13125	0.10325	-0.44825
NM_021893	0.813333333	-0.426666667	0.13775	1.41725	0.09075	-1.05825
NM_177577	-0.600833333	-0.389166667	-2.288	-1.87075	-0.1605	-2.0675
NM_001306218	0.698666667	0.501833333	0.26275	0.04575	0.78575	-0.42525
NM_009297	-0.2985	-0.857	-0.7605	-0.70975	-0.765	-0.173
NM_001025586	0.719333333	0.022833333	0.9565	0.5135	0.211	0.384
NM_173019	0.6075	-0.0915	1.34675	1.25475	0.15775	0.18025
NM_001160012	1.161666667	1.183333333	-0.988	-0.34075	-0.283	0.5835
NM_133705	0.824166667	0.089333333	0.75825	0.04325	0.05125	0.05625
NM_009261	-1.5815	-0.685	-1.22425	-1.1565	-0.55225	-0.68575
NM_177687	-0.8255	-0.502166667	-1.51825	-1.07875	-0.10325	-0.34925
NR_038053	-1.017666667	-1.473666667	-0.40525	-0.861	-0.42625	-0.40075
NM_183315	-0.540833333	-0.7945	-0.6345	-0.05175	0.1555	0.6645
NM_018820	0.731833333	-0.050333333	0.502	0.58025	-0.528	0.0305
NM_028882	0.746666667	-0.270333333	-2.6555	-1.7515	0.7635	-0.3885
NM_001145978	-0.620333333	-0.511333333	-0.664	-0.5905	-0.4135	-0.4625
NM_144520	0.4755	-0.852166667	-0.97	-0.45025	-0.3715	0.0745
NM_016901	-1.085333333	-0.6135	-0.8765	-2.14075	-2.7825	-1.736
NM_008580	-1.102833333	-0.074666667	-0.98075	-0.65975	-0.40925	-0.35825
NM_025785	-0.634666667	0.068	-0.672	-0.20175	0.313	-0.1625
NM_010444	-0.6075	-0.769166667	-1.65725	-1.42025	-2.44675	-2.52925
NM_170671	-1.159333333	-0.5725	-1.30025	-1.289	-1.18425	-0.35175
NM_001242396	-0.363833333	-0.807	-0.7305	-0.52475	-0.192	-0.615
NM_021523	-0.2935	-0.915833333	-0.83275	-1.0135	-0.79325	-0.43025
NM_001198835	-0.622666667	0.334166667	-2.2665	-1.69325	-0.389	-0.562
NM_145611	-1.398166667	0.491666667	-0.77725	-0.3355	-0.00675	0.05775
NM_010267	0.118666667	-0.7035	1.51275	-0.33175	-0.76025	0.35875
NM_001024721	0.670333333	-0.633166667	2.4745	3.35775	0.1595	1.312
NM_011113	0.663333333	-1.052333333	2.83725	3.536	1.19975	0.82775
NM_001081642	0.523	0.708	1.30575	2.17975	0.64325	0.79125
NM_001033767	-3.7845	-0.821333333	-1.13325	0.8805	0.47425	0.01625
NM_028044	0.011833333	-0.7085	-1.1085	-0.46675	0.171	0.0265
NM_001164663	-0.2915	-0.7075	-1.63325	-0.5425	-0.63825	-0.02875
NM_001285846	-0.637666667	-0.137333333	-0.74975	-0.5805	-0.78925	-0.07225
NM_011845	0.024666667	-0.967166667	-1.063	-1.04425	0.161	-0.2245
NM_172725	-0.926	-0.586166667	0.1385	0.01525	-0.5995	0.0445
NM_011207	-0.5645	-1.074833333	-1.13	-1.16175	-0.0825	-0.515
NM_010890	-1.875166667	-1.492333333	-0.69575	-0.66425	-0.21475	0.01575
NM_177351	-0.986333333	0.098	-0.72175	0.08075	0.92575	0.24825
NM_025753	-1.138166667	-0.952333333	-0.385	-0.883	-0.7265	-0.2055
NM_028113	0.392	0.877	4.21425	3.463	0.96325	1.48225
NM_027435	-2.079333333	0.317	-0.18475	-0.847	0.33725	-0.70425
NR_102366	0.870833333	0.8455	0.4865	2.37625	1.7915	0.4835
NM_025527	0.798666667	0.579166667	1.4045	0.689	0.565	0.1485
NM_178255	0.079833333	-0.746	-2.4015	-0.84575	-0.673	0.4375
NM_027159	0.634666667	0.201833333	0.917	0.75225	0.83	-0.0305
NM_001256309	-0.012666667	0.642666667	1.7175	0.2375	0.0385	0.1945
NM_022007	-0.6505	-1.436666667	-0.37075	-0.266	-0.91575	0.35675
NM_001130485	3.348	2.560666667	-2.0375	-2.489	1.7585	-3.0635
NM_026741	-0.444666667	-0.686166667	-0.0315	-0.226	-0.7645	0.167
NM_172668	-0.956	-0.419833333	-1.32125	-1.308	-0.43425	-0.41625
NM_198308	-0.3765	-0.7105	-1.34925	-1.177	-0.36775	-0.50225
NR_033622	-1.2015	0.099666667	1.2865	0.37925	-1.8695	0.534
NM_011931	0.743166667	1.0825	-0.57275	-0.616	0.87275	-0.60625
NM_008739	-0.777	-0.7425	-0.85125	-0.59	-0.49925	-0.27775
NM_001024911	-0.581333333	0.6025	0.65775	0.118	0.91375	-0.08975
NM_011265	-0.769666667	-0.763166667	-0.8405	-1.3635	-0.1445	-0.872
NR_030451	-0.884	-1.0285	2.646	2.208	-2.577	1.911
NM_027196	1.006333333	0.340666667	1.36925	1.27625	0.52925	0.75375
NM_001195673	-0.7655	-0.312	-0.59475	-0.4215	-2.06625	0.16425
NM_001167994	-0.765166667	0.0395	-0.93425	-0.66925	-0.00225	-0.56725
NM_025736	0.235333333	0.780333333	0.951	0.50325	0.5115	-0.11
NM_183275	0.684833333	0.641	0.90675	0.35975	0.66175	-0.29875
NM_183316	0.840333333	0.396666667	1.17275	1.103	0.24275	0.53225
NR_030762	-1.716833333	0.841	2.5805	3.02775	0.937	0.8145
NM_147220	-2.8345	-0.550166667	-3.85675	-0.5055	0.70575	-0.00725
NM_013691	-1.063166667	-1.614333333	-2.33375	0.693	0.90775	1.00675
NM_001301805	0.707833333	-0.514333333	-2.68975	-2.255	-1.35975	0.63125
NM_011294	0.420833333	0.5815	0.71275	0.36325	0.47675	-0.12775
NM_010808	0.719666667	-0.087333333	1.4975	0.97275	0.1105	0.227
NM_178887	0.232833333	-0.684666667	-0.742	-0.6305	0.098	1.0065
NM_199068	-1.284	-0.575	-0.79125	-0.86675	-0.50275	-0.33225
NM_145078	-0.832666667	0.590166667	1.977	1.916	2.7065	1.143
NR_045794	-1.321166667	-2.2195	-0.6595	-0.5155	-1.221	-0.7345
NM_007387	0.388166667	0.755	0.88575	1.2565	0.51275	0.06725
NR_030719	0.609333333	2.244666667	0.7705	1.22625	0.2845	-0.299
NM_011839	-1.297333333	-1.753833333	-0.8625	-0.7345	-0.7215	-0.863
NM_133193	-2.528333333	0.203166667	-2.59725	-1.6535	-0.42875	-0.25525
NM_013599	-0.864333333	2.885	1.29425	3.2115	2.04475	0.08775
NM_001195537	0.785833333	0.1825	1.713	0.63925	-1.559	0.4385
NM_001286663	0.766833333	0.418666667	0.5655	0.21875	0.993	-0.629
NM_153556	-1.264166667	-0.0435	-0.69275	-0.33875	0.01175	-0.74975
NM_008361	5.2135	2.098333333	5.2595	5.805	2.503	0.729
NM_008846	-1.560833333	-1.072	-2.43675	-1.42	-0.56125	0.14175
NM_175223	-0.751166667	-0.129333333	0.792	0.295	-0.865	0.8345
NM_001013777	3.857166667	3.607666667	-5.6535	-5.36575	2.5175	-4.732
NM_207176	0.596333333	-0.096333333	1.05575	1.92125	1.37275	0.46325
NR_045306	-0.918833333	-1.400166667	-1.001	-1.379	-2.063	-0.8245
NM_011671	1.082666667	0.635333333	0.283	0.53375	0.0425	1.1235
NM_001039198	-0.731833333	-0.856833333	-0.4755	-0.96125	-1.955	-0.212
NM_001276397	-1.752	-0.180666667	-0.20175	-0.6905	-1.22925	-0.74075
NM_001042421	-3.1155	1.789666667	-0.242	-0.6095	-0.1465	-0.4925
NM_001080813	0.5505	-0.599	-1.25925	-0.30975	-0.34175	-0.21825
NM_177740	0.1225	-1.163	-0.97175	-0.70575	-0.56775	0.50175
NM_007578	-0.337166667	-0.695666667	-0.79525	-0.643	-0.31025	-0.06475
NM_009627	1.2355	0.348166667	-0.07375	1.16175	0.37425	-0.33775
NM_001081219	-1.603833333	-1.425333333	-0.52875	-1.407	-0.94425	-1.17725
NM_001037917	1.626666667	1.1105	0.63075	1.5575	1.32175	-0.91875
NR_105996	-0.162666667	-0.824833333	-0.459	-0.27925	-0.0375	-0.6825
NM_146304	-0.274833333	-0.608833333	-0.3905	-0.402	-0.657	-0.854
NM_029760	0.606166667	0.675666667	0.32375	0.047	1.01025	0.06925
NR_038101	-0.8545	0.6535	-1.562	-0.888	2.38	-1.4765
NM_001081275	0.112666667	1.460666667	1.36525	1.959	1.55075	0.73475
NM_029619	-1.3175	0.737	0.267	0.20425	-0.242	-1.0815
NM_001304266	-0.879833333	-0.969833333	-1.51475	-1.22	-1.09875	-0.20025
NM_130877	-0.745166667	-1.4025	-1.541	-0.90925	-0.102	-0.5895
NM_172826	-0.282666667	0.6155	-0.67075	0.593	0.76975	1.25025
NM_001160363	0.788333333	0.672166667	-0.477	0.62375	-0.249	0.0205
NM_212445	-0.740166667	0.4585	-0.83075	0.07475	0.54575	0.44075
NR_045742	-0.034333333	0.935166667	1.19575	0.27425	0.39875	-0.67725
NM_138605	-1.112	-1.567833333	-0.122	-0.35425	-0.7375	-0.597
NM_144923	0.949833333	0.4105	0.4685	0.89975	-0.031	0.053
NM_026547	-1.5825	-0.958333333	0.70925	-0.99775	-1.62675	0.27175
NM_026774	0.441166667	0.634666667	1.22075	1.00425	0.57825	0.08575
NM_001003912	-0.778666667	-0.523166667	-1.6515	-1.02	-0.636	-0.0095
NM_013556	0.133666667	0.8315	0.55225	0.35175	0.70775	-0.19925
NR_027800	1.138666667	-0.4205	1.17375	0.0405	-0.43625	-0.66775
NM_206973	-0.925166667	0.322333333	-1.3635	-0.92025	-1.59	-1.5535
NM_018819	3.490166667	2.153166667	0.695	0.06025	0.649	-0.3775
NR_029436	-0.6745	-1.6905	-0.64425	-0.2095	-1.06325	-0.31225
NM_008210	2.243166667	2.251166667	-2.117	-2.31925	1.101	-1.635
NM_001282737	0.696	0.316833333	1.035	0.42025	0.462	-0.111
NM_001044751	-1.428833333	-0.330666667	-1.167	0.3875	0.0885	-0.8275
NM_138665	0.5085	-0.708166667	-1.1905	-0.7575	-0.8545	0.524
NM_177595	-1.31	-0.392666667	-2.82	-1.97825	0.7165	0.0875
NM_026042	1.273666667	0.379333333	1.1605	0.857	0.325	0.35
NM_001164583	-1.918833333	-0.484833333	-2.70325	-2.58775	-0.33825	-0.70375
NR_106031	-0.619166667	-0.799666667	-0.397	-0.374	-0.7325	-0.0465
NM_181348	0.048833333	1.625333333	0.19825	1.24075	1.57625	0.16075
NR_045009	-0.748833333	-0.047166667	-0.06975	-0.68675	0.43225	-1.09175
NM_178766	-0.869833333	0.502166667	-1.1865	-0.64925	0.529	-0.3475
NM_144808	1.536833333	-0.0855	0.7635	0.49275	0.2715	-0.0055
NM_025636	0.317666667	0.945333333	1.517	1.74925	0.838	0.907
NM_025904	0.803	0.802	0.176	-0.015	1.0895	0.0345
NM_010408	-0.2775	-0.736333333	-0.72375	-1.01725	-0.41475	-1.55125
NR_003508	-3.787	-1.741666667	1.012	1.19375	-0.1865	-0.874
NM_009021	-0.518166667	-0.682166667	-0.735	-1.102	-0.237	-0.41
NM_025512	0.040833333	1.155	0.02675	-0.32575	0.67775	-0.32375
NR_027900	2.161666667	1.175	0.768	0.2245	-0.0845	-0.373
NM_178118	-0.699333333	0.154666667	-0.71175	-1.278	-0.37625	-0.84275
NM_001313921	-0.074333333	0.689666667	3.743	4.7355	2.0915	1.558
NM_001039368	2.054	2.47	0.83175	0.29	1.76875	-1.04975
NM_007567	-1.734666667	-0.876666667	-2.9125	-1.68875	-0.9125	-0.651
NM_021539	0.82	-0.187833333	0.58875	0.37825	0.20275	-0.02925
NM_027340	-0.138833333	1.367333333	-3.5865	-0.7195	1.4305	0.524
NM_007586	0.708333333	-0.014	-0.362	1.972	0.122	-0.4275
NM_009602	-1.109333333	-0.833333333	-1.0585	-1.0415	-0.685	0.197
NM_009982	-0.088833333	1.160833333	0.553	1.3585	1.203	0.5395
NM_001198565	-1.042	-2.611166667	-0.72725	1.5875	1.21725	0.68675
NM_013877	0.295333333	-0.638	-0.7985	-1.03025	-0.2475	-0.9505
NM_019430	0.6385	0.274333333	0.7035	-0.1735	-0.2865	0.276
NM_001034863	-0.197166667	-0.600666667	-0.393	-0.564	-0.4875	-1.1765
NM_011030	0.774666667	1.024833333	0.745	1.4155	1.226	0.2445
NM_001003910	-0.889666667	-0.973	0.255	-0.5955	0.0355	-0.556
NM_001081365	2.405666667	0.2375	2.147	0.7485	-0.08	0.52
NR_131195	-1.560333333	-0.2525	-0.931	-1.6685	-1.488	-1.5475
NM_207223	-0.668166667	-0.307666667	-0.868	-0.3195	-0.369	0.127
NM_019825	-0.8575	-0.763833333	-0.541	-0.53175	-0.594	-0.1395
NM_153560	-0.834833333	-0.824	-1.5855	-0.766	-0.421	-0.032
NM_001034906	-1.022333333	0.590833333	-0.1495	0.82075	1.2575	0.3265
NM_027468	-0.832666667	-0.524833333	-4.497	-1.93675	-0.66	0.975
NM_031185	-1.7555	-1.8435	-1.64575	-0.15175	0.38525	-0.05875
NM_026612	1.4525	0.579	1.2395	0.6535	0.122	-0.092
NM_001039536	-0.666666667	-0.215166667	-0.67925	-0.86325	-0.73625	-0.21525
NM_001081007	-0.706833333	-0.979833333	-1.273	-0.85525	-0.0055	-0.6115
NM_001042752	-2.801333333	-2.4705	-1.33425	-1.222	-0.42525	0.05775
NM_011416	-0.863833333	-0.4245	-0.44775	-0.79625	-0.21525	-0.36725
NM_198673	-1.275333333	-0.708666667	-0.527	-0.53175	-0.3345	-1.008
NM_021301	-2.570666667	-1.3215	-0.5355	-1.689	-2.243	-1.353
NM_001177833	2.1535	-0.189333333	1.24075	1.7075	0.08225	0.50625
NM_028351	-0.031666667	-1.074	-1.372	-0.88625	0.291	-0.6775
NM_001081270	0.0555	-1.062166667	-1.4465	-1.78575	-2.155	-0.2005
NM_028801	-0.748666667	0.251333333	0.148	-0.00725	-0.329	-1.3145
NM_011086	-0.693166667	-0.328666667	-0.659	-0.56275	0.2115	-0.422
NR_033611	0.862333333	1.393666667	-0.2995	-0.39525	1.0145	-0.3025
NR_027975	1.268666667	0.759833333	-2.1095	-2.21475	0.9745	-1.982
NR_073559	-1.465	-2.811333333	0.74125	1.6235	-3.07775	2.22075
NM_027089	-1.167833333	0.2495	-0.16125	0.2535	-0.19625	-0.78225
NM_009643	-0.8325	-0.738333333	-0.95825	-0.7325	-0.93525	-0.25825
NM_001082542	0.619	0.272	4.802	5.67925	3.941	2.1665
NM_001291045	-0.717833333	-0.113	1.276	0.08975	-0.9965	1.6475
NM_001127353	-0.126166667	2.967666667	0.377	1.0765	0.1475	-0.247
NM_175030	1.734833333	1.580333333	1.599	1.44975	1.1985	0.22
NM_001310717	-0.174833333	1.068333333	-2.14375	-0.2135	0.92725	-0.38625
NR_029440	1.312666667	0.260833333	1.51875	1.23775	1.04025	0.98825
NM_011322	0.883833333	0.532	1.81025	1.3035	0.57975	0.91875
NM_009735	0.629666667	0.4915	0.5125	0.70925	-0.427	0.4565
NM_177673	-0.158333333	-1.008	-1.6	-0.833	-1.2805	-0.3435
NM_197959	-3.210666667	1.021166667	0.11	0.003	0.0445	0.654
NR_002687	-1.485333333	-2.928666667	1.98725	3.1895	-3.64625	3.49125
NM_001082536	-1.566666667	-1.089333333	-0.75775	-0.2985	-0.43225	0.14425
NM_138942	0.597833333	-0.155	0.2915	1.1055	0.0275	0.1925
NM_022017	-1.841666667	-0.902666667	-1.133	-0.9605	-0.711	-0.6015
NR_108037	0.859833333	-0.699333333	-0.09625	-0.4795	0.01275	-0.73975
NM_001081118	0.0655	-0.889833333	-0.57875	-0.5885	-0.75525	-0.02825
NM_001127346	0.696666667	0.289166667	1.3015	0.7755	0.4	0.476
NM_029019	0.496666667	1.186833333	1.61625	1.48025	2.22275	0.60125
NM_027830	-0.4885	-0.862833333	-1.845	-1.1505	-0.495	-0.326
NM_022654	-0.916	-1.407833333	-1.10475	-1.27275	-0.01775	-0.32025
NR_028586	1.6705	0.864833333	-0.3045	-0.01675	0.975	-0.08
NR_015521	0.3965	1.128166667	0.731	0.4625	0.6155	-0.429
NR_045157	-0.2835	0.735833333	0.7385	0.33125	0.215	-0.0345
NM_001190161	-2.21	-1.248666667	-0.78975	-0.944	-0.71925	-0.35725
NM_027438	-1.084833333	0.352166667	0.216	-0.642	0.165	-1.515
NM_030715	-1.1905	-0.006666667	-1.17825	-0.8025	-0.19425	-0.05125
NM_133922	-0.034	-0.770833333	-0.60725	-0.6935	-0.51025	-0.16625
NM_023260	1.027833333	0.19	1.09825	0.686	-0.00825	0.42875
NR_033332	0.041666667	-0.602166667	-0.88375	-1.15575	-0.70925	-0.73675
NR_046023	0.343666667	-0.761166667	0.61175	0.088	-0.73725	-0.53825
NM_021604	-1.012666667	-0.661333333	-0.6915	-1.0425	-1.0035	-0.214
NM_008481	-0.123	-0.720833333	-2.895	-1.1985	-0.2965	-0.1085
NM_177606	-2.321833333	-0.264666667	-1.81475	-1.6615	-0.81775	-0.39275
NM_008976	-1.088666667	-2.950666667	-1.506	-1.68975	-0.7355	-0.4715
NM_145443	-0.875166667	0.174166667	0.195	-0.95775	0.4505	-0.5685
NM_001159743	-1.038833333	1.060333333	-0.61675	-0.19825	0.27075	-1.05025
NM_144821	-0.783166667	0.286333333	0.87225	0.2605	-0.06775	-0.61625
NR_106065	-1.243166667	-1.246166667	-0.29925	-0.44625	-1.17225	1.30275
NM_001115130	-1.192333333	-0.356833333	-0.615	-0.85225	0.2135	-0.251
NM_001033536	-0.894166667	-0.4545	-1.15625	-1.28625	-0.10025	-0.76275
NM_010186	0.6625	0.1955	3.5575	4.10075	2.275	0.6875
NM_013760	1.085666667	0.603666667	1.5505	0.21825	0.623	-0.215
NM_031368	0.203833333	-0.6175	-1.37925	0.05575	0.14675	0.79975
NM_173401	-0.259333333	-1.070166667	-0.626	-0.63225	-0.576	0.107
NM_025752	-0.859333333	-0.826333333	-1.40625	0.17	-0.67525	0.18325
NM_011682	-1.644666667	-0.9575	-1.1785	-1.259	-0.569	-0.739
NR_015505	-0.196833333	-1.026	-1.35175	-1.61375	-0.86075	-0.75675
NM_181748	-2.205833333	-1.120833333	-1.95475	-0.8515	0.49725	-0.18125
NM_177409	-0.0965	-1.012333333	-0.34325	-0.107	-0.99975	-0.20025
NR_045542	-1.225166667	0.101833333	-0.87175	-0.302	-0.26675	0.02125
NM_198020	-0.598666667	-0.8435	0.13425	-0.16425	-0.65525	-0.12225
NM_009272	0.972166667	-0.134833333	1.04625	0.81225	0.25775	0.67175
NM_001243762	0.042	-0.936166667	-1.31025	-0.2285	0.12175	0.48675
NM_145478	0.8725	-0.859333333	-1.13025	-1.485	-1.11525	-0.80525
NM_009410	-0.390166667	-0.910833333	-0.31225	-0.40775	-0.62375	-0.33025
NM_178778	-0.858166667	-0.298333333	-1.3135	-1.323	0.4065	-0.271
NM_178908	-1.960833333	-0.691333333	-2.253	-1.667	-0.1925	0.565
NM_012058	0.9065	0.729833333	1.3225	0.67925	0.849	-0.0475
NM_025718	-0.644833333	-0.923166667	-3.225	-0.48825	0.189	0.8415
NR_045827	-0.802833333	-0.771833333	0.5105	-0.6145	-2.007	-0.7085
NM_001081043	-0.308	-0.9945	-0.0635	0.29475	-0.794	0.403
NM_001267796	-0.306333333	0.820166667	0.35375	-0.17575	0.72725	0.00425
NM_011060	-1.201	-0.071666667	-3.83475	-1.604	-1.48225	2.02975
NM_145535	1.4895	0.045166667	-0.99975	0.60775	1.07925	0.44475
NM_001205341	-0.932833333	-0.224166667	-1.82525	-2.03075	-0.85725	-0.35875
NM_133992	-1.128166667	-0.653833333	-1.3235	-1.0325	-0.7615	-0.4265
NM_029563	-0.285333333	-0.655666667	-0.857	-0.29525	-0.951	0.0555
NM_027400	0.594333333	0.094166667	0.01275	0.0755	0.80575	0.38925
NM_001081456	-0.890666667	-0.118333333	-0.11125	0.03325	-0.64225	-0.65825
NM_001171003	-0.981666667	-0.37	1.10425	1.80125	-0.05925	-1.24475
NM_021285	0.636666667	0.252333333	2.47275	1.61875	0.84775	1.51425
NM_176838	-0.6375	-0.287833333	-2.71575	-1.7215	-0.75125	-0.26325
NM_001290316	-1.6585	-0.819166667	-3.11375	-1.60725	-0.84475	-0.02025
NM_011785	-1.7445	-1.613166667	-0.8145	-0.17375	-0.0095	-0.4235
NM_172736	-0.897833333	-1.132166667	-1.214	-0.95225	-0.637	-0.324
NM_008135	-1.923333333	-2.570166667	-0.8375	-0.92825	-0.545	0.024
NM_026981	0.689	0.2105	0.9095	0.4415	0.5915	0.2485
NM_175121	-0.9795	-0.553666667	-0.388	-0.7965	-0.765	-0.9535
NR_045177	1.457333333	0.7515	-0.614	-0.116	1.3925	-0.403
NM_008823	0.538	0.6435	1.537	2.38	0.98	0.0825
NM_010615	-2.722166667	1.048	-0.38525	-0.685	0.46725	-0.23025
NM_001109661	-1.354	-1.029666667	-1.363	-1.354	-0.949	-0.501
NM_001081028	-0.741333333	-0.875333333	-0.469	-1.0005	-0.8375	-0.1565
NM_001033289	0.341333333	-1.378333333	-0.6665	-0.842	-0.0975	0.924
NM_019830	0.729666667	0.0755	1.1055	0.49875	0.0515	0.0185
NR_045781	0.672833333	0.367666667	-0.03925	2.049	1.30575	1.89475
NM_027231	1.073333333	0.144333333	1.318	0.78475	0.072	0.2125
NR_045686	0.842833333	0.455666667	1.3375	0.6885	0.2855	-0.116
NM_026744	0.753166667	0.322833333	0.97775	0.5335	0.24225	0.35375
NM_001243903	-0.643	-1.264333333	1.862	0.96975	-0.772	0.952
NM_025894	0.6245	0.467	0.6925	0.25175	0.167	0.045
NR_002702	-1.254	-2.575166667	3.24775	2.56475	-0.71675	2.15925
NM_031999	0.978166667	0.249666667	0.2355	1.64175	-0.0495	0.469
NR_035467	0.6065	-0.717666667	-1.6315	-1.0735	-0.202	-1.013
NM_026806	0.914166667	0.175333333	-3.9055	-0.56275	0.4935	0.6295
NM_009101	0.139333333	0.970333333	0.73425	0.746	0.09475	0.15925
NM_139297	0.083666667	0.777666667	1.5315	0.79775	0.9245	-0.053
NM_008479	-0.106333333	-0.739833333	-2.14225	-1.4015	-1.07475	-1.56425
NM_148941	-0.026333333	-1.435333333	-1.087	-0.3615	-0.488	0.139
NM_175219	-1.057666667	0.7195	1.8735	2.4495	-1.534	-0.0655
NR_027901	0.918166667	1.973166667	2.091	2.0255	1.8335	0.0535
NM_001313977	-1.228333333	-0.179833333	-1.25025	-0.618	-0.36425	-0.25875
NM_001171640	-0.756333333	-1.5655	-0.27075	-1.249	-1.39775	-1.18175
NM_025276	-0.877333333	0.159	-2.075	-1.3275	-1.194	-0.0585
NM_001025779	-2.361333333	0.967333333	0.512	0.75375	1.0055	0.347
NM_001040398	-0.811	-0.936333333	-0.70125	-0.54175	-0.55925	-0.19275
NR_033228	-1.0105	0.911666667	0.74225	0.23825	0.86175	-0.82775
NR_105989	-0.625333333	0.229666667	-0.59125	-0.00475	-0.58575	-0.72725
NM_008351	0.757166667	0.070166667	1.285	1.4375	0.9155	0.929
NM_001142734	0.002666667	1.6845	2.56925	2.182	-2.95875	2.19575
NR_045728	-0.178166667	0.727666667	1.324	0.74325	0.7345	1.0335
NM_177049	0.730666667	-0.1205	0.1475	0.15825	0.487	1.227
NR_029536	-1.065	0.415666667	-0.4765	-0.2565	-0.582	-0.3895
NM_009136	-0.679333333	-0.462333333	-0.0125	0.18575	-1.2415	0.753
NM_001252401	-1.589666667	-0.892	-1.49075	-1.134	-0.84275	-0.18275
NR_028121	1.536166667	2.376166667	1.53925	3.0125	2.57175	0.14675
NM_001081079	-0.620166667	0.625333333	0.35325	0.34675	0.95125	-0.66725
NM_146003	-0.130833333	-0.681666667	-0.57375	-0.78125	-0.35725	-0.54575
NM_177843	-1.771333333	-0.117	-1.87025	-0.761	0.18875	-1.43975
NM_025339	0.732166667	0.635666667	0.69125	0.3895	0.22225	0.12875
NM_001310648	0.4855	1.0365	0.2445	0.2115	1.2915	0.177
NM_181595	-1.278666667	0.185833333	-2.2915	-1.486	-0.939	-1.6435
NM_009917	-0.055333333	0.628	2.845	3.9625	3.5245	1.1485
NM_172592	-0.882666667	-0.487333333	-0.181	-0.50525	-0.545	-0.689
NR_028565	1.2255	0.018333333	1.91025	1.95675	-0.56825	0.82075
NM_175366	-0.7635	-0.982333333	-1.16725	0.75475	1.64525	1.41725
NM_027453	0.852833333	1.3955	-0.09475	-0.312	0.88175	-0.20825
NM_207648	-1.443333333	-0.546666667	-1.33	-0.234	-0.452	-0.2725
NM_001101483	2.609166667	0.7015	1.84725	1.86425	2.33675	0.27625
NM_001166632	0.739	0.242833333	-0.457	0.25325	1.7075	0.035
NM_001163161	2.114833333	0.973666667	4.78625	5.1555	2.10025	0.08225
NR_126479	2.1175	-0.178666667	2.7285	1.78675	0.5965	-0.341
NM_001112731	0.301833333	-0.586	-0.28125	-0.816	0.26075	0.44975
NM_007413	2.568666667	1.867333333	0.856	1.1335	1.5355	0.2045
NM_008071	0.844166667	1.055666667	0.59925	1.47925	1.87375	1.99275
NM_001198789	-0.200166667	0.893166667	0.7065	0.39225	0.4315	0.5945
NM_001001334	0.303	-0.6615	-0.72925	-0.5015	-0.61875	-0.86625
NM_011333	-1.456166667	-0.900166667	2.65675	2.59025	1.47225	-0.92325
NR_015493	-0.938833333	0.167	0.26975	0.01725	0.63525	-0.93875
NM_001033202	-0.7185	-0.521833333	-0.8485	-0.51725	-0.3525	-0.0235
NM_010795	-0.352333333	-1.7045	-1.56025	-1.11125	-0.88875	0.18975
NR_045312	-0.067333333	-0.9585	0.056	-0.47575	-1.513	-0.757
NM_001159940	0.598833333	-0.009166667	-2.50275	-0.9705	-0.31725	0.77575
NM_026902	0.055	0.6485	1.2885	0.9315	0.649	0.2855
NR_106027	-0.775333333	-2.225666667	-0.98475	-0.186	-1.11475	0.12375
NM_009414	0.764666667	0.111833333	-1.25325	0.435	-0.40175	0.87725
NM_025559	0.808166667	0.4705	0.94075	0.6985	0.43975	0.34975
NM_153528	-1.447	0.5045	-0.89075	0.07725	1.43525	0.10025
NM_133859	2.710666667	3.679333333	-0.98725	0.685	1.01975	1.39725
NM_146847	-0.162666667	0.583833333	-0.51775	-0.39225	1.34425	-0.50525
NM_201529	-0.147333333	-1.337166667	0.25675	-0.8525	-0.16175	-0.50025
NM_198967	-1.006	-0.463	-1.63825	-1.653	-0.74225	-0.80075
NM_030127	-1.189833333	0.628666667	-2.6285	0.451	0.901	0.717
NM_026850	0.399333333	0.64	1.3275	0.5045	0.6085	-0.041
NM_001081340	-0.321833333	-0.612333333	-0.87275	-0.75475	-0.36175	-0.35425
NM_025781	-1	-0.568333333	-0.68025	-0.321	0.00375	0.09125
NM_029383	-0.7565	-0.2695	-2.30675	-0.8635	-0.69575	-0.71175
NM_013886	0.647666667	0.468833333	-0.15825	0.48825	0.68975	-0.11525
NM_027510	-1.083833333	1.7175	-1.0575	0.791	1.581	-1.1985
NM_172681	-1.160333333	-0.4955	-1.185	-0.845	-0.5735	-0.243
NR_105819	-1.041166667	0.261666667	-0.51525	-0.879	-1.00925	-0.55075
NM_175433	-0.725333333	-0.433833333	-0.824	0.04375	-0.4045	0.2525
NM_198411	0.074333333	-0.610666667	-0.98125	-0.98275	-0.91175	-0.11075
NM_028797	0.247	-0.633833333	0.7125	0.30875	-0.782	-0.431
NM_029294	-1.209	-1.141833333	-0.64825	0.545	-0.65075	0.65925
NM_001033408	-1.825666667	0.885333333	-0.70425	0.36425	-0.14825	-0.51175
NM_001286641	-0.365333333	0.811	-0.89375	-1.07975	0.34525	0.70975
NM_007417	0.953166667	1.246833333	-1.05775	0.51075	0.58125	0.74825
NR_045848	-1.0675	0.883166667	-0.28775	-0.12875	-0.57575	-1.01725
NM_030721	-1.024	-0.343833333	-1.41325	-0.51725	-0.57275	-0.34675
NM_001033865	3.107666667	2.2945	-1.2895	-1.9305	0.909	-2.299
NM_007462	-0.861666667	-0.553333333	-0.53975	-0.7135	-0.29275	-0.27425
NM_001195075	2.7825	-0.809166667	-1.5135	-1.255	-1.2365	-0.293
NM_027478	0.720833333	0.4525	0.689	0.15325	0.524	-0.4075
NM_173755	-0.176666667	-0.956166667	-0.66075	-0.669	-0.73475	-0.15475
NM_008691	0.177833333	0.817833333	0.35	0.83175	-0.016	0.325
NM_030238	-0.487833333	-0.813166667	-0.746	-0.5675	-0.8735	-0.2135
NM_009181	0.518666667	-0.621333333	-1.2985	0.42675	1.009	2.2465
NM_025294	-0.815666667	-0.516666667	-0.6975	-0.126	0.048	0.6295
NM_016916	0.859666667	-0.543	0.58675	0.77	0.71475	0.41175
NM_001081387	2.519666667	2.478166667	-1.93525	-1.7985	2.12975	-3.36675
NM_001081383	-0.7715	-0.9545	-0.26275	-0.66	-0.43925	-0.53075
NM_001311112	0.543333333	0.958166667	-0.062	0.75875	0.5835	-0.2415
NM_153407	-1.055666667	-0.892833333	-1.26875	-1.11	-0.12925	-0.45475
NR_024323	-1.4865	-0.386166667	0.243	1.3655	-0.6195	-0.685
NM_147221	0.8945	0.704	1.89525	0.74025	-0.19125	1.39825
NM_023431	-0.921833333	-0.701333333	-0.13075	-0.495	-0.61675	-0.26325
NM_017379	-2.023	0.604166667	0.7495	0.515	0.2415	0.65
NM_173416	-0.673666667	-0.717833333	-0.79075	-1.656	-0.67275	-0.95175
NM_172520	-0.745333333	-0.435	-2.3125	-1.76175	-0.89	0.0795
NM_021406	2.801	0.623333333	7.0935	7.4815	3.484	1.106
NM_013469	1.133	0.834	0.663	0.0805	0.5005	-0.3905
NM_001162903	0.772666667	0.690833333	0.6185	0.93475	1.2575	0.437
NM_008162	2.125833333	1.732666667	0.711	0.40525	0.269	-0.3325
NM_001256142	-2.667333333	0.066	-0.68075	-0.9415	0.29625	-0.72475
NM_010326	-0.677333333	-1.478166667	-1.73475	-2.10225	-2.14575	-1.80575
NM_023044	1.386833333	-0.531333333	2.74025	3.04475	0.67125	0.59025
NM_007568	0.876666667	0.9825	-2.55525	-1.849	1.41125	-0.61875
NM_199422	-0.624833333	-0.626666667	-3.68425	-1.03625	-1.22075	0.99925
NR_033573	-0.019666667	-1.489833333	-2.098	-2.0695	-0.755	0.1225
NR_029725	0.798333333	-0.705833333	0.9525	0.71525	-0.436	-0.233
NM_008521	0.918166667	1.027833333	0.555	1.9575	1.3065	-0.5315
NM_178621	0.758166667	0.005	0.36975	0.01675	0.62125	-0.38275
NR_045645	0.695333333	-0.256833333	0.899	-0.15525	-0.082	-0.084
NM_183249	-2.956166667	-1.654166667	-0.91475	0.12	0.82975	0.31525
NM_023598	-0.951	-0.608	-0.679	-0.41575	-0.9575	-0.6865
NM_173047	1.1215	0.540666667	0.12175	0.61975	0.46525	0.47875
NM_013675	-1.5135	-0.020833333	0.868	0.18675	-0.7155	0.007
NM_001099277	-1.761833333	-1.763833333	0.32675	0.48225	-0.67825	-0.01525
NM_001163625	-2.069166667	-0.3845	0.74325	0.9665	-0.13525	-1.31775
NM_172760	-0.790333333	-0.863166667	-0.78275	-0.6405	-0.36675	-0.14175
NM_198854	-0.194666667	-0.710333333	-0.80025	-1.356	-0.39525	-0.45925
NM_207231	1.297666667	0.193833333	0.25	1.19825	0.607	-0.6925
NR_028559	-0.415833333	0.633	1.45725	1.941	1.23025	0.28575
NM_028749	0.035166667	1.97	0.051	0.7935	1.357	0.6285
NM_001001183	0.615166667	2.511833333	-0.685	0.44575	0.3575	0.588
NM_001198766	1.0345	-1.8135	0.597	0.5625	0.8655	1.797
NM_031195	0.836666667	1.124	3.15475	3.04125	2.41025	-0.11425
NM_001033173	-0.722333333	-0.777666667	-0.791	-1.27975	-0.6275	-0.5775
NM_172861	3.082333333	2.568166667	-3.4115	-3.832	1.9935	-3.854
NM_025403	1.087166667	0.1755	1.2575	0.76	0.462	0.262
NM_178751	1.365	0.226166667	-0.20325	0.32225	0.11425	0.59375
NM_001284197	0.928666667	-1.051	1.683	2.44175	1.62	1.499
NM_198109	0.083666667	-0.654666667	-1.1815	-0.0875	-0.133	-0.2485
NM_145125	0.253666667	-0.606	-1.00475	-1.17625	-0.93175	-0.97625
NM_001285425	-0.396333333	-1.056	-0.5975	0.6815	0.12	-0.938
NM_176996	-2.129333333	-2.099	-1.09025	-0.996	-0.17375	0.12225
NM_025440	0.675333333	0.4735	1.78925	1.2945	0.33925	0.38725
NM_001173459	-1.2835	1.870833333	4.50875	5.09075	1.81775	1.93075
NM_175035	0.943333333	0.159666667	0.737	1.47075	0.114	0.973
NM_024184	-1.596166667	0.804833333	1.08825	0.89075	0.35275	0.42375
NM_001301173	-0.851166667	-0.2735	-0.9335	-0.2985	-0.8655	-0.8865
NM_177855	-2.956333333	1.197	-0.81475	0.5235	0.85475	0.66175
NM_009115	0.1355	-1.374833333	-2.0195	-0.6605	-0.747	-0.1145
NM_207239	-0.656666667	-0.7395	-0.77225	-0.50275	-0.54375	-0.06075
NR_028531	0.971833333	0.431666667	2.1555	1.96725	0.2075	0.6375
NM_001310534	-1.408	-0.063166667	-1.04075	-0.6485	0.15225	-0.24775
NM_020498	-2.471	1.177333333	2.4595	2.97275	-0.2925	2.793
NM_007389	1.586833333	2.050333333	1.58625	2.602	1.47225	0.98875
NM_177354	1.373166667	1.192666667	0.29875	0.9655	0.71525	1.17225
NM_001286037	0.543166667	0.739166667	1.296	2.613	1.25	0.0445
NM_001081029	0.926166667	0.810666667	0.70925	0.47375	0.80825	-0.71525
NM_029975	-1.009333333	-0.210833333	-0.6935	-0.46575	1.652	-0.798
NM_054063	0.659166667	1.240666667	-2.376	-1.1675	0.7405	-2.589
NM_173784	-0.704666667	0.097166667	-1.1355	-0.266	0.9225	0.488
NM_010579	0.793333333	-0.032833333	0.7625	0.3475	0.0915	0.169
NM_023480	-0.017	0.752	1.57075	1.0705	1.17925	0.72025
NR_126485	0.626833333	-0.529833333	-1.5915	0.51575	0.382	0.813
NR_040349	-1.187166667	-0.450833333	-0.12575	0.006	-1.01825	-0.61475
NM_008249	0.899166667	1.101166667	0.19975	-0.4185	1.05125	-0.46775
NM_177324	-0.664	-0.140833333	-1.1635	-0.509	-0.102	-0.2295
NM_001166630	0.75	1.8505	0.7145	1.41625	-0.031	1.136
NM_198959	0.580833333	0.444	0.21425	-0.2265	-0.42175	0.71625
NR_045741	-0.851666667	0.9875	1.57225	1.3205	0.57675	0.32875
NM_001163628	0.2515	0.791333333	0.3975	0.36625	0.9525	0.1085
NM_178888	-0.9005	0.3535	-1.2305	-1.50175	-0.6565	-0.1625
NM_020581	1.051166667	1.9375	1.22125	0.86275	-0.45325	0.39725
NM_001081373	-0.5945	-0.279166667	-0.08475	-0.35725	-0.58525	-0.11875
NM_178418	-0.709	0.885	-1.978	-1.75775	1.557	-1.849
NM_019412	-2.154833333	-0.881	-2.52175	-2.0875	-1.99975	-0.87125
NM_001081418	-1.309833333	-1.092	-2.44975	-1.46325	-1.51575	-0.29275
NM_178281	-0.262333333	-0.674666667	-0.18825	-0.173	-0.80625	-0.06675
NM_028096	-2.733166667	-2.6795	-1.862	-2.25825	-1.241	-0.8945
NR_037976	0.766833333	0.520333333	2.71925	0.5455	-0.16975	-0.04875
NM_001160386	0.0225	-0.926833333	-1.36475	-1.21325	-0.07775	0.02025
NM_008550	-0.865	-0.288666667	-1.02925	-0.0735	0.18725	0.47625
NM_010239	1.4315	0.9625	0.7685	0.72825	-0.748	-0.047
NM_018811	-0.005833333	-0.598166667	-1.46125	-1.30025	-0.83375	-0.33775
NM_001301721	0.909166667	0.6505	0.92675	0.34525	-0.09025	0.13625
NM_001113283	-3.413666667	-0.522666667	-1.62475	-1.1335	-0.27825	-0.37675
NM_017405	-1.848833333	-2.026333333	-1.418	-1.135	-0.415	-0.1485
NM_011078	-0.223	-0.795666667	-0.815	-0.8265	-0.5845	-0.058
NM_001085505	0.529	0.962333333	0.482	-0.42725	-0.4045	1.1755
NM_177822	0.523166667	-0.710166667	-0.05025	-0.8485	-1.98575	0.15225
NM_008909	-0.813	-0.939833333	-1.7965	-1.26525	-1.037	-0.322
NR_028580	0.673	2.306333333	-1.3275	-0.2165	2.4855	-1.0095
NM_001310470	0.11	0.644	1.219	0.652	0.671	-0.0295
NM_138743	0.948333333	-0.217166667	1.41425	0.649	0.56375	-0.18375
NM_016674	-2.3875	-2.531833333	-1.39725	-1.054	-0.01925	0.29725
NM_001029868	-0.7615	-1.303833333	-0.86525	-0.6195	-0.14925	0.34475
NM_027135	0.871166667	0.102	-0.552	0.19475	1.0335	0.6065
NM_001289830	0.329166667	1.187333333	-1.79275	-0.6225	0.83025	-1.90675
NM_133200	-1.376833333	0.68	-1.01825	1.1525	0.84925	-0.30125
NM_007796	6.670166667	5.225666667	1.08925	1.382	0.68525	0.16525
NM_178737	0.273166667	-0.73	-1.376	2.4365	2.8215	2.2625
NM_033077	-1.428833333	-0.9705	-1.08475	-0.47475	-2.13075	0.32925
NM_008946	0.926333333	0.135666667	0.8945	0.52625	0.036	0.227
NM_001034895	-0.679	-1.169833333	-0.3925	-0.77125	-1.018	0.252
NR_015604	-1.608666667	-1.2915	-0.935	-1.239	-1.1785	-2.383
NM_024414	0.047	-0.6215	-2.1585	-1.62925	-1.113	-1.3525
NM_178407	-1.165333333	-0.9325	-1.673	-1.54375	-0.478	-0.742
NM_016980	1.932666667	2.2705	-1.17075	-1.61025	0.72425	-1.59875
NM_023816	0.021166667	-0.601666667	-1.1355	-0.895	-0.98	-0.544
NM_145222	1.689666667	1.310666667	1.51175	0.73425	0.72225	0.39625
NM_001160356	0.581333333	-0.090833333	1.50075	1.1665	0.17675	0.35525
NM_011198	2.857333333	1.621	3.37075	4.15875	2.33975	-0.63175
NM_008745	-0.739333333	0.481	-1.497	-1.1005	-0.3555	-0.43
NM_009200	-0.927833333	-1.898	-0.10975	-0.7725	-0.37975	0.28075
NM_145563	0.383166667	0.795166667	-0.5275	-1.14175	0.7025	-0.8075
NM_010830	-0.854166667	-0.101333333	-0.4885	-0.854	-0.281	-0.4775
NM_172467	-2.482833333	-0.2585	-0.8855	-0.8015	0.2945	0.025
NM_028208	-0.050166667	-1.454666667	-0.44275	-0.51775	-0.59975	-0.70725
NM_010791	0.362166667	0.847833333	0.9765	1.15225	0.7745	0.758
NM_026915	1.222333333	1.3875	-0.0695	0.363	0.4135	1.6955
NR_131014	-1.457666667	-0.993833333	-0.428	0.42475	-0.7415	-1.588
NR_038006	-0.696333333	-0.4745	-0.8625	-1.0665	-0.3115	-1.191
NM_029886	0.648333333	0.5175	1.0405	0.4305	0.3755	-0.4055
NM_130448	-1.362666667	-0.580166667	-1.97325	-0.27425	1.31675	0.52375
NM_001111053	1.549	-1.309666667	-0.1155	0.79825	1.199	0.655
NR_028282	-0.710166667	0.342833333	0.8405	1.135	-1.4185	0.1525
NM_001293646	-0.290833333	-0.698666667	-0.67175	0.3655	-0.09725	0.24175
NM_013874	-0.6945	-1.131	-0.76425	-0.33775	-0.79725	-0.71875
NM_018830	-0.591333333	-0.315666667	-2.27125	-0.94825	0.49875	0.04575
NM_020286	-0.211166667	1.2195	-0.308	1.7665	1.5845	-0.136
NM_001024932	-0.566	1.0205	1.7215	2.80125	0.9095	0.823
NM_025943	0.4705	-1.631	-0.9	-1.06475	-0.394	-0.4195
NM_018878	-0.723333333	-0.4195	-0.67775	-0.74525	-0.02075	-0.56025
NM_018867	0.667	0.046833333	-1.34225	-1.087	0.10525	0.61125
NM_027613	-0.642333333	-0.767833333	-3.5125	-1.52125	0.6755	-0.457
NR_106045	-0.698	-1.096166667	-0.77	0.10175	-0.6555	-0.2405
NM_054077	-1.414166667	-1.4855	-1.07	0.783	0.614	0.7155
NM_019723	-0.414833333	-1.043666667	-1.3175	-0.71	-0.326	0.3705
NM_009712	-0.965833333	-0.581833333	-1.499	0.12975	1.031	0.242
NM_021530	-2.086833333	-0.598666667	0.983	-0.54975	-0.216	-0.7695
NM_011195	1.631166667	0.817	-2.248	-1.95625	1.0435	-0.526
NM_028296	0.142166667	-0.609166667	-0.46775	-0.68425	-0.53325	-1.10075
NM_177056	0.437833333	-1.009833333	-1.14675	-0.867	0.12475	1.13125
NM_020026	-0.318666667	1.174666667	-0.4565	1.819	1.8865	0.636
NM_009018	0.817	1.132166667	1.63425	2.514	0.41425	0.60875
NM_001159901	-1.617333333	-1.365666667	-0.86275	-0.469	0.02575	0.10325
NM_010149	-2.188	0.7005	0.795	2.03075	1.475	1.25
NM_001002239	2.765666667	2.487166667	-1.5735	-2.10025	1.729	-2.818
NM_001081356	0.077333333	0.928333333	-0.222	-0.43975	1.0255	-0.51
NM_011741	-1.6975	-1.8445	-1.09875	-2.00525	-1.80475	-1.76375
NM_010511	0.661166667	0.481333333	0.1375	0.69625	0.4245	-0.1335
NM_007753	-1.523833333	-1.633333333	-3.413	-0.03875	0.9915	1.255
NR_028571	0.868166667	-0.703333333	1.05175	0.1935	-0.02225	-0.13075
NM_008831	0.702	0.9065	0.688	0.12	0.356	-0.439
NM_146174	0.230333333	-0.9865	-1.019	-1.4715	-0.2905	-0.3645
NM_008713	1.144333333	0.687666667	1.154	0.669	0.12	0.33
NM_175381	0.501666667	-1.049	-1.0675	-0.5135	-0.219	0.182
NM_175334	-0.511333333	-0.689333333	-0.94375	-0.161	0.04325	0.09425
NM_009424	-0.932166667	-0.844333333	-0.956	-0.55525	0.1915	-0.3555
NM_177000	0.934333333	0.536166667	2.04525	3.644	2.00125	0.71725
NM_029901	0.245666667	0.6785	-0.208	0.5345	1.499	0.4935
NM_029102	-0.828333333	-0.135333333	-2.592	-1.54325	0.2945	-0.505
NM_026921	0.904833333	0.9015	0.51	0.019	0.8945	-0.2575
NM_016964	-2.120666667	-0.814333333	-0.37925	-0.97675	-0.87175	-0.54025
NM_130453	-0.904166667	-0.5985	0.477	-0.9185	0.4855	-1.598
NM_021476	-1.5945	1.007166667	1.309	1.701	1.788	-0.1915
NM_011432	0.9125	1.168666667	-0.217	-0.62025	1.389	-0.7635
NM_178199	-0.733166667	-0.017666667	-0.81475	0.26025	-0.03625	-0.36175
NR_131019	-0.2495	-1.4475	-0.623	-0.973	-1.0895	-1.321
NM_053267	1.4985	1.040666667	-0.16025	0.984	0.71825	0.91875
NR_027891	-0.376166667	-0.7225	-0.7155	-0.72325	0.691	-1.442
NM_001290779	0.888333333	0.104833333	0.59525	-0.77575	0.01525	-0.34125
NM_001284505	-0.725833333	-0.176166667	-0.79725	-0.358	0.84025	-0.15075
NM_001113406	0.584833333	-0.241333333	-1.8965	0.0265	-0.9775	2.5315
NM_022427	0.852666667	0.2055	-1.19475	-0.1225	0.60875	1.02275
NM_029094	-0.9165	-0.628	-0.7415	-0.78425	-0.281	-0.577
NM_019832	0.602	0.763833333	0.532	0.16325	0.9515	-0.3915
NM_001007568	-0.672166667	-0.9495	-1.12975	-0.631	-0.11175	0.16875
NM_019564	0.364	-0.809833333	-0.76425	-0.4435	0.27025	0.71375
NM_018828	-1.1585	-0.9825	-0.491	-0.62575	-0.399	-0.6985
NM_175483	-0.7395	-0.588	-1.1895	-0.5155	-0.3095	-0.0675
NM_145951	-0.818333333	0.612833333	0.33775	0.5275	0.94375	-0.08875
NM_182930	-0.3125	-0.6955	-1.6125	-1.509	-0.9235	-0.6025
NM_033574	-0.206833333	0.659833333	-0.04875	0.2735	0.29825	0.58525
NM_021352	0.2015	-0.880333333	-0.54275	-1.73075	-1.61575	-0.70925
NM_008177	0.619333333	0.2055	1.10475	-0.136	0.64075	-0.50925
NM_010129	0.696666667	0.369166667	0.7615	1.63175	0.366	0.408
NR_045295	-0.049666667	-1.192166667	-0.91325	-0.2445	-0.51375	-0.35475
NM_026919	1.092166667	0.399666667	0.845	0.6015	0.4005	0.111
NM_199008	1.009333333	0.971833333	0.82325	0.3045	0.63175	0.02475
NM_008020	0.784	0.435	0.96375	0.5065	-0.34875	-0.02575
NM_146243	0.404333333	0.672166667	0.16	0.30525	0.6795	-0.299
NM_194333	-1.342833333	0.110666667	-1.06775	-0.36525	0.20375	0.66475
NM_001277944	0.753833333	1.757	3.22325	4.255	1.17375	-0.01775
NM_011887	-0.727833333	-0.227	-1.2565	0.3375	-0.969	0.6425
NM_027139	0.642	0.812333333	-0.28025	-0.49025	0.74425	-0.69125
NM_009811	0.271166667	0.7485	0.50625	0.9225	0.73125	0.44575
NM_010053	-0.626333333	-0.2365	-3.124	-2.63075	-1.247	-0.364
NM_177378	-0.054	0.602	0.01275	0.61125	0.85125	0.01125
NM_138654	-0.062333333	1.9215	-1.7635	0.3555	1.5095	0.8505
NM_001008231	-1.190166667	-0.162166667	-2.17975	-1.064	-0.46975	0.35425
NM_001163852	-0.918333333	-0.077	-0.78725	-0.2265	0.76225	-0.05575
NR_131918	-1.187666667	-1.170833333	-1.8775	-1.41225	-1.433	-0.5385
NM_022816	-1.752166667	-1.870166667	3.443	2.994	-1.7915	2.529
NR_045995	-0.580333333	0.620166667	0.43675	0.6805	0.81525	0.16675
NM_001033362	0.522833333	-1.115833333	-1.2965	-0.35	1.091	-0.974
NM_153533	-0.625333333	-1.218	-1.22975	-1.005	-1.02225	-0.37725
NM_177260	-4.856166667	-2.7395	-0.81475	-0.0545	0.63575	0.20625
NM_001162926	-0.955666667	-0.746333333	-0.89925	-1.0375	0.19425	-0.42775
NM_015767	-0.622666667	-1.103166667	-0.14725	-1.01225	-0.22025	-0.27575
NM_013605	0.867333333	-0.304833333	2.036	0.78925	1.1415	-0.412
NM_001081342	-0.057	-1.688833333	-1.8275	0.337	0.6205	0.043
NM_033509	-2.875166667	-1.3365	-1.26275	-1.16975	-0.53075	0.10575
NR_028548	0.584	1.096833333	0.958	0.31875	-0.5015	-0.9265
NM_175386	-0.640333333	-0.863	-0.85425	0.2005	0.88175	0.76925
NM_007572	1.451666667	1.011166667	-0.23775	2.41175	1.35675	0.70875
NM_001081084	-1.058166667	0.510166667	-2.07075	-1.092	0.08775	-1.47975
NM_029598	-0.690333333	-0.407333333	-0.84325	-1.333	-0.59825	-1.71025
NM_008626	0.238166667	-1.118166667	-1.78125	0.78925	1.15925	1.45525
NR_040344	-1.2245	0.1675	-0.7095	-0.89225	-0.676	0.294
NM_025593	1.441166667	0.9345	1.38075	0.806	0.33575	0.09125
NR_105878	-0.538	-0.711833333	-0.08075	-0.15375	-1.30325	0.45425
NM_206974	-1.748666667	-0.610833333	-1.411	-0.92	-1.2615	-1.7995
NM_178143	0.937166667	0.401166667	1.4095	0.3615	0.7895	-0.05
NM_011439	-1.158166667	-0.941333333	-1.25275	-0.70825	-0.36775	0.54075
NM_008513	-1.599833333	-0.495166667	-1.5975	-1.17275	-0.569	-0.0875
NM_025515	0.2265	0.718	0.5985	0.6025	1.013	0.1415
NM_001160410	0.032333333	-0.638833333	-1.01275	-0.8045	-0.56025	-0.35725
NM_007742	-0.7475	-2.182166667	-3.03825	-0.29775	-0.38825	0.93625
NM_009663	0.605	0.832	1.42175	2.30425	1.44325	-0.02675
NR_039586	-1.855833333	-1.374333333	-2.00025	-1.38925	-1.40275	-0.94775
NM_198028	-2.8265	-1.520833333	1.2935	-0.1325	0.014	-0.699
NM_001164437	0.609333333	-0.045166667	0.108	0.67875	-0.2105	-0.2795
NM_027085	-0.4915	-0.959833333	-1.434	-0.53625	0.0085	0.36
NM_025352	0.875833333	0.297	1.85625	1.196	0.16325	0.66725
NM_025789	0.978833333	1.033833333	1.5915	1.48225	-0.957	1.342
NM_144545	1.405333333	1.229666667	0.842	0.0865	0.78	-0.5985
NM_008815	-1.249	-0.626166667	-0.1375	-0.712	-0.7095	-0.1725
NM_026670	-0.8495	-0.371	-0.1145	-0.42	-0.236	-0.8335
NM_001243760	-1.939	-2.4045	-1.282	0.42425	0.413	0.2125
NM_001167918	-3.546333333	-2.316166667	-1.2685	-0.768	-1.37	-1.1025
NM_145932	-0.785	0.2345	0.26925	-0.5105	-0.55425	-0.67425
NM_173018	-0.856	-0.104833333	-0.89225	-0.6835	-0.04375	-0.52675
NM_001008233	-0.304666667	-0.607333333	-1.4835	-0.78425	-0.8155	-0.1745
NM_013902	0.009166667	0.682833333	0.98225	0.147	0.20975	-0.16675
NM_001113385	0.748166667	0.851666667	-2.727	-2.22575	0.6205	-1.8535
NR_015514	-1.535333333	-2.23	-1.1565	0.312	1.0525	-0.0215
NM_007743	-0.151666667	-1.854166667	-3.06075	-0.374	-0.34275	0.75275
NM_177129	0.584166667	0.1145	-0.664	-0.02675	-1.0055	1.1095
NM_001040434	-0.6115	0.0585	-1.66	-1.1295	-0.377	-0.2035
NR_029809	-0.605	-1.441833333	-0.84475	-0.66475	-0.54925	-1.27825
NM_023209	-1.831	1.493	0.177	-0.13525	0.6085	-0.272
NM_130455	0.455833333	0.965666667	1.45175	0.9805	0.28325	0.62175
NM_001198985	0.726	-1.0655	-1.509	-1.18475	-0.8635	-0.126
NM_001198971	1.365666667	1.018	2.35925	3.0165	1.61975	0.48125
NM_023647	-0.0605	0.718166667	0.91775	0.83075	1.07075	0.23675
NR_130177	0.68	0.026333333	1.67075	1.7875	-0.16825	-0.11975
NM_028179	0.831833333	0.6325	2.368	1.83375	0.4685	1.107
NM_001017985	-0.432666667	-0.730666667	-0.48575	-0.512	-0.65375	-0.26975
NM_001172206	-1.318833333	-0.597166667	0.7995	0.4715	-0.817	-0.081
NM_138752	-0.216	-0.659333333	-1.286	-0.6645	-0.8955	-0.1195
NM_001302834	-2.082	-0.446833333	-2.41325	-0.452	-0.57725	-0.85175
NR_046044	0.706166667	-0.451	-0.907	1.07325	-0.676	0.6195
NR_106132	1.246	-0.8535	-0.196	-0.8125	-1.2405	-0.4285
NR_028560	-0.531666667	-1.338666667	1.1875	1.70125	-0.946	-0.4405
NM_030172	-2.8885	1.0365	0.03275	0.21925	0.79175	0.54775
NM_177343	-1.111833333	0.111166667	-1.119	0.48525	0.616	0.1
NM_001001881	-0.158833333	0.618	-0.07925	-0.00275	0.69625	0.10025
NM_010748	-0.5305	-1.287666667	-0.889	-0.69275	-1.393	-0.803
NM_008482	0.270166667	-0.6225	-1.1475	0.14225	0.019	0.546
NM_028973	-1.532333333	-1.4465	-3.501	-0.10125	0.842	2.1995
NM_001109752	-0.654166667	-0.253333333	-1.392	-0.15875	0.21	0.124
NM_009942	1.3975	1.143333333	1.3165	0.888	0.2605	0.4515
NM_011820	-1.924333333	0.661	-0.26475	0.829	0.14725	0.66575
NM_026405	0.673166667	1.3865	0.73275	1.1215	0.79325	0.11625
NM_016693	-0.356	-1.690833333	-1.38825	-1.15275	-1.39925	-0.45475
NR_015458	-1.504166667	-1.154666667	0.54775	-0.6445	-0.89675	-1.24925
NM_001033244	-2.722833333	0.796833333	-1.1785	-1.217	-0.182	-0.3285
NM_008518	-1.407166667	0.816833333	2.68425	3.7165	2.61625	2.09925
NM_024462	1.1005	1.141833333	1.08875	1.16	1.01375	0.29025
NM_011274	-0.639833333	0.083	-0.5445	-0.6005	0.233	-0.3845
NR_033139	0.411166667	0.9035	0.4095	2.88925	3.332	2.4145
NR_028574	1.066666667	-0.282833333	1.0965	0.65525	0.0365	-0.391
NM_023440	-0.969166667	-0.662666667	-0.70575	-0.70875	-1.32125	-1.36925
NM_001007570	-0.802333333	-0.298333333	-0.67525	-0.64725	-0.40025	0.18825
NM_019766	0.970666667	1.003833333	0.6815	0.012	0.5175	-0.387
NM_172468	-1.617666667	-0.6425	-0.731	-0.15775	0.0235	-0.1085
NR_028310	-1.256666667	-1.565	2.82875	2.841	-3.39925	2.98775
NM_020491	0.599666667	0.410666667	1.243	0.66175	0.059	0.274
NM_023500	0.764833333	-0.698	1.646	-0.072	0.407	0.0135
NM_029227	1.110833333	-0.2245	2.081	0.844	-0.7535	-0.653
NM_001289798	1.0265	1.672	0.15375	-0.36225	0.83675	-0.47175
NM_028964	-1.300333333	-0.683166667	-2.8895	-0.8945	-1.6025	-1.242
NM_024208	-2.043	-1.0525	-0.2945	-0.73875	-0.4885	-0.991
NM_010904	-0.3155	-0.776833333	0.28425	-0.13675	-1.07825	-1.07225
NM_001309430	-3.358	-1.210333333	2.0045	1.0625	-1.9225	-0.4495
NM_001195727	-1.361333333	-0.747833333	-1.2695	-1.167	-0.118	-0.3235
NR_026843	-1.232833333	0.887333333	-1.20825	-0.061	-1.99075	-1.78475
NR_033508	-1.387833333	1.740166667	0.3305	0.5195	0.497	-0.9465
NM_024439	1.055666667	0.225833333	0.75475	0.50175	0.53825	0.04075
NM_030710	-0.455333333	1.894166667	1.29825	1.6865	1.18375	1.00025
NM_032005	-0.771666667	0.014666667	-0.33625	-0.003	-0.90575	-0.49675
NM_001164597	-1.0575	-1.068333333	-1.13625	-0.92625	-0.64425	-0.17925
NM_007426	-0.0205	0.687666667	2.07675	1.49575	0.76225	0.65325
NM_001310706	-0.062166667	0.917166667	-0.60825	0.573	0.63775	0.28225
NM_206958	-0.304	-2.266666667	-0.61775	-1.04775	0.01475	-0.37125
NM_009186	1.201166667	1.289333333	0.00575	-0.3195	0.61875	-0.51325
NR_131021	-0.938166667	0.665833333	-1.07025	-1.3715	-0.07275	0.25975
NM_030714	-0.483666667	-1.041333333	-1.03625	-0.78225	-0.40925	0.03325
NM_001081114	-0.677666667	-1.289	-0.9675	0.42375	0.213	1.3435
NM_023631	-1.2545	-0.708833333	-4.009	0.0995	0.5345	1.6275
NM_001173372	-0.499833333	-0.696	-2.281	0.63525	-0.1395	1.21
NM_172126	-1.395166667	-0.8785	-0.746	-1.1885	-1.19	-0.7825
NR_106053	-0.092166667	-0.7115	-0.2105	-0.3515	-0.595	-0.268
NM_025417	0.834833333	0.263	0.584	0.27125	-0.045	-0.0595
NM_010418	-0.297166667	-0.603	-0.66275	-0.68025	-0.62875	-0.52325
NR_033498	1.084833333	1.277166667	-0.14025	1.21	1.51275	0.03625
NR_131140	0.552333333	0.600166667	0.81225	1.01575	-1.15325	0.58675
NM_029584	-0.876333333	-0.169166667	-0.24875	-0.66275	1.06275	-1.44125
NM_025623	0.385833333	0.8755	0.89275	0.95775	1.24075	0.12125
NM_010233	0.442166667	-0.753333333	-0.609	0.99575	0.6545	1.389
NM_001195529	2.476833333	0.837666667	0.50775	0.8465	0.35175	0.18775
NM_172647	-1.453333333	1.2205	-0.625	-0.395	-0.587	-0.224
NM_183297	-0.800333333	0.962166667	-0.5515	0.3405	1.293	0.2795
NM_029661	-0.629	0.503666667	0.8335	-0.095	-1.09	-0.36
NM_025944	-1.6175	-1.717333333	-0.03525	-0.994	-0.51575	-0.33925
NM_019948	2.775	0.449666667	6.25	6.524	2.7795	0.8315
NR_037287	0.590833333	-0.198	0.59375	-0.01275	-0.14375	0.00225
NM_001177568	0.691333333	1.180833333	-2.97425	-3.56675	2.64475	-2.58475
NM_133829	-0.6915	-0.123833333	-1.41775	-0.93925	-0.18625	-0.13725
NM_011966	1.043166667	0.853166667	0.626	0.16	0.464	-0.3325
NM_008402	1.034	0.843333333	-0.13725	0.02875	0.64975	0.04625
NM_025997	0.649166667	1.472833333	0.0935	-0.0725	0.94	-0.294
NM_026120	2.056	2.8275	0.153	-0.2175	1.147	-0.6745
NM_001099917	-1.131833333	-0.716166667	-2.447	-0.30125	-0.0195	-0.076
NM_033608	-3.127833333	-0.011	-2.08425	-1.48025	-0.77125	-0.06325
NM_194345	-0.794	-0.727833333	-0.84875	-0.42875	-0.66175	0.08475
NM_001195421	-1.192666667	1.180333333	1.167	1.50375	0.467	0.7975
NM_001164767	-0.6715	-0.6185	-0.631	0.3815	-0.154	-1.0925
NM_178186	-0.097833333	0.897833333	1.0805	0.49325	0.2655	-0.4435
NM_001291066	0.9525	0.156166667	2.20375	2.80875	0.63375	0.00375
NR_106049	-1.318166667	-1.418833333	0.01575	-0.61575	-0.85525	0.31875
NM_011245	-1.372333333	0.059333333	-1.0005	-1.1695	-1.4145	0.093
NM_019505	-0.821	-0.856666667	-0.947	-0.2575	-0.331	-0.4675
NM_001039676	-1.8805	-0.862333333	-1.9875	-0.7315	0.3175	0.356
NM_024187	1.622666667	1.249666667	0.66025	0.06225	0.59625	-0.38975
NM_001081171	-1.204333333	-1.539833333	-0.973	-1.313	-1.525	-0.555
NR_037282	-0.662333333	-0.5085	-1.6205	-1.778	-2.2005	-2.035
NM_021552	0.843666667	1.28	-0.6695	-0.73325	1.0305	-0.9915
NM_001199431	-0.898	-0.366333333	-0.253	-0.465	-0.7155	-0.1955
NM_001177631	-2.031833333	-0.165666667	-0.303	-0.9465	-0.4385	-0.179
NM_019764	-2.689166667	-3.7545	-1.10875	-0.8165	-0.47475	-0.38075
NM_026610	2.293166667	2.267333333	0.964	0.29075	0.716	-0.1765
NR_110571	0.2035	0.669333333	2.004	1.933	0.862	-0.1515
NM_001033290	-0.6755	0.654	-0.59925	0.165	0.26575	-0.27275
NM_027194	0.7725	0.6585	0.38225	0.639	0.33925	0.34525
NM_053244	-0.1375	0.744166667	0.665	0.59975	1.045	0.805
NM_013659	-1.2135	-0.508666667	-1.30375	-0.9505	-0.49225	-0.24575
NM_001036293	1.319333333	1.241166667	-0.59225	-0.3175	0.85825	-0.65375
NM_024288	-0.598166667	0.0905	-1.1035	-1.02375	-0.0745	-0.292
NM_170593	0.586666667	-0.007	2.5175	2.73925	1.473	0.813
NM_001314054	1.896166667	1.256833333	1.893	1.42975	0.066	-2.215
NM_174998	0.605666667	-0.217333333	-0.06575	0.47875	-0.19575	0.75925
NM_027971	1.174	-0.362666667	-2.0535	1.489	3.8395	2.619
NM_008881	-0.133	-0.867333333	-1.35025	-1.00325	-0.72725	0.07875
NM_008168	-1.461	-1.179166667	-0.79725	-0.90175	-0.63425	0.36575
NM_008656	0.637166667	0.119166667	0.1275	0.5355	0.983	-0.8685
NM_199159	-0.6155	-0.993166667	-1.05425	-0.52225	-1.54975	-1.58025
NM_025414	-0.851333333	0.1205	-0.18375	-0.83275	-0.45475	-0.07175
NM_025746	0.746333333	-0.159	1.5165	0.60825	-0.0995	0.8115
NR_004857	-1.733166667	-1.013166667	1.3085	0.8695	-2.233	0.1465
NM_011812	-1.022833333	-2.371333333	-1.73925	0.11025	0.82025	0.93675
NM_139138	-1.973666667	-0.724166667	-1.4445	0.1955	1.0735	-1.1255
NM_001198833	-1.4485	-2.063	-0.56325	-1.02125	-0.72225	0.12375
NM_001282992	-1.190666667	-0.635666667	-0.29675	-0.685	-1.05675	-0.24975
NM_153420	-3.905333333	-1.659	-1.58175	-0.22825	0.80675	0.31475
NM_009742	0.656333333	-0.140333333	3.836	4.936	0.576	2.293
NM_172492	-1.035	0.789	0.95225	0.437	0.35875	-0.24525
NM_001160406	-1.132833333	0.0405	-0.72475	0.71325	0.44025	-0.15925
NM_172507	1.921166667	1.139333333	-1.6095	-0.677	0.682	-0.0295
NM_017401	-0.197333333	-1.014	-0.9445	-0.80025	-0.305	0.0295
NM_028125	-0.73	-1.136333333	-0.72425	0.1265	0.52675	-0.04575
NM_001256311	-0.859666667	-1.337333333	-1.09725	-0.17075	-1.89575	-0.92425
NM_028484	0.838333333	-0.523166667	2.56425	1.73775	0.87325	1.62625
NM_027694	0.694666667	-0.097166667	-2.1025	-1.385	-1.106	0.972
NM_001166651	-0.7605	-1.913333333	-0.85075	-0.025	-0.39725	0.60025
NM_001162884	-2.887166667	1.191333333	-1.668	0.3025	0.6915	1.201
NM_001271591	-1.142	-1.2975	2.826	2.51125	-1.5525	2.2595
NM_021344	0.1855	-1.2685	-4.3165	-2.16725	-0.4515	-0.7275
NM_009971	1.698833333	0.651333333	6.043	5.617	0.586	0.4175
NM_001004173	-1.100333333	0.473166667	-3.7785	-0.701	0.1635	0.229
NM_178183	-1.665833333	0.756666667	0.156	1.3145	1.0335	1.134
NM_025348	1.144	0.405166667	1.56775	1.01525	0.05575	0.44925
NR_035420	0.643666667	-0.876666667	0.2495	-0.814	-0.5105	-0.226
NM_029216	-1.079166667	-0.3505	-1.132	-1.73525	-0.7675	-0.7195
NM_001290644	-0.512666667	0.662166667	-0.1755	0.52975	1.309	-0.1225
NM_019487	-0.576666667	-0.902833333	-1.69875	-0.51775	0.20175	0.08575
NM_001083628	-2.257	-0.265333333	-1.82025	-1.0255	0.27025	-0.30025
NM_199251	-1.195	-1.213833333	-0.2215	0.66725	0.5935	-0.601
NM_001033315	-0.645833333	-0.519	-1.8255	-1.0395	-1.3775	-1.397
NM_146010	-0.870333333	0.71	0.905	-0.07	0.9565	-0.655
NM_028027	-1.5155	-2.1815	-0.95625	0	0.20225	0.51725
NM_175475	-0.8135	0.465333333	-1.01925	-1.2925	-0.06075	-0.41225
NM_172461	-0.6425	0.1275	-1.0635	-1.1775	-1.163	-1.719
NM_177704	-1.1415	-1.6845	-1.06175	-1.07875	-0.67475	-0.78675
NM_175116	1.893833333	0.779833333	-0.356	0.17125	0.756	0.1645
NM_022409	-0.981333333	-0.423	-1.05225	-1.292	-1.30025	-0.31525
NM_175206	-1.275666667	0.596166667	1.65225	0.521	-0.17425	-0.19225
NM_001081220	-0.661666667	-0.0195	0.3815	-0.949	-0.653	0.6915
NR_103716	-0.371333333	-0.689166667	-1.0685	-0.461	0.1075	0.896
NM_001110242	1.5415	0.041666667	1.78575	1.328	0.29375	0.41725
NM_025520	2.201833333	1.873333333	0.45275	-0.0395	1.81625	-0.53525
NM_134151	-0.503666667	-0.599166667	-0.00725	-0.228	-0.62425	-0.15625
NM_025595	0.585	0.252	1.24	0.6055	0.1005	-0.217
NM_198304	-0.434333333	-0.915333333	-0.91375	-0.859	-0.99375	-0.18825
NM_001033465	1.271	-0.131166667	-0.3505	1.36325	-0.786	-0.566
NM_019712	0.627666667	0.672166667	0.786	0.344	0.4985	0.0245
NM_172881	-0.993166667	-0.112	-1.266	-2.0535	0.059	-1.6875
NM_007655	-1.2655	-0.785333333	-2.21725	-0.943	-0.26775	-2.27125
NM_001033210	-0.885333333	-0.030666667	-0.843	-1.41725	-0.338	0.055
NM_011696	0.751	1.351833333	0.7735	0.23225	1.0115	-0.372
NM_009776	-1.396666667	-2.212	-2.3795	-0.438	-0.0635	0.21
NM_028481	-3.982666667	0.247833333	-0.16475	-0.8575	-0.06675	-0.75725
NM_008830	0.692	-0.1925	0.987	-0.18075	0.247	0.1005
NM_021272	-2.020833333	-1.3585	0.218	-0.305	-0.7675	-1.0915
NM_177857	-1.1955	-0.258	-1.346	-1.3485	0.075	-0.394
NM_207202	-1.001833333	-0.491333333	-1.2825	-0.9305	-0.118	-0.0675
NM_148927	-0.785333333	0.293166667	-2.25875	-1.17925	-1.52175	-0.28475
NR_015602	-0.857	0.265166667	-0.451	-0.38325	-0.549	-0.593
NM_177263	-0.589	-1.127333333	-1.78525	-1.3065	-0.95725	-0.74775
NM_027460	0.7785	0.437333333	0.8235	0.5325	-0.0625	-0.25
NR_028532	-0.096166667	0.769166667	0.6765	1.27475	0.554	1.361
NM_001081020	-1.563166667	-1.0135	-1.9735	-0.39075	1.022	-0.0485
NR_030680	-0.210333333	-0.850833333	1.014	0.817	-3.8455	0.742
NM_009321	0.987	0.856666667	0.65875	0.3425	0.61625	-0.30175
NM_001083936	-1.5485	0.353833333	-0.804	-0.0195	0.4385	1.0115
NM_009352	-1.1055	-0.444666667	0.025	-0.4685	0.194	-0.692
NR_045309	-1.607	-1.527833333	-1.4235	-0.808	-0.7775	0.1655
NR_037218	0.644833333	-0.997666667	-0.39625	-1.109	-1.40425	0.22225
NM_177369	0.598666667	0.035166667	3.7695	3.1555	0.623	3.8695
NM_018887	-1.703833333	-1.217333333	-0.7435	-1.1675	-0.0125	-0.222
NM_175109	0.807666667	0.015333333	1.57175	0.7955	-0.13525	0.42325
NM_178644	1.5905	-0.056333333	0.20075	1.886	1.79025	1.35975
NM_009441	-1.0375	-0.7195	-0.65025	-0.49375	-0.00475	-0.02675
NM_001109685	-1.673333333	-1.5145	-1.828	-0.966	-0.051	0.424
NM_028817	-0.704833333	0.866	-0.76925	-0.63375	-0.14975	-0.23875
NR_036629	-0.776833333	-0.335333333	-1.49525	-1.737	-2.23425	-1.59825
NM_009156	0.388	2.091	1.54275	0.9185	0.07375	0.27125
NM_001033543	-1.365166667	-0.049833333	-1.216	-1.2805	-0.3325	-0.2785
NR_027913	-0.791666667	0.374	-1.14775	-1.12625	-0.02675	0.13225
NM_024445	0.406166667	-0.786	-1.43825	-0.94775	-0.63975	-1.74375
NM_016844	2.046333333	1.279833333	-1.00775	-1.263	1.06275	-1.59325
NM_001290573	-0.344333333	-1.010666667	-0.91575	-0.852	-0.93675	-0.28025
NM_001177609	1.519833333	1.3335	-0.16825	-0.10975	0.64525	-0.20875
NM_026083	-0.786166667	-0.830333333	-0.71525	-0.82175	-0.64075	-0.32825
NM_145403	-0.505833333	1.995	-1.0965	0.0275	0.381	0.607
NM_009398	0.353333333	-0.631166667	-0.41125	1.38325	0.95975	-0.60525
NM_177716	-0.040333333	-0.676	-0.6735	0.85725	-0.453	-1.393
NM_001170954	2.0585	1.676	1.0865	1.5345	0.89	0.7375
NR_106109	-0.303666667	-0.681666667	-0.48525	-0.8945	-0.58275	-0.42225
NR_035441	-1.1555	-1.030666667	-1.03175	-0.5255	-0.76975	0.07625
NM_001081187	-0.789	0.2235	0.06725	-0.11075	-1.03125	-0.88375
NM_007542	0.1575	-1.134666667	-1.8845	0.73275	0.694	1.4305
NM_133234	-2.601833333	-0.893333333	-1.50475	-0.83675	-0.19925	-0.29175
NM_007662	-0.778833333	0.646333333	3.7165	2.593	1.044	0.901
NM_001014974	-1.042	-1.363333333	-0.73325	-0.805	-0.78075	-1.05825
NM_029210	0.671666667	-0.951666667	-0.11475	-1.39475	0.31425	-1.05825
NM_152818	5.0135	0.957	-1.89525	-0.2485	-0.17575	0.84125
NM_173424	-0.118666667	-0.814666667	-1.3575	-1.31375	-0.619	-1.4745
NM_001013756	-0.798166667	0.281833333	-3.26875	-0.83375	-0.11675	0.04425
NM_001145351	-1.435833333	-0.039	0.08875	-0.811	-1.27575	-1.05575
NM_011178	-4.213666667	-1.229	-0.9125	-0.58375	-0.528	-0.886
NM_175402	-0.012166667	-0.658666667	-1.00475	-0.5795	-0.35625	0.37475
NM_020582	0.938333333	0.595166667	1.2455	0.81575	0.2375	0.136
NM_029617	-2.635	0.968333333	0.26325	0.44825	1.60725	1.17975
NM_011643	0.116	-0.5925	-0.70375	-0.43725	0.38675	-0.00875
NM_011759	-1.158666667	-0.426	-0.9885	-0.73425	-0.456	-0.4545
NR_132764	-0.130833333	-1.084666667	-0.34175	-0.92625	0.24575	-0.76875
NM_008429	-1.189	-0.148333333	-0.39225	-0.66075	-1.00375	-1.49475
NM_001283046	-0.584666667	-0.2285	-1.11825	-0.28225	-0.22025	0.04225
NM_145503	-0.773	-0.639666667	-0.79725	-0.935	-0.74725	0.08075
NM_025379	1.091	0.738333333	1.27525	0.59875	0.14375	0.16975
NM_007827	1.392333333	0.273666667	0.9515	0.7485	-0.7755	1.8355
NM_146016	-0.862833333	-0.624666667	-1.51025	-1.31125	-0.66275	-1.23575
NM_001104580	-0.019166667	-0.6505	-0.392	-0.52375	-0.8075	-0.6545
NM_025983	1.383166667	0.736166667	1.3855	0.76225	-0.1505	0.54
NM_001146329	2.009666667	0.435	0.81275	0.338	-0.02075	0.64975
NM_030685	0.6525	0.983666667	0.2435	0.76275	0.883	0.21
NM_001164362	-2.369833333	0.8785	0.54875	0.448	0.95675	0.33875
NM_011372	0.761166667	0.504666667	0.21825	0.34025	1.20375	1.83725
NM_001163613	0.593333333	0.304166667	0.593	0.47925	-0.631	-0.289
NM_001114361	-0.608	-0.6445	-0.929	-0.463	0.125	0.1525
NM_030728	1.410666667	-1.129833333	-0.85175	2.00075	0.79475	0.60875
NM_001001326	-1.941	-1.250166667	-0.70775	-0.56875	-0.11325	0.13525
NM_001033351	0.333833333	-2.0785	-1.4895	-1.273	-0.917	0.06
NR_034044	0.5855	0.529666667	1.95525	0.99825	0.69375	-0.40725
NR_045997	-0.005333333	0.891166667	1.52525	0.57325	0.64775	0.25025
NM_029688	2.1085	-0.212333333	2.0315	0.71775	0.1565	0.346
NM_027448	0.5485	1.010166667	-0.10775	-0.16675	1.31925	0.20325
NM_013508	0.924166667	0.983	1.2095	1.994	1.5115	1.1065
NM_146064	-2.625666667	-2.4325	-0.81175	-0.10475	0.39225	-2.14275
NR_045069	-1.009	-0.690166667	-1.3325	-1.0315	-1.275	-1.1745
NM_023595	-1.1055	0.726833333	0.65875	0.04475	0.14975	-0.24475
NM_001301014	-3.151	-1.854666667	-0.373	0.16375	-0.657	-0.23
NM_001101561	-0.915833333	-1.259333333	2.28025	1.771	-2.12775	1.62675
NM_009713	-0.735333333	-0.038833333	-0.77375	-0.1535	0.14575	0.11675
NR_028528	1.185	-0.412833333	1.61825	1.098	-0.95775	-0.89025
NM_009662	-3.8625	1.607666667	-0.94325	0.00475	0.22325	-0.34875
NM_023873	-1.460666667	-0.388	-0.31975	-0.684	-0.04825	-0.87775
NR_040374	-0.207	-1.071	0.86	1.68675	0.3785	-0.925
NM_183029	-1.026166667	-0.8225	1.562	0.86675	2.014	-0.772
NR_015498	-1.432666667	-1.0695	-1.44525	-1.037	-1.87675	-0.40775
NR_130176	-1.025666667	0.265	-0.5665	-0.17275	-1.136	-0.899
NM_019696	0.122	-1.061666667	-2.22725	1.16425	1.52675	1.56425
NR_038088	0.710166667	1.054333333	-0.7515	-0.4835	2.628	-0.7195
NM_001039185	-2.165833333	-0.293333333	0.08225	0.8335	-1.41325	-0.27675
NM_001302480	-2.153	-0.114	-0.80475	-0.22425	-0.52175	-0.45775
NM_172203	-1.407666667	0.755166667	1.06625	0.14625	0.78275	0.08975
NM_172653	-1.015833333	-0.7855	-2.09875	-1.48425	-0.43975	-0.26025
NM_010452	-1.395333333	0.667833333	-0.178	-1.194	-0.3155	-0.8725
NM_001112698	1.354666667	-0.019166667	0.49175	0.91675	-0.01725	-0.64225
NM_001033820	-0.8545	0.826833333	-0.99675	-0.484	-0.54025	-0.31675
NR_029738	1.942166667	1.541333333	2.41575	2.311	2.13075	1.46025
NM_181344	0.099166667	1.994	0.53525	1.156	0.75125	-0.23425
NM_009878	0.554	-1.304666667	3.37625	3.14225	-1.98825	2.36525
NM_032394	-0.239666667	-0.667333333	-1.3825	-1.2995	-1.028	-1.351
NM_001199153	-1.350166667	-1.536166667	-0.67975	-0.505	-0.21275	-0.31725
NM_001033348	-1.386	-1.188833333	-0.64825	-0.56675	-0.23075	-0.35075
NM_138315	-1.208333333	-1.051666667	-1.46925	-0.54675	-0.38575	0.02925
NM_011087	1.044666667	1.846666667	1.1885	1.77375	1.9695	-0.6765
NM_025887	0.559	0.724333333	-0.416	-0.36425	0.7475	-0.249
NM_177600	0.5615	1.5505	1.853	0.87925	1.165	0.2045
NM_001081435	0.733166667	-0.676833333	-1.98725	-0.803	-0.67425	-1.14175
NR_105917	-0.711333333	-0.7025	-0.76825	-0.2275	-0.48575	-0.58675
NR_106002	0.071333333	-1.275166667	-0.08425	0.64425	-0.58725	0.36075
NM_001159344	-0.875	-0.268833333	-1.0395	-1.36025	-1.0515	-0.229
NM_001290505	-1.007166667	-0.811166667	-0.6115	-0.50975	-0.2855	-0.316
NR_040339	-0.754333333	-0.7545	-1.1795	-0.634	-0.8585	0.015
NM_153121	0.698	0.808833333	-0.27175	-0.53725	0.68125	-0.13125
NM_016879	0.795333333	-0.1285	-1.35775	0.35975	-1.24625	2.54825
NM_008728	-1.081666667	-2.676333333	-1.2515	-1.255	-0.2935	-0.8835
NR_033626	-2.059666667	-1.852833333	-0.57075	0.1375	-0.45275	-0.93175
NM_001170395	-1.379	-0.835833333	-0.79825	0.013	0.28725	-1.04475
NM_198634	-1.1735	-0.942833333	-2.35875	-2.069	-1.89025	-2.24775
NM_009074	-1.601333333	-1.445833333	-0.51275	-0.594	-0.41725	-0.43575
NM_010806	-0.713833333	-0.2355	-0.37375	-1.166	-0.64125	-0.37325
NM_028938	0.576	1.653833333	-1.12825	-0.15925	0.89725	-1.02575
NM_001177781	-1.303166667	-0.208	-2.06525	-0.56825	0.76425	-2.15225
NM_053106	-1.402	-2.004166667	-0.74725	-0.7145	-0.53775	-0.37175
NM_001099327	-0.167333333	-0.6765	-0.3465	-0.35475	-0.469	-0.8845
NM_025711	-1.461333333	-1.124	-2.78075	-0.24625	1.41725	1.57025
NM_134109	-0.648833333	-0.216833333	-0.8865	-1.41375	-0.732	0.3375
NM_001204167	3.023333333	3.156	-2.251	-2.036	1.343	-3.0255
NM_133738	1.354	-0.104	0.02675	1.15825	0.46225	0.09175
NR_038158	-0.832	0.346	0.7345	0.83825	0.7385	-0.673
NM_015776	0.958166667	-0.027166667	-0.93875	2.1035	1.93075	1.77375
NM_025499	-0.798333333	-1.930166667	-0.69475	-0.50675	-1.28675	-1.87075
NM_053122	1.256833333	0.2205	1.35725	0.981	0.16525	-0.20725
NR_106017	-1.504166667	-2.043666667	0.21625	1.58225	-1.13225	1.05825
NR_038028	-0.421666667	-0.898166667	0.391	0.24975	-0.4665	-1.66
NR_110499	-1.8835	-1.870833333	3.90775	3.6525	-1.15475	3.50725
NM_001081037	-0.912333333	-0.382333333	-2.42175	-1.27425	-0.60725	-0.32975
NM_080553	-0.1685	-0.818166667	-1.55825	-1.6845	-1.16175	-0.62325
NM_183158	-1.945166667	-0.970166667	-1.50625	-0.49775	-1.34675	-0.20475
NM_172632	-1.626333333	-0.299333333	1.9075	-0.16425	-0.7935	-0.1605
NR_028523	-0.906833333	-0.722666667	1.75225	2.4645	-0.99225	1.10125
NM_008239	0.425333333	-0.591	-1.498	-1.206	-0.0255	0.013
NM_153545	-0.674166667	-0.987333333	-0.4865	-0.87725	-1.545	-0.5835
NM_001122754	0.8495	1.3085	-0.22275	1.17725	1.35475	-0.68075
NM_001278534	-0.249833333	-0.6475	-0.77625	0.3795	0.75925	0.09125
NM_001290278	-0.7325	0.0045	-0.1435	-0.6405	0.4505	-0.5815
NM_019404	-1.337166667	-0.261333333	0.22825	0.63825	-1.14925	-0.57075
NM_001012765	-1.141	-0.623833333	-2.12225	-0.62675	-0.65875	0.00275
NM_001287206	-0.813166667	-0.977166667	-0.6065	-1.29875	-1.8185	-1.2215
NM_198298	-0.478	-0.642333333	-1.10525	-0.94275	-1.13775	-0.07925
NM_001164118	0.758333333	0.603666667	1.43475	1.00075	0.36925	0.18675
NM_177798	-0.647833333	-0.2545	-0.98425	-0.8065	0.17575	-0.37925
NM_001080944	-0.848166667	-0.829666667	1.02	2.1075	1.677	-0.6915
NM_001081121	-0.605333333	0.122166667	-1.74475	-1.26875	-1.57475	-1.11825
NM_001166430	1.735333333	1.320833333	-2.01475	-1.77325	1.17875	-1.56175
NM_008501	1.329	1.519166667	-1.12575	1.3315	1.59125	-0.19625
NM_145457	-0.073	0.5805	0.5175	0.2105	0.87	-0.2525
NM_001034060	-0.554	-0.811666667	0.5195	-0.714	-1.4155	-0.912
NR_106026	-1.525166667	-1.890166667	-0.724	-0.71025	-0.975	-0.861
NM_028500	-0.674333333	0.535833333	0.00325	-0.4995	-0.01925	-0.95225
NM_001177626	-1.968166667	0.955333333	-0.09475	-0.65425	1.08275	-0.13375
NM_001173500	0.7125	0.2285	0.5915	0.838	0.08	-0.271
NR_131964	-0.8905	-0.32	-0.5845	-0.03925	-1.0725	-0.7945
NM_212486	0.2875	0.584166667	0.51725	1.03475	1.75675	-0.17875
NM_023739	-0.825833333	-0.639333333	-1.05375	-0.7495	-0.41175	-0.26475
NR_045384	-0.983166667	-0.741833333	0.08275	-0.385	0.86425	-1.26525
NR_102329	-2.153	-0.126833333	-0.44425	-0.82825	-0.69025	-0.48975
NM_001164355	-1.840333333	1.6955	1.14475	1.096	0.84525	0.56425
NM_183103	0.561666667	1.705833333	1.797	0.933	0.0565	-0.481
NM_001029934	-0.891	-0.450666667	-1.32	-0.87675	-0.201	-0.654
NM_033607	-2.5175	-0.996	2.5555	2.67425	-3.301	2.395
NR_034049	-0.974	-0.926333333	1.3645	1.57875	0.045	-0.87
NM_134065	0.764333333	-0.606833333	0.90525	0.6305	0.62475	0.25475
NM_001111121	-0.988166667	-0.415166667	-0.7275	-0.639	-0.137	-0.369
NM_008826	0.783333333	0.881166667	0.833	1.1485	0.422	0.349
NM_001159850	0.231166667	-1.331666667	-0.4395	-1.04875	-0.1145	0.2115
NM_176829	-1.610333333	-0.819833333	1.61975	1.35925	-2.19625	2.38825
NM_183088	-1.117	1.558	2.20625	1.95475	-0.47625	2.04925
NM_008485	0.043333333	0.753833333	0.57925	1.1555	0.71425	-0.08025
NM_008311	1.206666667	1.747	-0.27775	1.271	0.34075	-0.61875
NM_008087	1.784166667	1.305833333	-0.0095	0.57575	1.2745	1.278
NM_021467	0.594666667	0.227666667	0.302	3.39425	3.0965	2.864
NR_105918	-0.208833333	-0.631833333	-0.93125	-0.726	-0.97125	-0.44575
NM_153422	-1.2225	-1.393666667	-0.9925	-0.2595	0.257	0.38
NM_008872	0.560833333	1.037	-1.13525	0.99275	1.48525	0.92525
NM_007706	0.97	0.194833333	0.45075	0.835	0.55375	-0.38625
NM_181316	-0.745833333	0.353	-0.8215	-1.07475	-0.376	-0.2955
NR_027478	0.784	1.537666667	-0.3705	-0.707	2.674	-1.037
NR_040719	-1.563333333	-0.486333333	-1.11625	0.4605	-0.51325	-0.79775
NM_025468	0.750333333	0.328	0.59775	0.5635	0.40425	-0.02925
NM_010237	1.2205	1.209	-0.726	0.138	1.18	0.224
NR_106201	1.418333333	1.271833333	0.536	-0.25525	0.7085	0.329
NM_026527	0.444166667	0.929833333	0.3525	0.04925	0.749	-0.3665
NM_009888	-2.251333333	-1.296333333	-1.54375	-0.0255	0.95775	-0.42975
NM_001285961	0.5825	0.1545	1.09875	0.792	0.45675	0.05875
NM_015743	-0.431333333	-0.783166667	0.5765	1.131	-0.732	-1.329
NR_106060	0.047	-0.898	-0.16025	-0.7075	-0.31225	-0.34725
NM_001081117	-2.588333333	0.2475	-0.03675	-0.3995	-0.86975	0.05375
NM_001253680	0.298833333	1.0495	1.20225	1.8795	1.14575	-0.02575
NM_028746	-0.9545	1.705833333	-1.49425	-1.69325	-0.61125	-1.29175
NM_001033394	0.724666667	0.081666667	0.8695	-1.35775	-0.8535	-0.4875
NM_175091	-0.589166667	-0.888833333	-1.298	-1.04075	-0.8855	-0.8765
NM_175428	-0.597666667	-1.017666667	-0.734	-0.36025	-0.4015	-0.261
NM_023903	-1.431833333	1.439666667	-2.377	-1.4455	0.124	-0.45
NM_175350	0.231333333	-0.783166667	-0.07775	-0.6895	-0.94125	-0.65125
NM_001033334	-0.9605	-0.156666667	-0.933	-0.55975	-0.373	0.4405
NM_011515	0.179833333	0.757333333	-3.583	-3.725	4.6755	-3.8415
NM_027120	0.589333333	0.239	4.626	0.796	0.279	0.104
NM_001282044	0.662666667	-0.201833333	1.92125	0.92725	0.49925	-0.09925
NM_134023	0.923833333	-0.734	-0.9175	-0.5125	-0.5345	0.035
NM_001081226	0.972333333	0.806666667	1.3755	1.1195	0.968	0.6085
NM_001080816	-1.32	-0.834833333	-0.03125	0.1155	-0.64225	0.15875
NM_172501	0.0595	-0.644333333	-1.38175	0.0705	-0.77025	-0.74125
NM_008520	0.2095	-0.697833333	-0.83675	-0.8585	-0.64175	0.11325
NM_178629	0.324333333	0.585	0.52825	-0.09375	0.69675	0.03975
NM_024251	-1.004166667	-0.1675	-0.508	-0.67825	0.358	-0.644
NM_027280	-1.3185	0.172	-2.86075	-1.817	-0.75475	-0.03475
NM_178392	1.1805	0.412333333	1.236	0.744	1.02	0.2975
NR_027958	-3.117	-1.732333333	-1.5815	-0.948	-0.4825	-0.0595
NM_177066	0.2165	1.837333333	2.56575	0.8945	0.04825	-0.33225
NM_011630	-1.406333333	-0.015166667	-0.6915	-0.4825	0.332	-0.1445
NM_173066	-0.674	-0.824166667	-0.652	-0.72175	-0.768	-0.593
NR_030671	-1.650833333	-1.169	-1.26825	-0.36025	-0.62975	0.12825
NM_144912	0.1315	-0.817333333	-0.78125	-1.34275	-0.21875	-1.28525
NM_080844	-0.791833333	0.045833333	1.1145	-0.094	0.3915	-0.9235
NM_001285423	1.380833333	0.749833333	1.088	0.56325	1.047	-1.0145
NM_025453	-1.526666667	-0.1955	-0.835	-0.607	-0.58	-0.408
NM_001034907	-1.446333333	0.479	-0.53975	-0.78925	-0.53325	0.13075
NM_053157	1.2705	1.209333333	0.352	-0.01475	1.4935	-0.6
NM_001033447	-1.128333333	0.301833333	-1.782	0.012	0.582	0.43
NM_176979	-1.152666667	0.157166667	-0.33325	-0.69675	-0.10325	-0.41125
NM_013610	1.4175	0.445666667	1.04225	1.5675	0.43675	0.06625
NM_019740	-1.003833333	-0.9345	-3.908	-2.0595	-1.757	-0.833
NR_002445	0.7925	-0.187666667	2.74975	2.1925	-1.05825	1.52025
NM_028870	0.8095	-0.073666667	0.8095	0.33225	0.0405	0.2245
NM_145622	-0.881666667	-0.001166667	-1.055	-1.1525	0.207	-1.3145
NM_182806	0.798166667	2.279166667	0.42475	1.47475	0.72525	-0.12025
NM_011387	-1.831666667	0.3715	-0.064	0.8155	-1.603	-1.3785
NM_001039228	-1.205333333	-2.435166667	-0.12475	-0.4015	-0.56325	-1.02725
NM_009107	0.0125	0.668	1.226	0.74125	-0.067	0.7815
NM_027571	-1.872333333	3.3455	-0.726	1.30975	1.3825	-0.236
NM_177135	-0.886166667	0.294833333	-1.632	-1.67075	0.592	-1.878
NM_172604	-0.821833333	-1.699333333	-2.218	-0.0945	0.0315	0.2215
NM_178750	-0.609166667	-0.4125	-0.54175	-0.5835	-0.54325	-0.75625
NM_198862	-0.9625	-1.010166667	-1.86375	-1.00025	-1.00675	0.03125
NR_045164	-1.234166667	-1.222	-0.0395	-0.84425	-1.314	-0.916
NM_001123368	-0.7775	0.224	1.05	1.42575	-1.4235	0.4275
NM_008816	1.3175	0.769833333	0.77475	0.91325	0.11425	0.49525
NM_175528	-1.706666667	-2.763166667	-0.872	-0.11075	-1.224	-0.9815
NM_145598	0.761333333	0.7175	1.11875	0.83275	0.98725	0.50275
NM_001289613	-2.380166667	-1.294166667	-0.53875	-0.98225	-2.92125	-0.19875
NM_001039560	-1.193	-0.741	-1.176	-0.718	-1.1	-0.2325
NR_027950	0.853333333	-0.491	-1.83775	-2.19925	3.18025	-2.19075
NM_175236	-1.459833333	0.3185	-0.01325	-0.20275	0.13425	-0.82025
NM_008597	-0.6945	-3.010833333	-0.58925	0.62375	0.37775	1.55775
NM_001163766	-2.035333333	-0.547333333	-0.441	-1.3405	-0.9105	-0.3115
NR_105887	-1.068333333	-1.177666667	-1.48475	-0.57325	-1.03625	-0.47175
NR_004447	0.923666667	2.473333333	-0.6315	-1.02125	1.911	-1.7185
NM_008655	0.017	-1.264833333	0.3615	1.09775	-0.78	-0.769
NM_008440	1.072833333	-1.0395	-1.40925	-1.1385	-0.84425	0.14175
NM_172393	-0.983	-1.1185	-1.2775	-1.0775	-0.8075	-0.3895
NM_133721	3.581166667	1.672666667	-0.265	0.7455	0.409	0.3535
NR_110477	-1.013666667	-0.654	3.06575	2.36475	-0.67875	1.91125
NM_007722	0.311833333	0.875166667	0.22675	0.95125	0.83975	-0.35175
NM_001001999	-0.8685	-1.597166667	-1.0385	-0.1315	0.045	0.3505
NR_004433	2.5865	2.549166667	-1.2505	-2.7105	1.381	-2.49
NM_001302485	-0.728666667	-0.247833333	-0.02225	-0.21625	-1.12575	-1.75875
NM_021545	-1.152	-0.9785	-1.25175	0.92175	0.06875	-1.74775
NM_001276680	-1.189333333	-1.487833333	-0.38	0.697	-1.494	1.772
NM_007619	-0.057833333	-1.0895	-0.96975	-0.85725	-1.11275	-1.25125
NM_001204129	-0.772	-0.9185	-1.342	0.10725	0.389	0.525
NM_010225	0.877	-1.1915	-0.78175	0.73575	0.19925	-1.12875
NM_021495	1.761833333	-0.3255	-2.66425	-0.5635	0.58125	-0.31425
NM_027037	-0.663333333	-0.013666667	-0.827	-0.88175	0.2215	-1.2075
NM_001081221	-0.717166667	-1.178833333	-1.41275	-1.28575	-0.45125	-0.55375
NR_027885	1.175166667	-0.037833333	2.69475	2.513	0.64875	0.09475
NM_001146081	-1.853666667	0.339833333	-0.49425	-0.1745	0.54575	-0.85225
NM_010648	-1.043666667	-1.061833333	-0.624	2.1075	1.8715	-0.071
NM_145363	-1.469833333	0.3765	-1.8795	-1.27675	-0.147	-0.524
NR_110364	1.151	-0.053	2.6905	3.6395	2.5395	0.7115
NM_010244	-1.888166667	-0.8795	-2.563	-1.265	-1.1405	-1.0055
NM_001285452	0.622	0.663333333	-0.09325	0.0635	0.80775	-0.05475
NM_030014	-1.819833333	-0.938333333	-2.01325	-1.75675	-0.32575	-0.54325
NR_029571	-0.6075	0.383166667	-0.56175	-0.6095	-1.08425	-0.45375
NM_001205355	-3.468833333	-3.882	-2.066	-1.63075	-0.748	-0.0755
NM_016754	0.662333333	-0.220333333	2.2745	1.6235	0.387	1.2315
NR_002452	0.811333333	-0.0995	2.431	1.7735	0.695	1.2205
NM_010060	-2.227166667	-0.594166667	0.12725	-0.84375	-0.71725	-0.28175
NM_133187	-2.438833333	-1.049	-1.5775	0.09	1.0585	0.258
NM_174992	-0.628166667	0.240833333	-1.06375	-0.25	-0.08725	-0.01925
NM_144919	-0.8075	-0.287666667	-0.599	-0.97875	-0.495	0.2255
NR_045420	0.340666667	1.3835	1.56075	1.29825	0.03075	0.78025
NM_001290660	0.744	1.616333333	-0.37575	0.8485	1.09525	0.23225
NM_009855	1.263	0.260166667	2.1095	3.23875	1.9615	0.404
NM_001128605	0.844833333	-0.535833333	0.7355	1.12325	0.682	-0.0115
NM_013722	-0.894333333	-0.719666667	-0.90775	-1.1215	-1.05075	-0.57325
NM_199018	-0.895666667	-0.147833333	-0.713	1.1065	0.4355	-0.2025
NM_021432	-1.567333333	-0.831833333	-1.58575	-0.729	0.35825	0.45525
NM_018789	-0.616333333	-0.295166667	-0.297	-0.65425	-0.209	-0.062
NM_008473	0.792833333	0.0795	-1.958	0.32475	0.41	1.404
NM_001081962	-0.985	-0.876666667	-0.2695	-0.097	-0.9435	-0.298
NM_139141	-0.460833333	-0.688833333	-0.5435	-0.76125	0.155	0.0275
NM_008589	-1.014333333	-1.103833333	-0.90475	-0.95925	-0.10875	-1.10125
NM_027836	1.176	1.096333333	1.1955	3.095	2.004	0.397
NM_009593	-1.988666667	-0.216833333	-0.65875	1.09725	0.74575	0.32125
NM_007772	-0.235333333	-1.060666667	-1.36625	-0.9175	-0.40125	-0.59525
NM_011089	1.361666667	1.590833333	0.78975	1.3545	1.81675	-1.22975
NR_037965	1.4395	1.657833333	0.3305	0.14475	1.396	-0.864
NM_029455	0.195333333	2.236166667	1.99825	1.37675	1.22725	0.66425
NR_106104	-0.919833333	0.7845	-1.3955	-0.3595	0.3045	0.298
NM_144551	0.728666667	-1.370333333	-0.97025	-0.37675	0.17775	-0.00325
NR_037964	-1.0565	0.064166667	-1.059	-0.7705	-0.1635	-0.408
NR_037983	-0.918833333	0.943	-1.5265	-1.426	0.218	-1.518
NR_033512	-0.845666667	-1.983166667	1.472	2.765	-1.353	2.263
NM_001291857	0.237333333	-1.259833333	-1.736	-0.32125	-0.0115	0.5585
NM_001313688	0.602166667	0.4245	-0.29025	2.413	2.01475	-0.64625
NM_181404	0.617	-0.824166667	-1.0435	-1.55725	-0.863	-0.465
NM_025843	0.648666667	0.050333333	1.805	1.15525	-0.1095	0.4525
NM_021280	-0.623	-0.642166667	-3.17025	-1.83975	-0.78675	-0.17325
NM_009784	0.7195	-0.049	1.31775	0.05975	0.91975	0.11175
NM_013891	-0.767166667	0.456833333	-1.03125	-1.03875	-1.18875	-1.27175
NM_173788	-0.5995	-1.7185	-1.14025	-1.05375	-0.35875	-0.30775
NM_001080927	1.025333333	1.1685	0.27375	0.47925	0.93925	-0.45475
NM_001162999	-0.990333333	-0.883833333	-0.355	-0.23875	-0.0155	-0.801
NM_001164659	1.7065	-1.022	-2.369	-1.5375	0.7985	-1.039
NM_199201	2.412666667	1.5745	0.8295	3.03	-1.4625	0.702
NM_001177659	-0.449333333	-0.63	-0.7045	-0.5495	-0.3775	-0.3125
NM_010462	-0.5215	-0.9975	-1.98175	-2.338	2.21075	-2.06525
NM_001163314	-0.85	-0.401166667	-1.4725	-1.21175	-0.0595	-0.641
NM_008608	0.153	1.848	-0.8125	0.34075	0.6015	1.3115
NM_008527	0.7485	0.5485	0.286	3.11075	2.5765	0.127
NM_008654	-0.218	-1.1055	-0.22675	0.60325	-1.54075	-1.19075
NM_001043354	-0.254666667	1.093833333	-0.672	-0.199	2.294	-1.473
NM_001290826	-0.794166667	-0.469666667	-0.47975	-0.76025	-0.21325	-0.66625
NR_015525	0.688833333	-0.775666667	-1.657	-0.4035	-0.434	-0.197
NR_105870	-1.256666667	-0.504833333	-0.274	-0.2815	-0.6975	0.239
NM_183147	0.137333333	0.6745	-0.2125	0.079	0.77	1.558
NR_105750	0.348333333	-1.4985	-0.16875	-0.997	-0.78575	-1.06675
NM_175319	0.253	0.6795	-2.8705	-0.02175	0.2065	1.0465
NM_011877	-0.987666667	-0.280833333	-1.46275	-1.51475	-0.01075	-0.70025
NM_176982	-2.185333333	-0.1025	1.941	1.75325	0.7475	-0.7335
NM_007955	-0.803833333	-0.484	-3.139	-1.20075	-0.9125	0.0795
NM_001034866	-1.581166667	-0.265	-1.17725	-1.534	-0.94775	-0.09575
NM_001081397	-0.357333333	1.256833333	-2.66725	-1.21225	0.69125	1.27475
NM_007412	-0.830833333	-0.499	-0.12575	-0.24875	-1.08375	-0.05025
NM_028711	-1.7545	-1.691	-0.6785	-1.6485	-0.9525	-0.663
NM_011196	-2.565666667	-0.111166667	-2.39975	-1.574	-0.41375	-0.67675
NR_026688	-0.1665	1.028833333	2.875	2.492	0.894	2.58
NR_002455	-0.067166667	0.860666667	1.568	1.91625	-0.596	0.4605
NM_173382	-1.159666667	-0.938166667	-0.91075	-0.76325	-0.28825	0.05075
NM_010324	1.425166667	-0.141833333	1.1145	0.30375	0.3135	-0.0255
NM_001033877	0.1265	-0.8735	-4.07725	-2.4155	-0.96675	0.59575
NM_176965	-1.4015	0.190666667	-1.514	-1.20525	0.267	0.207
NR_033613	0.455666667	0.678833333	0.46275	0.699	0.24525	0.47775
NM_001077509	1.7785	1.481166667	2.913	3.5585	2.415	0.838
NM_175638	-1.71	-0.871666667	-1.332	-1.6845	-1.932	-0.08
NM_001039514	0.5815	-0.0995	1.1615	0.54975	0.1635	0.3855
NM_009504	1.262666667	-0.952166667	-0.59925	-1.226	-1.21225	-0.05525
NM_011482	1.398	1.419	-0.1795	-1.025	1.3435	-1.073
NM_001146196	-3.875	-1.844166667	-0.07575	-0.8995	0.14525	-0.27175
NM_001284397	2.118666667	0.794666667	2.347	3.086	0.807	0.813
NM_001039000	-2.013166667	-0.879666667	-1.1935	-1.16875	-1.0185	0.243
NM_133948	-1.139333333	0.001833333	-0.39025	-0.58175	0.31775	-0.40575
NM_175494	-1.083833333	0.097166667	0.366	-0.31025	0.181	-0.642
NM_021715	0.142333333	1.313666667	1.26175	1.10175	0.63375	0.15475
NM_001163609	-1.748333333	0.0625	1.6305	1.287	0.537	-0.7965
NM_007646	-1.276833333	1.828166667	1.77125	2.365	2.07725	0.39875
NM_133898	0.927	0.383666667	-0.59225	0.36025	0.58225	-0.59325
NM_145700	-0.865833333	-0.234	0.45175	-0.627	-0.09825	-0.24125
NM_026318	1.145	0.48	1.101	0.41725	0.089	-0.24
NM_009597	-0.121	-0.6035	-0.58875	-1.1395	-0.13775	0.01825
NR_040442	1.201666667	0.443666667	-1.0155	-1.9235	1.2405	-1.8115
NM_010666	0.178333333	0.9765	-1.96375	0.3915	0.11975	3.58125
NM_182808	0.789166667	-0.011666667	-0.77575	0.41925	1.20325	0.25475
NM_211138	-1.646666667	0.002333333	0.381	-0.32525	-0.6665	0.1405
NM_199149	-0.462833333	-0.601833333	-1.0035	-0.922	-0.587	-0.0415
NM_008988	-0.789166667	-0.014666667	-0.5035	-1.38775	-1.948	-1.9075
NR_033525	-0.423666667	-0.724833333	-0.849	-0.779	-0.7155	0.227
NM_001024145	-1.342666667	-0.309	-0.651	-0.17225	-0.297	-0.026
NM_001166411	2.119833333	1.9305	-0.08225	-0.29475	0.64775	-0.70375
NM_153793	-0.594166667	-0.297666667	-1.76975	-0.90175	-0.82075	-0.25525
NM_001081198	0.692166667	-0.167333333	2.04725	1.091	1.42175	1.08525
NM_007601	1.2495	0.374833333	1.71	1.1615	0.4685	0.448
NM_016910	-1.009	-0.396	-0.7725	-0.691	-0.26	-0.1105
NM_010821	0.642833333	0.349166667	0.8315	1.7	1.1355	0.2905
NM_198114	-0.998166667	-1.041333333	-0.37575	-0.397	-0.83575	-0.33225
NM_008706	1.9865	1.407333333	1.56175	0.3075	0.14825	0.17925
NM_033037	-0.757166667	-1.011833333	-2.831	-1.2395	-0.0295	-1.675
NM_001039546	-1.208333333	-0.1525	-1.84325	-1.28725	-0.25725	-0.11825
NM_011868	0.2685	0.721166667	0.76175	0.30475	-0.10525	0.27325
NM_172293	-0.854166667	-0.425	-1.153	-0.98525	-0.371	-0.8235
NM_153074	0.7885	0.525666667	1.94	2.925	1.7005	0.2975
NR_045886	-0.161333333	0.757333333	-0.39425	0.665	0.89425	0.58625
NM_009569	-1.204	-0.4695	-0.672	-0.2715	-0.6305	0.4805
NM_009848	1.563166667	1.059	1.26575	1.93925	0.54325	0.61425
NM_027147	1.771166667	2.309	2.83025	1.22	-0.11575	1.10825
NM_008690	2.616166667	0.482666667	1.27575	1.7275	0.20775	0.12825
NM_001081109	-0.448833333	-1.009833333	-1.786	-1.6035	-0.946	-0.516
NR_029531	-0.7865	-2.3505	0.4475	0.4145	-0.4915	-0.582
NM_009423	-0.584666667	-0.779333333	-0.90125	-0.33775	-0.09925	0.04925
NM_026345	-2.174666667	-0.098	-1.756	-0.6735	0.1385	0.233
NM_008372	0.832	-0.3315	1.8065	1.50775	1.167	0.397
NM_012027	-0.065	-0.791833333	-1.04825	-0.699	-0.57175	-0.16725
NM_011930	-0.716	-0.343833333	-0.739	-0.12775	-0.1955	-0.1375
NM_178900	-1.350833333	-0.768833333	-0.77875	-0.46775	-0.50225	-0.28375
NR_131031	-2.106666667	-1.158666667	-0.69825	-1.079	-0.79875	-0.20225
NM_145987	-1.1165	-0.351166667	-0.3765	0.457	0.2525	-0.715
NR_030677	-0.986833333	0.261666667	0.7605	0.65825	-0.6505	1.6225
NM_001159407	1.1175	-1.278	0.45225	0.66	0.27025	-0.94525
NM_013749	0.793333333	-0.683333333	1.809	0.9805	-0.026	0.386
NM_001109971	3.559333333	3.646333333	0.1195	-0.168	1.3945	-1.1685
NM_009929	1.16	1.183	-0.5275	0.29825	0.175	0.8915
NM_001205361	0.371333333	1.046666667	-0.201	-0.43475	0.865	-0.26
NM_023142	0.883833333	0.683666667	0.7745	0.9115	0.2165	0.1915
NM_010513	-1.316833333	-1.143666667	0.56775	-0.065	-0.61875	-0.27975
NM_008431	1.0495	-0.796	-1.15725	-0.56475	-0.21625	1.04675
NM_026613	-1.317833333	0.613833333	1.62175	0.84375	0.60125	0.30175
NR_029820	0.741666667	-0.634833333	-0.55375	-0.50175	-0.67425	-0.39025
NM_001113238	-1.386333333	0.939166667	0.3555	0.597	0.546	-0.0075
NR_102275	0.629166667	-0.2325	2.7895	3.622	2.0915	0.467
NM_009140	5.639833333	2.974666667	6.08525	6.44575	3.31375	0.37075
NM_175454	1.5155	-1.754333333	-0.3685	-0.14225	-0.751	-0.573
NM_001033819	1.594666667	-0.1675	-0.221	1.615	1.6785	2.0685
NM_198305	-0.324166667	-0.615333333	0.03025	-0.444	-0.63325	-0.48975
NM_023158	1.5775	1.215833333	0.7595	1.93325	1.1995	0.763
NM_145968	0.177333333	0.607166667	2.46975	3.00775	-3.50425	2.60625
NM_174875	0.808	0.894833333	0.422	0.43575	1.171	-0.1565
NM_172441	0.846166667	-1.139333333	-0.9975	-1.53	-0.376	-0.497
NM_029612	-2.110666667	1.427166667	-0.38275	2.67925	1.78075	0.31675
NM_021342	1.067	0.582833333	-0.4275	0.2055	0.4275	0.6075
NM_013888	1.193333333	0.5845	0.58525	0.4905	0.89925	-0.14325
NM_027263	-1.0855	1.0055	1.25725	0.53275	-0.10425	-0.87525
NM_028572	-1.366166667	-1.655833333	-1.68525	0.00725	1.03025	0.25625
NR_027448	0.711666667	-0.945833333	-1.16475	-2.0645	-0.95075	-2.24925
NM_177182	-1.231	-0.217333333	-3.5425	-1.5335	-1.2665	0.5725
NM_010284	-0.774833333	-0.9645	-0.68475	-0.75975	0.28675	-0.63175
NM_001081433	-0.853666667	-0.3865	-1.2595	-0.13975	0.641	-0.3495
NM_145367	0.586	0.180333333	-0.78225	0.3685	0.49175	0.66875
NM_139198	-5.010333333	-2.200833333	1.89175	1.8195	1.29825	-0.75875
NM_001190436	3.111666667	2.6305	0.7	0.63625	-0.18	0.241
NM_001270718	0.006666667	0.998666667	1.97	2.42	0.48	1.276
NM_026516	-2.019333333	-2.686833333	-3.1025	-0.734	-0.004	0.1765
NM_031258	-1.1465	-1.568833333	-1.6305	-0.51975	0.27	-0.816
NM_027480	-0.650666667	-0.093833333	0.2435	-0.521	-1.816	-0.459
NM_152814	0.428166667	-0.7015	0.8085	0.054	0.42	-0.598
NM_183168	0.586	0.6105	1.2045	2.63375	1.356	0.542
NM_001080925	-1.491666667	-0.444833333	-1.48825	-1.48925	-0.82075	-0.35925
NM_175358	-0.779833333	0.951833333	-0.38475	-0.6575	0.05575	-0.65275
NM_021890	-0.801	0.208833333	-1.3595	-0.40925	-0.654	0.8035
NM_009448	0.710333333	0.5255	0.75375	0.417	0.02975	-0.41125
NM_009777	1.225833333	0.7055	0.27675	2.17325	1.10575	0.93225
NM_027543	-0.623666667	-0.053	-1.37575	-1.004	-0.39225	0.80825
NM_010903	-0.669166667	0.389	-2.3055	-1.0545	-0.1805	0.264
NM_015740	1.1985	0.3235	1.14325	1.07075	0.22525	0.53675
NR_104577	-0.963666667	-1.4605	-1.5785	-1.093	-1.4605	-0.2105
NR_045329	1.233666667	-0.597	-0.78875	-0.70825	-0.95075	-1.23275
NM_153577	-0.137833333	-1.699	0.32575	-1.082	-0.79575	-0.69825
NM_001081072	-0.353333333	-1.198166667	-4.673	-2.46425	-0.306	-0.3645
NM_019865	4.1025	3.989	-0.33125	-0.77925	0.73825	-1.32425
NM_001168541	1.664666667	1.192166667	0.09925	1.225	0.76025	0.83975
NM_177628	-0.9845	0.0615	-1.1105	-0.91775	-0.394	0.3935
NM_001313894	1.136833333	1.549333333	-0.77	-1.44575	1.45	-1.4915
NM_018883	0.647666667	-0.6325	-1.64625	-1.538	-0.77275	-0.86625
NM_029884	0.0445	1.161166667	0.4335	0.74325	0.3535	-0.222
NM_007866	1.110333333	0.290666667	0.09725	-0.98375	-1.12975	0.63425
NM_080793	-0.716666667	-0.535	-0.51125	-0.886	-0.12175	-0.29125
NM_001242364	-1.298666667	-0.470833333	-0.361	-0.62925	-0.342	-0.3185
NM_011538	-2.1075	-1.1005	0.0635	-0.011	-3.2035	-0.857
NM_138648	3.0415	1.041333333	2.12475	2.681	1.31225	0.55175
NM_016667	-1.9265	-2.52	-3.198	-2.41625	-1.6455	-0.656
NR_106066	-1.353833333	-0.932333333	-1.3605	-1.20125	-1.783	-0.731
NM_198001	0.908666667	0.9175	1.0205	1.0485	0.3415	1.3075
NM_001110856	2.994	0.5405	2.081	2.071	1.084	0.669
NM_027389	-0.997666667	-0.8615	0.12675	-0.043	-0.96175	0.13225
NM_009078	2.487333333	2.129	-0.85475	-1.2175	0.74975	-1.65425
NM_026281	-0.974833333	-0.140166667	-1.2755	-0.597	0.6285	0.3015
NM_178695	1.1345	-1.6255	-2.23475	-0.60375	-0.34425	-0.45525
NM_175092	-0.948333333	0.529	-0.7595	1.01275	0.577	0.0725
NM_001033350	-1.427333333	1.679666667	-1.21425	-1.41375	0.39925	-1.75575
NM_133229	1.583	1.788	0.17125	-0.286	0.69675	-0.68725
NM_001081149	-0.6205	-0.499833333	-1.241	-1.06675	-0.351	-0.5525
NM_001277959	-0.419	-1.293333333	-2.9225	-2.81375	3.199	-2.789
NR_045032	-1.302833333	-1.147333333	0.7245	1.40975	-0.199	-0.9395
NM_139001	-1.218166667	-0.168166667	-0.466	-1.109	-1.583	-0.2545
NM_013632	0.098333333	0.873333333	0.57	0.671	0.053	-0.149
NM_030017	-1.892666667	-1.805	-0.96575	0.2565	-0.17725	-0.01525
NM_007995	-2.116333333	0.725	-1.80825	0.82925	0.13775	-1.62775
NM_027667	-1.716	0.587333333	-1.127	0.31175	0.653	-0.294
NM_025668	0.848833333	0.481166667	0.7615	0.40975	0.465	0.183
NM_025526	0.629666667	0.546333333	0.84675	0.7575	0.29075	0.07475
NM_010286	-0.2255	0.651	1.2885	0.48475	-0.483	-0.129
NM_001005426	-1.35	0.800333333	0.506	0.34125	0.062	-0.992
NM_033146	-0.730166667	-0.49	0.4595	0.3805	-0.621	-0.019
NM_028260	1.561333333	1.398833333	0.54375	-0.0305	1.00925	-0.84675
NM_176920	0.649166667	-0.185166667	-0.21275	1.5815	1.56025	0.81775
NM_023670	0.249166667	1.0405	0.41125	0.796	1.03575	0.00375
NM_008796	-0.663833333	-0.315	0.23775	0.9335	-0.60925	0.09975
NM_021887	1.0075	1.646833333	1.6415	3.24875	1.6105	0.847
NM_001099635	0.838166667	-0.196666667	2.16125	2.768	1.63225	2.72275
NM_029836	0.4645	-0.842833333	-0.5225	-1.0865	-0.43	-0.289
NM_027945	-0.349333333	-1.813166667	1.45775	1.76575	-3.19925	2.31325
NM_008489	-2.235666667	0.314666667	-1.44275	0.726	1.43675	1.05925
NM_009869	0.740833333	-0.258666667	-1.52375	-0.4875	0.83975	-1.16475
NM_181394	1.0785	0.160333333	0.9995	0.55375	-0.2875	0.1755
NM_001039558	-0.804666667	0.4685	-1.87975	-0.25825	-0.41325	0.63275
NR_030721	-0.931166667	-1.261	-1.80825	0.21175	-0.33875	-0.89675
NM_178372	-2.270666667	-2.009333333	0.25875	0.1115	-0.25675	-0.58725
NR_038030	-1.545	-2.602	0.61225	0.14875	-0.93725	-0.49225
NM_011211	0.865666667	0.745833333	-1.8565	-0.5865	0.939	-0.0135
NM_011147	-0.6335	0.126666667	0.09875	0.262	0.11075	-1.69775
NR_131181	1.594	0.451666667	1.35625	0.65425	0.27425	0.15125
NM_001037926	-0.4815	1.903333333	-0.22825	-0.696	0.74275	-0.47875
NM_194340	-0.927666667	-0.9025	-0.8355	-0.511	-0.464	-0.096
NR_106061	-0.752166667	-0.114333333	-0.9525	-0.1605	-0.6925	-0.8655
NM_013811	-1.681	-1.572	-2.57775	-1.63275	-0.85275	-0.78775
NM_080634	-0.595166667	-0.106166667	-0.8065	-0.253	0.4855	-0.568
NM_011172	-0.1945	-0.614	-0.385	-0.85075	-0.59	-0.518
NM_133663	-1.496166667	-0.139333333	0.05425	-0.66675	-1.22275	-0.20575
NM_133917	-1.127166667	-0.904166667	-0.965	-0.68075	-0.666	-0.4925
NM_001017426	0.225166667	-0.713166667	-0.6	-0.5265	-1.3065	-0.4675
NM_153600	-0.594833333	-0.269	-0.3935	-0.82025	0.3835	-0.33
NM_009082	1.9195	1.4335	-2.399	-2.592	1.852	-1.8035
NM_027996	-0.315166667	-0.855333333	-1.033	-0.47725	-0.687	-0.183
NM_145549	0.326833333	1.163166667	0.68675	-0.0835	1.54025	0.32175
NM_146186	-1.652833333	-0.478	-0.69925	0.037	-1.00175	0.22575
NM_016811	-1.159666667	-1.064166667	-0.80075	-1.20625	-1.02975	-0.65575
NR_110486	0.5355	-0.911	-1.3365	-0.665	-0.551	0.5975
NR_045969	-0.766666667	0.012166667	-1.233	-1.93525	-0.672	-1.0815
NM_019992	0.8595	0.153833333	-0.33525	1.2295	1.27675	-0.35725
NM_181345	0.081833333	-0.624666667	-1.3915	0.012	-1.3665	-1.5185
NR_110484	-0.584666667	0.3185	-0.09075	0.27825	-0.80575	-0.69175
NM_009965	-1.632333333	-0.372333333	-1.17275	0.0875	-0.45225	-1.44125
NM_007917	0.542	0.688166667	0.4985	0.061	0.7565	-0.477
NM_052835	3.111	2.791166667	-0.625	-0.9585	1.1595	-1.5535
NM_001311077	0.732	0.272333333	1.17325	1.47625	-0.56425	-0.52925
NR_037206	-0.784166667	-0.934333333	-0.7685	-1.08125	-0.013	-0.917
NR_110470	-2.056166667	-1.573833333	0.65475	1.02025	-1.03525	-0.87875
NR_106064	-1.789	-1.57	0.148	0.58	-0.6665	-0.0675
NR_033503	0.2855	0.9415	1.3585	0.599	0.5545	-0.4255
NM_177235	-1.607666667	1.362333333	-1.05175	1.1065	0.77075	0.39575
NM_207302	-0.898333333	-0.4215	-0.98	-0.58575	-0.1285	-0.327
NM_198654	-2.048333333	-0.217333333	-0.701	-0.58175	-0.2645	-0.7715
NM_026064	0.659666667	0.575833333	0.95975	0.67125	-0.11725	0.59225
NM_008670	-1.566666667	0.907	0.61475	1.5415	-1.50275	-0.57325
NM_007659	-0.670833333	1.017333333	0.82525	0.6595	0.71225	0.12325
NM_010119	1.849666667	1.240666667	0.78275	0.80075	-0.08475	0.05975
NM_144538	0.810833333	0.904333333	0.625	1.63175	0.9885	0.406
NM_001146212	0.448	0.670333333	1.2005	0.769	0.755	0.197
NM_018729	1.020833333	1.491333333	1.413	2.063	1.749	0.2575
NM_001289660	-1.0975	-0.324833333	-0.80525	-0.13025	-1.13225	0.48375
NM_029291	-0.3415	-0.71	-0.247	-0.12125	-0.6645	0.102
NR_105937	-0.379833333	-0.61	-0.175	-0.0755	-0.847	-0.3635
NM_007405	-1.138333333	-1.643833333	-1.79925	-1.348	-0.61175	-0.41075
NM_010885	1.185166667	0.349833333	1.527	0.96825	-0.098	-0.058
NM_080433	0.125666667	-0.606166667	-0.0145	-0.25575	-0.733	-0.1565
NM_001163473	-2.471166667	1.6315	0.1815	0.74825	0.5785	1.1115
NM_011725	1.820666667	1.473833333	-0.7785	-0.607	1.455	-1.5395
NM_153197	-1.501333333	0.839833333	1.17825	2.5235	1.92425	0.09275
NM_007664	0.047	-0.9795	-0.75875	0.22475	0.88175	0.08475
NM_018865	0.471666667	-2.362666667	-0.771	1.97225	2.4455	2.067
NM_178922	-1.194833333	-0.599833333	-0.81625	-0.73775	-1.10875	-1.05775
NM_001038499	1.085	0.1205	-1.72025	0.27625	0.81525	1.27725
NM_001029929	1.8925	1.416333333	-0.50025	1.4665	0.93675	0.67025
NM_001014397	-0.767333333	1.758333333	1.9605	0.311	1.495	0.812
NM_028943	-1.476833333	-1.0255	0.1475	0.5805	-0.173	-0.5835
NM_175493	-0.180166667	-0.987	-1.2145	0.1765	-0.3525	-0.114
NM_010475	-1.0985	-1.613666667	0.0095	0.40525	-0.942	-0.659
NM_001114140	-1.004	-0.738166667	-0.91	-0.683	-0.3205	-0.2305
NM_019484	1.58	0.777166667	0.56375	0.74875	0.45675	0.46575
NM_001101486	1.451	-0.023166667	4.12675	5.10375	1.19925	-0.50075
NM_001081656	-2.263833333	-0.608	-0.48775	-0.6375	-0.37325	0.02125
NM_145636	-1.434166667	-2.045333333	-0.27475	1.26975	-0.87175	-0.26425
NM_013461	-0.969333333	-2.152166667	-1.51825	-1.7135	-0.48625	-1.35875
NR_045461	-1.269666667	-1.014333333	-0.2925	-0.66275	-0.873	-0.7965
NM_001301784	-0.1445	-1.010666667	-0.7765	-0.89475	-1.1065	-0.544
NM_001081643	0.785333333	-1.060333333	1.434	0.12225	-1.454	-0.977
NM_009658	1.455833333	1.645833333	0.29475	0.12625	1.37425	-0.86425
NM_027198	0.681166667	-0.13	2.481	1.9825	0.547	0.6855
NM_010276	-1.243833333	-1.215666667	-1.36725	-1.01275	0.01525	-0.27425
NM_172552	1.904	1.5995	-1.1785	-0.8825	1.1575	-0.522
NM_009250	-0.502166667	-0.863166667	-1.32825	0.306	0.40425	-0.45225
NR_027860	-1.0055	-0.371833333	-0.27925	0.10125	-0.68725	-0.91425
NM_026572	1.046166667	-0.022666667	1.2335	0.58725	0.9695	-0.1375
NM_010689	-1.647666667	-2.881	-1.7935	-0.0245	-0.5375	0.7135
NM_010352	-0.455166667	1.231166667	-0.23975	1.3125	1.74125	0.72825
NM_001009947	-1.725	-0.112666667	-0.6955	0.1985	0.7575	-0.196
NM_001081399	-0.277833333	-0.685166667	-0.34675	-0.91025	-1.47725	-0.77725
NM_177383	-0.924333333	-0.6065	-2.90575	-2.124	-1.78925	-2.37725
NR_035452	-0.704666667	0.181166667	-0.78325	0.426	-0.04025	-0.68525
NM_172775	-0.7115	0.086166667	-0.881	-1.54275	-1.448	-0.659
NM_146091	-0.643	-0.044666667	-1.063	-0.65875	0.251	-0.1805
NM_175274	-1.062833333	-0.372833333	-1.745	-0.14325	0.0275	0.762
NM_010059	-0.580333333	0.070166667	-1.60875	-0.56725	0.17325	-0.32775
NR_106090	-0.693166667	0.170333333	-0.5595	-0.941	-1.131	-0.2525
NM_001024645	-1.253833333	-1.408833333	-2.02325	-1.7795	-1.82675	-1.90625
NM_011075	-0.4325	-0.913	0.083	0.10075	0.079	-0.586
NM_020030	0.571	1.7595	1.384	2.33825	0.7455	0.335
NR_039582	0.656666667	-0.500833333	-0.811	-0.6075	-1.2505	0.6265
NM_001113418	-0.343166667	-0.631166667	-0.92075	-1.05775	-0.65375	-0.43925
NM_080453	-2.732833333	-0.320833333	-1.48425	-1.992	-0.98575	-0.48975
NM_029332	-0.643	-0.3235	-0.84075	-0.09425	-0.40075	-0.24975
NM_010285	0.688333333	0.0005	0.669	0.61825	-0.2305	0.3215
NM_028234	-1.273833333	-0.871666667	-1.169	-1.14225	-0.7965	-0.8585
NM_145990	-1.044666667	-0.600333333	-0.5315	-0.343	-0.595	-0.0535
NM_134250	2.162333333	1.176	-0.15075	1.72275	1.03525	-0.09175
NM_001202500	0.709166667	0.5505	1.68075	1.721	1.24075	1.52625
NM_022995	2.570666667	1.906	0.88325	1.40525	1.08875	1.40425
NM_029509	-1.5805	0.453666667	-1.27075	1.55225	1.61075	-0.39425
NR_027827	-0.898	0.841666667	-2.47375	-0.38375	1.25125	0.36525
NM_138313	-0.766	0.450666667	-1.3445	-0.29675	0.234	0.2435
NM_001033208	-1.249666667	0.368166667	-2.37175	-0.84175	-0.12825	-0.13925
NM_016788	-1.103	-0.367833333	-1.67075	-1.33075	-0.93625	-0.31225
NM_001198635	1.092333333	-1.486333333	-1.402	-1.40225	-0.541	-0.435
NR_105775	-0.6825	-1.251333333	-0.81775	-0.592	-0.10775	0.64975
NR_027008	-0.2125	0.613333333	1.56275	1.05125	1.56475	0.62575
NM_007486	0.355333333	0.5975	1.224	1.2955	0.521	0.4375
NM_007733	0.631666667	1.511833333	0.82575	0.152	1.58825	1.08525
NR_024257	-0.964333333	-0.665833333	-1.1615	-1.65175	-0.9015	-1.0965
NM_026450	-0.824333333	-0.643666667	-2.74525	-1.515	-0.19975	-0.24475
NM_009095	0.693333333	0.431333333	0.6025	0.29175	-0.535	0.341
NM_029001	-1.140333333	0.393333333	-1.94725	-0.62475	0.24375	0.44175
NM_001146048	-0.679666667	-0.259666667	-0.69075	-0.78475	0.25775	-0.24225
NR_045187	0.804333333	0.444333333	-0.616	1.03925	1.749	0.253
NR_015503	-1.941666667	-1.542666667	0.44	-0.5205	-0.8175	0.2045
NM_019958	1.084666667	0.750666667	-1.03575	0.4915	0.82425	-1.66975
NM_008266	0.744166667	0.663666667	0.18075	0.146	1.12325	-0.08875
NR_045889	-1.2315	-1.040666667	-0.0265	-0.27775	-2.549	-1.5185
NM_028071	0.476333333	0.6125	1.62525	2.188	1.05725	1.02225
NM_011985	-0.319666667	-1.6705	-1.748	1.65275	1.359	1.941
NM_001164493	-0.1905	-0.596	-0.97925	-1.63375	-0.86425	-0.40875
NM_178706	0.597333333	0.538	-0.2155	0.4425	1.245	-1.152
NM_029720	1.466	-0.464666667	1.515	0.89375	0.3295	0.554
NM_008812	0.735666667	-0.9585	0.274	-0.505	-0.653	-0.561
NM_028860	-0.689166667	-0.448666667	-0.90775	-0.572	-0.45025	-0.25025
NR_045194	-1.5345	-0.0985	-0.50125	-0.684	-1.65525	-1.37875
NM_017373	0.399833333	-1.453333333	-0.71775	-0.301	-0.90775	-0.68575
NM_080510	-0.963333333	-0.12	-0.11475	0.2205	-1.66125	-2.03725
NM_013901	0.7655	0.667	0.4205	0.47925	0.6435	0.2565
NM_028751	-0.4415	-0.7765	-0.309	-0.67425	-0.1825	-0.1915
NR_033778	0.605333333	0.111666667	0.66025	0.00425	-0.07225	0.10075
NM_001285835	0.0785	-0.823	-1.6045	0.8505	1.441	1.343
NM_001102613	-0.722	-0.445166667	-1.719	-1.40075	-0.5995	-0.1415
NM_009061	-1.387166667	-0.127	-0.435	0.41825	0.226	-0.7
NM_028469	-0.011	0.585333333	1.01375	0.43175	0.01325	-0.01775
NR_105925	0.186166667	-0.778666667	-0.51625	-0.57675	-0.52825	-0.78225
NM_201518	-0.927166667	-1.451666667	-1.6235	-0.27525	0.5235	-0.33
NR_105944	-0.8105	-0.206	-0.3295	-0.3335	-1.5165	-0.442
NM_054102	-0.966333333	-0.135	-0.19125	-0.76525	-0.12025	-0.65375
NR_028363	0.634333333	-0.0785	0.93825	0.47425	0.47725	-0.81625
NM_029843	-1.2355	-0.916833333	0.145	0.3095	-0.756	-1.096
NM_134102	1.908666667	0.543166667	-0.00325	1.76475	1.39275	0.33925
NM_025400	0.613666667	0.001166667	1	0.8555	0.1195	0.3435
NM_178280	-0.6065	0.271833333	-1.89975	-0.72925	-0.83225	-1.34075
NM_145375	0.850833333	0.264666667	0.26225	1.5525	1.53375	0.23525
NM_029011	-1.358166667	-0.32	-1.9645	0.2865	0.1545	0.2205
NM_008849	-0.719	0.219166667	-1.05125	-1.78	-1.31675	-1.54825
NM_013552	-1.792333333	0.430666667	-0.22675	-0.287	0.17475	-0.81475
NM_007836	0.6435	0.040666667	2.31275	1.72825	1.03825	-0.05625
NM_138301	-0.190666667	1.082	2.00075	2.6305	0.42225	-0.41425
NR_028061	-3.790833333	-1.225	2.38725	3.17075	-1.38875	2.10525
NR_027803	-0.1425	-1.027666667	-1.04975	-1.54875	-1.85825	-0.88275
NM_018827	0.529833333	0.591833333	0.71725	0.2005	-0.05625	-0.17675
NM_178728	-2.067	-0.406	-0.18825	-0.63025	-0.23125	0.37425
NM_027342	0.767166667	1.012	1.5615	1.6255	0.983	0.621
NM_001081016	-0.658833333	-0.9925	-0.929	-0.8285	-0.3775	-0.025
NM_032007	-0.494166667	-0.819666667	2.597	2.22775	1.5535	-0.7755
NM_025330	-0.018333333	-1.244666667	-2.98775	-1.28125	-0.18725	0.17875
NM_001199945	0.780166667	0.860166667	-0.02825	0.094	1.55475	0.19825
NM_028815	-0.858833333	-0.162166667	-0.52075	-0.967	-0.25625	-0.73375
NM_001047159	-2.022666667	-0.676666667	-0.735	-1.07775	-0.2445	-0.4195
NM_029556	-0.0205	0.928166667	0.85	0.66875	0.4495	-0.1075
NM_001114347	-0.868333333	-0.128166667	-0.25825	-0.6565	0.13825	-0.75475
NM_008150	-1.005166667	-2.421	-0.68375	-0.87775	-0.16725	0.09575
NM_001278218	-0.054833333	-0.639333333	-3.30925	-3.2965	2.17075	-3.32875
NR_130171	-1.543833333	-0.024666667	-1.244	-1.15425	-1.157	-0.334
NM_028687	0.802333333	1.6595	1.1305	0.9055	1.5985	-0.0425
NM_198414	-0.7645	0.713	-0.18425	-0.819	-0.60075	-2.22075
NR_030492	0.020333333	0.641333333	-0.94125	-0.5415	0.73025	0.64775
NM_011279	0.730333333	0.707	0.2435	0.022	0.641	-0.263
NR_033593	0.932166667	0.7195	-1.6075	-1.533	1.6235	-0.9535
NM_001161624	-0.105166667	-3.044833333	-0.9985	-0.3785	-0.1545	0.1915
NR_040453	-1.184666667	-1.217833333	3.99275	3.77875	-2.31825	0.90325
NM_001126320	-0.011666667	0.582333333	-3.368	-2.28975	-1.597	1.8855
NM_011249	-1.418833333	0.181666667	-0.61225	-0.6335	0.41675	-0.39075
NR_029382	-0.832	-1.332166667	1.09425	-0.23	0.27725	-0.60675
NM_011175	0.3455	0.655	2.02925	2.33875	1.48375	0.60625
NM_008547	-2.357	-0.222	-0.703	0.64975	-0.432	0.4085
NR_034050	-0.630833333	-0.635166667	1.04275	1.44375	-0.76675	-1.23975
NM_175522	0.064333333	1.001833333	0.97525	1.2955	0.40975	0.71625
NR_040518	1.288666667	-0.175166667	1.27875	1.5425	0.39525	-0.81675
NM_001190356	-0.504166667	1.2125	2.225	1.824	-0.119	-0.199
NM_010917	1.132833333	-0.634166667	-1.328	0.3695	0.789	0.6285
NM_001081044	0.8205	-0.5365	2.672	1.39425	0.7065	0.982
NM_001199568	-1.965833333	-0.274	-0.6235	-0.104	-0.885	0.2625
NM_010382	-0.244333333	-3.187166667	-1.12625	0.2735	0.08225	0.36475
NM_207541	-0.981	-0.091166667	-1.07675	-1.168	0.30825	-0.44975
NM_001112725	-0.526166667	0.849833333	0.88975	-0.65625	-0.47225	-0.20675
NM_001162906	-0.722333333	-0.8065	-1.43075	-0.9405	-0.91675	-0.77925
NR_106030	-1.555666667	-1.721166667	0.3345	-0.18225	-1.0245	-0.704
NR_015464	0.996333333	0.5685	-1.28325	-1.10125	0.86175	-2.07425
NM_007536	0.850666667	-0.7485	3.40525	4.84375	0.44225	2.02975
NM_172994	-0.607	0.302833333	-0.53025	-1.34375	-0.04975	-0.04725
NM_007963	-0.169333333	0.716166667	0.59	1.21025	1.2515	1.0665
NM_001276361	-0.3325	-0.659833333	-0.294	-0.6565	-0.1765	-0.2655
NR_034045	-0.551333333	0.9585	1.941	1.575	1.8195	-0.4295
NR_015508	-1.022	-0.221833333	-1.48575	-1.5515	-0.00675	-1.48525
NM_178005	-2.167666667	0.136833333	-0.7405	-0.573	-0.643	-0.9005
NM_016769	0.6565	-0.016333333	0.6785	0.53225	0.217	0.159
NM_176940	-0.936	-0.512333333	-1.39675	-1.07225	-0.22875	-0.70775
NM_001170800	-3.697	-1.7645	-0.60375	0.43925	0.79125	0.55425
NM_001166164	-2.226666667	-1.842666667	-0.9235	-0.95775	0.204	0.392
NM_026635	0.494833333	0.760833333	1.26075	1.0615	1.07375	0.06425
NR_045641	-2.147833333	0.9265	0.06925	0.815	-1.07925	-0.10125
NM_001002898	-1.495833333	1.698833333	2.7325	4.16075	1.9105	1.153
NM_175488	0.937666667	1.957166667	1.84225	1.02275	1.07025	0.44125
NM_026900	0.3895	0.663666667	-0.09225	0.47175	0.18475	0.82075
NM_020621	0.106166667	-0.678833333	-3.31375	-2.3545	-0.26625	-0.37075
NM_028443	-1.669833333	-0.409	-1.89425	-1.56875	-0.45325	1.11875
NM_026929	-2.61	-2.333	-0.857	0.1745	-0.508	1.042
NR_028591	2.272333333	1.262333333	2.51625	2.986	2.01625	1.04625
NM_173431	0.723	0.047166667	-0.5595	-0.9565	0.6265	-0.4165
NM_001204134	0.053166667	-1.682666667	-4.19125	0.10075	1.93975	2.17025
NM_008575	-1.214333333	-1.164333333	-1.3915	-1.35825	-0.8455	-0.8945
NM_011970	0.542	0.693333333	0.5855	0.36225	0.107	0.1345
NM_028279	-0.565	-0.899	-2.50575	0.683	0.93225	0.74075
NM_028977	0.221666667	1.019833333	-2.74825	1.87175	2.16875	2.17975
NR_106118	-0.463166667	-0.759333333	-0.88875	-0.43325	-0.90575	-0.53225
NM_011256	-2.0045	-1.6455	-0.71325	-1.0875	-0.92675	-0.28775
NM_026185	-0.843833333	0.7995	-0.29925	0.6415	0.29575	-0.22675
NR_102312	-0.5215	0.593833333	0.26725	0.054	0.87175	-1.04675
NR_106117	-1.974166667	-0.628333333	-1.78025	-1.3885	-0.04875	-0.56675
NM_010815	-2.792333333	-2.300166667	-0.73275	0.508	0.72025	0.53175
NM_001025584	-2.235833333	-0.617	-0.68825	-0.5065	-1.15125	-1.30475
NM_010474	-0.264166667	-1.756666667	-0.88475	0.141	0.62525	0.41425
NM_001134767	-0.641666667	-0.990666667	-2.29575	-1.315	-1.06175	-1.06325
NM_009033	1.212666667	1.0155	0.356	0.26025	0.7505	0.075
NR_130982	0.057166667	0.768833333	1.6625	1.2625	-0.123	0.5685
NM_029870	-2.0795	0.0735	-0.29375	-0.15625	0.49725	-0.63025
NM_175537	-0.8475	-0.4975	-0.96825	-0.5335	-0.34525	-0.37775
NM_001045540	-1.547333333	-0.614666667	-0.883	-0.0625	-0.7615	-1.6415
NM_001114679	-2.945666667	-0.6025	-0.7925	-0.032	-0.1385	-0.862
NM_054084	1.041	-0.611166667	-3.466	-1.31975	0.4115	-0.7705
NR_045436	0.453333333	-1.082166667	-0.42075	-0.73975	0.61525	-0.29075
NM_009500	-0.6765	-0.4315	-2.38475	-0.175	-0.21875	-0.42525
NM_019812	-1.081833333	-0.525333333	-0.28325	-0.67	0.26175	-0.30575
NM_053091	-0.784166667	0.639166667	-0.31	0.64725	0.43	0.3055
NR_003523	-1.1955	-1.517166667	-0.19575	0.15	-1.75975	0.89225
NM_018861	-1.8895	-2.010166667	-2.126	-0.893	-0.0835	-0.0445
NM_007420	-2.234166667	-0.413666667	-0.4145	-0.378	-0.5655	-1.004
NR_028449	-1.095	-0.3605	-0.43125	-0.677	-0.57125	-0.31225
NM_175265	-2.050833333	-0.331	-0.06575	-0.658	-0.28475	-0.17775
NM_206924	0.776833333	0.208333333	0.9095	0.51575	0.4465	-0.014
NM_001162957	-0.419833333	-0.972	-0.6415	-0.4255	-1.539	-1.4445
NM_130451	0.690166667	-1.657	-1.26	0.17325	1.395	1.061
NM_001081011	-1.200333333	-0.135833333	-1.27725	-0.4605	-0.32375	-0.50775
NM_001127376	0.200833333	-0.587	-0.402	-0.15925	-0.4445	-1.1655
NM_134255	-1.230333333	-0.365833333	-1.68325	-1.039	-0.66125	-0.27975
NM_026578	0.705666667	-0.233333333	1.354	0.257	0.0085	0.22
NM_030595	-0.677333333	-0.1405	-0.93325	-0.955	-0.05575	0.12875
NM_001199283	0.939666667	0.074666667	-0.3565	0.61875	-0.098	0.657
NM_026815	-1.493833333	-1.223833333	0.16825	0.6535	-0.62775	0.37125
NR_105884	-0.781	-1.6245	-0.62275	-0.26075	-0.77375	0.14525
NM_017480	-0.702833333	0.028333333	-1.20525	0.90775	1.44775	0.39725
NM_001164209	1.792666667	1.380666667	0.2075	0.95025	0.666	0.438
NM_025614	1.059166667	1.2195	0.60575	0.03075	0.97675	-0.22075
NM_198671	-0.176333333	-0.845333333	-1.21675	-0.9585	-0.87175	-0.15525
NM_007737	0.097166667	-0.881333333	-2.0045	0.66825	1.1875	1.487
NM_001164320	-0.7515	-0.7155	-0.933	-1.50125	-0.918	0.4635
NM_028222	-1.538	0.840833333	2.25225	1.70725	1.17125	0.90475
NM_146193	0.680666667	0.664666667	0.4165	0.02775	0.8555	-0.1275
NM_177828	-1.269166667	-0.242833333	-2.73075	-1.28225	-1.36325	-0.29725
NM_172276	-0.451166667	-0.6715	-0.0605	-0.41725	-0.7665	-0.2385
NR_045171	1.572833333	0.279833333	1.6575	1.161	0.7595	-0.2955
NM_011434	0.775333333	0.3495	0.85175	0.51425	0.19325	-0.29775
NM_001083810	-2.620166667	-1.318833333	-1.8395	-0.2665	-0.341	-0.635
NM_011018	0.623166667	-0.148833333	1.1355	0.5545	-0.2265	-0.0875
NM_001100187	-1.181	0.299	-0.7725	0.40675	0.1945	0.5865
NM_001164081	-3.146833333	0.347	0.41825	0.00525	-0.68125	-0.67175
NM_001309392	-0.5685	-1.034	-1.2995	-1.251	-0.592	-0.409
NM_028601	-0.688166667	-0.5735	-0.79325	-0.426	-0.50225	0.25075
NM_009759	-2.965666667	-1.055333333	-0.61125	0.047	0.09925	-1.49575
NR_106143	-0.202833333	-0.805833333	1.186	2.35025	-0.6675	-0.5785
NM_007624	1.4325	2.390666667	-1.758	-1.83425	2.0095	-1.872
NM_172868	-1.5215	-1.147333333	-1.35	-0.97675	0.2355	-0.9695
NM_025401	1.345	0.6315	0.804	0.56925	0.2205	0.319
NM_001166375	0.987333333	0.475166667	0.741	2.0935	1.8705	0.468
NM_021546	-2.191	-1.97	-2.56925	-2.2815	-2.48825	-1.81925
NM_008155	0.374	0.676833333	0.62675	0.483	0.31025	-0.01825
NM_013559	0.627666667	0.006	1.294	0.19525	-0.0835	0.076
NM_030069	-0.304	0.882	0.55	-0.0115	0.657	0.4265
NM_001289713	0.025333333	-1.246	-0.58425	-0.77475	-0.88875	-0.42325
NM_009802	0.305833333	0.922	-3.5905	-0.767	-0.1505	2.2265
NM_001030274	2.025166667	0.3375	2.36975	1.8385	-0.92875	1.09375
NM_001277076	-0.6785	0.001666667	-1.221	-0.96775	-0.4065	-0.526
NR_040505	0.768833333	-0.683833333	-0.154	0.9225	-0.55	-0.437
NR_002864	-0.4285	-0.805666667	-0.949	-0.78625	-0.0615	-0.139
NM_008548	1.349	1.253833333	-2.061	-0.2455	0.609	-0.2845
NM_001199105	-1.377	0.129166667	-1.39	-1.0415	0.3785	0.0055
NM_026253	-1.731	-0.299833333	-1.34075	0.42225	0.00925	0.72225
NM_008012	0.8765	0.300166667	2.037	2.06325	1.215	0.7025
NM_011976	-0.672333333	-0.784166667	-1.9055	-1.718	-1.284	-0.1115
NM_001101484	-0.305666667	-0.585166667	-1.663	0.09675	-2.3685	-1.572
NM_145439	-0.288166667	-0.882666667	0.002	-0.324	-0.5985	-0.0635
NM_007749	3.181166667	2.674333333	1.068	0.418	0.2025	-0.0365
NR_002849	-0.697666667	-0.588333333	0.464	-0.39075	-0.8625	-0.761
NM_009460	0.859166667	1.182166667	0.0155	-0.26275	0.5835	-0.5815
NM_011846	-1.370333333	-1.3875	-0.976	-0.231	-0.0455	0.4275
NM_016960	0.589666667	-0.029666667	-2.27825	-1.38925	1.65725	0.09325
NR_040375	-0.997166667	0.707666667	-0.96975	-0.467	-0.43975	-0.78975
NM_021791	0.817333333	-1.566833333	0.05675	-0.46175	-0.93975	-0.29275
NR_106036	-0.402666667	-1.2335	-0.60025	-0.74675	-1.41175	-0.92575
NM_054041	-0.215833333	-1.276166667	-1.0415	-0.29725	0.6155	0.61
NM_183195	-1.142833333	-0.194833333	-0.75825	-0.471	0.01825	0.19375
NM_172864	-0.118833333	-1.057833333	-0.6245	-0.30725	-0.1155	-1.0365
NM_028439	0.3125	0.7855	0.796	0.447	0.712	-0.4555
NM_001146330	-1.214	-1.069166667	-1.1115	-1.02225	-1.528	-0.8655
NM_029789	0.806833333	-0.049833333	0.42975	0.80125	0.42625	0.17625
NM_001136058	0.639	0.1455	-0.51825	0.52425	0.93175	1.11275
NM_146175	-0.715666667	-0.73	-0.61425	-0.22475	-0.12525	0.45575
NM_023051	0.539	-0.837166667	-1.1965	-1.2995	-0.8565	-0.253
NM_007937	-0.582666667	-0.019666667	-1.05125	-0.73775	-0.12975	0.30525
NM_177909	0.384333333	0.804	-1.14775	0.4965	0.68625	0.00725
NM_001029872	-0.825666667	-0.940833333	0.75075	1.84175	-0.67225	0.47875
NM_026435	0.711	0.536333333	0.96925	0.7245	1.09425	0.24375
NM_175190	1.072833333	0.448	0.72725	0.339	0.09125	0.13075
NM_177275	-0.896166667	0.039666667	-0.9285	-0.569	-0.3055	-0.3625
NR_105880	-0.800166667	-0.1555	-0.23	-0.393	-1.2095	-0.9605
NM_023913	-0.250666667	-1.595666667	-1.92125	-0.92675	-1.45125	-0.60925
NM_008412	-0.795833333	0.208833333	-2.9995	-0.665	-0.206	0.6445
NM_029522	-0.8275	0.166833333	-0.20525	-0.6235	-0.14225	0.06825
NR_029793	0.550666667	0.603166667	0.77225	0.5515	0.46075	0.90775
NM_133236	-1.544666667	-0.852166667	-1.37375	-0.82875	0.11325	-0.40025
NR_028530	0.807833333	-0.4105	2.78725	2.0395	-1.33875	0.95725
NM_001080385	0.408833333	0.681666667	0.71325	0.658	0.13775	0.08525
NM_025833	-2.665	-0.916333333	-1.2805	-1.05575	-0.6695	-0.469
NM_009809	-0.086	-0.6465	-3.49625	0.02075	0.91575	1.28725
NM_028460	-0.431666667	-1.138833333	-1.18025	-0.1275	-0.21775	-0.04075
NM_011973	0.129833333	0.839666667	-1.07175	0.66025	1.03175	0.69675
NM_028194	-0.41	-1.0175	-1.301	-1.33725	-0.5635	-0.679
NM_175103	1.162833333	0.424	2.346	1.60125	0.4585	0.68
NM_013584	-4.273333333	-2.124	-0.8305	-0.50025	0.005	-0.8705
NR_027362	0.476	-0.9625	-0.5265	-0.301	-0.5145	-0.649
NM_010623	-1.111	-0.285333333	1.357	0.58925	-0.1295	-1.077
NR_105936	-0.899	-0.934	-0.93575	-1.1225	-1.00525	-1.09125
NM_028339	0.530166667	0.7955	0.128	-0.038	0.9695	-0.045
NM_026770	1.731833333	-0.494833333	1.60575	0.76975	0.71525	0.41625
NM_001001309	-3.633333333	-0.891666667	-1.1495	-1.04825	0.285	0.036
NM_172532	-0.667666667	-0.6935	-0.6355	-0.49425	0.0455	0.157
NR_110511	-1.693666667	-1.429833333	-1.12725	-1.0185	-1.55475	-0.99225
NM_134012	-1.032666667	-0.056833333	-0.73675	-0.78825	-0.06675	-0.56025
NM_001080926	1.855166667	0.0145	0.614	0.20675	-0.3095	-0.6435
NM_010189	-0.192166667	0.819166667	-0.8955	0.69225	0.408	0.165
NR_015488	0.485833333	2.103	2.3375	2.35175	0.824	0.772
NM_026532	1.626	1.768	0.4255	-0.119	1.4655	-0.315
NM_138758	-0.846	0.604	-3.186	-3.2465	3.6745	-3.3605
NM_023143	-0.382166667	0.656166667	-1.30325	0.54725	0.44575	0.70525
NR_029430	-0.757	0.029333333	0.0025	0.5205	-1.143	1.153
NM_001190297	-2.326166667	0.0055	-1.04275	-0.5905	0.29825	-0.18325
NM_178707	-0.399333333	-0.681333333	-0.73925	-0.68025	-0.92475	-0.37675
NM_172729	-1.462	-0.360833333	-0.809	-0.37175	-0.423	-0.3655
NR_132309	1.110666667	0.505	1.56325	1.439	0.64525	0.85475
NM_007897	-1.8845	-1.5265	-0.72775	0.628	0.66925	0.28275
NM_001195047	-1.389666667	-1.955166667	-1.65625	-1.36875	0.13225	-0.26475
NM_001085546	0.915166667	0.247166667	-0.223	-0.541	0.7255	-0.482
NM_001110224	0.450333333	-0.8135	-1.72725	-1.711	0.44975	-0.86925
NM_001081088	0.235166667	-0.7495	-0.4615	-1.3235	-0.4825	-1.3295
NR_045840	0.008166667	-0.7705	0.07975	0.9885	-0.62925	0.06075
NM_145916	-1.505666667	-0.240333333	-0.67275	-0.9095	-1.03875	-0.42675
NM_010190	-2.2325	-2.050666667	-0.4605	-0.4445	-1.248	-0.952
NM_001164427	1.008	-0.039	0.21675	1.9275	1.15825	0.12325
NM_019685	1.186333333	0.809833333	0.82325	0.35575	0.44975	-0.13225
NM_138581	0.139	-0.885166667	-1.2425	-0.9245	-0.7875	-0.157
NM_009364	2.525333333	1.238	0.58625	2.992	3.76975	2.55125
NM_025285	1.193333333	1.897666667	1.33475	1.35375	1.08525	0.66725
NM_023140	0.7315	1.219	0.607	0.29	0.7945	-0.124
NM_001082532	0.589166667	0.162333333	1.12925	0.87	0.34975	0.32775
NM_178421	-1.064333333	0.6005	2.1465	2.39225	1.526	0.429
NM_172274	-0.689833333	0.0145	-0.84475	-0.95225	-0.34275	-0.16575
NR_045990	-0.939833333	0.580166667	2.851	0.887	0.6205	0.82
NM_173863	-0.58	-0.703166667	-1.01875	-0.59525	-0.35075	-0.03375
NM_001205057	3.314833333	3.060666667	-1.02	-1.67625	4.333	-3.4085
NM_001293680	0.463	0.909666667	0.8555	1.2245	0.3405	-0.2795
NM_027921	0.288666667	-1.474333333	-1.54075	-0.90325	0.57625	0.52825
NM_001286552	-1.128	0.887166667	3.6645	2.246	1.4775	2.0705
NM_025719	0.570166667	0.828166667	2.66725	1.62025	1.13725	1.29575
NM_022014	-0.347666667	0.826833333	0.653	0.85525	0.4775	1.1255
NM_021519	0.767166667	0.135	0.68925	0.53875	-0.12375	0.30825
NM_016678	-0.6795	-0.7075	-2.924	-1.077	0.548	-0.0335
NM_011246	-0.735333333	0.5555	-1.26475	-0.99925	-0.04275	-0.39525
NM_146188	-0.672166667	-1.540166667	-0.87225	-0.99075	-0.30075	0.02525
NM_013710	-1.491833333	0.314	-0.66275	1.42	0.46075	-0.24875
NR_038089	0.619333333	1.045333333	2.59925	2.53975	-1.27075	2.37175
NM_026693	1.717333333	1.375166667	0.244	-0.22575	0.7785	-0.7125
NM_001301832	-2.468333333	-0.595833333	-0.811	0.84575	1.54	-0.295
NR_027851	-1.127333333	-1.367	-0.09975	0.026	-0.93625	-0.33525
NM_030887	2.781333333	0.976666667	0.89275	1.58625	1.05725	0.81475
NM_011010	-0.801	-0.19	-3.04375	-1.6475	-0.72775	-0.52625
NM_009845	-1.611	0.345166667	-1.4205	1.6595	0.6615	0.614
NM_029879	-2.892333333	0.432833333	-1.22975	-1.4195	-0.27225	-1.39075
NM_026437	0.642166667	0.579333333	0.40475	0.18625	0.81125	-0.12875
NM_001033445	-0.964666667	0.3725	-1.06175	-0.78475	-0.69325	-0.08725
NM_019925	1.598333333	-0.2285	0.997	1.68575	-0.071	-0.061
NM_172145	1.411833333	0.912	0.12	1.29725	0.366	0.6495
NM_133969	-0.812	-0.204	-0.82425	0.25825	0.40575	-0.15275
NM_080437	-0.821833333	-1.211	0.7195	0.46525	-0.676	-0.391
NM_146162	-2.3065	1.164166667	-0.9985	1.542	1.1015	1.8545
NM_173442	0.913	0.921	-0.68825	0.5165	0.70375	-0.14425
NM_020585	0.779666667	0.762333333	-0.62525	-0.27925	0.93875	-0.35175
NM_144894	0.160666667	-0.771333333	-0.8835	-0.3875	-0.297	-0.058
NM_009469	-0.878166667	-0.016	-1.3165	-0.83925	-0.503	0.009
NR_002142	1.271166667	2.118166667	0.61275	0.67175	-0.37425	-0.73725
NM_025480	0.794833333	0.390833333	-0.049	0.121	0.643	-0.3205
NM_026982	0.908833333	0.878166667	1.25175	0.8515	0.15825	0.24225
NM_199477	1.195333333	0.838333333	-0.136	0.80425	-3.4435	1.133
NM_001177731	-0.306833333	-0.919	-2.101	-2.409	-1.4825	-2.8175
NR_002891	-1.062666667	-1.0395	1.1375	1.0395	-0.8665	0.7125
NR_105881	-1.660833333	-1.956833333	0.63975	0.42625	-0.58425	1.71575
NM_001159583	-0.629666667	-0.6225	-0.5125	-0.309	-0.848	-0.085
NM_027017	-0.098166667	0.845833333	0.79625	0.706	0.24025	0.92975
NM_173053	-1.1455	-0.795333333	-0.72075	-0.7085	-0.64125	-0.00775
NM_011913	0.649333333	0.005666667	-0.19425	1.00425	-0.93625	-0.43375
NM_001033219	-1.1185	0.073666667	-0.60475	0.07625	0.43375	0.39125
NM_020279	-0.715333333	-0.674166667	-0.967	-1.08	2.4525	-1.052
NM_001081078	-1.215666667	-0.686333333	-0.527	-0.56925	-1.751	0.432
NM_153790	-0.713	0.231	-2.265	-0.0635	0.6395	1.1315
NM_007442	0.029666667	-0.589333333	-2.444	-2.37725	-1.516	-0.4665
NR_033197	1.008333333	0.7245	0.683	0.0385	0.2025	-0.202
NR_125833	-0.550833333	-1.224666667	-0.16325	-0.7005	-0.86225	-0.29025
NM_145137	-2.008333333	-2.143166667	-3.54675	-1.88225	-0.39275	-0.57125
NM_020283	0.231	-1.0475	0.74825	-0.958	-0.03075	-0.84225
NR_029815	1.094833333	0.477166667	1.066	-0.025	-0.3255	-0.316
NM_008985	0.149166667	1.87	-0.38175	3.36175	2.54225	0.74675
NM_001163138	-0.8425	-0.358666667	-0.604	0.01175	-0.245	0.0515
NM_029850	-1.279166667	-0.823666667	-1.5815	-1.5225	-0.4635	-0.2545
NM_019540	0.744166667	-0.258833333	0.6015	1.17625	-0.4565	-0.504
NM_177371	-1.193333333	0.9185	-1.7515	-0.38125	0.459	0.236
NR_103722	0.584666667	0.164166667	3.58175	2.073	1.57975	0.77025
NM_016919	1.413166667	0.989666667	-0.80425	1.86425	1.51075	1.37525
NM_025877	-1.203666667	-1.223833333	-0.4295	-0.9245	-0.969	-0.2495
NM_016785	-1.76	1.009333333	-0.99	-0.75175	0.2315	0.048
NR_033648	1.032	1.791833333	-2.24575	-2.25275	1.79825	-2.48525
NM_016747	-1.934	-1.169	-1.657	-1.30575	-0.3795	-0.1125
NM_001082414	-0.679333333	0.4365	-1.40575	-1.147	-0.20125	-0.17275
NM_001083918	-0.189666667	1.270166667	1.42325	1.3855	1.42275	0.35575
NM_013571	-1.682833333	-1.107333333	-0.614	-0.99575	-0.7015	-0.421
NM_001081295	-0.635166667	0.222666667	-1.63625	-1.31325	-0.29575	-0.37375
NM_010441	1.190833333	-0.584	1.7885	2.1715	2.045	-0.8055
NM_023422	0.821166667	0.9835	1.17925	0.83325	0.58975	0.20525
NR_040361	1.094166667	0.6205	-0.58875	-0.88025	0.73625	-1.17375
NM_013777	0.449666667	0.7455	1.1545	2.265	1.224	1.3285
NM_178035	-1.003166667	0.537166667	-3.1055	-2.4225	-1.1445	-0.666
NM_011055	2.879166667	0.553	-1.2175	0.29325	0.684	-0.9085
NM_020486	-0.858	1.055	0.51975	-0.504	-0.60675	0.11725
NM_027844	0.694333333	0.106833333	-4.9765	-1.83525	-1.513	1.026
NM_009226	0.871833333	0.770333333	1.6555	0.8985	0.631	-0.0155
NM_174851	-2.203333333	-1.647	-0.80975	-1.073	-0.65725	-0.48575
NR_104353	-0.812333333	-0.442833333	-2.03025	-0.9245	-0.72825	-0.17975
NM_001085374	-0.766333333	0.016333333	-2.131	-1.7735	-0.4865	-0.7665
NM_133893	-0.739333333	0.1375	-0.86725	-0.54875	-1.25075	-0.12625
NM_001195633	-0.685833333	-0.617666667	-1.34825	-1.11825	-0.47775	-0.52775
NR_046233	-0.106666667	0.847666667	1.40275	1.058	-0.46325	0.68625
NM_001081199	-0.839333333	-1.718	-1.238	-1.20825	-1.3675	-0.617
NM_053206	-0.875166667	-0.106333333	-0.9455	-1.121	0.76	-0.328
NM_009131	1.141833333	-1.093833333	-2.082	-0.8495	0.4305	0.701
NM_139145	-1.622333333	-0.555666667	-0.59025	-0.8035	-0.13575	-0.14425
NM_001080963	0.717166667	-0.712166667	-0.89475	-0.53325	0.54775	1.03675
NM_013603	0.156333333	-1.107333333	5.38625	2.114	-1.04475	-0.45275
NM_026323	-0.7955	0.078833333	0.4465	0.6705	0.244	-0.852
NM_152804	-2.499666667	-2.534333333	-0.68	-0.4225	-0.3665	-0.608
NM_178208	-1.039666667	0.800333333	1.62825	0.57025	0.46825	-0.73775
NM_001025435	-0.209666667	-0.690666667	-0.286	-0.40125	0.462	-0.619
NM_001190871	-2.035166667	0.737666667	1.76	2.096	1.112	0.5005
NM_133218	-1.307833333	-0.2035	-1.29	-0.8125	-0.5145	-0.251
NM_011772	0.024166667	-0.626	-1.05675	-1.351	-0.28275	0.04025
NM_053108	1.638666667	1.807166667	1.3515	1.5785	1.477	0.9335
NM_007699	-0.903666667	0.113833333	-1.43375	-1.8125	-0.57725	-0.44175
NM_148948	-0.296	-0.585333333	-0.78875	-0.978	-0.39175	-0.28675
NM_172599	-0.7575	-0.219	-0.5835	-0.43725	-0.0635	-0.2055
NM_183298	0.581	0.2175	-3.5265	-0.837	-1.3595	1.994
NM_009006	-1.067	-0.7875	-1.05525	-0.95375	-0.96975	-0.89275
NM_146125	-0.3245	-0.961166667	1.31675	-0.22575	0.51475	-0.85025
NM_015756	-0.828833333	-0.9995	-1.48575	-1.43575	-0.76125	-0.20375
NM_178200	0.2065	1.035	0.2025	0.121	1.3635	-0.3265
NM_031386	-0.605333333	-0.578833333	-0.349	0.03075	-0.003	-1.6305
NM_001310591	-1.576833333	-2.2825	-1.05325	-0.729	-0.37975	0.21475
NM_001025432	-0.411166667	-1.1015	-0.99675	-0.9415	-1.42775	-0.66675
NM_183254	0.867666667	0.547166667	0.56125	1.5575	0.90625	0.20175
NR_033306	1.027333333	0.384	1.67375	1.013	0.20675	0.61825
NM_133694	0.802166667	0.749833333	0.9995	1.17525	0.8435	0.8375
NM_021409	-1.075333333	0.148666667	-2.98875	-2.55425	-0.70775	-0.77675
NM_025566	-0.778333333	0.848333333	0.0515	0.67625	-0.67	0.3375
NM_009675	-1.0425	-0.717	-1.94275	-0.3915	-0.35725	-0.42425
NR_104053	-2.967	-1.976333333	-1.14475	0.42925	1.41875	0.77225
NM_001190314	-1.5965	-1.7675	-1.19425	0.791	0.79475	1.48625
NM_146688	0.699166667	0.344166667	0.60675	0.0535	0.14725	0.37325
NM_148933	-2.6645	-0.081333333	-1.41075	-0.8175	-1.22475	-1.34725
NM_010858	0.7445	-0.596333333	1.82625	3.7845	2.69475	2.66725
NR_028556	-1.911166667	-0.018666667	0.352	0.66025	0.373	-0.6115
NM_009764	-2.158166667	0.293	-0.40025	-0.58075	-0.70825	-0.13425
NM_027872	-1.439	0.29	-0.8085	0.1745	0.151	-0.024
NM_178763	-1.8635	-0.361333333	-2.11975	-1.214	-0.28325	0.17275
NM_172142	0.517833333	-0.797	2.3665	3.371	0.1015	-0.7845
NM_010713	0.681	0.270166667	-0.90225	-0.2105	-0.17925	1.17575
NM_145820	0.828	1.297666667	-2.32575	-2.58225	1.20975	-2.53425
NM_198621	0.835666667	-0.927833333	-0.30125	-0.88475	-0.82825	-0.80625
NM_148939	-0.906666667	-0.508	-1.629	-1.7305	-1.3675	-0.8915
NM_201373	-0.4365	-1.062333333	0.285	0.29525	-0.6465	0.251
NR_033520	-0.476833333	-0.6245	-1.7565	-1.041	0.3635	-0.898
NM_008681	-2.580333333	-0.8035	-0.67	-0.0125	0.139	-0.3665
NM_178898	-0.7085	-0.5525	-0.4205	-0.3545	-0.789	-0.4025
NM_133654	-3.4525	-2.5295	-0.80925	0.06375	0.22275	-0.04975
NM_007621	-0.169833333	3.836333333	0.12125	1.08975	0.33475	-0.03775
NM_027909	-0.231	-0.682833333	-0.8215	-0.6305	-0.7435	0.047
NM_001164217	1.743833333	0.402666667	1.41875	1.0855	0.46775	0.50875
NM_015732	-1.1435	-0.027333333	-1.403	-1.5725	-0.298	-0.2595
NM_001111142	1.482666667	0.182	0.99225	1.7915	-0.82125	1.06125
NM_008503	1.8735	1.664	-2.527	-2.8175	1.6485	-2.6915
NM_144899	-0.615333333	0.372333333	-0.67575	-0.46675	-1.03975	-0.85175
NM_011828	-0.017166667	0.778666667	-0.1495	0.1535	0.75	0.333
NM_010406	0.6175	-0.417666667	1.88775	0.94	1.44475	3.18825
NM_007602	-0.996166667	-0.303	-1.456	-1.14475	-0.559	0.0445
NM_008225	0.7645	0.0735	2.3795	2.6595	1.2935	0.276
NR_040317	0.599666667	0.414166667	1.1005	0.11725	0.3935	0.1805
NM_001081351	-3.0285	-1.502666667	-1.80775	-1.34425	-0.19525	-0.23825
NM_145952	0.294166667	0.915333333	-0.843	-0.56825	0.8305	0.068
NM_178385	0.663333333	0.064166667	0.99425	0.43725	0.34975	0.22425
NR_004438	2.188333333	2.8955	-0.79725	-1.89475	0.85425	-1.10775
NM_013614	2.9015	0.819333333	0.693	-0.8165	1.1935	-1.513
NM_023294	-3.099166667	0.5965	0.364	0.5485	0.6495	-0.051
NM_027470	-0.154166667	-0.6755	-1.47	-1.27175	-0.5905	0.007
NM_178362	-0.191166667	-1.570833333	0.0345	-0.67125	-0.4655	-0.59
NM_001001565	-0.623666667	-1.297333333	-1.60825	0.3615	1.01525	0.86925
NR_028021	-0.713	-0.8375	-1.95075	-0.80225	0.13425	0.55725
NM_026878	-0.798666667	-0.321	-2.086	-1.4715	0.0865	0.4195
NM_025478	-0.889666667	-0.013666667	-1.27225	-1.15975	0.20175	-0.39175
NM_134133	1.839666667	0.578833333	2.0105	1.94675	1.081	0.1785
NM_008604	-1.426166667	-2.542833333	-2.7065	-1.605	0.044	-0.374
NM_013925	-0.798666667	-1.025833333	-0.80675	-1.6695	-1.07575	-1.01325
NM_172527	0.022833333	1.210833333	-0.4765	-0.34225	1.238	0.1085
NM_001081655	-1.331833333	0.728666667	-0.7785	0.37825	0.7855	1.011
NM_001291222	-1.1115	-0.6685	-1.63875	-1.40875	-1.41025	-0.31425
NM_026005	0.883666667	0.388	0.2625	0.119	0.7465	0.037
NR_028416	-0.540833333	-1.152333333	-2.5025	-1.31275	-0.441	-0.4045
NM_019388	0.765333333	-0.532666667	0.466	1.88525	1.457	0.3515
NR_033595	-1.282	-1.069166667	2.51225	1.95475	-3.53125	2.12625
NR_037865	0.2385	-0.644666667	-1.35675	-1.11125	-1.20675	-0.49125
NM_009644	1.685333333	0.698	-1.3255	-0.49075	0.8365	0.0435
NM_133849	-0.809666667	0.169166667	-0.23275	-0.5085	-0.13675	-0.80625
NM_027334	-0.923166667	-0.464333333	-1.1895	-0.79	0.066	0.074
NM_001166370	1.121833333	0.667666667	0.4165	0.1485	0.6105	-0.2505
NM_013737	-0.226833333	0.991666667	0.84825	1.777	0.81075	0.15375
NM_001001495	1.034833333	0.061333333	0.366	1.06825	0.1355	-0.7195
NM_011994	-2.3305	0.170333333	-1.28875	-1.05675	-0.06225	-1.24575
NM_013484	-1.453666667	-0.754	-2.20875	-0.11775	0.11275	0.13675
NM_001199339	1.5655	2.5855	0.531	-0.201	0.8525	-0.779
NM_023635	-2.741166667	-0.414	-0.7875	-0.14175	0.641	-0.0145
NM_001113470	-0.977	-0.123666667	-0.744	-0.5295	-0.178	0.082
NR_045305	-1.730333333	0.378166667	-0.39525	0.114	0.31175	-0.66075
NM_013931	-0.220166667	-1.021333333	-0.77825	-0.8255	-1.35275	-0.64075
NM_009772	-2.458333333	1.6005	0.4405	0.5445	0.965	0.226
NM_207261	-0.663	-0.276166667	0.0655	-0.59425	-0.887	-0.84
NM_025495	-1.893333333	1.834666667	-0.18625	0.09025	-0.01125	-0.63225
NM_010130	0.6545	0.9385	-0.47325	1.797	1.58425	-0.04225
NM_001195244	1.150666667	0.1925	1.46275	0.939	0.53725	0.27625
NR_105904	-0.908333333	-1.815666667	-0.57725	-0.03475	-0.86325	-1.13925
NM_175258	-1.333166667	-0.397	-0.76575	-0.47475	0.07125	-0.30125
NM_153511	0.555	0.600833333	1.2065	2.15325	2.412	1.0015
NM_001303121	-0.108	-0.913166667	-2.605	-1.45125	-0.247	0.0445
NM_010509	0.8115	0.319666667	0.88475	1.66075	1.23575	0.29825
NM_033478	0.633833333	1.197	-2.61525	-1.62	-1.57975	0.66775
NM_145447	-0.777833333	-0.107	-1.6085	0.00475	1.078	0.366
NM_172800	-1.9335	-0.810166667	-3.53375	-1.97675	-3.01625	-0.51425
NM_018884	0.130166667	-1.379166667	-0.839	-1.07875	-0.707	0.2125
NM_001013810	0.3065	-0.6135	-0.588	-0.2255	-0.395	-0.323
NM_025388	0.59	0.369333333	0.83975	0.6875	0.31025	0.32075
NM_027430	1.109166667	0.773666667	1.038	0.324	0.1085	-0.1415
NM_138647	0.857	0.632333333	1.85075	1.1385	0.91375	1.17925
NR_037220	-0.652333333	-0.9595	-0.934	0.0305	-0.6655	-0.5485
NM_001136063	1.039166667	1.994333333	0.14075	1.7295	1.13475	1.42475
NM_021710	0.623	0.391833333	0.907	0.2575	0.061	-0.3395
NM_011190	0.8865	0.8335	0.50875	0.34275	0.80425	-0.44925
NM_001030293	-2.177666667	-0.879333333	-0.8915	-0.9865	1.6995	-0.5295
NM_025813	-0.085333333	0.583333333	0.2715	0.5175	0.6305	0.021
NM_008337	0.677333333	-0.273166667	-1.1075	0.832	-0.259	-0.086
NR_028263	-1.546	-0.330833333	0.43125	0.0395	-0.76125	-1.26725
NM_134084	-0.846666667	-0.163333333	-0.61675	0.053	0.32525	0.61275
NM_008738	0.446666667	-0.7	-0.71125	-0.39075	0.26775	0.13425
NM_027363	-0.6665	-0.689166667	-4.14775	-0.28125	0.65325	0.09925
NR_106161	-0.264166667	1.220333333	0.8465	1.1405	0.525	1.527
NM_027455	-1.327833333	-1.047166667	-1.2435	-0.3445	1.2655	0.2305
NM_019583	-0.657	-0.385333333	-0.6435	-0.292	-0.7155	-0.094
NM_011673	-0.6205	-0.471	-0.77575	0.3935	0.81025	0.09925
NM_001039472	-1.393166667	-0.388833333	-1.10275	0.29175	0.01975	0.46775
NM_027031	0.781833333	-0.413333333	0.6415	-0.409	-0.6925	-1.273
NM_001037923	-0.061666667	0.675833333	-0.0865	-0.09125	0.8095	-0.864
NM_001290501	-0.7295	0.3425	-1.5935	-1.72825	-0.296	-0.8285
NM_008858	-1.1255	-0.706333333	-0.75875	-0.4535	0.02175	-0.16625
NR_029601	0.402	-0.7015	-0.599	0.12525	-0.4235	-0.254
NM_175472	-0.586833333	0.096833333	-0.63675	-0.5455	0.39575	-0.58375
NM_008817	-0.701833333	0.456833333	-2.36475	-2.035	-0.87725	0.38175
NM_001008424	1.147166667	0.354833333	-2.23275	-0.687	-0.42875	0.84975
NM_009857	0.917666667	0.838333333	-1.71925	0.802	1.13225	0.95975
NM_001195338	-0.031666667	0.962	0.76775	0.483	0.32425	0.16525
NM_030707	1.134166667	3.4635	-2.451	1.4915	1.1545	0.6635
NM_001081392	-0.666333333	-1.295666667	-0.7255	-1.0185	-1.0225	-0.863
NM_001289925	-2.969666667	-1.9325	-2.5	-1.34875	-0.5285	-0.4285
NM_030739	2.8405	3.021666667	-4.023	-4.3185	2.7335	-4.2015
NM_008524	0.316833333	1.092	-2.65225	-0.2665	0.50675	0.86925
NM_025471	0.7755	0.258	0.8235	0.673	0.355	0.103
NM_009259	-4.524833333	-0.539833333	-1.01425	1.167	1.63075	0.20975
NM_145226	-3.703	-1.511	0.99075	1.6035	0.62175	-1.35075
NM_007407	-0.912	0.722	-3.5415	-1.34175	0.3055	-0.1295
NR_105929	-0.370666667	-0.945833333	-0.83075	-0.69525	-0.86075	-0.30275
NR_002688	3.0455	3.138666667	-1.06375	-1.292	1.52425	-2.21025
NR_040520	0.544333333	-1.128333333	1.61325	0.1675	-0.40075	-0.80125
NM_010426	-0.672333333	-0.2445	0.4015	0.861	-0.6935	0.218
NM_144803	-2.4365	-0.862166667	-1.15225	-0.39325	-0.82625	-1.47825
NR_132735	0.418	0.836333333	-0.04125	0.15	0.58875	1.05575
NM_011456	-0.134333333	0.610166667	-0.33875	0.79325	-0.68925	0.35175
NM_001136240	-0.976	1.12	-0.601	-1.01325	-0.482	-0.182
NM_007951	2.710333333	2.041166667	0.451	0.21275	0.9485	-0.523
NM_019637	1.638	2.053333333	-0.0025	-0.1885	1.149	-0.627
NM_181541	-1.557833333	-0.760333333	-0.1705	-1.01975	-0.528	-0.705
NM_028942	0.195166667	-0.695333333	-0.56425	-0.58225	-0.56125	-0.33125
NM_010174	-0.560833333	1.4855	3.389	2.63725	2.048	0.932
NM_030750	-1.209666667	0.0475	-0.76625	-0.502	0.44675	0.09875
NM_010931	-2.573666667	1.540833333	0.61225	-0.14775	0.08775	-0.32625
NR_106018	-0.5945	-0.253166667	1.59875	1.7115	-1.81325	0.09075
NM_001008700	1.903666667	1.037666667	1.384	1.57525	0.4475	0.212
NM_007780	1.2005	-0.109	1.94225	2.39675	0.96925	0.39225
NM_011312	0.693333333	0.182	0.918	0.23075	-0.3425	-0.035
NM_172790	-0.793	-1.324666667	-1.36625	-0.945	-0.08825	-0.31875
NR_035503	-0.415666667	-1.971166667	0.2125	-0.13025	-1.462	-0.729
NM_011608	-0.6105	0.509333333	-1.139	-1.458	-1.325	-1.2295
NM_016867	0.455	-1.0485	-1.33775	-1.2605	-0.28575	-0.21375
NR_027964	-0.904	-0.718333333	-0.13275	-0.67325	2.33425	0.32725
NM_029781	-0.726666667	0.1035	-1.90125	-1.4965	-0.52225	0.36625
NM_001085495	-0.929166667	-0.388	-0.79225	-0.41325	-0.37675	-0.22925
NR_045836	-1.207833333	-0.020166667	-0.84225	-1.181	-1.07475	-1.02475
NM_172831	0.908833333	-0.448166667	0.53275	1.0485	-0.73775	0.02475
NM_028014	-1.417	-0.965666667	-0.70025	-0.67125	-0.38775	-0.01725
NM_013562	0.572166667	-0.796	-0.0705	-0.06825	-0.4905	-1.213
NM_016959	1.9805	1.615166667	-1.54525	-2.03225	0.73725	-2.21375
NM_175459	1.4805	0.582	0.6705	1.26775	1.347	0.586
NM_177005	-0.106333333	-0.7965	-0.916	-0.729	-0.918	-0.081
NM_145416	-0.123166667	-0.6355	0.5165	0.09525	-0.693	0.0025
NM_010928	-0.264833333	-0.963166667	-1.15175	-0.5495	-0.41375	-0.42225
NR_045346	-3.509	-1.285	0.346	1.014	-0.745	-0.5705
NM_001270988	-0.909166667	-0.444166667	-0.79075	-0.52925	-0.00775	-0.42925
NM_027533	-2.344	-0.5375	-0.378	-0.595	0.269	-0.3145
NR_033307	-1.973666667	-0.640333333	0.44325	0.04125	-1.81875	-1.13875
NM_025659	0.834333333	0.205166667	1.01325	0.74775	-0.00175	0.22825
NM_053093	0.659666667	-0.2975	-2.04375	-0.41325	-1.07775	0.70925
NM_172536	-0.745	-0.565	-1.525	-1.1895	-0.622	-0.4465
NR_045944	0.776	-0.099	-3.99525	-1.77075	-1.19275	1.98025
NR_106059	-0.772166667	-0.814333333	-0.4505	0.5945	0.182	-0.809
NR_045341	-0.5945	0.058	0.14525	-0.34275	-0.87725	-0.09025
NM_027322	-0.483833333	1.0855	-1.09325	0.1155	1.23375	0.06625
NM_010074	-0.574666667	-1.462333333	-2.243	-0.314	0.4815	-0.3925
NM_001171801	0.941	0.005	-0.75075	0.386	1.94625	1.01025
NM_025313	0.6285	0.2855	0.7715	0.46775	-0.0885	0.647
NM_008047	0.27	-0.758166667	-1.075	1.163	0.9975	1.4
NM_009828	-2.0075	0.652333333	1.091	0.5425	0.6805	0.3855
NM_178789	-0.365166667	0.794666667	2.2395	1.56125	1.9335	1.0415
NM_010022	-1.159833333	-0.488	-0.5115	-0.69175	0.145	-0.6385
NM_008106	0.635666667	0.2855	1.012	-0.621	-0.3445	-0.6285
NM_011435	1.613833333	0.6785	0.4615	1.62675	0.782	0.9635
NM_001081462	-0.839	0.122333333	-1.44325	-1.3545	-0.97075	-0.36625
NM_025488	-0.813166667	0.146333333	-1.56875	-1.952	-1.48025	-0.91375
NM_001166210	-0.455333333	-1.442666667	-0.739	-0.47175	0.5005	0.6565
NM_013485	-0.698	0.000666667	-1.07775	-1.39975	-0.92275	-1.39775
NM_053117	-1.188833333	-1.266166667	-0.4355	-0.67925	0.1585	-0.0185
NM_019511	5.893166667	1.842833333	1.53625	0.3155	0.60975	0.29175
NM_028135	-1.115166667	-2.251	-1.952	-0.12175	-1.7835	-0.866
NM_001033489	0.5065	2.400833333	1.48325	1.166	0.96725	0.75125
NR_131118	-1.106333333	0.529333333	-1.8725	-0.005	1.5375	0.467
NM_133809	-1.8055	0.793833333	0.04	1.29525	0.9885	-0.4545
NM_001163566	1.496333333	2.3945	1.29575	0.794	1.89625	-0.34525
NM_013486	-0.377666667	-0.624666667	-0.852	1.30025	1.09	0.221
NR_045640	-2.4125	-0.284666667	-1.0725	-0.32725	-1.078	-1.333
NR_131001	-0.251833333	-1.0365	0.03525	0.47775	-1.57775	-0.58325
NM_001040085	-0.175	-1.714666667	-2.08375	-1.4475	0.14125	0.25675
NR_033452	1.2765	0.15	1.14925	1.29125	0.35725	0.23575
NM_023737	-0.802333333	0.370166667	-1.04075	-0.8995	0.19375	-0.25675
NR_106052	0.151666667	-1.468166667	0.08275	0.7565	-1.46125	-0.03025
NM_001163592	-1.065333333	-1.8185	-1.92725	-1.98725	-0.82725	-0.87325
NM_001034856	0.677	-0.488833333	0.1025	-0.04525	-0.46	1.3625
NM_026417	-0.051833333	0.713166667	-0.08975	-0.134	0.92225	-0.26525
NM_029606	-1.434333333	0.091166667	-0.38975	-1.04975	0.01075	-0.67925
NM_172865	0.1695	0.854166667	-0.45825	-0.1615	1.01125	-0.20375
NM_001033122	1.4845	2.415833333	0.3045	1.38125	0.1765	-0.8375
NM_009841	2.206166667	0.537666667	3.29025	3.86675	1.02475	-0.30075
NM_001289515	-1.002	-0.756833333	-1.00925	-0.7275	-0.07825	-0.46275
NM_175028	-0.316666667	-0.658333333	-1.4975	-1.207	-0.0045	-0.265
NM_001083119	-0.967	-0.270833333	-1.14275	-1.60025	-0.91575	0.09975
NM_009653	-1.130166667	-0.911166667	-1.90825	-0.6005	-0.87625	-1.46225
NM_026037	-1.248833333	-0.569666667	-3.47275	-1.07625	0.57625	-0.34325
NM_028894	0.0195	-0.933666667	-1.076	-0.37775	-0.388	-1.1605
NM_001110227	-0.329666667	-0.723833333	-0.9815	-0.73825	-0.314	-0.9075
NR_104582	-1.732833333	-1.313833333	-1.248	-0.81925	-0.5345	-0.248
NM_172832	-2.344166667	-0.541833333	-0.95075	-0.8065	-0.82375	-0.22775
NM_198105	-0.580166667	0.000333333	0.13675	-0.62025	0.04475	-0.17175
NM_022315	0.848	-1.370666667	-1.04075	-0.956	0.28525	0.12725
NM_026835	1.143	1.325166667	2.822	3.195	2.143	0.29
NM_177832	-0.759333333	-0.692166667	-0.72375	-0.59275	-0.37625	-0.44775
NM_031176	-1.458	-0.856666667	-2.36975	-0.826	-0.48225	-0.28725
NM_007876	-1.111833333	-1.212	-3.40125	-0.5675	0.14425	0.53375
NM_001013833	1.304833333	-1.6785	3.37325	0.8495	1.24075	0.04125
NM_027407	-1.1025	0.6335	-1.95025	-1.8735	-0.79375	-0.85525
NM_053109	1.225666667	0.763833333	1.1325	0.96925	0.608	0.5485
NM_028029	-1.084166667	-0.6355	-0.9415	-0.71325	-0.5035	-0.0665
NM_011866	0.638833333	0.711833333	0.67875	1.6755	1.41525	1.15725
NR_015455	-1.752833333	-1.058666667	-0.76575	-0.76375	0.59175	-0.56725
NR_106003	-1.271	-1.7675	0.61425	0.17975	-2.12025	0.94425
NM_053147	-0.312166667	0.9625	0.4265	1.01175	1.4615	1.2835
NM_001304757	0.614166667	0.441833333	0.3295	1.041	0.138	-0.1545
NM_033314	0.763333333	-0.716	0.61675	0.23025	-0.17575	-0.15025
NM_001024137	0.589166667	-0.159333333	-0.28425	4.2515	3.98325	1.93975
NM_033563	0.597833333	-0.394833333	1.09275	1.39425	0.00875	0.32725
NM_008399	-0.365333333	-1.057666667	-2.503	-1.3075	0.581	0.2545
NM_203320	6.735666667	4.606833333	8.10825	7.9515	4.51875	1.09975
NM_008430	0.716666667	-0.659333333	0.628	0.9745	0.49	0.7075
NR_106013	-1.489	-1.2955	-0.29175	-0.75425	-1.83025	-0.96075
NM_009554	1.007333333	0.220166667	-1.1425	-0.563	0.7525	-0.244
NR_105952	-0.725	-0.536833333	-0.339	0.038	-0.5115	-0.6735
NM_207229	0.581666667	-0.1015	3.58225	4.5	-4.55425	3.93075
NM_010479	0.671333333	-0.784	-1.419	-1.34975	-1.769	-0.459
NM_172887	-2.602166667	-0.419	-0.58425	-1.306	-0.65275	-0.71125
NM_009192	0.892833333	0.3945	0.06125	1.8275	1.31325	-0.09125
NM_139200	3.182833333	0.194166667	1.20875	1.673	0.85525	-0.38225
NR_110421	-1.986333333	-0.779333333	1.99725	2.0205	0.32325	-1.49275
NM_001163554	-1.252666667	0.746166667	0.27825	2.2605	0.83825	0.40975
NR_035451	-0.142	-0.831666667	-0.4095	-0.605	-0.703	-0.294
NM_019483	-0.736166667	-0.6365	-1.132	-1.84225	0.155	-0.7825
NR_036450	0.311333333	1.204	-0.765	-1.126	1.256	-0.905
NM_001270996	0.067666667	0.600666667	-0.28325	0.24825	0.66875	-0.08275
NM_009946	0.463166667	-0.750666667	-1.20825	-0.4485	-0.38625	1.02475
NR_130345	-0.854666667	-1.069333333	-0.343	-0.65875	-1.0915	-0.747
NM_001195031	-1.515166667	-0.175666667	-1.4645	-0.76825	-0.443	-0.4775
NM_001168562	-0.470666667	-0.619833333	-1.25625	-0.78875	-0.92775	-0.70725
NM_173864	0.083166667	1.3075	0.17675	2.5295	-1.70375	3.23325
NM_001290478	0.625	-0.794166667	-0.49075	0.43675	1.03325	-0.48275
NM_013476	-0.644333333	-0.836333333	-0.53125	-0.6535	-0.13775	-0.48675
NM_199022	-1.369333333	0.858	-1.20175	-1.19325	-0.57475	-0.12725
NM_001195632	-1.930166667	-2.082333333	-2.236	-1.6505	-0.801	-0.399
NM_172925	0.738333333	0.340166667	1.64575	1.2595	1.08675	0.75075
NM_021424	-1.556333333	-1.7005	-1.5615	-1.07575	-0.6225	0.261
NM_001024560	-1.6005	-0.2545	-0.594	0.33625	0.1665	-0.127
NM_001100452	-0.679666667	-0.586	-0.7815	-0.88075	-0.4575	-0.5905
NM_194064	-0.898166667	0.214166667	-1.1115	-0.8535	-1.2245	-0.9855
NM_175430	-1.621666667	-0.329666667	-0.30825	0.0355	-1.04625	-0.12425
NM_001252470	-1.979166667	-1.572666667	-0.95	0.2495	0.7255	0.4625
NM_145148	-1.615666667	-0.163	-0.69175	-0.3	-0.12125	-0.33175
NM_053163	0.724833333	0.2735	1.27075	0.89325	0.49675	0.49925
NM_001127330	-2.279	-1.989666667	-0.82975	-0.57375	-0.43125	-0.67925
NR_033532	0.106166667	-0.868166667	-2.94175	-1.81775	-1.14525	-0.33525
NM_001079686	-2.708833333	-1.4575	-0.64425	-0.5315	-0.50075	-0.54525
NM_027941	-0.455333333	0.708333333	-0.53275	-0.16175	0.67625	-0.75475
NM_001103168	-1.1625	-1.009	0.39475	-0.76775	-1.35175	-0.51625
NR_131098	-0.7315	-0.1225	0.93175	-0.5055	0.79325	-0.74625
NM_011445	0.581333333	0.283166667	0.58725	-0.073	-0.15175	-0.18825
NM_013658	-0.857666667	0.486	-1.61975	-0.71225	-0.39275	-0.35675
NM_025958	-0.772666667	0.7415	1.64175	1.14925	-0.22275	0.65875
NM_013897	0.6195	-0.074666667	1.7635	1.14175	0.372	0.5375
NM_172932	-1.326833333	-1.101166667	-1.103	-0.5845	-0.241	1.046
NM_001085497	-0.826	-0.242833333	-0.65125	-0.00425	0.48375	0.10575
NM_177894	-0.9335	0.729166667	-0.53175	-0.87625	0.64875	0.42675
NM_013607	0.2205	-1.429666667	-0.81825	-1.036	-1.50825	-0.38975
NR_132106	1.657666667	0.200166667	0.471	0.32675	0.753	-1.5255
NR_040708	-1.837166667	-1.724166667	-1.15	-0.91075	-0.8085	-1.0315
NR_002173	0.936833333	0.9105	1.97525	1.43025	0.37275	0.15675
NR_040601	-1.540666667	-1.6355	0.43025	0.10425	-1.60425	0.38875
NM_001007571	0.778166667	-0.165333333	1.52225	1.23575	-0.13425	0.64825
NM_183300	-2.058	-2.02	-1.688	-1.515	-0.5265	-0.3575
NM_138673	-1.525333333	0.845333333	-2.24225	-0.4035	-0.43675	-0.09475
NM_001310743	0.081	0.6315	0.0395	-0.09775	0.7765	-0.1325
NM_153133	-1.409833333	0.457166667	-2.62525	-1.1955	0.04725	0.00275
NM_028035	0.4785	0.7815	0.98775	1.01325	0.82025	-0.23925
NM_173400	-1.556	-0.000333333	-0.8265	-0.67425	-0.0485	-0.966
NM_009760	0.982166667	1.949333333	0.4725	0.61275	1.3305	-0.818
NM_001285895	-1.3185	0.367333333	-0.71125	-0.28875	-0.36625	1.01825
NR_106071	-0.625333333	0.300833333	-0.4105	-0.59525	-0.449	-0.5795
NM_013851	-2.174666667	-1.205	-3.187	-1.864	-1.5225	-1.4165
NM_175750	0.739833333	-0.446666667	0.0685	0.25025	-0.003	0.9015
NM_025586	1.2365	1.329666667	-0.73925	-1.57375	0.83675	-1.95575
NM_183171	0.8365	0.346333333	0.0325	0.74075	0.718	0.101
NM_001024626	-1.055166667	0.37	-0.60575	-1.1045	-0.09875	-0.14325
NM_023211	2.8295	1.868666667	1.08125	0.30625	0.97775	-0.34575
NM_011667	0.756833333	0.316666667	0.7725	0.36625	-0.5	0.7885
NM_001033632	-1.433	-1.561666667	0.673	0.84025	1.1395	-0.867
NM_198035	-0.661833333	-0.623333333	-0.726	-0.891	0.081	-0.225
NM_001161714	-2.847833333	-0.6965	-2.70825	-0.83775	-0.49425	-0.06525
NM_001040072	-2.4615	-0.935	-1.719	-0.7455	-0.3545	0.1915
NM_010305	-1.346833333	-1.336666667	-0.4175	-0.825	0.49	-0.5095
NM_001081302	-0.7715	-0.827833333	-1.28325	-0.7775	-0.03775	-0.29975
NM_007708	-3.14	-0.298833333	-2.2395	-1.00825	-1.4375	-0.5505
NR_027993	-0.609833333	-0.379666667	-0.108	0.0555	0.19	-0.73
NM_133217	-1.253	0.908	1.2185	0.989	0.958	0.3065
NM_153129	-1.205666667	-0.449166667	-0.97075	-0.2615	-0.30025	0.30875
NR_045775	-0.709833333	-1.312333333	-1.189	-1.05825	-2.076	-0.166
NR_106046	-1.628	-0.876833333	0.155	0.26725	-1.438	-0.666
NM_145825	-0.270166667	2.006	0.54425	0.01825	1.10125	-0.32625
NM_199157	-0.991	0.79	1.44875	1.14275	-0.19125	0.59575
NM_001204913	-0.0245	1.317	-1.882	-1.716	1.0415	-1.9155
NM_008511	-0.852333333	-0.3265	-0.7675	0.99475	0.4695	-0.3915
NM_001145969	-0.2525	0.621333333	-0.269	0.3025	0.7685	-0.1375
NM_019521	-0.769666667	0.153	-1.46225	-0.525	-0.09725	0.29775
NM_183104	-0.632	0.4135	-0.55825	-0.528	0.84925	-0.77775
NM_029821	-0.829166667	0.877833333	1.89975	1.14025	0.32225	0.79125
NR_040274	0.717333333	-0.813333333	-0.237	0.2725	0.945	-0.1005
NM_008272	-0.623833333	-0.4645	-0.5025	-0.02525	0.9135	-0.7605
NM_001033126	-2.333166667	-0.923333333	-1.74	0.35725	0.453	0.0895
NM_001114612	1.564	0.9165	-1.27575	-0.201	0.60275	0.06375
NM_011674	-0.732166667	-0.119333333	-3.34025	-2.1035	-0.81775	-0.65425
NM_007506	1.965333333	1.883333333	0.7145	-0.02075	0.2565	-0.393
NM_177368	2.346166667	-1.059333333	-0.83	-0.5195	-0.0475	-0.3815
NM_011072	0.7035	0.651833333	0.98425	0.8575	0.22225	0.60525
NM_028287	-1.031833333	-0.683166667	-0.44675	-0.00575	-0.06875	-0.93675
NM_028146	-1.680333333	-1.0755	-1.03075	-0.81625	-0.81075	-0.12625
NM_001029856	-2.036166667	0.037833333	-0.28875	-0.78325	-0.09275	-0.75175
NM_001080930	-0.6525	-0.590833333	-0.634	-0.23925	0.3425	-0.039
NM_030082	-0.613333333	-0.107166667	-1.42625	0.49075	0.42075	1.45125
NR_028526	0.620166667	1.6515	2.1165	2.0605	-0.044	0.548
NM_001289804	-0.615166667	0.019333333	-1.0625	-0.30425	1.4255	0.14
NM_172564	-1.990666667	-0.677833333	-0.45325	-0.90225	-0.84975	-0.27275
NM_020610	-0.8805	-1.565333333	0.10525	-1.031	0.24425	0.03775
NR_004446	-0.712833333	-2.122	0.634	0.13725	-0.6005	-0.779
NM_001013786	-0.731	-0.8885	-0.54425	-0.72825	0.01725	-0.44375
NM_001141965	0.185666667	0.584666667	0.77075	0.455	0.87375	-0.02675
NR_040717	-2.123833333	-1.081	-1.98425	-0.86975	-0.90875	-0.13325
NM_013762	2.0985	1.855833333	-2.06525	-2.56175	1.01175	-2.14425
NM_020028	-3.242	-1.762333333	-0.25275	-0.86675	-0.59375	0.06175
NM_145839	-1.362333333	-0.1965	-2.3185	-0.697	-0.357	-0.371
NM_001161431	3.083333333	2.899666667	-2.1655	-1.85175	3.2505	-1.3605
NM_133237	-0.766333333	-0.869333333	-3.7795	-2.16825	-0.538	-0.2445
NM_019491	0.807	0.221333333	0.76675	0.59975	0.17625	-0.02075
NM_001101656	-1.945	-1.435666667	1.781	4.28375	-0.861	1.898
NM_001035241	0.5165	-0.5915	-4.1895	-2.59775	-2.264	-1.9535
NM_031191	0.553	1.565166667	0.39225	3.761	0.69575	-0.03075
NM_008809	0.153833333	-1.6715	-1.27125	0.167	0.52025	1.03075
NM_023892	0.948833333	-1.258	-0.0485	-1.33975	-0.7125	-0.6735
NR_105932	-0.987833333	-0.8575	-0.72	-0.63	-1.1345	-0.919
NM_001110320	-0.617666667	0.950333333	1.24425	2.8285	1.45225	0.35525
NM_001081027	0.485833333	-0.6825	-1.4075	-0.21275	0.233	-1.598
NM_008248	0.726166667	0.4305	1.20125	0.8805	0.25925	0.18275
NM_029280	0.005166667	0.619166667	1.2825	0.51525	0.772	-0.014
NM_010235	1.006666667	-1.941	1.644	1.4065	-0.7045	-1.094
NM_153094	-2.292166667	-0.881	-1.844	0.483	0.8525	-0.7295
NM_001122893	-1.0335	-0.4075	-1.52125	-0.49575	0.09575	-0.28125
NM_145997	-0.589166667	-0.276666667	-0.45675	-0.676	0.12825	-0.34775
NM_133821	-0.398333333	-0.774	-1.0495	-0.81425	-0.404	-0.2865
NR_073176	-1.8845	-1.1085	0.18675	-0.71975	-1.10325	-0.30025
NM_009941	1.014833333	0.348666667	0.98575	0.544	-0.24925	0.21025
NM_001081212	-0.2715	-0.893833333	-1.882	-1.22125	-1.7445	-0.9185
NR_033398	1.031166667	1.947166667	-2.82725	-3.0255	1.64275	-3.90125
NM_001205234	-0.435666667	-1.306	-1.60775	-1.20775	-0.11375	0.66325
NM_026314	-1.115166667	0.609166667	0.26275	-1.03625	-0.89325	-0.42475
NM_001166627	0.683	1.860333333	0.12775	1.27975	-0.80675	1.34225
NM_009599	-1.070333333	-0.542166667	-1.508	-0.93425	-0.838	-0.625
NM_011061	-2.699666667	-0.772666667	-2.5395	-0.11225	-0.126	0.769
NM_174853	0.8995	1.089	-0.079	1.068	-0.647	-0.4215
NM_009425	-1.803166667	-0.692166667	-1.1335	-0.152	0.6445	-0.24
NM_027293	-0.338666667	-0.591166667	-1.0755	-0.6085	-0.9235	-0.4945
NM_001163661	-0.268833333	-0.599833333	-0.211	-0.805	-0.5895	0.113
NM_175546	-0.006166667	-0.709833333	-2.24975	-0.74675	-1.46125	-1.43675
NM_008350	1.628833333	1.865333333	-0.4145	0.71125	0.1525	-2.536
NR_045068	-0.046	-1.047666667	-1.13625	-1.1125	-2.19175	-0.99325
NM_001081025	-0.875833333	-0.105	0.41275	0.21625	-0.25225	-0.68175
NM_031872	-0.549166667	-1.239833333	-0.494	0.061	-0.5595	-0.601
NM_177775	-1.3895	-1.283333333	-0.58125	-1.0585	-0.17775	-0.50075
NM_001256052	-1.112166667	-0.333166667	0.307	0.462	-1.917	-0.058
NM_001005788	-1.194666667	-0.454	-0.815	-0.26475	-0.533	-0.5165
NM_007721	0.304	-0.707333333	-1.24125	-1.03775	0.24675	0.06575
NR_033578	2.790833333	2.172666667	-2.97425	-1.983	2.03825	-2.04775
NM_175449	-2.378166667	-0.812	-0.9505	1.505	0.8825	-0.1485
NM_177607	-0.753666667	0.8565	-0.22975	-0.6965	-0.76275	-0.12775
NM_025539	0.428833333	0.768	1.121	0.7605	0.438	-0.027
NM_023580	-1.983333333	-1.6165	-2.2185	-1.5065	-0.736	-0.031
NR_040300	0.607666667	0.640833333	-0.82975	0.0645	0.78925	-0.01375
NM_027519	1.3925	-1.172333333	0.00925	0.7815	1.04875	0.56775
NR_126433	-0.9155	-0.288833333	0.13825	0.0095	-0.76025	1.00925
NM_001128601	-0.004166667	0.658833333	1.1205	1.81325	0.0185	0.722
NM_001077354	0.173666667	-0.704333333	-1.126	-0.66975	-0.4425	-1.026
NM_010807	1.042166667	0.573	0.938	1.293	0.2185	0.5135
NM_001045543	-1.336833333	0.088	0.13025	-0.072	-0.05375	-0.65775
NR_102290	0.8755	-0.520166667	-0.26725	0.96025	-0.15125	1.39875
NM_175687	-1.093666667	-1.7385	0.01325	0.485	-1.14675	-0.18275
NM_001002268	-1.018833333	-0.662	-0.5755	-1.26125	-0.5545	-0.9585
NM_029885	-0.784333333	-0.2215	-1.04075	-0.865	-0.02175	-0.37825
NM_145530	1.4455	-1.203	-1.80025	-0.7015	-0.63425	0.02375
NM_001163502	-0.582166667	-0.497666667	-1.352	-1.1065	-0.607	-0.8765
NM_133189	1.073833333	-1.054	-1.917	-0.50475	-0.5885	0.436
NM_001007583	-0.21	-0.620666667	0.1155	0.385	0.818	-1.7555
NM_001174169	0.107833333	-1.269833333	-0.65125	-0.07375	-0.40475	-1.30775
NM_178795	-0.517	-0.665666667	-0.1285	-0.636	-0.381	-0.3185
NM_001168224	-2.168166667	0.198833333	-0.69925	0.54275	1.16625	1.00475
NM_025523	1.382333333	1.127833333	1.4165	0.6665	0.4835	0.098
NM_010609	-0.605833333	-0.768666667	-0.5615	-0.599	-0.5525	0.1965
NM_001081651	1.6955	-0.122166667	-0.1895	0.24725	-0.3805	0.954
NM_011427	0.9975	-1.115	-0.3415	0.92975	0.8145	0.7775
NM_022417	0.749833333	0.230666667	-0.22325	0.24	0.58475	0.43625
NM_001290996	-0.856	-0.797833333	0.285	-0.99075	-0.485	-0.4995
NM_001162533	-0.672333333	0.522166667	-0.59025	-1.04125	-0.98225	-0.30025
NM_080457	0.364166667	-0.646166667	-0.36275	-0.22075	-0.05125	-1.00925
NM_013721	2.120833333	1.8325	-2.90325	-3.2655	2.22725	-2.77075
NM_033521	-1.106166667	-0.423	-0.63125	-0.554	0.30025	-0.23475
NM_177788	-0.811666667	0.9455	1.03825	1.0105	0.23375	0.56575
NR_045274	-2.398666667	-0.847833333	-0.05325	0.19875	0.10025	-1.11525
NM_007887	0.699833333	0.458	-2.884	-2.87425	0.975	-3.239
NR_030759	-0.028166667	-0.743833333	-0.85575	-0.5015	-0.20275	-0.09275
NM_146118	-1.596	-1.425833333	-0.219	-0.52025	-0.771	-0.4935
NM_001081471	0.0455	0.758833333	-0.429	0.47125	-2.7275	1.108
NM_001033191	0.599166667	-0.387666667	0.8945	-0.02875	0.549	0.037
NM_026968	0.888333333	0.114333333	0.816	0.82625	0.3455	0.591
NM_025394	1.2045	0.615833333	0.83675	0.625	-0.01425	0.06125
NR_002890	2.282666667	3.145	-2.6215	-1.7845	2.235	-2.5265
NM_025966	0.727166667	0.526333333	1.427	1.068	0.082	0.3555
NM_001013575	-2.800666667	-0.7405	-0.67675	-0.20075	0.32225	-0.26175
NM_001033540	-0.460833333	-0.7905	-2.797	-2.05475	-0.931	-1.747
NM_172621	-1.601	-1.324833333	1.8935	-0.1055	0.4305	-0.6015
NM_145852	0.4935	0.841166667	-0.095	0.85575	-0.363	-0.061
NM_010212	-1.298333333	-1.4245	-0.8615	1.1475	1.2135	1.1275
NR_045273	1.0095	-0.577333333	1.58575	1.13725	0.58275	0.34875
NM_011738	1.323333333	0.930666667	0.7655	0.9305	0.7425	-0.045
NM_138653	-1.162333333	-0.674666667	-3.12375	-1.00875	-0.43975	0.21225
NM_025283	0.502333333	0.695833333	0.51825	0.10775	0.89975	0.01975
NR_035430	-0.674666667	-1.019	-0.9125	-0.45025	-1.1275	-1.058
NM_027893	-1.071333333	-0.199833333	-2.63725	-1.4105	-0.47475	-0.08475
NM_194061	-0.850666667	-1.64	-1.932	-1.34175	-0.8885	-0.382
NM_010872	0.833833333	0.343333333	-0.38425	0.873	0.92025	-0.84275
NM_145834	-1.143333333	-1.706	-0.7575	-0.0255	-0.8465	-0.9145
NM_010831	-1.077	-0.536833333	-1.25425	-1.30425	-1.07175	-1.03325
NM_027103	-0.6005	0.657333333	0.31325	0.6155	-0.36275	1.08975
NR_040456	-1.1795	-1.616	3.8415	3.6335	-2.223	0.7175
NM_175643	0.254666667	-1.812166667	-2.61425	0.03325	0.74225	0.75675
NM_011507	0.053333333	0.733333333	0.5095	-0.14525	0.74	-0.4035
NM_133215	-0.7865	-0.299	-1.0635	-0.921	-0.218	-0.223
NM_133962	-1.824166667	-1.043166667	-0.6005	-0.8325	-0.533	-0.2125
NR_033324	-1.308666667	-1.2865	0.03675	-1.3115	-0.69725	-0.88325
NM_198421	-1.211166667	-1.028333333	-1.269	-1.00775	-1.1485	-0.861
NM_010734	0.331833333	0.7375	3.0905	3.891	1.773	0.754
NM_194339	-0.325	-0.643166667	-0.1845	-0.60875	-0.6215	-0.2115
NM_001305003	0.6565	0.437833333	0.615	0.5655	0.095	0.2585
NM_153546	-2.655333333	0.019666667	-0.9115	-0.546	0.2855	-0.365
NM_001159750	1.227	1.4315	-1.021	-0.76675	0.989	-0.5785
NM_011660	1.126166667	0.618	1.1425	0.97225	0.255	0.172
NM_172658	-0.797833333	-0.713	-1.513	-1.1875	-1.169	-0.3065
NM_011670	0.420166667	2.222	2.495	2.7345	1.75	1.5305
NM_001081001	-1.888333333	-0.6995	-0.62425	-0.748	-0.81475	-0.64725
NM_030024	0.456	0.992166667	0.47225	0.65775	1.04825	0.39725
NR_040684	-2.6755	-0.492166667	-0.24075	-0.1365	-0.86975	-1.01925
NM_028679	-0.082833333	1.081333333	-0.16225	0.7015	0.00675	0.05475
NM_009681	0.792166667	1.037166667	-0.13175	0.16325	1.53375	-0.31325
NM_053165	0.349	1.035666667	-2.29225	-1.65975	0.60875	-2.51875
NM_029912	-0.977666667	-0.254	-0.282	-1.2955	-0.3345	-0.225
NM_139236	-0.184166667	-0.593666667	-0.08725	-0.71725	-0.48425	-0.05475
NM_001146049	0.664166667	0.178666667	0.465	0.756	0.501	0.356
NM_007992	2.634666667	-0.487666667	-1.3455	1.137	0.9925	1.4655
NM_026489	-1.3605	0.954333333	-0.09675	-0.29175	-0.37475	-0.99625
NM_001037298	-0.697833333	-0.869	-0.3625	-0.04325	-0.6085	-0.08
NM_008771	-2.1545	-1.2595	-0.72125	0.75125	-0.12975	0.68175
NM_001286584	0.774666667	-0.000166667	1.6955	1.40875	0.8475	0.788
NR_028042	-0.7905	1.1605	2.968	2.074	-0.127	1.589
NM_007440	-1.312833333	0.150833333	-3.35975	-1.1395	0.10925	-0.63875
NM_029407	-0.448333333	-0.999833333	0.302	-0.6345	0.2135	0.0915
NM_001081064	-2.768666667	-0.015166667	-1.635	-1.488	-0.7425	-0.413
NM_080795	-0.8485	-0.381166667	-0.45175	-0.639	-0.14425	-0.39625
NM_025954	0.670333333	0.3555	1.4385	1.15125	0.446	0.5645
NR_036469	-0.9605	-0.2685	-2.39425	-1.17775	-2.13575	-2.37475
NR_046069	-0.673	-0.735333333	1.324	1.57225	-0.868	-0.071
NM_011677	-1.231833333	0.768333333	1.24325	0.36075	0.09625	0.39075
NM_001143686	-0.456166667	-0.751166667	-0.883	0.463	-0.732	-0.8035
NM_007888	-0.871833333	-0.643833333	-0.903	-0.6745	-0.536	-0.32
NM_145833	-1.721666667	-1.844166667	0.25975	1.088	-0.58575	-0.46725
NM_178923	-1.026833333	-0.958833333	-1.09825	-0.795	-0.67825	-0.27925
NM_145617	-1.215833333	-0.731166667	-0.558	-0.66275	-0.4585	-0.4745
NM_001034903	-1.068	-0.118833333	-0.2005	-0.0465	-0.6615	-0.285
NR_105991	-0.325333333	-0.842666667	-0.40075	0.0135	-0.65475	-0.38425
NM_009168	-0.247166667	0.7015	0.393	0.30475	-0.424	1.0155
NR_106188	-1.681333333	0.074166667	-1.13425	0.57775	0.61225	-0.31825
NM_182839	-0.915	0.322666667	-1.31025	-1.13475	-0.33575	-0.40225
NR_046184	-1.4185	0.1215	-0.64875	1.44175	0.17825	0.64575
NR_073563	-1.255333333	-0.6605	-0.91625	-0.683	-0.37775	-0.18225
NM_026958	0.879833333	0.774666667	1.4745	1.143	0.43	0.3505
NR_103550	-0.874666667	0.408166667	2.08975	2.44475	0.58575	-1.10375
NM_028713	-0.663166667	-0.071333333	-1.59125	-0.0415	0.69575	0.71675
NM_027106	0.670833333	0.645833333	1.1165	0.58275	-0.0565	0.569
NM_025656	-0.586833333	-0.1995	0.452	-0.23	0.4175	-0.692
NM_001170913	0.097333333	0.708	-1.48025	-1.03725	0.61225	0.54825
NM_181412	0.546833333	0.691	-0.555	-0.988	0.616	-1.1035
NM_009344	0.909333333	0.2865	0.81025	1.071	0.22225	0.23575
NM_001285446	-0.7615	-0.228666667	-0.96475	-0.95375	-0.32225	-0.40225
NM_001008422	-0.264	-0.582166667	-1.18	-0.9725	-1.232	0.0315
NM_010403	0.21	0.757833333	-0.64025	-1.0605	0.64775	-0.09225
NM_028064	0.279	1.661833333	-0.16775	0.37975	0.24375	0.78125
NM_001081396	-1.480666667	-0.198666667	-1.10375	-0.77575	-0.12525	-0.11125
NM_001039239	-1.286	-0.337	-0.4755	-1.37675	0.4165	-1.115
NM_177923	-0.7525	-0.198	0.2385	-0.0785	-0.6725	-0.444
NM_001310662	-0.632	-0.520333333	-0.60625	-0.79275	-0.02025	-0.58225
NM_023064	1.4185	1.883833333	-2.38	-2.34875	2.3495	-1.684
NM_029186	-0.7445	-0.342333333	-1.15975	-0.822	-0.91275	-0.37275
NM_177244	-0.807333333	-0.117333333	-0.273	-0.60275	0.0575	-0.627
NM_028963	-0.306333333	-0.797166667	-0.26475	-0.628	-0.29825	-0.04575
NM_010658	0.848	0.654833333	-0.0645	0.791	0.7385	0.6195
NM_197987	-0.915666667	-0.218833333	-0.608	-0.51575	-0.029	-0.268
NM_008059	-1.657833333	-1.231833333	2.653	2.71475	0.64	-0.874
NM_001037725	-0.742333333	-0.104333333	-0.82975	-0.3265	0.05125	-0.11175
NM_007806	0.685666667	0.3125	1.38025	2.22725	0.79125	0.40125
NM_008057	-2.125333333	-1.374333333	-0.65575	-1.30525	-0.22425	-0.17325
NM_183087	0.335	-0.694666667	-2.30175	-0.85875	-0.86225	0.54675
NM_133926	-0.022	0.6425	0.24975	0.83275	0.68925	0.18875
NM_020333	-1.175333333	2.398166667	-0.494	-0.92375	-0.003	-0.3595
NM_153178	-0.7525	-1.3825	-1.017	-0.8805	-0.9955	-0.7965
NM_011595	2.027166667	-0.8025	-0.99575	-1.043	-0.61925	-0.01675
NM_015830	-0.409833333	-0.841333333	-1.47175	-1.58175	-1.32525	-0.37625
NM_001033382	-0.809666667	0.258166667	-0.20975	-0.101	-0.94275	-0.15525
NM_001170561	-0.288333333	-0.664	-1.1935	-0.75925	-0.659	-0.156
NM_010947	-1.134833333	-1.007666667	-0.7785	-0.58825	-0.1785	0.638
NM_011905	2.233166667	1.4225	1.044	2.4935	1.4125	0.1175
NM_172546	-1.432833333	-0.372333333	-1.266	-1.22575	-0.116	-0.6405
NR_040294	-0.799666667	-0.999833333	-1.53625	-1.523	-0.89375	-0.82025
NM_001081126	-0.741	-0.807666667	-0.7355	-1.01625	-0.921	-0.149
NM_001164805	-0.272166667	-1.171833333	-1.9245	-0.2585	0.1575	-0.4905
NM_027022	0.996166667	0.272166667	-0.137	1.052	0.2025	-0.3315
NM_021491	-0.760166667	-0.084	-2.19875	-0.03175	0.57725	0.00175
NM_172812	1.151333333	-1.272	-2.05475	-0.86775	-0.63775	-0.73775
NM_001199843	0.998166667	0.156666667	0.826	0.42175	0.473	0.166
NM_177773	-1.742666667	0.051166667	-0.114	-0.5635	-0.7675	-0.809
NM_001162917	-0.7285	-0.215166667	-0.771	0.25825	0.6885	0.1225
NM_029357	0.736333333	-1.44	-1.943	-0.853	-0.553	0.5635
NM_175283	-1.048166667	-0.231333333	-1.16525	-0.56925	-0.26775	-0.08625
NM_010495	-2.340166667	-1.204666667	0.59375	-0.002	-0.60875	-0.11775
NM_172565	0.258	-0.942333333	-1.58675	-1.506	-0.64775	-1.39275
NM_013895	0.7515	0.362166667	1.5055	0.89625	-0.182	0.6335
NM_001037940	1.089166667	1.163166667	-0.244	-0.18975	0.9505	-1.024
NM_016928	1.173666667	0.266833333	-0.008	0.84725	0.7955	0.651
NM_022415	2.937333333	1.39	0.29775	0.61775	0.15425	-0.00625
NM_028326	-2.408333333	-1.475666667	-1.57875	0.7045	-0.19475	1.53625
NM_009690	2.1395	0.366166667	-0.393	1.49125	-0.546	-2.8335
NM_001278941	-1.104833333	0.178166667	-0.69425	-0.685	-0.04225	-0.81975
NM_001170978	-0.719166667	-0.586166667	-2.58275	-1.28975	-0.29975	-0.00825
NM_177186	-1.204333333	-0.310833333	-0.662	-0.6435	-0.1515	-0.3805
NM_001144855	-3.102666667	-0.868166667	-1.0985	0.611	0.7195	0.124
NM_177887	-0.516666667	-1.132166667	-0.78725	-1.45375	-0.03425	-0.06425
NM_008926	-0.705666667	0.906	-0.47575	0.8305	1.22525	-0.50675
NM_001290419	-1.0995	-1.642	-0.66575	-1.164	-1.05975	-0.34825
NM_145963	-0.5355	-0.639666667	-0.6545	-0.81	-1.0095	-1.1045
NM_175352	-0.488833333	-0.787833333	-0.93025	-0.60075	0.09275	-0.03475
NM_033603	-0.072	-1.007	-1.84275	-1.65575	-1.39025	-2.21725
NM_029937	-0.744666667	0.351	-1.784	-1.73125	-2.9155	-3.8835
NM_177307	-0.254166667	-1.226	-1.852	-0.45375	-0.3535	0.184
NM_011739	1.529333333	1.4535	-0.6515	-0.5995	0.761	-0.8015
NM_016909	0.907	1.106833333	3.972	3.86275	-3.516	3.7855
NM_025992	-2.138166667	-0.344	0.63625	1.3315	1.27025	-0.80175
NM_010388	-0.162166667	1.181833333	0.2435	1.60025	-0.829	1.389
NM_001013365	1.411166667	-0.42	4.70925	5.51325	1.98475	-0.41075
NM_144818	-2.082666667	0.598166667	0.707	0.44725	0.51	0.5715
NM_010296	-0.935833333	0.742	-2.2145	-2.006	-1.2775	-0.408
NM_001199227	-0.435	-0.6265	-0.7685	-0.84175	-0.5585	-0.0035
NM_133196	-0.859166667	-0.255333333	-0.606	-0.85975	-0.147	-0.2735
NM_001033132	1.201666667	1.058166667	0.33425	0.28875	0.72025	-0.20475
NR_038032	-0.296666667	-1.1555	-0.41225	-1.03825	0.02075	-0.05675
NM_001170851	-0.889166667	2.362666667	3.17475	3.37075	2.30575	-0.20725
NR_106001	-0.007833333	-0.989666667	0.1285	0.0485	-1.321	-1.1395
NM_153782	-0.300833333	-2.324166667	-2.21625	0.04275	-0.09025	0.42425
NM_175158	-0.081333333	-0.681666667	-0.2305	-0.798	-0.6415	-0.472
NM_172205	-1.882	-1.8305	-0.83375	-0.16525	-0.61025	0.60875
NM_023275	1.422	0.751	0.06025	0.52725	0.61725	0.53475
NM_001190374	-0.79	-0.217333333	-1.98625	-0.097	0.26475	-0.01075
NM_001285885	-0.799333333	-0.642333333	-0.96425	-0.96175	-0.20575	-0.59525
NM_001205369	1.01	1.116333333	-1.593	-1.0725	0.608	-0.114
NM_172428	0.6865	-0.5255	1.197	0.61425	-0.0085	0.095
NM_175256	-1.943666667	-1.4135	-1.95975	-0.04325	-0.20975	0.36725
NM_172945	-1.151333333	-1.739166667	-0.6775	-0.68275	-1.034	0.021
NM_008367	-0.269166667	1.115	-1.238	0.8575	1.283	-0.471
NR_131048	-1.4225	1.027	0.667	-0.55225	-0.9335	-0.594
NM_172758	-1.1465	-0.1275	-0.6575	-0.11075	-0.3505	0.0815
NM_025509	0.849333333	0.569	0.882	0.916	0.8485	0.3995
NM_172443	-1.5545	-0.056333333	-0.98275	-0.84175	-0.26575	0.09675
NM_033444	0.900666667	0.3975	0.48525	0.68175	0.05925	0.23825
NM_008788	-0.406	-1.574666667	-1.723	0.51325	0.6235	0.825
NM_001104645	0.697333333	0.1655	-1.256	-1.20975	0.583	-1.497
NM_001177505	-1.036	0.323666667	-1.3395	-1.42625	-0.809	-0.6525
NM_010078	-1.893	-1.392333333	-2.63	-2.14675	-1.9455	-1.341
NM_134437	-0.214166667	-1.165	-1.8565	-1.3585	-0.4215	-0.196
NM_146068	-1.058833333	0.1465	-0.34875	-0.2035	-0.23575	-0.84925
NM_153170	-2.8735	1.032666667	-2.91575	-1.28925	-0.80075	-1.06725
NM_026384	-2.542666667	-0.640666667	-2.04675	-1.10175	-0.27125	-0.24875
NM_028186	0.065333333	-1.2945	-2.9215	-2.064	-0.9415	-0.013
NM_001081214	-0.193833333	-0.778833333	-0.499	-0.802	-0.912	-0.5545
NR_033241	0.589666667	-0.753666667	-1.35875	0.44575	0.46525	0.59525
NM_025677	0.5745	0.981833333	1.109	0.6655	0.6615	-0.049
NM_009044	0.426	-0.742833333	-0.809	-0.6695	-1.356	-1.558
NR_126095	-1.701166667	-0.353666667	0.0475	-0.20825	-0.599	-0.1065
NM_027732	0.627833333	0.266333333	-0.0215	-0.0395	0.1025	0.6195
NM_026886	-0.7435	0.177333333	-0.912	-1.2715	-0.698	-0.924
NM_001256382	-0.196	-1.0635	0.268	-0.3605	0.084	-0.583
NM_001136077	-0.837833333	-0.421166667	-2.1545	-1.81425	-0.394	-1.2665
NM_183019	-2.975166667	-0.983166667	-1.00475	-1.00875	-0.72175	0.17925
NM_198630	-0.4815	0.897	1.62	1.01675	0.05	-0.513
NM_020047	-0.764	-0.539833333	-1.158	-0.9215	-0.315	0.096
NM_145491	-0.171166667	0.813	0.2815	0.499	0.8375	0.1925
NM_019432	1.630666667	1.392333333	1.43	2.6695	1.2105	0.5605
NM_021502	0.788166667	0.174166667	1.3195	1.20075	0.184	0.211
NM_016741	-1.727833333	0.213333333	-0.68475	-0.05125	-0.07725	0.64475
NR_033619	0.714166667	0.701833333	2.118	2.6205	-2.102	2.6125
NM_020009	-0.3805	-0.680333333	-0.57625	-0.4865	-0.92375	-0.25125
NM_028193	-0.243333333	-0.6505	-0.03275	-0.26525	-0.76625	-0.10175
NM_019921	-0.825333333	-0.1645	-0.769	-0.26825	0.117	-0.2165
NM_028031	-0.768166667	-0.1645	-1.2815	-0.60575	0.2345	-0.148
NM_019670	-2.262166667	-0.106833333	-0.76325	-0.547	0.17425	-0.31425
NM_146231	0.0515	0.7155	0.0105	-0.0715	1.3505	-0.3715
NM_177922	0.407666667	-1.193666667	-0.629	-0.622	-0.2045	1.125
NM_008806	-1.222833333	-0.2555	-0.94275	0.13375	-0.12225	1.21825
NM_001291434	-1.020833333	-2.096333333	-3.49225	-1.2045	-1.61975	-1.81275
NM_019566	0.663	0.389166667	0.6535	1.3565	0.3825	0.8585
NR_040417	1.295833333	0.192666667	0.78	0.78825	0.9705	1.0465
NM_011311	1.075833333	0.8035	1.12025	0.8355	-0.10875	-0.31075
NM_001143689	-1.207666667	-1.870333333	-1.19325	-0.31075	-0.09875	-0.55475
NM_026401	0.7455	0.67	1.01125	0.6175	0.26925	0.19625
NM_008234	-2.187333333	0.863166667	0.2085	-0.21475	0.2865	-0.6625
NM_028375	0.924166667	0.385	1.05175	1.2695	-0.49425	1.05725
NM_009930	-0.5035	-0.910166667	-2.55425	0.06075	-0.00025	1.20475
NM_181529	0.6	2.263333333	0.31925	0.1675	-0.03675	0.84325
NM_172543	-2.350666667	-1.5325	-0.75675	-0.90625	-0.60825	-0.16225
NR_045199	-0.6885	1.075166667	0.76275	-0.03	0.78225	-0.19925
NM_001256055	1.405333333	1.228833333	0.843	0.08775	0.7845	-0.594
NM_009118	-1.5185	-0.7445	0.2565	1.01825	-0.8185	0.5985
NM_007781	0.9715	-0.594166667	1.01425	1.78325	0.53875	0.82325
NM_172549	-0.421166667	-0.860333333	-0.74	-0.368	-0.813	0.0835
NM_009056	-1.684166667	0.2635	-0.30425	-0.091	-0.62925	0.24525
NM_021446	-0.331666667	0.695	0.71575	0.52525	0.46925	0.50125
NM_027477	-0.2965	-0.782	-0.79675	-0.673	-0.33975	0.31675
NM_172573	-1.653666667	-0.505666667	-1.05625	-0.3145	-0.26325	0.25375
NR_105910	0.2645	-0.718333333	1.1535	0.274	-1.9055	-0.4925
NM_172815	-2.6955	-3.636	-2.28625	-1.2575	0.04675	0.89975
NR_003965	-1.0965	-0.303	-0.4425	-0.63025	0.0725	-0.586
NM_026838	-2.171833333	-2.278	-0.9865	1.80625	1.4825	1.7655
NM_001039554	-2.146666667	-0.1435	-0.09025	-0.8825	-1.48475	-0.60425
NM_010657	-1.384333333	-0.663	-1.61275	-0.84275	-1.60575	-0.67575
NM_007771	1.329833333	-0.6635	-0.13575	-0.17875	-0.16075	-0.94625
NM_181421	-1.388166667	-1.445833333	-1.0495	-0.83575	-1.012	-0.4635
NM_001081048	-1.565833333	-1.030666667	-0.4305	-0.217	-1.1835	-1.652
NM_015755	-1.005666667	-0.160166667	-3.70775	-2.084	-0.40225	-0.07375
NM_001081130	1.016	-0.059833333	-1.1005	-0.677	-0.468	0.9205
NM_010531	-0.056333333	1.141666667	1.66275	2.6215	1.16075	0.26825
NM_001002272	-1.047333333	-0.013333333	-0.8725	1.51525	0.822	0.671
NM_001252653	-0.364333333	0.9375	-0.16075	0.594	0.13575	0.16275
NM_199223	0.729333333	0.364666667	0.3355	1.8515	0.381	0.5315
NM_010104	-1.911166667	-1.350833333	-0.74075	-0.107	0.35025	0.32425
NM_172521	0.354	0.631333333	0.79575	0.54975	0.07125	0.19625
NM_001276445	0.184666667	1.434666667	2.788	4.13125	2.613	1.3145
NM_198635	-0.525	-1.078333333	0.06125	-0.39125	-0.75025	-0.58775
NM_177386	-2.335	-1.019333333	1.3485	0.62425	0.194	-1.0045
NM_001113204	-1.533833333	-1.972833333	-0.98425	0.95575	1.12725	1.40025
NM_007553	-2.434666667	-1.796	-0.31625	-1.1335	-0.51975	-0.70425
NM_001024602	-0.212833333	-0.837166667	-1.5045	-1.16025	-0.7605	-0.1125
NM_178202	0.421666667	0.710333333	-0.1215	0.86	-0.3665	0.0285
NM_021278	0.845833333	1.053333333	0.98775	0.9755	-0.30725	0.54925
NM_011498	-0.992666667	-0.734666667	0.355	0.0135	-0.2525	-0.734
NM_001163155	-2.555166667	-0.536833333	-1.27175	-1.57625	-0.05275	-0.46675
NR_040714	-0.662833333	-0.923666667	-1.199	-0.21125	-0.5225	0.2795
NR_028086	-0.7365	-0.593833333	-0.40775	0.1905	0.97975	-0.60225
NM_001111141	0.0375	-1.038	-1.57425	-1.0655	-0.65975	0.18925
NM_028133	1.032166667	2.864666667	1.23425	1.077	1.15625	0.12825
NR_030771	-1.592	-1.252	-0.634	-0.4145	-1.158	-0.603
NM_026192	-1.388666667	-0.527166667	-1.07375	-0.653	-0.49075	0.08875
NM_011607	1.752333333	1.448833333	1.12075	2.449	2.32125	2.33025
NM_022887	-1.357833333	-1.106	0.02275	-0.33575	-0.61175	-0.04975
NM_019734	0.5385	0.615666667	-0.2895	0.44075	0.806	-0.059
NM_011599	-0.1085	-1.208666667	-0.20425	-0.7075	-0.26575	-0.30625
NR_027510	0.148833333	0.660666667	0.46975	0.26275	0.72325	-0.11425
NM_146235	-3.268833333	0.221166667	0.25775	0.16675	0.36975	-0.66125
NM_020001	1.280666667	2.0075	2.0735	2.764	1.5395	0.5805
NM_025519	-1.300333333	-0.606833333	-1.12925	-1.02125	-0.49825	-0.17425
NM_001114609	-0.899666667	-0.850666667	-1.019	-0.87325	-0.517	-0.6485
NM_011296	1.867	1.422	-1.3615	-1.816	0.984	-2.068
NM_145587	-0.717333333	0.535	-0.6455	-0.55575	-0.3345	0.4555
NM_001170855	-0.631166667	-0.987833333	-0.81225	0.43225	1.10175	0.38025
NM_011593	1.9585	1.571833333	4.492	4.8585	3.2325	2.31
NR_131915	-0.2335	0.834	1.75825	1.7905	0.26275	0.30725
NM_029075	0.75	-0.716166667	2.446	2.59825	0.751	0.189
NM_010484	-0.941	-0.1935	-1.92775	-0.859	0.46525	-0.18725
NM_001129803	0.225833333	-1.422166667	-0.525	0.27225	0.7195	-0.661
NM_019935	-1.508	-0.248	-2.272	-1.1315	-0.703	0.014
NM_028164	0.854833333	0.473	0.72275	-0.27775	-0.47175	0.16875
NR_029729	-1.723333333	-1.3715	0.96875	-0.70175	-0.47975	-1.23975
NR_105951	-0.466	-1.482333333	-0.14375	-0.33225	-1.17525	0.56075
NM_015800	-0.806333333	-1.0445	-0.35625	-0.91475	-0.18675	-0.52775
NM_145382	-0.941666667	-1.321666667	-0.8915	-0.8635	-1.052	-0.245
NM_008824	-1.993833333	0.898333333	0.01975	-0.48175	-0.40725	-0.90575
NM_177366	-1.067	-0.3305	-0.78125	-0.574	-0.21625	-0.35625
NM_017392	-1.3745	-0.8575	-0.901	-1.368	-1.2375	-0.1095
NM_001190466	-1.652833333	-0.554333333	-2.2575	-0.29775	0.7655	0.4345
NM_001085378	-0.795333333	0.056833333	-2.58925	-0.97225	-0.93575	-1.40475
NM_011965	0.860833333	0.769833333	0.658	0.255	0.2185	-0.168
NM_030068	-0.912666667	-0.4085	-1.03325	-0.13475	-1.15625	-1.43225
NM_198860	1.053166667	-0.6615	-3.64675	-2.761	-1.22625	0.53575
NM_010288	2.329	-0.020666667	-0.934	-0.47725	0.0265	0.747
NR_003964	0.051666667	-0.687833333	-0.458	1.63375	-2.682	2.258
NM_177839	-1.761833333	-1.432166667	-0.76225	2.151	3.47125	2.25575
NM_172838	4.700166667	0.488	-1.46175	-0.47	0.91375	-0.40925
NM_028291	-0.794666667	-0.277666667	-0.90625	-0.83975	-0.34075	-0.69575
NM_022886	-1.558833333	-0.255666667	-1.22775	-1.468	-0.27925	-0.49625
NM_001134646	1.483166667	0.484166667	1.1775	0.642	0.8395	-0.1995
NM_011352	0.839166667	0.668333333	-0.4575	0.393	0.259	0.661
NM_029733	0.313833333	1.9735	5.536	5.9705	0.3675	0.156
NM_008344	-0.093333333	-1.858833333	-1.5675	0.31825	-0.0245	-0.0105
NM_001160400	-0.667666667	-0.66	-1.10825	-0.79475	-0.44675	-0.30375
NM_001024672	-0.955166667	-0.0545	-0.4535	0.2835	-1.6135	1.205
NM_001033373	-0.062666667	1.700166667	-1.216	-0.82625	0.097	1.386
NR_106014	-0.816166667	-1.108333333	-0.47075	-0.77875	-0.83075	-0.70225
NM_172563	-1.4825	-0.2585	-1.06	-1.12525	0.021	-0.3165
NM_030168	-0.357333333	-0.690666667	-0.90575	-1.17975	-0.23075	-0.89925
NM_008152	0.7295	0.728833333	1.66025	3.59575	2.41375	0.78525
NM_010617	-0.949333333	-0.8915	-0.20175	-0.702	-0.22725	-0.34875
NM_001243008	-1.183333333	-1.068166667	-1.2275	0.792	0.9775	1.7
NM_010155	-0.815833333	-0.49	-1.1025	-0.717	-0.606	-0.01
NM_009212	-1.142166667	-0.702666667	-0.2765	-0.20525	-0.804	-0.2265
NR_105913	0.674333333	-0.200166667	-0.372	0.60775	-0.357	0.941
NM_145986	-1.2455	-0.786666667	-0.947	-0.71875	-0.034	0.0845
NM_146040	-1.926833333	-0.43	0.05375	-0.643	-0.16475	0.04525
NM_133246	-2.540333333	-1.114	-0.4525	-0.1925	-0.9725	-0.892
NM_013470	0.5695	0.628666667	0.36325	1.0895	0.71775	-0.70875
NM_011332	0.792833333	0.091666667	-0.6825	1.02525	1.342	0.618
NM_020568	-2.005666667	-1.8225	-0.16575	-0.7205	-1.23925	-0.81025
NM_198092	-0.430666667	1.207333333	0.65875	0.06075	-0.39875	0.23125
NM_011827	0.958333333	0.2235	1.4	2.82175	2.015	1.0215
NM_008781	0.153833333	-0.7425	-1.49275	-2.1355	-1.02875	-1.90025
NM_177789	-2.302666667	1.616	-0.66925	1.1965	1.91525	-0.63775
NM_007579	-0.888666667	-1.432666667	-0.80625	-0.7995	-0.11975	-0.16975
NM_010886	1.126333333	0.754833333	1.2875	0.6305	0.3895	0.173
NM_001177399	-0.7455	-0.453166667	-1.667	-1.77325	0.552	-1.4735
NM_080455	0.046	-1.133333333	-1.33425	-1.04375	-0.89125	-0.46775
NM_026439	-2.2675	-3.835166667	-2.27975	0.00775	0.35325	0.42325
NM_053185	-0.884	-0.204833333	-0.7595	-1.21875	-0.6685	-0.3115
NM_172710	0.721166667	-0.609	2.926	1.636	1.258	0.4575
NM_008306	-0.819	-0.545166667	-1.847	-1.027	-0.4295	0.026
NM_025639	-2.2805	0.934333333	2.47525	1.2365	0.18225	1.01025
NM_175471	-1.269166667	-0.310833333	0.01075	-1.0895	-0.91075	0.00175
NM_177758	-0.792833333	-1.011666667	-0.64475	-0.44575	-0.78875	-0.40425
NM_153510	-1.36	1.491333333	2.538	3.41275	1.6595	0.6455
NM_172309	-0.797333333	0.023666667	1.076	-0.22525	-0.232	-0.9505
NM_018790	-3.057	-0.431666667	-0.3185	-1.2005	-1.773	-0.744
NM_001013814	-1.843166667	-0.784	-0.8645	-0.2985	-0.3635	0.4215
NM_008630	2.189	-0.093666667	1.923	0.27725	-0.9775	-0.2965
NM_009911	0.778666667	1.035333333	0.94775	2.60725	1.35525	0.72425
NM_001081260	-1.566	-1.296166667	-1.05075	-0.702	-0.74575	0.09675
NM_001254760	0.706333333	0.178333333	-0.85875	3	2.83025	2.31025
NM_001037863	-1.263333333	-0.453833333	-0.8295	-0.72075	0.565	-0.538
NM_008949	-0.264666667	0.6395	0.97875	0.01375	0.14925	-0.29575
NM_010681	-0.6885	-0.278166667	-0.672	0.5075	0.581	0.43
NR_003270	0.6035	0.003166667	1.6205	0.541	0.8665	0.091
NM_021411	0.096833333	-0.624666667	-1.7595	0.11425	0.319	0.667
NM_001143683	0.248	-0.586166667	-0.73525	-1.2255	-0.11625	-0.54725
NM_172824	-1.9895	0.069166667	-0.34625	-1.196	-0.13925	-0.89675
NM_181395	1.252166667	-0.071833333	-0.5945	0.696	0.6925	1.129
NM_001024606	-0.496833333	-0.895	-0.64125	-0.34075	-0.52375	-0.46325
NM_008085	-0.782166667	-1.7055	-0.876	-1.05825	-0.9565	-0.081
NM_009517	-0.7245	-0.202833333	-0.59925	-0.29575	0.63925	0.17975
NM_028203	-0.610166667	-0.801	2.615	2.256	-1.3605	2.07
NM_001033243	-0.811166667	0.194833333	0.3705	0.41525	-1.2445	0.6235
NM_023624	0.715666667	0.233833333	-1.1765	0.09525	0.735	0.5005
NM_145953	-0.991666667	-0.173	-2.5445	-1.68825	-0.375	-1.3675
NM_001025067	-0.578	-0.6235	-1.154	-0.89825	-0.027	-0.246
NM_007482	4.297	5.175666667	2.0095	2.14925	0.411	-0.3885
NR_033727	3.790833333	3.445666667	-0.98925	-1.48425	0.64975	-1.72175
NR_105781	-1.162	-0.434166667	-0.6925	-0.80075	-1.054	-1.1125
NM_001100109	2.146	1.822833333	3.79675	3.46525	-1.96825	3.66175
NM_028735	-1.445	1.881	-2.38	-0.9115	-2.5745	-1.7125
NM_007397	-1.702833333	-0.538333333	0.511	-0.7485	-0.5195	-0.4285
NM_009727	-0.904166667	-0.370666667	-0.99325	-0.52	-0.15075	-0.60275
NR_037920	0.525166667	0.830666667	-0.75925	0.16825	-2.15925	1.38625
NM_031183	-0.083333333	-0.9135	-4.9035	-2.00025	-0.7855	0.201
NM_175551	-0.581	-0.62	-0.935	-0.76875	-0.559	-0.7525
NM_028730	-1.137166667	-0.586333333	-0.905	-0.7455	0.035	0.1015
NM_009214	-0.7545	0.372833333	1.06775	-0.582	0.87325	-1.08425
NR_002863	0.764666667	-0.872666667	-1.11275	-0.64175	0.47675	-0.88925
NR_015463	-0.589166667	-1.111833333	-0.146	-0.685	0.1485	-0.443
NM_019971	0.1915	1.865666667	1.04825	1.9665	2.02425	0.83225
NM_001024841	-0.680333333	0.164333333	-1.60375	-1.47525	-1.27675	-0.83975
NM_001243757	0.973	1.25	0.8275	0.90575	0.0635	0.555
NM_026674	-0.841666667	-0.531333333	0.01675	1.00325	-0.63125	-0.26625
NM_008685	-4.138	-1.139666667	2.207	2.27025	0.096	-1.766
NR_027805	-1.091833333	1.142166667	-1.231	0.50675	0.1245	-0.1295
NM_008671	0.812	-0.072666667	-0.5315	-0.7125	1.0675	-0.8185
NR_029734	-0.586666667	0.157166667	-0.91125	-1.0475	-0.22475	-1.04525
NR_033185	1.584833333	0.907333333	-0.09325	0.7385	0.74575	0.05625
NM_145500	0.580833333	0.145166667	0.62125	1.075	0.39525	0.59175
NM_029933	-0.627833333	-0.409666667	-1.497	-1.09525	-0.4465	-0.152
NM_026585	-0.852666667	-0.340666667	-0.6515	-0.31975	-0.2475	-0.269
NM_181752	0.342	-0.991166667	-2.718	-1.61925	-0.6845	-0.569
NM_009238	-0.106166667	-0.811333333	-0.7375	-0.2495	-0.222	0.939
NM_025729	-0.6595	-0.4465	-0.6945	-0.8035	-0.006	-0.4335
NR_106078	0.473833333	-0.908833333	-1.542	-1.14625	0.2225	-1.565
NM_133775	1.2525	0.157333333	2.02425	2.44925	2.01725	1.33975
NM_001205367	0.999333333	0.826666667	0.04675	0.09975	0.58475	-0.03375
NM_009790	0.985666667	0.555333333	0.779	0.7405	0.039	0.342
NM_145515	0.1785	-1.134	-1.67925	-0.18175	-0.10275	0.34975
NM_001289916	-1.796666667	-0.101166667	-0.6295	-0.7	0.167	-0.301
NM_009608	1.2905	1.151666667	0.19225	1.6055	1.60925	2.17175
NM_001177666	-0.856666667	-0.8045	0.0125	-1.33375	0.568	-0.4
NM_030192	-1.008	-1.939666667	-1.8995	-1.2835	-1.2625	0.2055
NM_025460	0.6245	0.591666667	1.033	0.47825	0.7025	-0.1065
NM_001174107	-1.463	-0.688666667	-2.02875	-1.07875	-0.14625	-0.37875
NM_023735	0.563	0.641166667	0.06775	0.28475	0.67425	-0.24025
NM_173379	-0.586666667	-1.255333333	-1.885	-1.6585	-0.6475	0.1095
NR_045961	0.6075	-0.012166667	0.64625	0.5145	-0.12425	-0.19225
NM_001290313	-0.823833333	0.024333333	-1.2415	-1.28175	-1.425	-0.4315
NM_026813	-0.647833333	-0.304333333	-1.4395	-1.17475	-0.399	-0.1185
NM_013612	0.892333333	0.414	1.17525	2.44325	0.88625	-0.24325
NM_027410	-1.254166667	-1.603166667	-0.67275	-0.55475	-0.91175	-0.35325
NM_025335	0.711833333	0.610666667	0.3315	0.24925	0.771	-0.096
NM_008199	1.5195	0.242666667	-1.05225	-0.49375	-0.11275	0.67325
NM_030035	-0.281166667	-0.846833333	-0.78725	-0.68375	-0.66775	-0.29075
NM_025755	0.0015	0.677	1.35475	1.81425	2.05625	1.62625
NM_145434	-0.6555	1.487333333	-0.438	-0.8405	-0.683	0.0925
NM_207028	-0.73	0.074833333	-0.789	-0.07375	-1.0075	-0.639
NM_028275	0.092833333	1.381166667	0.70725	1.392	0.62075	-0.10725
NR_046071	-0.149333333	-0.762833333	-0.4185	-0.64575	-0.771	-1.113
NR_035443	-1.267333333	0.908	0.61225	-0.2075	0.99875	0.12375
NR_106129	0.177	-0.788666667	-0.28125	-0.174	-0.48975	-0.59075
NM_019467	0.455166667	2.131166667	2.605	3.305	1.618	0.8055
NM_026814	0.232666667	0.865666667	2.657	1.4915	0.872	-0.876
NM_010185	0.878666667	0.494	1.71975	2.24325	0.95675	0.01425
NM_010139	-1.583666667	-2.052833333	-2.09	-1.67175	-1.164	-0.589
NM_001082476	-0.419833333	-0.857333333	-0.773	-0.83875	-0.549	0.0665
NM_010458	-0.812166667	0.130833333	-1.4205	-1.55675	-0.2305	-0.6795
NM_001081323	-1.313833333	-0.757166667	-0.76375	-1.09125	-0.30775	-0.29775
NM_001164099	-2.430833333	-0.610166667	-1.3105	-0.55975	0.3875	-0.171
NM_001102563	-0.810666667	-1.0515	-1.398	-0.50275	-0.073	0.513
NM_008957	-0.8925	-1.149666667	-5.24575	-2.58175	-1.79425	-1.09325
NR_106005	-1.124833333	-1.7345	-0.7545	-0.837	-1.126	-0.878
NM_178364	-0.597333333	-1.135333333	-1.2365	-0.8685	-1.4615	-0.2695
NM_030218	-0.705166667	-1.529166667	-1.45525	-0.66425	-1.33975	-0.65425
NM_007379	-0.5985	-0.545333333	-1.68475	-1.191	-1.16175	-0.27125
NM_178241	0.6125	1.0905	3.02225	3.5605	0.09975	0.69375
NM_008945	0.745666667	0.389166667	0.6415	0.43975	0.119	0.0645
NM_001009927	0.729333333	-0.2035	1.78775	0.7415	0.28775	0.20075
NM_181444	1.86	-0.916166667	-1.5965	0.05575	-0.495	0.656
NM_173434	-1.303833333	0.326833333	2.02625	2.9695	-1.39925	1.60175
NR_105938	-0.2205	-0.646666667	0.454	1.4905	-1.6115	0.19
NM_009665	0.162333333	1.175833333	-0.4105	-0.7735	1.3125	-1.151
NM_145532	-0.648833333	0.580333333	-0.178	0.228	0.6875	0.2865
NM_009813	0.625	0.086666667	2.41425	1.7815	1.24475	1.31925
NM_011979	-1.042	0.833166667	-2.504	-1.293	-0.3435	-2
NM_008384	-0.447	-0.857833333	-0.676	0.4455	-0.001	0.153
NM_013493	0.714333333	0.3715	0.593	0.0535	-0.076	-0.101
NR_034043	-0.183333333	0.639333333	0.85525	-0.0345	-1.06375	-1.39375
NM_030716	-0.963	0.340333333	-1.74675	-1.12	-0.61075	-0.80625
NM_001277340	1.779	1.394666667	2.8115	2.123	-2.9525	2.034
NM_001033534	1.1065	-0.140666667	-0.748	1.16375	0.8325	0.679
NR_045352	-0.792666667	-1.5875	-1.4625	-1.02075	-0.45	-0.001
NM_016979	-1.210166667	-0.857333333	-1.07525	-0.617	-0.14425	-0.51875
NM_028765	-0.460833333	-0.947333333	0.443	-0.305	-0.9375	0.0325
NM_009933	-0.847333333	-1.738666667	-2.1105	0.1525	0.6305	1.404
NR_040485	0.6385	-0.596833333	0.98775	1.59825	0.37925	-0.80475
NR_029473	-3.287	-1.669333333	-0.3105	-0.4255	-1.154	-1.0305
NR_105869	-0.243	-0.696	-1.475	-1.059	-1.5285	-1.4345
NM_001081024	-0.747666667	-0.241833333	-0.66175	-0.42875	0.43475	-0.55275
NM_001081264	-0.487833333	0.797166667	0.20625	-0.10775	0.80325	-0.21275
NM_001048250	0.545	0.823833333	0.587	0.6245	1.078	0.0785
NM_173370	-1.737	-0.012333333	-0.91375	-0.735	-0.17275	0.04925
NM_028169	0.7625	-0.9405	-0.31825	-0.7855	0.41475	-0.38875
NM_025751	0.418166667	-0.8705	-0.1035	-0.11675	-0.139	-0.59
NM_009387	-1.869166667	1.306	1.3615	0.8855	0.676	0.6545
NM_027258	-2.132	-0.4765	-0.773	0.41675	-0.139	0.3125
NM_026967	-0.979166667	0.162666667	0.55175	-0.24125	-0.60625	-0.35775
NM_146105	-0.821	-0.501333333	-0.88925	-0.9815	-0.26775	-0.61625
NM_001013384	-1.429333333	-0.869	-0.665	1.11075	1.5505	1.905
NM_007970	-0.926333333	-0.402166667	-0.64475	-0.40425	-0.34025	-0.12175
NM_001165957	-1.269666667	1.153833333	0.1295	0.13975	-1.069	-0.093
NM_080456	0.860333333	0.321666667	1.296	0.699	0.1455	0.1485
NM_001042606	-1.249833333	0.020666667	-1.3245	-1.29	-0.636	0.7745
NM_178655	0.8805	-0.687833333	-0.0205	0.38825	0.6105	0.334
NM_001177964	2.211	1.863833333	-3.2565	-3.44125	2.086	-3.4535
NM_025919	5.0505	3.182166667	-0.663	-0.8745	0.8245	-1.232
NM_001163300	-0.054666667	-0.699666667	0.02125	-0.23575	-0.61225	0.00125
NM_172778	-0.6645	-0.535666667	0.23175	-0.609	0.18425	-0.58275
NM_010846	-4.642333333	-2.116	2.53425	2.49575	1.32225	-1.08475
NM_008625	0.0555	0.9325	0.17675	0.9575	1.14275	-0.13025
NM_001290630	-0.732833333	-0.2735	-0.77525	-1.016	0.19575	-0.47525
NM_024264	-1.641	-0.8835	-0.94325	0.0635	-0.05225	-0.12825
NM_026555	0.089	-1.437666667	-1.26225	1.21425	0.91225	1.06075
NM_021351	0.437	0.7875	-1.51975	-0.571	-0.30825	1.90475
NM_001290995	-0.425166667	-0.616166667	-0.82775	-0.94125	-0.39075	-0.47525
NM_033072	-1.175833333	-1.2415	-0.92975	-0.73825	-0.73825	0.08925
NM_001024136	0.162333333	-0.6645	-0.75925	-0.31625	0.29475	0.54775
NM_025807	1.434666667	2.192833333	-0.6505	0.00175	0.98	-0.1285
NM_175664	-1.154166667	-0.173833333	2.111	2.09125	0.829	-0.744
NM_026738	1.016166667	-0.047833333	1.8585	1.794	0.228	0.2765
NM_029112	-0.382166667	-1.7765	-1.188	-1.772	-2.5525	-2.123
NM_001290320	-0.058	-0.650666667	-0.58375	-0.97675	-0.84625	-0.20775
NM_013720	-0.875	-0.769333333	-0.51775	-0.5815	-0.07475	-0.41725
NM_010124	-0.979	-0.504666667	-1.44775	-0.86425	0.11825	-0.08575
NM_025647	0.702833333	0.598333333	0.2125	0.243	0.96	-0.1565
NM_175275	-1.470833333	-0.0565	-1.5775	-0.59425	0.456	-0.556
NM_029315	-2.763166667	0.2595	0.82625	0.23475	-1.55775	-0.41175
NR_037971	1.750833333	0.4955	-0.6	-0.18325	0.847	-1.428
NM_008695	0.7895	0.9385	-0.87	0.65175	0.416	1.038
NM_173413	0.745833333	0.325166667	-0.27	0.39225	0.698	-0.298
NM_027544	0.331833333	-0.899	-0.77875	-1.004	-0.48975	0.03675
NM_178754	-0.9375	-0.908	-0.64525	0.5485	0.79875	-0.24425
NM_001040654	2.391833333	0.61	1.516	2.12275	1.649	4.347
NM_001080771	-0.815833333	0.144166667	-0.01825	-0.6895	-0.92975	-0.00125
NM_011731	-1.102833333	-0.847166667	-2.051	-0.36375	-1.966	-0.8505
NM_027919	0.948333333	-0.865166667	1.9785	1.6155	0.8455	1.068
NM_007889	-0.503333333	-0.727166667	-2.12575	-1.4795	-0.78625	0.03625
NM_007873	0.956833333	0.054	0.12675	0.48075	-0.37225	0.98425
NM_007600	-0.606	-0.233666667	-0.69625	-0.7235	-0.40525	0.01075
NM_026763	1.053166667	-0.127833333	-0.63525	-0.03825	0.63375	0.46475
NM_001198955	-1.496833333	-0.706	-1.47075	-1.4915	-0.98825	-0.34575
NM_177670	-0.624666667	0.18	0.737	-0.0365	0.409	-0.632
NM_001010826	0.530166667	0.804333333	0.899	0.65625	0.926	0.5285
NM_023456	1.249333333	0.712	-1.3635	0.45225	-0.877	0.8735
NM_144553	-2.684666667	0.756666667	-1.20975	-0.8765	-0.49225	-0.55225
NM_054056	-1.0545	-1.1675	-2.22175	-1.82325	-0.32625	-0.40075
NM_001033469	0.184666667	0.918333333	-2.89525	-2.22425	0.90925	-2.16325
NM_019482	1.366166667	0.26	0.99075	0.6675	0.24825	0.43675
NM_146030	-0.629166667	-1.1145	-0.8645	-0.99975	-0.6905	0.117
NM_177352	-0.926166667	-0.865333333	-3.6305	-2.12975	-1.3335	-0.725
NM_015828	-0.604333333	-0.532	-0.87825	-0.06875	-0.18925	0.36525
NM_026030	0.459	0.8215	0.78625	0.25925	0.45475	-0.28375
NM_001113209	-1.855833333	-1.2615	0.1205	-0.72425	-0.5985	-0.2445
NM_024204	-1.583666667	-1.192	-0.907	-0.28425	-0.083	0.0245
NM_001038993	-0.841333333	-0.2695	-0.52	-0.67175	-0.208	-0.6255
NM_021386	-1.17	0.142666667	-2.54375	-1.92675	0.86375	-0.25075
NM_015786	1.870166667	0.769	1.60675	0.89075	0.49775	1.33075
NM_001163565	-0.796	-0.844333333	-0.70475	-0.805	-0.12625	-0.73525
NM_001311131	1.636333333	1.639666667	-0.33625	-0.2315	0.85625	-0.50775
NR_044986	-0.736333333	-0.334833333	0.22925	-0.0415	-0.93325	-0.75825
NM_001011875	0.583333333	-0.4785	-2.523	-1.39075	-0.956	0.7455
NM_001008426	0.706166667	0.012333333	-2.51625	-1.8605	1.69725	-1.91625
NM_007943	-0.401833333	0.7005	-0.40975	-0.1095	0.66925	-0.09025
NM_175277	0.872833333	0.6495	1.71875	1.0425	0.79875	0.04025
NM_027895	-0.9155	-0.437166667	-0.9865	-0.8205	-0.47	-0.126
NM_011270	-1.597	-0.756166667	-1.047	0.2075	0.847	0.983
NM_001164202	-0.330666667	1.009333333	1.0175	2.144	2.332	-1.204
NR_015600	-0.344333333	-1.303333333	-1.80975	-2.12025	0.52025	-2.33275
NM_007748	0.748	0.432833333	0.60575	0.51825	-0.02225	0.61975
NR_038009	0.199333333	1.032333333	2.492	2.5915	1.698	0.738
NM_001166625	-0.595333333	1.499833333	-0.6555	0.85675	1.0675	0.2105
NM_025974	1.353	1.118	0.74725	0.3935	-0.13875	0.37275
NM_001012766	-0.895833333	0.316666667	-3.49825	-2.6395	0.17725	-0.49325
NM_174857	0.289666667	-1.652666667	-1.932	0.01775	1.0965	0.6525
NM_175318	0.060333333	-0.747833333	-0.90725	-0.47175	-0.20925	-0.66125
NM_001201391	0.404166667	0.581333333	0.20425	1.04725	-0.93375	-0.93975
NM_011015	-2.232666667	1.131333333	0.3435	0.10125	0.0245	-0.8755
NM_028012	0.676666667	0.7635	1.01725	0.58125	1.24225	-0.00525
NR_131899	-0.090166667	1.039166667	0.1735	0.443	1.3675	-0.381
NM_025698	0.618333333	0.628166667	-0.28625	-0.3555	0.60525	-0.08425
NM_198631	-0.392333333	-0.852	-0.72575	-0.80825	-0.72075	-0.32675
NM_001081052	-0.468333333	-1.1235	-2.73475	-0.91125	-0.41125	0.37025
NM_019746	1.097333333	1.017333333	0.91425	0.34425	0.42625	-0.53975
NM_133643	-2.174666667	-0.870666667	-0.30575	-0.682	-0.57325	-0.17725
NM_001291041	0.274666667	0.8225	-1.76375	-1.4305	0.73225	-1.31725
NM_001029979	-0.294	-0.771166667	0.1265	0.03225	-0.9105	-0.066
NM_177733	-1.875166667	0.056166667	-1.33125	-0.6075	-0.35125	-0.16075
NR_028546	-0.299	1.158833333	2.644	2.13625	0.6795	0.225
NM_001146007	-1.472833333	0.036333333	0.63425	0.80975	0.75775	-0.64575
NM_177746	-1.289666667	-0.379333333	-2.38825	-0.793	-1.10075	-0.31325
NM_153069	-0.954166667	0.299666667	0.13425	0.032	-1.25975	-2.22825
NM_001258458	0.73	1.649666667	1.21925	0.69925	-2.28975	1.29875
NM_029971	-2.018333333	1.053	1.396	0.97675	0.8895	0.8955
NM_176808	1.050333333	0.7095	0.84175	0.8795	0.69825	0.18275
NM_001291538	-0.654	-0.411666667	-1.592	-1.4225	-0.239	0.113
NM_001081428	-0.871166667	-0.535666667	-1.1625	-0.66675	0.5595	0.344
NM_021362	-1.956	-3.1205	-1.56525	-0.88625	0.10225	0.37475
NM_001304965	-1.011166667	-0.221	-0.85525	-0.93025	-0.69825	-0.31875
NM_178197	-0.626166667	0.647833333	0.57425	1.2435	0.86775	-0.68675
NM_024166	1.068833333	0.939833333	1.28625	0.63075	-0.07825	0.13075
NR_024619	0.745333333	0.699333333	0.92875	0.67925	0.84625	0.07325
NM_008748	-0.208833333	-2.025	-1.54675	-1.10325	-0.89525	0.01525
NM_178406	0.639166667	0.4585	-2.16525	-0.1605	0.39725	0.91575
NM_009396	1.203	0.305	0.989	1.14	0.2385	0.0575
NM_026058	-1.009166667	-0.593333333	0.1245	0.0535	-0.6605	-0.032
NR_015510	1.44	-1.141666667	0.3685	-0.718	-0.3875	-1.1525
NM_008273	-0.719	-0.129	-0.4845	-0.093	0.0705	-0.6375
NM_177034	-2.083833333	-1.068333333	-1.30325	0.04225	0.31825	0.13925
NR_046011	0.138666667	-0.979666667	-0.1635	-0.71	-0.067	-0.0675
NM_010169	-0.708333333	-1.165	-1.1355	0.237	1.213	1.412
NM_021281	0.729	0.512166667	0.81225	1.8825	0.95575	0.23925
NR_030423	1.177333333	0.473166667	0.632	0.674	1.318	0.384
NM_001252219	2.068166667	1.601	-0.714	-1.10325	0.6455	-1.8375
NM_010699	0.742333333	0.9665	0.899	0.467	0.6425	-0.31
NR_105877	-0.325833333	-1.674166667	-0.75475	-0.59425	-1.08025	-0.28875
NR_077237	-2.0035	-0.954	-0.49175	-0.187	-0.91125	-0.33025
NR_040376	0.457833333	-0.875166667	-1.03125	-1.03975	-0.96725	-0.60325
NM_001083897	-0.756333333	0.5275	-0.952	-0.482	0.1235	0.1935
NM_010270	1.533833333	2.02	1.071	0.94725	1.0495	-0.0075
NM_009993	0.069333333	-0.790666667	-0.75725	-0.21325	-0.57125	0.33075
NM_133662	2.680166667	0.8765	1.026	1.589	-0.5025	-0.728
NM_010401	-0.606333333	0.5245	-3.39225	-0.58125	1.10275	0.81075
NM_001163585	-2.506833333	0.2955	-2.3775	-1.72075	-0.464	-0.3015
NM_153105	-0.811333333	-0.059666667	-2.1185	-1.47825	-1.7455	-0.514
NM_021606	0.058833333	0.632833333	1.5025	1.613	0.887	0.73
NM_008623	-1.125666667	-0.9305	-2.5725	-1.779	-1.533	-0.4335
NM_001024917	-0.375333333	-0.781833333	-1.8785	-1.48775	-1.186	-1.073
NM_008153	-1.592833333	-0.421	-0.59075	0.81	0.05325	-0.47625
NM_011309	0.755166667	0.099833333	0.72025	0.1205	-0.02225	0.21475
NR_015548	0.655833333	-1.009666667	0.6065	1.66925	0.795	0.323
NR_039536	-0.813833333	-0.478833333	-1.3235	-0.702	-1.134	-0.4985
NM_001111140	2.649666667	0.517	2.1685	1.3	0.8725	1.747
NM_001311094	-0.731833333	-0.099	-1.27075	0.064	0.53975	-0.06925
NR_027445	0.641	0.759166667	-1.593	-1.4435	0.715	-1.878
NM_173760	-0.5825	-0.339666667	-0.481	-0.67	0.303	-0.2195
NM_001134300	-0.052	-0.711166667	-0.2715	-0.07275	-0.215	-0.624
NM_001285806	-0.831666667	-0.853666667	-0.2045	0.25775	0.1015	-0.6715
NM_001290434	0.001	-1.499333333	-1.46625	-1.51525	0.55175	-0.32425
NM_023644	-0.885166667	-0.055833333	-0.808	-0.7955	-0.406	-0.4195
NM_009779	0.652333333	0.486166667	1.3465	2.95775	2.059	0.013
NM_029485	-0.220166667	0.733833333	1.4155	1.00225	-0.1455	0.4025
NM_133957	-0.638	-0.904333333	-1.189	-1.249	-0.5265	-0.846
NR_027866	1.426	0.594166667	1.50425	0.497	0.42925	-0.92925
NR_105984	-1.6005	-1.526	0.57275	-0.01475	-0.74325	0.30975
NM_001037928	-0.694	0.606333333	-2.748	-0.6845	1.63	0.518
NM_008380	2.078166667	1.207333333	2.47125	3.532	0.79325	0.64675
NM_025628	0.914833333	0.399833333	1.079	0.635	0.1785	0.4105
NM_026829	1.165166667	0.7585	1.50775	1.9875	0.26175	0.91375
NR_040680	1.231833333	0.923333333	0.4275	0.7505	0.408	0.235
NM_001100184	0.522333333	-0.627	-1.32275	-1.6355	-2.40775	-1.26025
NM_008772	-3.486833333	-2.482833333	-0.54675	-1.37225	-0.08625	-0.92275
NM_172822	-1.141666667	0.596166667	-0.5365	1.8845	0.7985	0.402
NM_001291031	-0.913	0.609833333	0.68825	0.83775	0.24125	0.76525
NR_038175	-0.635833333	-1.276833333	-1.448	-0.74225	-0.143	-0.741
NM_019777	1.023833333	-0.089166667	0.992	0.9955	-0.1905	-0.4715
NM_001199246	-0.056166667	1.219666667	-0.22875	1.088	0.82975	0.87375
NM_001037842	0.050333333	-0.634833333	-2.17525	-1.0895	0.21175	0.41175
NM_001168288	-1.1475	-0.588	-1.455	-0.88025	-0.773	-0.11
NM_010517	0.16	0.767333333	-0.87075	-0.32125	-0.25875	0.62325
NM_139227	-0.620166667	-0.512166667	-0.63025	-0.745	-0.09925	-0.63275
NR_073359	0.047833333	-1.068	-0.35425	-0.329	-1.21275	-1.68575
NM_001254730	-0.6105	-0.709	-1.13075	-0.973	-0.65925	-1.03725
NM_024175	2.516833333	2.496833333	-1.0285	-1.23125	0.649	-1.7015
NM_001081045	-0.588	-0.324166667	-0.734	-0.74475	-0.151	-0.26
NM_010861	0.6685	1.128333333	3.1235	2.53625	-0.479	0.672
NM_008252	0.769166667	2.174	-0.7955	-1.698	1.447	-1.2665
NM_025333	0.606166667	0.257833333	0.805	0.72325	0.337	0.1485
NM_019515	1.3755	0.146	-1.246	1.13625	2.6555	-0.3275
NM_019408	1.3535	0.076	0.6665	0.7565	-0.2465	0.1075
NM_145633	-0.167166667	-0.626666667	-0.755	-0.865	-0.3915	-0.594
NM_001080815	0.126333333	-0.695333333	0.80225	1.06575	-1.29775	-0.61175
NM_001097623	-1.6135	-1.311833333	-1.46975	-0.5485	-0.70475	-0.24725
NM_021534	-0.7325	0.174166667	-1.2345	-0.44975	-0.542	0.1485
NM_027223	0.356333333	0.702	0.8195	0.4405	0.2235	0.2685
NM_001142963	0.604166667	-0.411833333	1.08325	1.6465	-2.96225	1.65375
NM_010710	-0.317666667	-0.929	-0.54525	-1.541	-0.94275	-0.53425
NM_145223	-1.085	-0.9005	-1.5095	-1.27	-0.3025	-1.1755
NM_026975	0.746166667	0.002166667	2.1465	1.1665	0.1425	0.5725
NM_001040400	-0.842	-0.7775	-0.50825	-0.52775	-0.25225	-0.62925
NM_007895	-1.295833333	0.294833333	-3.33375	-2.14475	0.18925	-0.41625
NM_183161	-1.081166667	-0.588833333	-1.1135	-0.40575	0.019	0.086
NM_001284270	-1.087166667	-1.1025	-0.162	-0.6025	-0.653	-0.38
NR_030720	0.593	0.320166667	2.5	2.9465	-3.338	1.1235
NR_040610	0.748	-0.0485	-0.3755	0.654	-0.867	0.2885
NM_009273	0.987833333	0.551833333	0.92075	0.7355	0.32925	-0.06625
NM_025642	-1.202666667	0.6185	0.99175	0.9055	1.26225	0.38725
NM_028176	1.413333333	-1.002833333	1.89325	1.76525	-0.17475	1.63425
NM_025272	0.644	0.436166667	0.5255	0.73775	0.364	0.2005
NM_001166172	0.703666667	0.417833333	-2.0435	1.301	2.379	1.949
NM_182993	-0.184166667	-0.914666667	-1.03475	-0.079	-0.83225	0.09325
NM_173027	0.3205	0.614833333	4.17025	2.5395	1.47425	1.74625
NM_027395	0.914166667	0.4605	2.58125	2.3985	0.97975	0.91725
NM_027564	-1.006833333	-0.239	-0.8065	-0.39025	-2.1565	-0.4655
NM_001193659	-0.746333333	-0.652166667	-0.82875	-0.73275	0.04525	-0.61425
NM_009382	0.700166667	0.72	0.418	1.2655	0.7975	1.3485
NM_133686	-0.803	-0.926	-0.82725	0.7875	0.61875	1.22375
NM_001164669	0.7245	-0.73	-1.35475	1.17175	0.64375	0.56525
NM_025451	0.9675	-0.68	-1.0155	-0.94175	-0.0385	-0.2095
NM_010798	0.748	1.581166667	0.93575	0.7205	0.14625	0.30925
NM_010229	-1.5055	-0.718	-0.60375	0.78675	0.94225	-0.54325
NM_025474	0.556333333	0.6615	1.23875	0.599	0.68775	0.23725
NM_001033145	-0.583333333	0.064	-1.2785	-0.921	0.1485	-0.04
NM_173037	-0.850833333	-1.082166667	0.2075	-0.3125	-1.0335	-0.0375
NM_026414	-1.504333333	-1.103666667	-3.01475	0.0605	0.37075	1.16875
NM_012043	-0.997333333	-1.955333333	-3.14025	0.0925	0.77375	1.76975
NM_016911	0.124	-1.608333333	-3.72575	-0.38825	0.63575	0.47925
NM_013526	-0.001833333	-1.132333333	-1.019	0.02275	1.5205	0.662
NM_012021	1.352666667	0.569833333	0.314	0.6835	0.0005	0.3405
NM_138672	0.677	0.5455	0.7345	1.6585	0.8545	0.566
NM_030695	-0.145833333	-0.617166667	-0.73475	-0.90825	-0.32275	-0.27775
NR_039598	0.905	2.236	2.04375	1.082	1.19925	-0.31175
NM_009285	0.656333333	1.46	0.68025	0.582	0.47425	-0.13825
NM_033325	-0.3125	-1.013	-2.02125	1.5195	1.67875	1.40475
NM_021355	-1.590666667	-1.221833333	-4.341	-1.779	-0.551	0.1305
NM_199308	-0.668	-0.652833333	-1.30375	-0.75525	-1.12625	-0.31125
NM_023781	-0.7305	-1.164166667	-1.60575	-1.03725	-2.12225	-2.64625
NM_010456	-1.1685	-0.207333333	1.6425	-0.1475	1.236	-0.9135
NM_153574	-0.870833333	-0.594833333	-0.3815	-1.087	-0.344	-0.9155
NM_023755	-0.913833333	-1.266	-0.647	-1.25825	-1.1965	-0.483
NM_027745	-0.8945	-0.649	-0.0605	-0.67075	-1.372	-0.2385
NM_008579	1.001666667	-0.304666667	1.18075	1.18175	0.81275	-0.04325
NM_172748	-0.630166667	-0.3185	-1.582	-0.7385	-0.4695	-0.213
NM_023374	0.6995	0.542833333	0.7755	0.2575	0.0325	0.148
NM_030890	0.4435	-2.172	-3.6625	-2.12775	-1.871	-0.6945
NM_013921	-1.416833333	-1.3655	0.42525	1.09025	-0.32975	-0.90425
NM_001159910	-0.683833333	-0.659333333	-1.76225	-1.607	-1.50775	-0.09925
NM_001080817	-0.987333333	-1.099166667	-2.88775	-1.94125	-2.26775	-0.98325
NM_146130	1.4275	1.754833333	-0.78125	-1.35375	1.00475	-1.35475
NM_172161	0.883166667	0.064333333	0.29675	0.94475	0.54275	-0.34775
NR_037280	0.636	-0.327166667	0.72675	-0.598	-0.27625	-0.04425
NM_019932	2.261166667	2.953833333	1.85375	2.15	1.10025	-0.24675
NM_177868	2.2835	0.753833333	0.83625	1.04125	0.92725	1.14925
NM_010143	0.1965	-0.610333333	-1.57375	-1.013	-0.47525	0.71275
NM_080560	1.215333333	1.438666667	0.05625	-0.16	0.86575	-0.59025
NM_173777	0.793666667	-0.946333333	-2.66175	-0.93275	0.29425	0.46825
NM_009851	0.729166667	0.142833333	0.423	0.81225	0.1055	-0.1135
NM_027948	0.502166667	1.423166667	-0.61975	-0.2005	0.86825	0.78225
NM_078477	-0.901333333	-0.681833333	-0.7555	-0.68825	-0.553	-0.3485
NM_018869	0.9305	-0.467833333	-0.046	0.5	0.66	0.062
NM_029935	-1.589666667	-1.449	-1.50825	-0.5345	0.02375	0.34225
NM_001166584	-1.7365	-1.1115	-0.16625	-0.62975	0.02975	-0.32625
NM_183250	1.904333333	1.5675	0.14175	-0.24025	1.33925	-1.20025
NM_007592	0.593	0.739833333	-0.11075	-1.48	0.83525	-0.22425
NM_172833	-0.067333333	-1.341	-1.0585	-0.703	-0.1155	-0.699
NM_133997	0.401166667	1.095166667	0.6915	1.01525	1.4395	-0.4135
NM_023622	0.593166667	0.354333333	0.38275	0.6115	-0.36775	0.69775
NM_009984	0.976666667	0.834333333	0.54375	1.09975	0.10675	0.60975
NM_024440	0.596166667	0.8155	1.75575	1.301	1.24425	0.65775
NM_016738	3.211666667	2.720666667	-1.1075	-1.5425	0.988	-1.7245
NM_023270	0.196833333	0.635666667	1.15	0.878	0.28	-0.93
NM_145378	-0.656	-1.294333333	-2.6575	-1.376	-0.9265	-0.3215
NR_045722	-0.77	0.386833333	-2.582	-1.11275	-1.0165	0.39
NR_037237	-1.754666667	-0.902166667	1.83375	0.5145	-2.32275	1.02475
NM_010683	0.0365	-0.811666667	-0.86275	0.047	0.02175	0.21225
NM_001099314	-0.480333333	-1.285666667	-2.0975	-1.5635	-1.2845	0.245
NM_001081242	-0.8435	-1.678166667	-0.51175	-0.5215	-0.73575	-0.07425
NM_007901	1.667	0.8315	1.48825	1.67725	1.22475	0.96725
NR_126552	-0.096833333	0.742833333	0.76225	0.70825	-0.77125	-0.51025
NM_133757	0.614833333	0.0875	0.81025	0.60875	0.01125	0.14225
NM_009150	-2.357666667	-0.376	-1.1005	-0.48375	-1.011	0.0695
NR_073549	-1.398666667	0.1735	-0.743	-0.36975	-0.1925	0.546
NM_010630	-1.1845	-0.839833333	-1.0955	-1.21575	-1.1395	-0.5885
NM_001033411	0.421	0.684166667	0.902	0.12525	0.056	0.539
NM_007554	0.813333333	-0.981333333	-1.32425	-1.2485	-0.41675	-0.17475
NR_033336	-0.061166667	0.69	1.37275	1.075	-0.69825	-0.16975
NM_194348	-0.7855	-0.459166667	-0.83525	-0.34	-0.80575	-0.01375
NM_177363	3.1745	2.909	4.047	4.1675	1.9085	1.3195
NM_001013823	0.600333333	-0.085166667	-3.15	-1.3075	-0.4685	2.448
NM_144799	0.761833333	-0.470333333	4.2125	0.9375	0.834	0.686
NR_037235	-0.3495	-1.243	-0.28025	-0.03575	-0.68825	0.32525
NM_026386	0.011166667	1.113833333	0.05275	0.3875	0.60825	-0.40075
NM_001033385	-0.611333333	0.205333333	-0.6315	-0.74125	-0.062	-0.5965
NR_000040	-0.063833333	-0.601	2.07525	1.849	-2.31275	0.75625
NM_016662	-0.037166667	0.804333333	1.51875	1.393	0.35325	0.55875
NM_015779	-3.661	0.068333333	-1.20825	-1.13225	-0.63275	-1.45025
NM_183183	-1.627333333	-1.325166667	-1.12925	-0.9965	-0.58825	-0.01775
NR_033621	1.5045	2.177833333	-3.34125	-3.896	2.22625	-3.43575
NM_028790	-0.067833333	-0.603666667	-1.14025	-1.42875	-1.24675	-0.75175
NM_026210	0.617166667	0.7305	0.01575	0.03	0.78425	-0.17275
NM_008628	-1.317666667	-0.184833333	-0.581	-0.79275	-0.4465	-0.4655
NM_027890	-0.663833333	0.245	-1.8225	-1.315	-0.347	0.102
NM_172449	-1.8205	-0.735833333	-0.715	-0.477	-2.258	-0.6965
NM_013648	1.291333333	0.506166667	1.93125	1.04175	0.15725	0.27275
NM_008793	-0.905833333	1.1225	0.91675	-0.15125	-0.36525	-0.10425
NM_145713	-1.513166667	0.988833333	2.12275	1.56975	0.48875	1.17675
NM_001024850	0.282	0.622666667	-0.31525	0.95175	1.35675	-0.12175
NM_011414	-1.034833333	2.2315	5.364	6.15675	2.518	2.42
NM_001166643	-1.1175	-0.319333333	-0.38525	-0.35675	-0.63725	0.11675
NM_025980	0.895166667	-0.183	-0.956	-0.1595	0.1115	0.593
NM_001081161	0.958166667	0.876166667	-0.2635	1.2595	0.96	0.7595
NM_025426	0.89	0.496	1.1065	0.77175	0.739	0.066
NR_110581	-0.448	-0.684333333	-1.7125	-0.71325	-0.6425	-0.406
NM_001286994	-2.682833333	0.035333333	-1.06875	0.1515	0.33375	-0.05575
NM_001145958	-1.023333333	-0.303333333	-0.69325	-0.856	-1.15675	-0.36625
NM_021506	-0.620333333	-0.4475	-0.86975	-1.17425	-0.52125	-0.91625
NR_027380	-1.541833333	-0.880333333	2.4665	1.731	-0.7985	1.183
NM_001310668	-0.680333333	-1.428333333	-0.72225	-0.5655	-1.01975	0.13575
NM_008318	-2.17	-0.694166667	-1.1875	-1.319	-1.4705	-1.0485
NM_008828	2.6355	3.1655	0.7975	0.52075	1.0655	-0.6925
NM_010111	0.488166667	-1.024666667	-1.09175	-1.358	-0.56975	-0.36325
NM_207655	-0.235166667	-0.844333333	-1.29225	-1.08925	-0.61375	-0.42675
NM_146137	-1.417166667	-0.896833333	-0.33125	-0.5205	-0.61325	0.00725
NM_175336	-0.7485	-0.766	-0.92925	-1.0605	-0.63125	-0.60825
NM_001290641	-1.126666667	-0.152833333	-0.9185	-0.82575	-0.5845	-0.2425
NM_007689	0.211166667	-0.661666667	-1.32525	0.24975	0.45325	-0.60575
NM_023785	4.8045	5.414333333	5.68975	4.56725	1.09025	0.28175
NM_001033171	-2.005166667	-0.372166667	-0.38225	-0.87	-0.71225	-0.22325
NR_002883	0.969166667	1.7225	-0.58275	-1.1735	0.70925	-1.46875
NM_028771	-0.775666667	-0.585666667	-0.2705	-0.242	-0.6185	-0.2
NM_011340	0.459666667	-1.380333333	-2.46475	0.54725	0.75225	0.78375
NM_030720	4.610666667	3.300166667	1.08325	2.48025	-0.75025	-1.75525
NM_010103	3.190333333	1.510333333	-1.4375	-0.3435	1.7545	1.2905
NM_001110129	-0.593333333	0.4295	-0.05	0.016	0.753	-1.248
NM_019550	-0.6945	-0.083666667	0.018	-0.9155	0.617	-0.6405
NM_010892	-2.724166667	0.594	-0.089	0.3435	1.1685	0.932
NR_015567	-1.683	-1.347166667	-0.13325	0.7835	-1.88825	-1.04925
NM_008156	0.247	-0.638833333	-1.84625	-1.372	-0.40575	-0.10475
NM_001081097	-0.684	0.7825	-2.57175	-1.9345	-1.22725	-0.10025
NM_021374	-0.259666667	-0.603	-0.88525	-0.4055	0.81525	0.25475
NM_175445	0.997666667	0.363333333	-0.03725	0.881	0.74875	0.45375
NM_153553	-4.000333333	-1.817833333	-1.1235	-0.67075	-1.5075	-2.0775
NR_033146	3.362833333	3.244666667	-5.036	-5.33425	2.9035	-4.52
NM_013795	4.723833333	3.493166667	-0.2785	-0.8535	1.469	-1.1915
NM_015748	-1.734	2.177833333	-0.4755	0.44325	0.768	-0.282
NR_040450	1.003333333	0.021833333	-0.60075	-0.753	2.56675	-0.69075
NM_008100	0.687833333	-0.2745	0.11075	0.09375	1.28925	-0.31225
NM_001103182	-1.668166667	0.229333333	-0.84675	-0.32825	0.45175	-0.32275
NM_011496	-2.964333333	0.6465	0.6555	0.34425	0.687	0.498
NR_035527	-1.017333333	0.264	-0.79075	-1.00275	-1.40175	-1.50325
NM_025960	0.837666667	0.2715	0.5355	0.63425	-0.368	0.3365
NR_106055	-0.724166667	-1.167	-0.90825	-0.221	-1.01375	0.53025
NM_009706	0.141666667	-0.629333333	-1.3915	-1.23575	-0.1415	-0.759
NM_001159616	0.609166667	0.5895	0.8735	0.40975	1.0725	-0.1015
NM_026772	2.020166667	-0.155833333	0.3165	0.8835	0.55	0.185
NM_199029	-1.372333333	-0.634666667	-0.60575	-0.799	-0.12825	-0.39175
NM_001290302	-0.5645	-1.193333333	-1.58125	-0.50225	-1.46675	1.44275
NR_036654	-0.0775	0.723	1.53675	0.8405	-1.08475	1.05375
NM_001290337	1.003166667	-1.070333333	0.37075	0.2135	-0.69975	0.87025
NM_172749	-0.919666667	-1.117333333	-1.05475	-0.84075	-0.68025	0.12325
NM_170786	-0.746	-0.0905	-1.51125	-0.5	-1.37625	-1.76525
NM_011438	-2.415666667	-0.316333333	-0.486	-0.75825	-0.4455	-0.048
NM_010294	0.139	-1.397	-0.2535	-0.5775	-0.859	0.695
NM_001111111	-0.379166667	-1.081833333	-0.3225	0.0945	-0.1955	-0.685
NR_102289	-0.318666667	-0.964333333	-1.5005	-1.14075	-0.8675	-0.38
NM_025409	0.928166667	0.713833333	0.8055	0.5555	0.852	-0.2315
NM_198014	-1.4215	-0.331333333	-2.362	-2.08925	-1.002	-0.625
NM_016850	-4.311333333	-1.531	1.63625	2.356	0.92975	-0.65825
NM_053200	-0.703166667	-0.638666667	-1.9195	-1.1365	-0.585	-0.8995
NM_001277216	0.8185	0.995666667	1.7825	1.19775	1.905	1.295
NM_153573	1.450833333	0.4265	-0.6255	0.94025	1.377	1.05
NM_007623	-2.135666667	-1.0655	-1.19925	-1.03775	-0.46875	0.15225
NM_009477	1.786	0.601166667	0.9555	1.7955	-0.106	0.7925
NM_027225	-1.1975	-1.864666667	-1.483	-1.48875	-0.5185	-0.7595
NM_153104	0.641	-0.682833333	0.85625	0.3765	-0.11075	0.09875
NM_001177980	3.933	1.462	2.22725	0.9105	0.25575	-0.29425
NM_153784	-0.8265	-0.641666667	-2.6165	-1.8665	-0.979	-0.3665
NM_028710	-1.26	-0.729166667	-0.70625	0.29525	0.41425	0.14425
NM_028785	-1.075	-0.024166667	-1.39	-0.0965	-0.1305	-0.0545
NM_001128103	0.980833333	0.389166667	-1.2475	-0.071	0.914	0.316
NM_201376	0.683166667	-0.054333333	-0.77375	-0.282	0.72775	-1.37025
NM_001040426	-1.071833333	-1.7345	-1.25475	-1.431	-0.66125	-0.16825
NR_105954	-0.375833333	-1.032166667	-0.664	-0.5005	-0.7195	-0.307
NM_001081087	1.558333333	0.977833333	3.06225	2.003	1.38725	1.08625
NM_021789	0.747333333	0.0875	0.5915	0.516	0.3855	0.0155
NM_011157	1.841	0.108333333	3.152	3.52675	1.3545	0.271
NM_172510	-0.862333333	-0.7135	-2.845	-1.695	-0.674	-0.747
NM_014193	-0.605666667	0.777166667	2.4685	1.56725	0.7395	1.3125
NM_009641	-1.029666667	-1.438666667	-1.641	0.5165	0.8335	0.611
NR_028417	0.3675	-0.957333333	-0.51075	0.16525	-1.53525	-0.62975
NM_025366	0.718166667	0.715666667	1.71575	1.16575	0.55675	0.49225
NM_025551	0.747166667	1.190833333	1.459	0.861	0.3155	0.2125
NM_175003	0.741333333	-0.991833333	-0.14375	-1.36825	-0.92825	-0.62375
NR_046183	0.679666667	0.189833333	0.384	0.71775	-0.862	-0.0475
NR_037957	-0.42	-0.668666667	-0.4015	-0.57725	0.1095	-0.7425
NM_001033785	-1.460666667	0.139666667	-0.398	-0.58175	0.092	-1.661
NM_027495	-1.424	-0.064666667	-1.273	-0.65675	0.2235	-0.2305
NM_026720	-0.961666667	-0.048666667	-1.7705	-1.083	-0.602	-0.6405
NM_001159634	-0.460833333	-0.918666667	-1.1455	-1.06925	-0.6495	-0.096
NM_001081423	-0.7455	-0.251	-1.341	-0.751	-0.2325	0.125
NM_025970	0.918333333	0.962833333	1.146	0.5945	0.7345	-0.4275
NM_011850	-1.492333333	-0.486	-0.65725	0.18175	-0.52225	-0.63875
NR_045820	-1.579833333	-0.3935	-0.8495	-0.625	-0.253	-0.292
NM_198037	-0.560666667	-0.931166667	-2.1085	-1.92875	-1.0985	-0.4545
NR_033388	0.573166667	-1.141	-1.43125	-1.72425	1.76875	-1.71425
NM_001033874	-0.993833333	-0.180666667	-0.6805	0.56275	0.5675	-0.383
NM_001312894	-0.610666667	0.695166667	1.36225	0.1505	0.27125	-0.52725
NM_175130	-0.986833333	-0.382	-0.8825	-0.678	-0.699	-0.295
NM_001001885	-2.523666667	-0.0875	-2.2385	-1.3255	-1.29	0.5335
NM_018829	0.553666667	0.721833333	0.115	0.01175	0.623	-0.047
NR_033526	-1.395666667	-1.003166667	0.3155	-0.2015	-1.6375	-0.941
NM_010389	-2.240166667	0.374666667	-2.459	-0.02225	0.3455	-0.189
NM_172941	-0.251	-0.6895	-0.0855	-0.29575	-0.626	-0.0565
NM_152813	0.136833333	-0.796	-1.05775	-0.705	-0.38425	0.33175
NM_026305	1.581333333	1.139333333	0.7245	0.39925	0.515	0.0435
NR_028362	0.351333333	0.817166667	1.1645	0.77475	0.2565	0.1215
NM_009342	1.906	2.302333333	1.5415	1.4025	1.5325	-0.126
NR_106058	0.288833333	-0.735	-1.2545	-0.41825	-1.422	0.1405
NM_028284	0.744666667	0.805666667	0.908	0.1365	1.671	-0.3235
NM_177691	1.265833333	0.947	0.7705	0.055	-1.278	-0.8755
NM_009201	-0.8875	-1.418	-0.7375	-0.706	-0.863	-0.807
NM_001031621	-0.912333333	-0.5235	-1.3805	0.0325	-0.817	0.602
NM_021485	-0.4255	-0.702	-1.3925	-0.62525	-0.363	0.069
NM_021877	-1.555333333	-1.720666667	-1.27625	-1.23625	-0.54825	0.48025
NM_001102444	-0.617	-0.0395	-0.70975	-0.46375	-0.21175	0.02775
NM_001003893	-1.5565	-1.211	-1.01475	-1.3115	-0.66325	-0.05525
NM_020330	-1.471166667	1.085	-0.6235	-0.4625	-1.2035	0.8495
NM_011104	-0.069833333	-1.005	-0.79625	-0.80775	-0.35625	-0.39075
NM_001033168	0.505833333	-0.7365	-0.88575	0.04775	-1.30275	-0.93925
NM_001281819	-0.739333333	0.096166667	-2.6135	-0.35775	0.28	0.44
NM_008593	-1.486333333	-1.011333333	-1.366	-0.95775	0.2865	-0.3915
NM_009338	-1.252333333	0.593833333	0.64675	0.56875	-0.52925	0.25575
NR_045746	0.6415	-0.612166667	-0.19075	0.7775	-0.40875	0.32475
NM_001033164	-0.939833333	-0.0265	0.37475	-0.47	-0.46125	-0.72275
NM_009028	1.003833333	0.540666667	2.34425	1.8715	-2.25375	1.21225
NM_001145884	0.817	0.728833333	-0.666	0.397	0.54	0.801
NM_008878	-1.016833333	-0.056666667	0.035	-0.573	-0.8055	-1.0565
NM_011027	-1.4945	-0.158666667	-1.27875	-0.3715	-0.22925	-0.19075
NM_021412	1.4425	0.259833333	1.00775	1.80575	0.95625	0.85375
NM_024219	0.616333333	0.316833333	0.7105	0.64025	0.4085	0.1315
NM_182785	0.7965	-0.076833333	-0.62275	-0.42425	-0.27475	1.42275
NM_001038015	-0.259833333	0.621833333	-0.43375	-0.32625	1.03375	-0.21475
NM_001306148	0.601666667	0.113666667	0.65425	0.002	0.50675	0.82525
NM_007735	-1.96	0.239666667	-2.331	-1.388	-0.5145	-0.8495
NM_030239	-1.55	2.330333333	-0.7515	1.16325	1.3315	0.707
NM_019790	-0.6915	0.042333333	-3.12075	-0.0335	0.97925	-0.37675
NM_030262	1.010666667	-0.429166667	-0.15475	0.54125	0.32075	1.04525
NR_045458	-1.205666667	-0.111666667	0.78825	0.6485	-0.76425	-0.96675
NM_001097644	0.975333333	0.379833333	0.17825	0.5645	0.64125	-0.10025
NR_106108	0.049833333	-0.877	-0.417	-0.89	-0.598	-1.1045
NM_001080743	1.394166667	0.942	-3.6015	-2.98075	1.5225	-3.5115
NR_035436	-0.8355	-1.999333333	-0.6695	0.8335	-0.612	0.3145
NR_028382	-2.0685	-1.468666667	0.7925	0.113	-0.495	-1.0555
NM_009029	-0.601833333	0.131666667	-0.989	-0.70575	0.2555	-0.5475
NM_010222	0.9625	-1.054166667	-1.09025	0.87825	1.21825	0.44275
NM_010800	-1.101	-0.158333333	-0.716	-1.173	-1.768	-1.802
NM_134082	-0.2585	-1.696666667	-1.159	-0.28775	-0.378	0.71
NM_011369	-2.8275	1.003	0.435	0.67925	0.9615	0.2455
NM_001311101	1.368166667	0.964666667	0.75125	0.46625	0.25925	0.13425
NM_009780	-1.131333333	-1.027833333	-2.70725	-0.4145	-0.22175	-0.31925
NM_001285498	-2.207	-1.370833333	-0.6085	0.37225	0.163	0.6145
NM_177359	-0.825666667	0.036333333	-0.6905	-0.617	0.6035	0.2225
NM_001002786	2.026	-2.620666667	1.9335	1.9805	-0.086	0.0265
NM_001122818	-0.6235	-0.7755	-0.75975	-0.59875	-0.57925	-0.25925
NM_009864	-1.444333333	-0.928166667	-1.161	-1.15025	-0.5255	-0.193
NR_045549	-1.2575	0.483666667	-1.20175	-0.72125	-0.08125	-1.09875
NR_106136	-1.120833333	-0.336	-0.85325	-0.394	-0.94425	-0.63625
NM_007747	0.666833333	0.881333333	1.4495	0.95725	0.4265	0.292
NR_028101	2.1125	1.3795	-2.44425	-2.9335	1.73125	-2.92925
NM_025381	0.679833333	0.226833333	0.76125	0.78525	0.23075	0.17625
NM_026180	-0.8645	0.4535	-1.32375	-1.0095	-1.60625	-1.12225
NM_130867	-0.203166667	-1.4315	-1.8355	-0.51375	0.167	0.3185
NM_001081032	1.138166667	0.078833333	-0.543	0.9335	-1.91	1.0135
NM_134007	0.662833333	0.2375	0.71475	0.3465	-0.05325	-0.09475
NM_029163	-0.2475	-0.605166667	-0.5985	-0.6675	-2.142	-2.1275
NR_000002	-0.531666667	0.775166667	2.35775	2.77075	1.47575	2.05625
NR_104430	0.106166667	0.6985	-3.9035	-0.99875	0.8255	-1.2795
NR_046286	-0.957666667	-0.972	1.14625	1.70475	-1.19725	0.73325
NM_001126314	-0.844166667	-0.002333333	-2.13825	-0.26975	-0.64525	-0.86425
NM_130449	1.918	1.939166667	-1.789	-0.06075	1.4365	0.8665
NM_178786	-0.761666667	0.227666667	-2.25825	-2.00825	-0.29275	-0.71325
NM_007535	1.704833333	0.658166667	1.291	1.655	-0.285	0.4585
NM_175512	1.5245	-0.338	0.35175	1.19025	0.54425	1.16475
NM_024257	0.9115	1.236833333	0.34425	0.32675	0.41125	0.58525
NM_053171	-0.830333333	-1.879166667	-0.83675	-0.95775	-0.73625	-0.22525
NM_147100	2.822833333	3.0745	-4.41325	-4.6215	2.73875	-4.57975
NR_040591	-2.011333333	1.438166667	-0.049	-1.1675	0.6675	-0.952
NM_001134697	0.5805	0.076166667	1.791	0.771	0.4695	-0.1035
NM_027046	-0.810666667	-0.192	-0.53	-0.5475	-0.667	-0.753
NM_001199967	0.585666667	0.848833333	-1.326	-0.53875	1.7865	-2.0215
NM_178605	0.8185	0.015166667	1.34875	0.321	-0.04975	0.21675
NR_035422	-0.641833333	0.141833333	-0.068	-0.502	-0.633	-0.3285
NM_019793	1.126	0.824333333	0.5345	0.61825	0.5	0.1525
NM_001281466	-2.46	-0.7345	-1.052	-0.40025	-0.833	-0.675
NM_001286972	1.5985	0.974	1.168	0.616	0.854	-0.4295
NM_001291292	-0.611333333	-0.1305	1.93475	1.099	-1.17925	0.35075
NM_028980	-1.042166667	-1.214333333	-1.882	-1.544	-0.022	-1.2965
NM_001123372	-0.657	0.2965	1.705	2.192	-1.519	1.597
NM_001004149	-0.739333333	0.353333333	-0.363	0.299	0.768	-1.0025
NM_001009819	-0.493333333	-1.634666667	-2.683	-1.054	-2.303	-3.138
NM_001304362	1.496333333	-0.723	-1.1385	-0.9185	-0.722	-0.468
NR_105846	-0.290666667	-0.841	-0.8645	-0.67975	-0.689	0.4745
NR_027641	-0.883333333	-0.425333333	-1.03	0.99775	1.5005	0.518
NM_008729	-6.721666667	-4.8725	-0.7925	-1.18775	-0.1655	-0.798
NM_019868	0.9165	0.6715	0.304	0.1315	0.7095	-0.2625
NM_001161458	0.235166667	0.586333333	0.026	-0.0735	0.5905	-0.001
NM_001033324	-2.198166667	-2.0595	-0.70425	-1.42125	-1.80975	-2.10675
NM_024221	0.565	0.640333333	0.8115	0.0905	0.4865	-0.255
NR_027966	-1.177166667	-0.7445	-1.908	-1.31525	-0.4915	0.0965
NM_016957	1.5565	2.094666667	-2.726	-2.57275	2.1315	-2.449
NR_037693	0.619666667	0.149666667	-0.79425	0.10525	1.37375	0.54675
NM_008422	-1.587666667	0.027166667	0.068	-0.251	-0.783	0.1995
NM_001302636	-0.102	-1.249666667	-2.079	-0.498	-0.38	1.0065
NM_030691	0.997166667	0.236	2.34975	2.9055	1.61175	0.93225
NM_019632	-1.120666667	-0.988166667	0.99375	-0.21975	-0.61075	-0.28175
NR_024324	-0.3055	-0.9615	1.20875	0.771	-3.10475	1.45675
NM_020608	-0.854833333	-0.9305	-0.5725	-0.7695	-0.651	-0.6805
NM_001081354	0.745166667	-1.2985	-2.01425	-0.89975	-1.01475	-0.17125
NM_172435	-2.575	-0.2755	-0.447	0.182	0.564	-0.8065
NM_025374	1.000666667	0.792166667	0.39425	0.211	0.76825	-0.01675
NM_001042670	0.427	-0.883666667	1.04	1.0455	-0.5965	0.9725
NM_025369	2.3815	2.18	0.4125	-0.1345	1.0305	-0.627
NM_001289489	1.476333333	0.391666667	0.8875	0.9885	-0.096	0.072
NM_028295	1.641	-0.311166667	0.3825	2.03375	2.0075	1.5945
NM_175200	0.114833333	-0.883	-0.3655	-0.64325	-0.6815	-0.7
NM_139307	-0.8125	-1.8005	-1.623	0.31375	0.337	0.434
NM_139291	1.049333333	1.0545	0.2715	0.189	0.8145	-0.1495
NM_028875	-1.6925	-1.1415	-0.81825	-0.8085	-0.87475	-0.32975
NM_001081112	-0.791666667	-0.453833333	-1.6045	-1.227	-0.173	-0.7185
NR_029441	0.599	-0.8825	-0.819	-0.43675	-0.609	-0.7275
NM_008130	0.143666667	-0.686	-1.4405	-1.27225	-0.358	-0.494
NR_102716	-0.266333333	-0.769	-3.30725	-3.694	3.11175	-3.44725
NM_020261	1.0355	1.216	-2.45575	-2.2335	1.85825	-2.15475
NM_007670	0.371333333	-0.849	-1.12425	-0.40375	0.68925	0.92175
NR_030432	-0.774666667	-0.778333333	-0.65575	-0.10925	-0.81175	-0.63825
NR_038019	0.1055	0.761666667	-0.88225	-0.32675	1.37225	-0.53325
NM_029436	-2.0855	0.4895	-1.012	-0.517	0.8335	-0.2925
NR_040297	0.687666667	0.031166667	-0.3515	-0.3135	-0.5405	1.623
NM_153783	1.043833333	1.504166667	-0.62825	0.11875	0.85475	-0.23275
NR_033493	-0.233833333	-0.934333333	-2.577	-1.5125	-0.6305	-1.191
NR_033221	-0.941666667	-0.0445	-0.5985	-0.138	-0.3675	-0.315
NM_172417	-0.511833333	-0.741333333	-1.3625	-1.097	-0.3045	-0.2715
NM_009100	-0.618333333	0.606333333	-4.33775	1.6665	1.43825	1.74175
NR_034042	-0.810166667	-0.805666667	1.20025	1.00425	-0.77325	-0.21375
NM_001291212	-0.534833333	-0.735833333	-0.46775	-0.54625	-0.63625	0.08275
NM_053162	0.7395	0.592833333	1.654	1.51825	0.515	0.8365
NM_181040	1.042833333	1.305666667	0.2575	-0.108	1.0245	-0.1375
NM_175657	-1.218	0.72	1.705	2.20425	0.0315	0.8925
NR_015527	-0.841333333	-0.8385	-1.4815	-0.4005	-0.3605	-0.738
NM_178599	-0.241333333	0.588166667	0.55775	0.52025	0.92625	0.15875
NM_172875	0.403833333	0.596833333	-0.84775	0.8695	0.87025	1.00525
NR_110510	-1.338166667	-0.889333333	-1.65575	-0.9775	-1.77875	-0.76275
NM_026672	-0.006	-0.880166667	-0.98475	-0.475	-0.36825	-0.36375
NM_025564	0.479333333	0.838333333	1.6825	1.3285	0.953	0.385
NM_001038710	-1.271833333	0.099666667	-1.013	-1.1335	-0.337	-0.2715
NM_134251	-0.814166667	0.467333333	-0.812	0.24525	-0.101	-1.464
NM_145449	0.625666667	-0.4865	1.63425	2.39875	-2.22675	0.40675
NM_001013377	-2.497666667	0.9895	0.43775	-0.12475	-0.67025	-0.66925
NR_030457	0.853833333	0.236333333	1.295	1.14025	0.375	0.575
NM_144819	-0.421166667	-1.171833333	-1.3585	-0.74275	-0.7205	0.2855
NM_030203	-1.558333333	-0.751166667	-1.43725	-1.42775	0.51475	-0.59125
NM_001081294	-0.600166667	-0.780833333	-1.3075	-0.87675	-1.3945	-1.6675
NM_172424	-0.555166667	-1.037666667	0.19175	-0.312	-0.63325	-0.29525
NM_011235	-1.1815	-1.052666667	-0.63675	-0.29725	-0.17025	-0.28325
NM_001034864	0.875333333	-0.074833333	1.1665	1.802	-1.5435	0.372
NM_001291054	-1.754833333	0.085666667	-0.0105	-0.55625	-0.0565	-0.935
NM_001177888	0.359833333	-0.828166667	-3.04925	-1.2235	-0.00625	0.65175
NM_183163	0.4675	0.655666667	-1.177	-1.04375	0.955	0.1175
NM_011748	-0.747333333	-0.1385	-0.0525	-0.99475	0.6105	0.2345
NM_008091	-2.132166667	0.3715	-0.48875	-1.04475	-0.21125	-0.11675
NM_031259	-1.616166667	1.135833333	-0.50325	0.495	0.57625	0.74725
NM_007507	2.105	0.490666667	1.41475	0.78275	0.62275	0.15875
NM_172296	-1.366333333	-0.861333333	0.61425	-0.87775	-0.40375	-0.31925
NM_144552	-1.505166667	-0.1285	-1.09125	-0.72925	0.28725	-1.35775
NM_001033541	-2.406166667	2.382166667	-0.22925	-0.71525	0.89075	-1.69825
NM_001040136	0.4505	0.7805	2.87475	1.765	1.42475	0.87425
NM_001033167	-0.685	0.356666667	-2.04075	-1.00225	-0.21875	0.12175
NM_007823	-0.463333333	-0.608833333	0.2485	-0.61	-0.444	0.212
NM_008983	-2.295166667	-0.984666667	-0.963	-1.20475	-0.8525	-0.6245
NR_109835	2.386666667	2.918	1.6705	2.12475	0.2455	0.333
NR_040269	-0.936333333	0.1955	-0.34725	-0.895	0.49025	-0.71825
NM_009720	1.389	0.505666667	0.89025	0.9535	-0.00925	0.95925
NM_025650	2.025833333	0.865	1.14125	0.5895	0.17425	-0.03875
NR_104415	-0.502666667	0.76	1.5505	0.93175	0.5235	0.3885
NM_029797	-2.65	1.0915	0.704	-0.52475	-0.2615	-0.013
NM_001308266	1.554	1.895	1.763	2.7615	1.129	0.6085
NM_013530	-0.888	-1.7945	0.19725	-0.47675	-0.99725	0.39675
NM_001039223	-0.204833333	-1.1685	-4.148	-1.4	-0.311	0.4815
NM_001101475	-1.9795	-0.898	0.359	-0.02125	0.3165	-1.527
NM_001003948	0.888166667	0.743666667	0.43775	0.9985	0.91025	0.06125
NM_026506	0.987	0.953166667	0.6105	-0.032	0.6315	-0.5245
NR_028563	1.224333333	-0.314	2.1155	1.84325	1.0485	1.3405
NM_021317	-1.302333333	-1.631166667	-1.30325	-1.03425	0.47025	0.05575
NM_016897	1.953833333	1.756666667	-0.6085	-1.07675	2.0995	-1.558
NM_133871	-5.799833333	-1.231666667	0.63625	2.0305	1.33125	-0.97425
NM_001286103	0.829833333	0.357166667	1.8035	1.2005	0.6155	0.512
NM_029761	1.055166667	-0.183666667	0.7935	-0.20225	-0.0995	0.195
NM_139228	-0.970166667	-1.476166667	-0.76325	-1.517	-0.67725	-0.28525
NM_022030	-2.373	0.875333333	-1.11525	-1.8755	-1.12275	-0.23075
NM_017388	-0.731333333	0.249333333	-3.39925	-2.5875	0.16425	-0.49625
NM_001081346	-0.861333333	1.292	-3.525	-1.75175	-1.005	0.24
NM_008392	2.026333333	0.771166667	7.082	7.25	2.7645	1.6625
NR_106072	-1.818	-0.783	-0.3095	-0.59375	-0.351	-0.751
NM_013601	0.430833333	0.863666667	-2.60175	-1.5565	-0.39625	1.19175
NM_025915	0.936333333	0.306333333	1.668	1.423	-0.0965	0.7005
NM_001082960	0.597	0.981666667	2.67325	3.15775	1.75625	0.46125
NM_001135093	0.750333333	0.352833333	-1.016	-0.7635	0.596	1.215
NM_001163471	0.5395	1.1925	1.284	0.34375	0.9175	-0.2015
NM_023608	-1.287	-0.759	-0.8215	-1.25125	-0.1145	-0.8785
NM_009801	-2.913166667	-1.2765	-1.43025	-0.1645	0.66525	1.11975
NM_027827	-1.119	-0.180666667	-0.12325	0.08625	-0.76625	-0.76775
NM_029569	0.821166667	0.549666667	4.969	2.26875	2.2075	0.989
NM_194335	-1.076833333	-1.287333333	-1.2385	-0.76075	-0.5785	0.22
NM_019833	-1.048666667	-0.1665	-0.7245	-0.25525	-0.152	1.0725
NM_178711	-1.926333333	0.217833333	-1.37775	-0.72	0.35125	-0.45675
NM_025854	0.415333333	1.706333333	0.15375	-0.1565	0.94525	-0.70625
NR_105928	-1.786166667	-2.010666667	-0.1575	-0.373	-0.621	-0.2935
NM_008974	0.0425	0.621333333	0.8375	0.434	0.4345	-0.142
NM_023243	-0.324833333	0.623333333	0.4645	0.1985	1.098	0.109
NM_175438	-0.609166667	-0.4095	-0.50275	-0.97575	-0.67775	-0.33325
NM_001256161	-1.572333333	-1.6805	-1.50125	-0.32425	0.80625	1.98275
NR_040432	-2.043666667	-0.853833333	-0.47475	-0.87875	-2.12975	-0.96525
NM_024464	0.274166667	0.696833333	0.55175	0.74325	0.95875	0.19025
NR_035481	0.095	-0.76	-0.4185	-0.329	-0.9765	0.0045
NM_029070	-0.822833333	-0.983333333	-1.433	-0.82625	-0.875	-1.359
NM_027641	-1.17	-0.711833333	-0.688	-0.7095	-0.6855	-0.235
NM_011578	-0.5985	-1.388	-1.123	-0.504	0.1255	0.1665
NM_080285	0.247666667	-0.607666667	-2.94375	-2.35075	-0.54475	-0.90475
NR_028368	-2.365	-1.111666667	-1.76825	-2.89825	-1.45825	-1.98775
NR_105963	-0.777833333	-0.970666667	-0.477	-1.1715	-1.0045	-0.1745
NM_001285463	-0.619666667	0.113666667	-0.6285	-0.7605	0.617	-0.246
NM_001039192	2.169	1.714	1.56875	2.07675	2.04675	-0.68675
NM_013549	1.4815	0.147833333	4.03	3.65275	-2.972	2.8225
NM_001081290	0.093833333	-0.845166667	-0.528	-0.72225	-0.325	-0.584
NM_001042591	1.194	0.471	0.15525	-0.05025	0.67125	0.25125
NR_033198	0.811833333	-0.302833333	1.361	1.0705	1.263	0.821
NM_183185	0.318833333	0.833666667	-3.36775	-1.54625	0.71275	-1.72725
NR_045829	-0.9705	-0.711166667	-0.99425	0.117	0.71925	0.91425
NM_010259	-1.292	-0.188666667	-0.9085	0.41775	0.812	1.46
NM_001033397	0.617333333	0.130166667	-4.024	-1.17575	-1.3115	2.1995
NM_007499	-1.265166667	-0.447333333	-0.3535	-0.7375	-0.0115	-0.7355
NM_001033221	-0.828833333	0.416333333	-2.237	-2.368	-1.6765	-0.571
NM_028277	0.035666667	1.476166667	-1.472	0.0995	0.652	-0.5695
NM_008483	-1.631	-1.0735	-1.0995	-0.62575	-0.558	-0.174
NM_009210	-0.875	0.255333333	-0.6265	-0.50075	0.564	-0.4295
NM_019749	0.633	0.432166667	0.505	0.596	0.059	0.2845
NM_025427	2.016833333	-0.809666667	2.547	0.674	-0.189	-0.3405
NM_009415	0.492666667	0.890666667	1.175	0.7245	0.176	0.096
NM_009332	-0.127666667	-0.9215	-1.0535	-0.66	-0.4405	0.281
NM_010415	-0.4775	0.639166667	0.8435	0.71925	-0.668	-0.5585
NM_010254	-0.714333333	-0.140666667	-1.93525	-1.59825	-0.61825	-0.67175
NM_001302811	-0.687166667	-0.62	-0.5245	-0.3255	-0.607	-0.0535
NM_016887	-1.076	-0.437	0.77	-0.686	-0.8575	-1.0695
NM_153591	-0.034333333	0.745833333	0.33975	-0.41925	0.74425	-0.05375
NM_139143	-1.1605	-0.616166667	-1.056	-0.471	0.188	0.1965
NM_016923	0.497833333	0.740166667	1.114	1.306	1.08	-0.033
NM_010638	-2.652166667	-1.608333333	0.66475	-0.05975	-0.71075	-0.25675
NM_011088	-0.127333333	0.633333333	1.764	2.563	0.8685	0.718
NM_011057	0.805833333	-0.147333333	0.3725	0.66975	0.8285	0.616
NM_010882	-0.087666667	-1.651333333	-0.7395	1.11875	1.1255	0.6985
NR_033574	3.408666667	3.967333333	-0.2515	-0.703	1.8285	-1.2545
NM_001080819	-0.7295	-0.672833333	-0.34275	-0.48225	-0.75075	-0.34925
NM_001037711	-1.232833333	0.8425	-3.2095	-1.80275	-0.6315	-0.453
NM_133681	-0.600166667	-0.410666667	-1.309	-0.211	-0.4115	0.4235
NM_199027	-0.430833333	-0.704666667	-0.98725	-0.63325	-0.68575	-0.01825
NM_001286494	-0.0365	-0.739333333	-1.345	-0.3535	0.457	-1.9365
NM_029654	-0.968166667	-0.646333333	-0.7065	-0.53075	-0.2535	-0.3595
NM_001204983	-0.736833333	-0.872833333	-0.9025	-0.7755	-1.3955	-1.7625
NM_021053	-1.719	0.098833333	-4.791	-1.4885	0.156	0.362
NM_175326	-1.0505	1.355333333	-0.16175	-0.39275	-0.84725	-0.74175
NM_018791	-0.679	-0.404166667	-0.2155	-0.164	-0.877	-0.401
NM_001007580	-1.465666667	0.740166667	-0.26725	0.7125	0.10725	-0.04625
NM_026614	0.863333333	0.3145	1.922	0.96525	0.005	-0.1105
NM_008013	-1.158166667	1.081	-0.088	0.29875	0.8545	-0.192
NM_026239	-0.317833333	-1.024833333	-0.8005	-0.30925	0.799	-0.134
NM_178890	-0.605666667	-2.358333333	-1.5785	-0.846	-0.8095	-0.4265
NR_045265	0.850833333	0.243666667	0.6875	-0.03725	0.3015	-0.656
NM_027726	-1.539166667	-1.543666667	-1.09425	-1.07625	-0.74575	-0.24975
NM_001205236	-0.643666667	-0.097833333	-1.25025	-0.45025	-0.54725	-0.09025
NM_001080935	-1.2265	-0.523833333	-0.828	0.21975	-0.2145	-0.991
NM_175375	-0.5135	-0.801333333	0.02475	-0.528	-0.74725	-0.35825
NM_027862	1.249333333	0.932	0.72975	0.15875	0.67375	-0.12125
NM_001081268	-0.985833333	-0.631166667	-1.31675	-0.76875	-0.48875	0.96425
NM_010757	-0.376	-0.863333333	-0.1715	-0.46975	-0.7855	-0.848
NR_015523	-1.031166667	-0.346	-2.61425	-2.60975	0.16375	-1.84825
NM_011509	-1.680333333	-1.55	1.23725	1.608	-2.80975	1.34925
NR_028551	0.4695	-1.255	-0.39325	0.782	0.17375	-1.00025
NM_010153	-0.454	-1.0975	-3.4735	-2.09025	-1.561	-0.475
NM_008354	-0.823333333	-1.6935	-1.95475	-1.45025	-0.13775	-1.07675
NM_001101535	-0.947666667	-0.539833333	-3.96125	-0.85475	-0.38025	1.14225
NM_023128	-3.879	-0.8455	-1.5055	-0.337	-0.342	0.525
NM_001163425	1.127	0.587166667	1.21675	0.86675	0.23175	-0.10475
NM_028266	0.081166667	-1.006166667	-1.41	-0.78475	0.04	0.805
NM_027840	0.678833333	0.330666667	3.138	3.659	1.4115	0.4
NM_001081421	-0.585666667	-0.052333333	-1.35975	0.919	0.64275	1.15175
NM_011899	1.0175	-0.046333333	3.75275	3.44	-3.05175	3.51925
NM_198613	0.741333333	0.719	0.99025	0.871	0.18975	0.15025
NM_153408	0.979333333	0.544166667	0.62825	2.0235	1.20175	0.21175
NM_021398	-2.979166667	1.0615	-1.1715	0.11675	0.065	-0.4915
NM_025929	-0.036833333	1.941166667	-3.51175	0.3915	1.68525	0.25425
NR_038063	-0.793666667	-1.0565	2.69475	2.33975	-1.47925	2.15275
NM_172845	0.675	-0.8875	1.029	0.45575	0.9	0.2965
NM_022311	-0.582	-0.154833333	-0.83275	-1.0495	-0.97925	0.11625
NM_001122950	0.394	-1.188666667	1.90325	0.04425	1.06475	-1.14725
NM_133791	-0.803666667	-0.471333333	-0.61225	-0.559	-0.37625	-0.40875
NM_001105246	-1.206166667	-1.432166667	-1.71975	0.314	0.55325	0.21175
NM_198649	0.372666667	-0.580333333	-1.28875	-1.554	-1.13225	-0.58725
NM_027032	-1.9685	-2.304666667	3.2805	0.16225	-0.2075	-0.735
NM_001198914	-3.398333333	-1.966333333	-1.427	-1.16425	-0.2295	-0.07
NM_009621	-1.882333333	-2.2615	-0.47775	-0.827	-0.77225	-0.85625
NM_011815	0.0405	0.587333333	1.35625	2.106	1.66725	0.23875
NM_009133	0.735666667	-0.798333333	-0.112	0.6505	-0.126	0.2965
NM_001039934	-3.019	-0.671	-3.04275	-1.125	0.49775	0.01125
NR_106168	-0.395666667	-0.942333333	-0.795	-0.8305	-0.298	-0.956
NM_153544	-1.052	0.561666667	0.526	0.22475	-0.646	-0.3185
NM_011386	1.259333333	1.421833333	-0.382	0.1545	0.6555	-0.157
NM_194269	0.829333333	0.0905	0.82775	0.261	-0.66725	-0.23875
NM_001033186	-1.207666667	0.290333333	-2.27325	0.98075	0.88775	0.03525
NM_011345	-0.086166667	-0.842	-1.23425	-1.40875	-1.61825	-2.30475
NM_009733	-0.669666667	-0.394833333	-0.60575	-0.4425	-0.44925	-0.17925
NM_001163267	0.605833333	0.1055	0.45675	0.3385	0.03625	0.83825
NM_024263	-0.316	-1.195333333	-1.1395	0.8245	1.0995	1.2755
NM_178363	-0.469333333	-0.937166667	-0.70375	-0.723	-0.51975	-0.27425
NM_019587	-2.4295	0.3755	-3.10125	-0.7955	-1.35175	-0.44475
NR_003619	-1.2	-1.795666667	0.7615	1.10475	-0.742	1.241
NM_153145	-0.578333333	-0.921	-3.53175	-1.602	-1.18875	-0.97075
NM_001305440	-2.166833333	-0.9015	-1.70675	-1.32375	-0.04325	-0.06525
NM_007923	-0.922666667	-1.072666667	-1.30575	-0.81	-0.59425	-0.58075
NM_009987	0.804166667	1.401833333	-0.65825	1.64275	1.60625	0.14175
NM_009914	1.233333333	2.502166667	2.2005	3.38975	2.217	0.506
NM_177191	0.709	-0.333166667	2.4325	2.14975	-0.2945	-1.519
NM_025770	0.447166667	0.875666667	0.87525	0.396	1.10225	-0.06025
NM_001114079	-1.807333333	0.997333333	-1.3425	-0.49975	-1.1725	-2.5495
NM_026085	1.3795	-1.0015	0.67675	-0.37525	0.02875	-0.50675
NM_001289476	0.780333333	0.532833333	0.7065	0.51	0.0275	0.156
NM_194268	-0.737666667	-0.2415	-0.45975	-0.839	-0.25475	-0.84275
NM_001037859	0.656833333	0.2455	-0.65875	1.33	0.84075	0.24225
NM_172134	-0.827833333	-0.401166667	-1.03275	-0.18625	-0.47475	-0.24525
NM_025397	0.792333333	0.152333333	0.79	0.85825	0.167	0.454
NM_013693	1.7235	-0.0255	2.935	3.79675	0.3835	-0.803
NM_008704	1.021	0.819666667	1.27225	0.729	0.04225	-0.01175
NR_024329	0.979	1.036	-0.91275	-0.893	0.85925	-0.71325
NM_001110192	0.595166667	0.3765	1.26175	2.017	0.92075	0.17275
NM_001220499	-2.176333333	0.119166667	-2.97125	-0.27675	0.16325	0.59125
NM_012053	0.821666667	0.376166667	0.72025	0.41475	-0.41875	0.50025
NM_001291044	0.947833333	-0.175	1.48075	0.8015	0.30175	-0.02575
NM_172766	-0.377833333	-0.724	-0.4635	-0.4785	-0.873	-0.163
NM_019779	-0.454166667	-0.941333333	-1.0635	-0.41025	1.024	1.3795
NM_013590	4.122166667	3.818	-0.627	0.7515	-0.0285	0.308
NR_105965	-0.978666667	-1.665166667	-0.40225	-0.7425	-1.17175	-1.39475
NM_001038602	-0.683833333	-0.655333333	-1.075	-1.50775	-0.2995	-0.6
NM_001101657	-1.991166667	-1.520833333	1.842	4.33225	-0.7615	1.953
NM_024461	1.293	1.0265	0.494	0.4235	0.7845	-0.1545
NM_133902	0.725166667	0.595833333	0.10925	0.64075	0.37825	0.19625
NM_133779	-0.738	-0.014	-0.586	-0.151	0.0715	0.5165
NM_023585	1.077333333	1.839833333	-0.078	-0.582	1.1465	-0.659
NM_138741	-0.775666667	-0.878333333	-0.756	-0.303	0.094	-0.5775
NM_001011782	-0.569166667	-0.639666667	-0.59375	-1.51375	-1.11225	-1.43775
NM_177715	0.224666667	0.9455	-1.637	-0.42425	0.747	-0.3635
NR_027799	-3.328833333	-1.161833333	0.0065	-0.27025	-1.2415	-1.5515
NM_001113358	0.926166667	0.482333333	0.779	0.71825	0.265	0.35
NM_031397	-1.282833333	-2.272333333	-0.89975	0.61825	0.39075	1.05175
NM_001134460	0.2085	-1.002833333	-0.7045	-1.04725	-0.436	-0.3275
NR_028521	0.266333333	-0.958166667	2.63525	0.57175	-0.81775	-0.08925
NM_033570	-1.493333333	-0.198166667	-0.6855	-0.30075	-0.284	-0.2575
NR_039558	1.474333333	0.929666667	1.26925	1.32075	-0.45825	-1.04225
NM_008867	-2.2545	-2.3435	-1.854	-0.93075	-0.057	-0.469
NM_001099331	0.611166667	0.005	0.015	1.072	1.7935	0.0945
NM_029525	2.326	2.617833333	-0.457	-0.68925	0.7	-0.749
NR_045875	-2.263333333	0.2095	-1.2955	-1.3945	-2.8485	-1.702
NR_033510	0.4485	1.603666667	1.63525	0.4645	0.97925	-0.10625
NM_001302357	-2.311	-1.653333333	-0.584	0.47875	0.8505	0.625
NM_146025	-1.228166667	-0.633833333	-1.55825	-0.69775	-0.43425	0.64175
NM_001039220	-0.591333333	-0.0945	-1.1605	-0.32775	0.5335	-0.2425
NR_030682	0.065666667	0.606	-0.01125	-0.82625	0.84925	1.03525
NM_019943	-0.9485	-0.788	0.084	-0.23675	-2.077	0.3635
NR_130128	-2.037166667	-1.093833333	-1.11225	-0.91075	-0.46925	-0.00675
NR_015499	-4.2555	-2.982	-1.9755	-0.56675	0.0435	-1.6945
NM_032004	-0.955333333	-1.513	-1.7755	-0.4345	-0.792	-0.5705
NM_175095	0.722833333	0.735833333	0.27225	0.16925	0.63375	-0.44775
NM_001081687	-1.356333333	2.497333333	4.1035	4.8125	2.7985	-0.0375
NM_001039551	-1.225333333	-0.359833333	-1.2135	-0.9165	-0.246	-0.115
NM_001012324	-0.598833333	0.395333333	-4.2115	-1.5155	0.799	0.329
NM_172463	-1.536166667	-2.190333333	-1.6585	-0.42725	-1.161	-0.2945
NR_105998	-0.962	-1.1505	-0.5685	-0.812	-0.8215	-1.002
NM_198622	1.369666667	0.772333333	-0.4915	-0.15775	0.369	1.202
NM_175429	-1.253666667	0.092	-0.621	0.52075	1.146	0.4795
NM_022721	-0.717333333	-0.498	-1.626	-1.2425	-0.567	0.0355
NM_008889	1.477666667	0.824166667	0.80125	0.11625	0.19425	-0.22325
NM_025979	-2.626	0.743666667	-0.1885	-0.48425	0.189	-0.5825
NM_008044	-1.3035	-0.817333333	0.996	0.32525	-0.174	-0.7295
NR_030416	0.686166667	0.449166667	1.48575	1.2405	2.27675	2.54325
NM_183031	0.371	0.6425	0.3065	1.98775	1.818	0.323
NR_130988	-1.078666667	-0.176666667	0.01925	-0.7255	-0.71275	-0.59325
NM_001310772	-2.872	-1.3965	-1.86875	-1.80725	-0.88325	-1.79825
NM_175542	-1.2465	-0.6495	-0.83025	-0.98475	0.08925	-0.87125
NM_008226	-2.782833333	-0.3225	-1.122	-0.486	-0.421	0.2415
NM_013861	-0.603333333	0.345333333	-0.69375	-0.42925	0.57675	0.12575
NM_146149	-0.770333333	-1.214666667	-0.03025	0.35575	-2.24825	0.16325
NM_026785	-2.152166667	0.685166667	0.529	0.58825	0.591	0.632
NM_009867	-0.619	-0.160333333	-0.65	-1.3845	0.2345	-0.3965
NM_013602	1.5595	0.217666667	1.92925	0.38375	-0.97575	-0.05225
NR_045314	-1.0375	-0.981166667	-1.485	-0.3015	-0.8665	-1.7355
NM_009833	0.222333333	-0.8855	0.62625	0.40875	-0.65125	0.11125
NR_105983	-0.212166667	-0.740833333	-0.25575	-0.87475	-0.88075	-0.56175
NM_001029912	0.908666667	-1.296666667	0.45	-0.42825	-1.2175	0.272
NM_010009	-1.587	0.3625	-1.1265	-1.0235	0.208	0.643
NR_040616	0.567333333	1.2315	0.06625	0.6315	2.22775	0.77125
NM_001163472	-0.135833333	-0.757833333	-0.5315	-0.189	0.0445	-0.601
NR_037681	-0.229333333	0.886666667	1.776	1.713	0.232	0.6705
NM_172728	0.092	-1.162	-1.24825	-0.465	-0.65975	0.04625
NM_011111	4.989166667	5.029833333	0.292	0.8425	0.429	-0.258
NM_001081322	0.714	-1.055666667	-1.16425	-1.84925	-0.98175	-1.35975
NM_001080812	-0.708333333	0.453833333	-1.7465	-0.86125	0.06	0.0015
NM_008678	-0.635833333	-0.327666667	-1.264	-0.978	-0.099	-0.6245
NM_175251	-0.584666667	-0.413333333	-0.47075	-0.626	-0.19525	-0.37375
NM_024475	0.859333333	0.573	0.2985	0.1925	0.895	0.0135
NM_146250	0.759166667	0.389	-1.385	-0.55675	0.6185	0.013
NM_001100614	0.765666667	-0.0825	-3.59925	-1.913	-1.74625	0.92975
NM_001115154	0.655	0.369	-0.3305	1.617	1.644	-0.1185
NM_001256081	-0.464666667	0.645666667	-0.506	0.804	0.3985	0.7955
NM_199304	-0.271	-0.959	-0.8945	-0.9785	-0.8565	0.0875
NR_045668	-0.961	-1.123833333	-0.0265	0.4045	-1.405	1.9935
NM_172841	1.567833333	0.674333333	0.919	0.2935	0.5525	0.2995
NR_045810	2.135833333	0.433833333	1.67775	0.966	0.23275	1.00625
NM_025443	0.691166667	0.552166667	1.40675	0.6345	0.74175	0.32825
NM_027884	-0.898	-0.412	-0.50625	-0.475	-0.82375	-0.24175
NR_028561	0.097166667	-0.978166667	-1.2945	-0.7065	-1.32	-0.5155
NM_146191	-0.632333333	-0.612	-0.731	-0.06525	-0.076	0.1845
NM_001145813	-0.9795	0.004166667	-3.5455	-1.476	-0.166	0.4575
NM_172804	0.502333333	0.775833333	-0.509	0.9315	1.236	0.5885
NM_001081182	-0.476166667	-0.688333333	-1.0725	-0.32825	0.4945	0.037
NM_146015	0.081666667	-1.757333333	-0.958	0.01025	0.53	-0.426
NM_008113	0.978	-0.246166667	2.033	1.2685	0.3985	0.7885
NM_025699	0.834666667	1.0555	-0.1505	-0.0255	0.6265	-0.499
NM_133918	1.007666667	0.491166667	-0.28775	1.506	1.39275	1.68575
NM_182995	-0.616666667	-0.792833333	-0.34475	-0.68075	0.01875	-0.67025
NM_026361	-1.493666667	-0.986833333	0.207	-0.49325	-0.5865	-0.3645
NM_009781	-0.758666667	-1.280166667	-0.891	-1.21825	-0.6005	-0.2945
NM_010297	-0.968833333	0.124166667	0.94625	-0.36225	-0.57675	-0.64925
NM_013881	-0.473333333	0.621166667	0.01525	0.144	0.58025	0.15575
NM_183106	-0.670166667	-0.666333333	-0.421	-0.632	-0.2515	-0.304
NM_001195033	-0.622833333	-0.198666667	-3.0205	-0.672	0.5675	0.4565
NM_025849	0.64	0.611666667	1.23075	0.97	0.63325	0.18125
NM_027419	-0.528833333	-0.797666667	-1.21625	-0.1305	-0.89675	0.79475
NM_001290815	-1.013	-1.010333333	-1.74125	-0.884	-0.13775	-0.10375
NM_207523	5.003666667	4.0595	-2.61	-2.56725	1.326	-2.469
NM_178745	-1.52	-0.950666667	-1.74975	0.44175	0.81875	1.13425
NM_001313981	-1.256166667	0.169166667	-1.597	-1.1835	-0.155	0.0855
NM_153193	0.636166667	0.2955	-1.828	0.65675	-1.7965	0.951
NM_177878	0.6735	0.798	1.4145	0.96975	0.7775	0.952
NM_197945	-0.204166667	-0.617166667	-0.7165	-0.65675	-0.782	-0.0465
NM_008072	-1.0325	-0.216166667	0.51725	0.5115	-0.16475	-1.30925
NM_013521	1.6125	5.4655	4.30425	4.41475	1.01425	-0.67175
NM_133664	-0.733833333	0.699833333	-1.099	-0.79425	-0.5785	0.364
NM_001010836	-0.658	-0.5335	-1.54725	-1.278	-0.76325	-0.02975
NM_133674	-0.687166667	-1.5085	-1.3885	-1.207	-0.4425	-0.354
NM_020275	-0.733833333	-0.294333333	-1.154	-0.82775	0.1245	-1.128
NM_145365	-0.962333333	-0.522	-3.8815	0.5335	1.0475	0.7
NM_025372	-0.278333333	0.6095	0.6295	0.22375	0.7235	-0.102
NM_009520	-0.949	-0.724666667	-1.64925	-0.852	-1.05375	-1.32825
NM_144512	-0.804	-0.6655	-2.74825	-1.27	-1.55325	-0.91675
NM_009866	1.149833333	-0.368666667	-2.111	0.4875	2.2735	2.0775
NM_183216	-0.915166667	0.316166667	-1.67625	0.82875	-0.48975	1.71975
NM_011704	-0.078166667	-1.137833333	-3.2535	-0.3785	-0.014	-0.1585
NM_029036	-0.418166667	-0.612	-1.87425	-0.80225	-0.46875	-0.54375
NR_033551	0.2095	-0.599833333	-0.77575	-0.575	-1.08575	-0.32025
NM_028137	0.989833333	-0.030333333	2.3835	2.18275	1.9175	1.424
NM_145628	-0.06	-0.767	-1.16775	-0.40375	-0.25175	-0.01275
NM_028516	0.656666667	-0.08	1.21175	0.5865	-0.59925	-0.38825
NM_025498	2.624	1.7465	0.5595	0.42775	0.8775	-0.2065
NM_009620	-1.1325	-0.9615	-0.175	-0.38475	0.4225	-1.3535
NM_026533	4.130333333	3.777833333	-1.04175	-1.45825	1.06325	-1.94075
NM_027959	0.829333333	0.479666667	1.023	0.52425	0.361	0.097
NM_011413	-1.049833333	-1.290333333	0.11975	2.5675	-2.19075	2.47925
NM_009725	0.719333333	0.749166667	0.98875	0.53725	0.40275	0.12775
NM_009436	-0.898166667	0.002666667	0.083	-0.65525	-0.4755	-0.464
NR_078345	-1.0735	-0.028833333	-0.04675	0.437	-0.97425	1.10075
NM_009098	2.2165	1.909666667	-0.55775	-1.131	1.17275	-1.98225
NM_011293	0.609666667	-0.206	1.321	1.0005	0.1305	0.7135
NM_011664	0.9125	0.6	0.6205	0.14375	-0.931	-0.005
NM_133212	0.707833333	0.372833333	0.67025	2.20075	2.08175	0.37425
NM_029758	-0.895833333	-0.209	-2.08625	-0.78	0.02925	-0.26725
NR_110343	0.378	-1.009166667	-0.869	-0.68675	0.1215	0.0195
NR_033596	0.653166667	-0.994166667	1.72075	1.5715	-1.96525	1.51175
NM_013922	-1.116	-0.937666667	-1.243	-0.23575	0.942	0.6885
NM_001081174	-1.620333333	0.158	-1.69275	-0.902	-1.35375	0.09525
NM_007798	0.598833333	0.250166667	0.35375	0.8045	-0.08125	0.49675
NM_001301174	-1.436666667	-0.223666667	-1.27175	-0.52875	-0.90425	-0.40125
NM_001161420	-1.588833333	0.582833333	1.38125	0.828	0.88425	-0.22025
NM_010281	0.667833333	0.676833333	-0.39075	0.24725	0.93275	0.30425
NM_008611	-2.290333333	1.268833333	4.09675	3.90075	1.74725	1.28875
NM_011819	-2.064166667	-2.358	-0.8605	0.37625	-0.819	-2.07
NM_026211	0.8085	0.241	0.68625	0.291	0.14125	0.38675
NM_001271599	-1.536166667	-0.805833333	-1.85475	-1.04775	-0.25025	-0.23975
NM_021882	-2.683	-0.556	-0.3425	-0.89925	-0.7725	-0.412
NM_054087	-1.186	-0.392666667	-1.079	-0.3765	0.8155	-0.351
NM_134148	-0.976166667	0.126166667	-0.265	-0.4085	-0.49	-0.6035
NM_080849	-1.038166667	-0.73	-0.683	-0.3735	-0.336	0.3975
NM_183287	-0.940666667	-0.413833333	-0.96425	-1.0245	-0.45475	-0.66125
NM_025338	0.596333333	0.057	0.90025	0.5865	-0.08525	0.14025
NM_001113350	-2.000166667	-0.119666667	-1.447	0.723	0.081	-0.308
NM_001139509	1.113166667	-0.855166667	-1.474	-0.4735	-1.8185	-1.3185
NM_019731	-0.0455	0.754833333	0.916	1.0655	0.605	0.492
NM_026095	1.2285	0.506333333	1.1705	0.579	0.0165	0.077
NM_025860	0.758333333	0.8245	0.74175	-0.1165	0.50425	-0.53575
NM_009412	0.862333333	0.224833333	0.9085	0.94325	0.822	-0.094
NM_008827	2.875833333	1.003666667	2.281	3.195	1.714	0.719
NM_028394	0.345666667	0.963333333	0.89	0.6565	0.977	-0.002
NR_030693	-1.122	-0.1815	-0.75475	-0.18725	0.74025	-0.22025
NR_040298	-0.801166667	0.113333333	-0.96475	-1.16425	-0.80675	-2.43475
NM_001044308	-1.212833333	0.2795	-3.3275	-1.7905	-1.33	-0.484
NM_027861	0.911833333	0.836333333	-3.86575	-4.1015	4.63925	-3.92775
NM_019429	0.394666667	1.404333333	2.317	1.675	0.5545	0.3975
NM_153457	-1.625166667	-0.271	-0.58975	0.049	0.11275	-0.35225
NM_028120	-0.857833333	-0.8945	0.2525	-0.0975	-0.709	-0.0465
NM_028037	-0.843166667	0.2575	0.115	-0.76675	-0.49	0.3265
NM_177331	-2.675	0.02	-0.356	-0.81625	-0.366	-0.8435
NM_175514	-1.336666667	-1.583166667	-1.823	-0.7725	0.189	0.299
NR_102714	1.645	3.384666667	0.85325	1.42525	2.01375	0.90425
NM_198425	1.065166667	0.260666667	1.3005	1.1085	1.002	0.6435
NM_011967	1.149833333	1.2855	0.6495	0.35825	0.676	0.023
NM_011176	-1.343333333	-1.638833333	-2.044	-1.472	-0.8895	-0.1605
NM_145824	-0.932333333	-0.564666667	-1.29625	-0.86675	-0.50475	-0.13075
NM_016845	-1.486833333	-1.647333333	-0.51575	-0.40425	-1.05025	-0.83975
NM_001099319	0.0295	0.725166667	0.591	0.627	0.481	0.1205
NM_027928	-0.229666667	-0.936833333	0.1505	-0.45425	-1.29	-0.4925
NM_008549	1.2725	0.358333333	-0.433	0.14975	0.627	0.239
NM_152220	-0.159166667	-0.755833333	0.03525	-0.12625	-0.15025	-0.65825
NM_001142957	-0.751	-0.772166667	-0.7095	-0.40025	-0.8055	0.0665
NM_001081266	-0.832	-0.8355	-1.037	-1.11975	-0.7135	-0.513
NM_009347	-1.340666667	-0.083833333	-1.7645	0.076	-0.227	-0.0205
NM_001171147	0.200833333	-1.529	-0.2935	-0.7495	-0.136	-0.011
NR_106037	-1.1545	-0.9405	-0.63975	0.22775	-0.24325	0.00975
NR_030688	-0.191333333	1.014333333	1.41975	1.15225	-1.43325	1.16725
NM_001177978	-0.688166667	0.15	-2.491	-2.7665	0.661	-2.6385
NM_147218	-1.944833333	-1.830833333	-3.61875	-1.9905	-0.72775	-1.38825
NM_026588	-1.239333333	-0.3665	-2.8475	-0.50475	0.143	-0.1545
NM_133204	-0.909333333	0.663666667	-1.32225	-1.1515	-0.69425	-1.10175
NM_053248	0.080166667	0.667666667	-2.6985	-1.94675	-1.446	1.034
NM_010637	-1.085	-1.340666667	-2.005	-1.13075	-0.563	-0.45
NM_010453	-1.446666667	-0.7505	0.576	-0.43925	0.361	-0.7915
NM_029600	1.023	0.732	0.8265	1.7475	0.7205	-0.1465
NM_021329	0.436833333	1.099833333	1.3875	0.6855	0.737	0.278
NM_025890	-0.6915	-0.7435	0.441	-0.53425	-0.983	-0.2925
NM_019439	-1.886333333	-1.8795	-1.91825	-1.61425	-1.49825	-0.98525
NM_030229	0.589166667	0.351666667	1.35675	0.482	0.24675	0.24175
NM_007799	-2.6085	-2.724833333	-3.76975	-0.352	0.14325	2.14925
NM_170680	-1.134166667	-0.93	-0.191	-0.47075	-0.7625	0.0265
NM_001025382	-4.175166667	-1.462333333	-0.2785	-0.2195	-1.379	-0.2595
NM_001081131	-0.378833333	-1.349833333	-2.75525	-1.93275	-0.92075	-0.54375
NM_198119	-0.607166667	-0.559333333	-1.10725	-1.26475	0.14675	1.22725
NM_153781	-0.778166667	-0.068833333	-1.05	-0.5195	-0.538	0.021
NR_030669	1.1375	-0.7625	-3.0815	-1.725	-1.053	-0.5195
NR_015517	0.467166667	-0.613	-0.228	-0.8675	-0.502	-0.1475
NM_001100449	-0.63	-0.2095	0.285	-0.34875	-0.413	-0.8285
NR_126558	2.732666667	0.515833333	2.26125	1.91625	0.72125	-0.29225
NM_009275	0.593666667	-0.428166667	0.8125	0.551	0.2225	0.5065
NM_008486	-0.753833333	-0.718166667	-1.366	-0.50225	-0.385	0.259
NM_178404	-1.156666667	-0.286666667	0.1045	-0.42425	-0.211	-0.675
NM_001081336	-1.356166667	-0.763166667	-0.692	0.094	-0.478	-1.0675
NM_007512	0.887833333	0.513	0.6755	0.6085	0.0425	0.334
NM_023048	-1.731833333	1.096333333	0.722	-0.27225	-0.5365	-1.4355
NR_040387	0.618166667	-1.215166667	-1.01	-0.00575	-1.223	-0.3335
NR_024085	1.7585	1.360166667	0.649	-0.39	-0.514	-0.597
NM_144514	0.396666667	0.730166667	1.1025	0.74475	0.2075	0.4295
NM_001243051	-0.706833333	-0.259666667	-0.69375	-0.2805	-0.40475	-0.13075
NM_001012335	-1.299333333	-0.047	-1.00475	0.7365	0.76625	2.42025
NR_039567	-1.526166667	-2.818833333	-0.37425	0.46925	-0.74725	0.89375
NM_028598	-2.1545	-1.407333333	0.68775	0.045	-0.65075	0.40175
NM_144883	-1.129833333	0.721	-2.01175	-0.9405	-0.32475	0.49225
NR_103513	-0.537833333	0.804666667	1.803	1.787	-0.5205	1.464
NM_029336	-0.238666667	-0.679166667	-0.798	-0.92725	-1.094	-1.208
NM_054098	-0.6135	0.467833333	-0.6425	-0.68	-0.2965	-0.3625
NM_001001738	-0.186833333	-0.757666667	-0.69825	0.219	-0.58875	0.03025
NM_026748	-0.244166667	-0.7935	-0.4725	-0.46	-0.8175	-0.0135
NM_183187	-0.660333333	0.721333333	-1.7875	-1.76475	-2.7165	-1.1775
NM_001310722	-0.642333333	-0.006166667	-0.60275	-0.63475	0.04975	-0.81525
NM_152803	-0.8345	-0.362333333	-1.01625	0.8725	0.70175	-0.54675
NM_001039493	-0.8425	-0.892333333	-1.13225	-0.073	-0.22775	-0.09425
NM_133974	1.9065	-0.849666667	-2.66025	-1.7315	-1.10775	-0.80575
NM_134089	-0.704166667	-0.7685	-0.92275	-0.947	-0.76975	-0.12775
NM_021521	-0.295833333	-0.864166667	-1.12325	-0.79625	-1.28825	-0.38275
NM_021719	-0.702333333	-1.1255	-0.289	0.01475	-1.0685	-0.6665
NR_126066	-1.412833333	0.9565	0.3415	1.04625	1.231	-0.7335
NM_016762	-3.894666667	-2.169	-1.0595	-0.50525	0.0795	0.9245
NM_001076790	0.6315	0.549833333	-2.51975	0.034	-0.99025	1.12225
NM_030730	-0.598666667	-0.721	-1.333	-1.12725	-0.269	-0.4345
NM_198193	0.726833333	0.991666667	1.96225	2.54225	0.17675	0.68575
NM_207105	0.018333333	-1.922	-0.7715	0.3625	-0.0155	0.199
NM_175315	0.619333333	0.027333333	0.03275	1.28875	0.76775	2.00825
NM_022019	-0.717333333	-1.276	0.22175	-0.51475	-0.11225	-0.86675
NM_025692	0.609	0.285833333	0.90625	0.6725	0.23575	0.16525
NM_019643	0.752	1.621666667	-1.38775	-1.433	1.02325	-1.36625
NM_011821	-0.825333333	-2.4845	-0.82725	-1.058	0.32875	-0.03525
NM_001105561	-1.072333333	0.143833333	-0.8535	0.93875	0.3535	1.1955
NM_010197	0.731166667	0.298	1.10775	-0.214	-0.44675	-0.27925
NR_105771	-0.642833333	-0.649833333	0.68925	-0.51675	-0.67175	-0.40675
NM_001081286	-2.214	-3.315	-1.3595	-0.99975	-0.665	0.0645
NM_001177750	-0.931833333	0.7505	1.95975	1.768	-0.09975	1.44175
NM_053078	0.078	-0.6515	-1.6155	-0.48	0.5415	0.68
NR_033492	-3.644166667	-1.014333333	0.175	-0.2655	-1.9195	-0.6985
NM_177075	-0.847166667	-1.183333333	-3.349	-1.30275	0.1555	0.1595
NM_198246	0.746	0.108	0.73825	-0.01075	0.24725	-0.00175
NM_175168	-0.495166667	-1.164333333	-0.981	-0.95525	-0.3255	0.629
NM_011636	-0.351333333	0.619833333	0.2745	1.21025	1.2545	-0.672
NM_031494	-1.086166667	-0.5425	-0.66025	0.009	0.61825	0.15625
NM_026436	-0.707166667	0.836666667	-0.9115	1.04825	0.456	0.8315
NM_010421	0.628333333	0.196833333	-0.2215	0.7975	0.6275	0.061
NM_024171	1.642	1.139833333	1.11075	0.953	0.90775	0.07275
NM_008478	-1.261333333	-0.570333333	-0.75025	-1.08225	-0.91275	-0.33825
NM_001302933	0.9195	0.3035	0.72375	0.68275	0.31875	0.63575
NM_001081239	-2.093333333	1.044666667	-1.1105	-0.21525	0.13	0.2315
NM_001081277	-1.632833333	-1.299833333	-1.97475	-0.33825	-0.16025	0.49525
NM_011330	-0.689833333	-0.247666667	-1.54075	0.4115	0.73075	0.56775
NM_025364	1.158	1.6195	0.667	0.351	1.124	-0.2995
NM_011610	0.744	0.108166667	1.36175	2.45575	1.21075	0.51775
NM_001308425	0.056	0.900833333	1.02625	0.77525	0.52525	0.18725
NM_010758	-1.193	0.075833333	-1.6135	-0.278	-0.282	0.337
NM_173449	2.026166667	3.443833333	0.80425	0.5685	0.84825	-0.67225
NM_013636	2.518166667	2.270833333	-0.23775	-0.32675	0.90825	-0.83825
NM_001293806	-0.892166667	-0.4015	-0.5805	-0.87225	-0.318	-0.6485
NM_172050	-0.964666667	0.903166667	-0.62025	3.9665	2.67625	0.85975
NM_009055	-0.718833333	-0.7255	-0.3455	-0.513	-0.875	0.0815
NM_008353	-0.793	-0.290166667	-0.88975	1.19075	-0.98475	0.03475
NR_102396	0.07	-1.092	-0.02875	-0.38925	-0.70275	0.42725
NM_001310760	-1.686833333	-2.0165	0.23025	-0.61225	-0.60325	0.07425
NM_028607	0.904666667	0.9915	-0.039	0.30775	0.7245	-0.5235
NM_008553	-0.581833333	-0.011333333	-0.4045	-0.60025	0.0485	-0.8165
NM_027788	0.635833333	-1.185166667	-4.2885	-1.77575	-1.4795	-0.033
NM_029000	-3.034166667	-1.577	3.6385	4.276	-1.8575	2.2565
NM_001310654	0.4345	0.760333333	0.4175	0.5225	2.415	1.8445
NM_026065	0.0585	0.6565	1.38675	0.78675	0.53075	-0.11225
NM_026025	0.8615	0.288166667	1.261	0.5535	0.436	-0.331
NM_152915	-1.220166667	1.954333333	0.89875	0.55075	1.57575	0.09575
NM_011412	-1.260166667	-2.275166667	-2.272	-0.67125	-0.2735	-0.114
NM_001037166	0.293833333	-0.681166667	0.05125	0.0245	0.79325	-0.70825
NM_001042653	-2.389166667	1.071166667	-0.93325	-0.76075	-0.34625	-0.56525
NR_046161	-0.497666667	-1.154	-2.928	-1.11975	-1.1825	-0.8625
NM_028523	0.534333333	-0.875166667	-0.95925	0.56875	0.47025	-0.07325
NM_009391	0.991666667	1.047333333	0.609	0.11675	0.4685	-0.386
NM_001034858	-2.203666667	-0.668666667	-1.57325	-0.69975	-0.42625	-1.61775
NM_001080780	-0.993833333	-0.529333333	-1.05775	-0.04175	-0.18475	0.69025
NM_011566	-1.576166667	-1.690666667	-1.19475	-1.1065	-0.45325	0.12625
NM_130859	-1.624333333	-1.091333333	0.01475	-0.7835	-0.22225	-0.42725
NM_146006	-0.6875	0.441833333	-1.448	-1.2855	-1.031	-0.676
NM_011289	4.727166667	3.5145	-1.16525	-1.75825	1.40825	-1.89275
NM_001123371	-1.146333333	0.110833333	0.47475	1.15425	-1.64075	0.92225
NR_015618	-1.2155	-1.283166667	-0.51675	-0.4685	-0.67225	-1.47375
NR_033513	3.492833333	2.980833333	-4.33625	-3.7965	3.01025	-3.20825
NR_045322	-1.239833333	-0.658	-1.1985	0.4695	-0.6075	0.1395
NM_019963	-2.200666667	-0.838666667	0.2445	0.60125	-0.1545	-0.592
NM_011186	1.455166667	0.840833333	1.115	0.83	0.2885	0.279
NM_001010825	1.120166667	0.281	0.968	0.3225	0.5175	0.7885
NM_019911	-1.072333333	0.39	-2.94225	-0.92125	1.99425	-0.75425
NM_008716	-0.551333333	-2.691	-1.748	-1.34075	-0.838	-0.2025
NM_009511	-0.602	-0.539	-1.954	-0.47675	-0.311	-0.4325
NM_134092	-0.908333333	-0.395166667	-0.63575	-0.95575	-0.03025	-0.48825
NM_007729	-0.253333333	-1.404166667	-4.69125	-2.0175	0.06725	0.43025
NM_008251	1.130166667	0.539333333	-0.11675	-0.68225	0.60725	-0.76475
NM_001011800	-0.581	1.0905	0.71775	0.51375	0.26875	0.34275
NM_009171	-2.267	-0.0835	0.05425	-0.88875	-0.52625	-0.07875
NR_003633	0.55	0.875166667	-3.003	0.45	0.148	0.935
NM_001008419	-1.102833333	-1.165333333	-0.9145	0.0115	-0.918	1.1485
NR_029412	-1.453	-0.345666667	1.3985	1.552	0.0035	-0.699
NR_130343	-0.264333333	-1.733	-1.07275	-0.3535	-1.67675	-0.38525
NM_146136	-1.759333333	-1.569166667	-0.84325	-0.417	0.74975	-0.49525
NM_011553	0.650666667	-0.169666667	-0.172	0.652	-0.923	-0.4795
NM_009557	-0.7125	-0.696666667	-1.03525	-0.524	-0.02475	0.13575
NM_009053	-0.653166667	-0.319666667	-0.31775	-0.52975	-0.61475	-0.04975
NM_028651	-1.278666667	-0.075333333	-0.44025	-0.9945	0.32325	-0.41175
NM_001111145	-1.108	0.4655	-1.81775	0.0845	-1.00075	0.18175
NM_026416	0.903166667	-1.074	0.32325	0.1875	-0.18875	0.64125
NM_025415	1.058166667	1.801333333	0.28325	0.1475	0.93925	-0.50525
NM_008081	-1.241	0.090833333	-3.3415	-2.233	-0.7505	-2.5005
NM_024451	-0.375333333	-0.813333333	-0.55525	-0.90775	-0.35525	-0.34975
NM_010442	1.326	0.473	1.329	2.104	0.86	0.651
NM_001109040	-0.398	-0.8865	-1.505	-1.72525	-0.446	-1.123
NM_011400	1.137166667	0.223666667	1.094	1.308	0.7905	0.1675
NR_033630	2.888833333	3.4965	-2.8205	-3.068	1.657	-3.115
NM_025465	2.502833333	-0.045166667	0.74925	0.03125	0.19525	-0.86475
NM_001190313	-1.393833333	-1.5715	-1.176	0.784	0.781	1.476
NM_019745	0.994833333	1.4845	-0.0205	0.052	1.271	-0.4395
NM_001033276	-1.037333333	-1.3375	-1.4895	-1.24025	-1.4765	-0.9785
NM_009858	0.614666667	0.1695	0.133	1.15225	1.83	1.2435
NM_008339	-1.8375	0.488	-1.56475	1.36325	0.97875	-0.24175
NM_009863	-1.882333333	-0.336166667	0.08725	-0.615	-0.57875	-0.80225
NM_146787	-1.003333333	-0.395833333	0.01475	-1.01775	-0.07275	-0.41125
NM_026428	-0.176833333	0.662	0.4585	0.79525	0.095	0.076
NM_001111324	-0.752666667	0.168166667	-0.665	-0.08	-0.262	-0.026
NM_001128180	-1.566333333	-1.150666667	-0.853	-1.228	-0.902	-0.6505
NM_172399	-3.394166667	-2.900166667	-1.17375	-1.6695	-0.60025	-0.32425
NM_016974	-0.631	1.261333333	0.83375	-0.051	-1.08975	0.01875
NM_026559	0.742833333	0.5575	0.74425	0.45125	0.21225	0.19825
NM_019770	2.0355	1.865833333	0.119	-0.106	0.718	-0.296
NM_001310066	-0.724833333	-0.768333333	-0.9435	-0.798	-0.581	-0.121
NM_001195034	-1.024333333	-0.006666667	-1.33325	-1.23125	-1.10875	-1.76275
NM_032397	1.306833333	1.571833333	0.61125	0.17875	0.20575	0.20125
NM_031874	-0.959833333	0.245	-0.96825	-0.77	0.03325	-0.15475
NM_176976	-0.756666667	-0.567333333	-0.4615	-0.81675	-0.427	-0.2945
NM_001290563	0.785	0.161666667	-1.472	-0.50775	1.09	0.1775
NM_001033267	-0.548666667	-1.022333333	-2.16125	-1.8885	-1.95175	-1.06875
NM_145823	2.154666667	0.343	0.34025	0.6485	0.17875	-0.01375
NM_172739	-0.140666667	-0.779666667	-0.463	-0.90825	-0.739	-0.202
NM_080555	1.0455	-1.225	-0.987	-0.885	-0.1585	-0.3595
NM_170729	1.2205	1.620166667	0.71525	-0.42975	-0.16175	-0.04825
NM_024248	-0.683	-0.142	0.51525	-0.101	-0.65625	-0.16475
NM_177882	1.021833333	-0.745	0.578	-0.9025	0.022	0.3915
NM_029408	-1.153666667	0.578333333	-0.574	-0.00075	-1.351	-0.373
NR_030523	-0.860666667	-0.046833333	-0.57025	-0.5075	-0.90275	-0.94875
NM_130447	-1.480833333	-0.716666667	-1.20825	-0.4265	-0.40775	-0.28025
NM_177357	-1.278833333	0.116	-1.6865	-1.4855	-1.333	-0.158
NM_175272	-1.298666667	-0.779	-1.1305	-1.32425	-1.287	-0.4865
NM_009083	2.112166667	1.305666667	-2.41775	-3.0085	1.36875	-2.60425
NM_027171	-0.841833333	-0.368666667	-1.5335	-1.4175	-1.1225	0.085
NM_025796	1.432333333	0.912333333	1.49075	1.118	0.40075	0.36975
NM_001277149	0.754666667	-0.637666667	1.5035	0.89375	-0.37	-0.224
NM_145541	0.447833333	0.783833333	0.843	0.656	1.22	-0.2775
NR_028543	-0.358166667	0.953333333	0.716	0.75925	0.6575	-0.9525
NM_201411	-2.003166667	-1.716166667	-2.47025	-1.74	-1.37025	-0.50675
NM_009894	-1.208833333	-1.6175	-1.157	-0.596	-0.1735	-1.341
NM_009512	-0.833833333	-0.076333333	-0.3785	-0.41425	-0.6555	-0.0085
NM_027181	2.762833333	3.0805	0.16175	-0.0945	1.21525	-0.59625
NM_153532	-1.0325	-0.604	-0.23275	-0.67975	0.07175	-1.01475
NM_001177667	-0.335666667	-0.602833333	-1.22625	-0.6475	-0.72225	-0.21375
NR_105941	-0.628	-0.660666667	-0.2555	0.1725	-1.141	-0.562
NM_007684	0.3795	0.767333333	0.39525	-0.10075	0.60425	-0.22625
NM_001013414	-0.188333333	-0.798833333	-0.654	-0.97425	-0.664	-0.571
NR_131130	0.566666667	1.3095	1.3355	1.797	0.368	1.779
NM_172505	-1.7255	-0.5025	-1.921	-1.308	-0.4185	0.0425
NM_033616	-2.086166667	-0.590333333	-2.98525	-2.64425	3.67225	-2.57925
NM_001167996	0.655333333	0.188833333	-0.0285	0.40075	1.5725	0.5815
NM_021422	1.083	-0.675833333	1.6695	0.40925	0.448	0.4965
NM_172267	0.180166667	1.576333333	0.148	0.87625	0.4605	0.0095
NM_178253	-0.877	-0.2545	-0.395	-1.12975	0.2055	0.127
NM_023852	-0.719833333	-0.207166667	-0.74425	-0.90225	0.83125	-1.05425
NM_031184	-1.555833333	-0.945333333	-1.709	-0.3455	-0.211	0.3705
NM_053247	3.213333333	0.801333333	-0.3755	0.03675	0.583	-0.074
NM_027721	-0.379666667	1.157833333	1.33725	-0.09725	-0.16025	0.63075
NM_011627	2.0885	0.561	-0.43825	-0.08375	0.59825	0.45275
NM_001122733	-2.757	-2.006166667	-1.0635	-0.40575	-0.027	0.2195
NM_001146010	-0.102166667	1.0755	-1.15625	-0.033	0.63325	-0.44075
NM_175229	-0.434666667	-0.802833333	-0.7385	-0.68875	-1.048	-0.3695
NM_183014	-1.193833333	-1.369333333	-0.27325	-0.8485	0.13575	0.32975
NM_013468	-0.046	0.774166667	7.6595	4.82675	3.2565	3.2395
NM_008538	0.438666667	1.0255	0.63625	0.96025	0.78375	0.70275
NM_033398	0.644	-0.395833333	0.64025	0.38275	-0.12525	0.00575
NM_001135688	0.600333333	-0.120333333	0.33025	0.1285	0.70325	1.11425
NM_019728	0.322666667	-0.597666667	-0.974	0.69075	-0.8195	0.7535
NR_105930	-0.6195	-0.378	-0.80925	-0.6095	-1.07725	-1.02225
NM_146114	-0.693166667	-0.509333333	-0.17475	0.3715	0.22575	-0.97525
NM_134042	-0.781833333	0.534166667	-0.41175	-1.01375	0.03425	-0.68875
NM_001286006	-1.054666667	-0.640166667	-0.681	-0.572	-0.5735	0.0475
NM_001102414	-1.288666667	0.2185	-0.67275	0.94725	0.77475	-0.29925
NM_175436	-0.225	-0.798166667	-0.158	-0.446	-1.061	0.16
NM_011780	-0.485	-1.980833333	-1.75025	-0.29725	0.36225	-0.04225
NM_007793	1.026	0.709	0.6195	0.77325	0.0585	0.846
NM_029992	-0.698333333	-0.857666667	0.48775	0.089	-0.87175	0.05125
NR_030711	0.783	-0.122833333	0.79425	0.50275	0.72175	-0.20325
NM_001080118	-0.325666667	-0.869666667	-0.835	-0.643	-0.849	-0.6855
NM_175136	-0.028833333	-1.222833333	-0.62	-0.61725	-0.878	-0.2885
NM_011690	-0.7545	-0.574666667	-0.239	-0.459	-0.588	-0.141
NM_001205396	-0.163333333	0.913166667	-3.137	-1.11375	-0.9025	2.38
NM_011264	-0.666166667	-0.4415	-0.8475	-0.72625	0.179	-0.437
NM_053273	-0.864833333	-0.510666667	-1.3395	-0.01875	-0.262	0.3745
NM_010271	-1.830833333	-0.0315	-0.1415	-0.53375	-0.6075	-0.7535
NM_012044	0.760333333	0.157666667	-2.09325	-0.202	-0.40025	0.85525
NM_021336	0.208166667	0.6395	1.57625	0.8075	0.41125	0.10725
NM_172631	0.342	0.684833333	0.1965	1.02625	0.2815	0.6945
NR_130987	-0.8265	-0.403166667	-1.27775	-0.4815	-0.94225	-0.37475
NM_033568	0.913666667	0.308166667	0.62575	0.5325	0.20075	-0.02225
NM_001025388	0.437833333	0.955666667	1.16425	1.56325	-0.49425	0.94225
NM_001286013	-0.371333333	-0.6795	0.55175	-0.54625	-0.69225	0.02975
NM_025934	0.626666667	0.233833333	0.83125	0.33625	0.56425	-0.43275
NM_007494	2.12	2.172833333	0.5	1.4175	0.628	1.5955
NM_001080820	-0.978666667	-1.112833333	1.55025	1.94775	0.07675	-1.56725
NR_028568	-0.388166667	0.841833333	0.566	0.616	-1.0765	-0.8675
NM_203319	-0.549833333	-0.9405	-0.5635	-0.793	-0.7565	-0.6765
NM_199316	-0.557166667	-0.606	-1.018	-0.5845	-0.701	-0.2035
NR_131932	0.100833333	-0.776166667	-1.95875	0.18275	-0.30475	1.26225
NR_027829	1.371833333	-0.606	0.469	0.44725	0.5455	1.014
NM_001011741	0.647333333	0.092333333	0.64325	0.10675	0.33175	0.02225
NM_009227	1.0785	0.986666667	1.035	0.44025	0.8635	-0.5745
NR_002866	0.437666667	-0.804333333	-1.794	-0.593	0.446	1.2025
NM_183138	-0.916666667	-1.052666667	-1.85075	-1.5865	-0.81675	-0.65325
NM_007763	0.807166667	-0.033166667	0.8455	1.268	0.1315	0.471
NM_001003919	-1.505666667	0.006666667	0.22975	0.2935	-0.87325	0.01675
NM_009606	2.828166667	2.041166667	2.45375	1.64025	0.27875	1.76875
NR_045873	-1.376	0.0315	0.722	-0.1005	-0.719	0.8205
NM_016776	0.1525	-0.627666667	0.21075	-0.4595	-0.85475	-0.17875
NM_172802	-1.754	-0.105166667	-0.984	0.19825	-0.964	-0.109
NM_016972	1.330666667	0.810833333	-0.34	0.35525	0.22	1.392
NM_146198	0.8785	-0.441166667	1.161	-0.14575	0.921	-0.338
NR_040369	0.715166667	0.524	1.08675	-0.13775	-0.52125	0.28425
NM_026592	0.925	0.423833333	1.47325	0.39325	0.55875	-0.34525
NM_199449	-0.701666667	-0.583	-0.748	-0.43725	-0.5875	-0.0015
NM_025323	0.706	0.538333333	0.8055	0.5015	0.5045	-0.0495
NM_008675	0.15	-1.141166667	-0.83125	-0.33225	0.20325	0.55325
NR_027924	1.760333333	0.526	2.34175	0.659	0.11275	-0.26225
NM_022411	-0.227833333	-0.736166667	-0.89925	-0.89925	1.01375	1.32525
NR_030703	1.485	-0.055333333	2.51375	2.38775	0.59775	0.96075
NM_001005860	-0.102	1.841833333	0.46925	2.56275	0.54525	-0.13675
NM_008160	0.216833333	1.166666667	1.0395	1.14475	0.195	0.549
NM_025301	0.7095	0.160333333	1.22625	0.8815	0.26325	0.44975
NM_010449	0.5975	0.373	2.12225	2.12225	1.82075	0.58425
NM_008058	0.351666667	-0.844166667	-0.514	-0.758	-0.2125	0.14
NM_025987	0.722333333	0.211833333	1.485	1.0585	-0.045	0.3585
NM_001168304	-2.054666667	-0.351	-0.83075	-0.58675	-0.03625	-0.21225
NM_013847	-0.970666667	0.4595	-0.94925	-0.6845	-0.05625	0.16425
NM_026623	1.370666667	1.909166667	0.2815	0.2345	1.363	-0.2055
NR_045710	-2.61	-3.274	-0.017	1.39625	-2.515	1.4305
NM_001310515	-3.500666667	-0.601333333	-0.42875	-0.78775	0.12675	-0.01275
NM_011543	0.603833333	0.653833333	0.70325	-0.067	0.13175	-0.14325
NM_001163759	-0.9355	-0.605166667	-0.4895	-0.59825	-0.373	-0.2465
NM_207530	-1.2555	0.041333333	-1.34375	-0.7335	0.07075	-0.30325
NM_028399	-1.039	-1.018166667	-1.15825	-0.95125	-0.32025	-0.36725
NM_011737	-0.617166667	-0.090166667	-1.3555	-1.119	-0.6855	0.043
NM_178782	-0.947	-0.6955	-1.52425	-0.45725	-1.20875	0.02525
NM_144794	-0.444333333	-0.696833333	-0.98875	-0.79325	-0.79875	-0.60175
NM_020518	-0.764	-0.162	1.19	0.4625	-0.894	-0.664
NM_016710	-0.673666667	-0.205	0.04625	-0.5515	-0.19925	-0.67925
NR_045403	-1.244333333	-1.460166667	1.8345	1.3195	-0.7015	0.507
NM_019985	-0.9365	0.264	-0.13025	0.74975	-0.07925	-1.12425
NM_001111060	0.237666667	1.057333333	0.7515	0.207	0.1175	-0.135
NM_138597	0.616333333	0.488166667	0.9955	0.489	0.286	0.197
NM_009752	-0.987833333	0.0535	-0.5925	0.44575	0.357	0.15
NM_178712	0.4065	-0.638333333	-0.612	-0.48625	-0.013	-0.829
NM_024479	-0.610666667	0.153166667	-1.38	-0.757	-0.6625	-0.003
NM_172788	-1.187	-0.904333333	-1.0625	0.073	0.8975	0.8955
NM_028536	-1.153166667	0.0675	-0.8405	-0.66825	-0.134	-0.342
NM_025349	2.503166667	2.4635	1.18025	0.28275	0.55075	-0.36625
NM_011461	3.495	1.169333333	1.3485	2.25425	2.5095	-0.078
NM_001313758	-1.5225	-0.113833333	-0.59475	-0.837	-0.13975	-0.61775
NM_133776	0.133833333	-0.989166667	-0.81775	-0.5445	-0.99975	-0.41925
NM_144929	-1.1845	-0.611833333	-1.66025	-1.8965	-0.68225	-1.16725
NR_028384	-0.371833333	-1.715	0.08175	0.14275	-1.41975	-0.73875
NM_019549	0.773333333	-0.257833333	2.3485	2.736	1.1035	-0.65
NM_001291068	-1.083833333	-1.0805	-0.34	-0.1495	-0.7405	0.2135
NM_001304528	-2.402333333	-2.141166667	2.88825	2.47175	-1.45225	2.89625
NM_183428	-1.1905	-0.679	-0.81175	-0.508	-0.44825	-0.10825
NM_172922	0.797166667	-0.134666667	0.04475	1.7065	-0.30525	0.50025
NR_105956	-1.045833333	-0.687333333	-1.22025	-0.257	-0.36075	-0.78975
NM_001271777	-0.152333333	-0.7305	-1.13225	-1.80425	-0.43175	-0.87525
NM_146254	-1.052666667	0.5335	-0.7245	-0.13125	-0.183	0.3105
NM_016723	0.6095	0.778166667	0.61725	0.442	0.33775	0.10075
NM_008279	-3.334166667	-2.0095	0.2535	0.342	0.1125	-0.6385
NM_177294	-1.076	-0.800333333	-0.384	-0.54825	-0.8	-0.0565
NR_003564	0.356	0.988166667	-0.37	0.64575	0.1685	-0.572
NM_008417	-0.769833333	-0.576333333	-2.51675	-1.96475	-1.27825	-0.25275
NR_040721	0.042	-0.756	0.42325	-0.42075	-0.05325	-0.79725
NM_001190373	-0.593333333	0.612333333	-3.464	-1.7725	-1.0735	-0.078
NM_001081352	-0.089833333	-0.644333333	-1.05725	-0.572	0.04325	-0.36225
NM_146151	-0.207	0.9835	1.02425	0.28725	0.44325	-0.07925
NM_028838	2.026666667	1.145	3.03175	1.602	1.12625	0.08325
NM_175349	-1.3165	-0.683333333	-0.63	-0.1775	-0.8705	-0.696
NR_028430	0.818833333	1.957333333	-0.521	0.14475	1.831	-0.1625
NM_008599	-0.665	0.470833333	-1.1045	1.09475	1.0385	0.618
NM_001081328	0.775	0.120833333	-0.41475	0.047	1.16425	0.57225
NM_175437	0.9375	0.103666667	1.3275	2.02525	0.7805	-0.124
NR_040320	-0.966333333	0.755833333	1.774	1.79725	1.6585	0.231
NM_207298	-1.365333333	-0.471166667	-2.197	0.2515	0.815	1.244
NM_019780	0.812	0.780333333	0.79625	0.8455	0.65125	0.15125
NR_030547	1.268666667	0.849666667	2.81275	2.63625	2.31825	1.65875
NR_106173	0.1915	0.820333333	1.04575	0.5915	0.71175	0.26425
NM_010046	0.761833333	-0.421	0.4245	0.755	-0.388	-0.155
NM_009063	-0.8065	-0.723166667	-1.429	0.8615	0.923	1.044
NM_021551	-0.348166667	-1.279833333	-1.465	-1.521	-1.221	-0.3465
NM_018821	-0.6495	0.159833333	-0.234	-0.2015	0.6165	-0.6915
NM_011581	-1.5685	-4.278666667	-0.8435	1.1945	1.792	1.745
NR_028573	0.838666667	-0.153	0.9345	1.72275	0.436	-0.612
NR_045372	0.0905	-0.790166667	-0.2925	-0.569	-1.426	-0.578
NM_145423	-0.753166667	0.2735	-1.194	-0.9305	0.4605	0.3225
NM_010792	0.920166667	-0.042833333	1.103	-0.10825	-0.3485	-0.2785
NR_105890	-0.032666667	-0.646166667	-0.50575	-0.20625	-0.74225	0.82025
NM_018761	-0.114166667	-0.7275	0.111	-0.976	-0.423	-0.6615
NR_106175	1.643166667	1.1895	0.6655	-0.128	0.812	0.44
NM_010065	2.015666667	0.905833333	-1.8195	0.1175	0.47	0.825
NM_013563	0.708333333	0.730166667	1.14825	1.9335	0.91725	0.47575
NM_001310643	-0.038666667	0.580333333	0.05725	-0.07125	0.69025	-0.21025
NM_028829	-0.071833333	-1.1055	-3.105	-2.09	-0.5205	0.117
NM_172414	-0.1475	-0.996833333	0.473	-0.75625	-0.83	-1.0785
NM_012031	-1.389166667	-1.616666667	-3.014	-1.056	-0.0235	-0.1585
NM_182841	-1.099166667	-0.312333333	-1.85675	-0.67775	0.41425	0.87525
NM_008546	0.814333333	0.086666667	-3.623	-0.23825	1.086	1.751
NM_001033157	1.737833333	1.924333333	-3.51175	-2.2385	2.43425	-2.17175
NR_030454	1.831166667	2.1855	-0.936	-2.637	2.5705	-3.6645
NM_009369	1.848	1.817666667	0.58425	0.36275	0.07425	-0.10525
NM_001101431	-0.0345	1.207833333	-2.12275	-0.94575	-0.26025	1.05525
NR_037980	-0.583666667	-0.880666667	-0.7865	0.6255	-0.539	-0.2825
NM_013538	-2.505166667	0.900166667	1.187	0.61825	0.309	0.6735
NM_001081166	-0.7885	-0.281833333	-0.60775	-0.8325	-0.56075	-0.17375
NM_001024728	1.002833333	1.122	2.00675	1.68625	-0.00425	1.43025
NM_001145801	3.845666667	3.103	1.964	2.75175	1.3715	0.432
NM_011818	-0.773833333	0.043666667	-0.93525	-1.0045	0.35325	-0.31225
NM_028450	-1.423	-0.3615	-1.396	-0.40125	1.5885	0.343
NR_033602	0.253166667	1.146833333	0.419	0.5325	0.4685	1.204
NM_001042727	-0.987166667	-0.440166667	-1.1165	-0.94025	-0.3555	0.142
NM_009526	-2.923833333	0.0975	-0.90275	-0.58125	-0.56475	0.46675
NM_016687	-1.0535	-1.500666667	-1.51025	1.72325	1.96275	1.19125
NM_201531	0.826333333	-0.125	1.2145	-0.514	0.9445	0.373
NM_020332	-1.485	-0.332333333	-0.94975	-0.99225	-0.10325	-0.07875
NM_016749	0.732333333	0.153833333	4.04025	2.44675	0.92425	1.56775
NM_028995	-1.864	-0.253666667	-1.36025	-1.281	-0.52925	-0.34725
NM_028603	-1.163166667	-0.3505	-0.59975	-0.37475	0.61225	0.25775
NM_013765	1.003166667	0.611333333	1.0825	0.89125	-0.5105	0.7745
NR_015598	1.124833333	1.7445	-1.5645	-1.1085	1.952	-0.896
NM_001252533	-0.9945	0.335333333	-1.714	-1.23225	-0.851	-1.4075
NM_009373	3.533166667	0.636333333	2.01175	1.197	0.12725	0.01325
NM_008555	0.707333333	0.452	-1.96725	-0.31275	0.25575	0.96675
NR_045078	0.2125	-0.746166667	-0.7255	0.3425	-0.9475	0.6275
NM_008172	-0.656666667	-0.3625	-3.57275	-0.49825	-0.65375	0.08675
NM_007555	-0.626333333	-0.649166667	-2.26575	-0.396	0.37025	-0.14475
NM_001146060	-0.673333333	0.207333333	-0.627	-0.638	-0.814	-0.324
NM_011488	-0.620666667	-0.5685	0.1695	-0.1825	-0.407	-0.6165
NR_045007	-0.128	-1.052166667	0.80025	1.05775	-0.69325	0.35475
NR_033504	-0.3075	0.605	-1.1245	-0.75075	0.996	-1.1275
NR_131150	-0.799833333	-1.119833333	0.67225	-0.1	-0.41125	-1.00975
NM_028979	0.256166667	-0.682	-0.9965	-1.453	-0.1085	-0.0025
NM_011580	3.479833333	0.693	1.96725	1.89575	0.68875	0.62425
NM_001172472	0.560666667	-1.521333333	-0.63375	-0.23075	0.20425	0.50875
NM_009117	-0.367	0.732166667	5.37475	2.6815	0.30625	0.89775
NM_145973	-1.806166667	-0.013833333	-0.6565	-0.932	-0.361	-0.4195
NM_199319	-0.658666667	-0.164	-1.03725	-0.7905	-0.91825	-0.93075
NR_033603	0.663	-0.856833333	0.56775	0.377	1.06975	0.55725
NR_037283	-0.526166667	-0.741666667	-0.89075	0.5175	0.14575	0.21375
NM_001031814	-0.505166667	-0.727	-0.8775	-0.969	-0.3115	-0.903
NM_029103	1.514166667	0.479333333	1.50925	0.8805	0.53725	0.49925
NM_173381	-0.616666667	0.688666667	-0.52425	-0.32525	1.29825	-0.76325
NM_013734	0.690333333	0.179666667	0.89775	0.702	-2.63675	0.94025
NM_020558	0.571333333	0.819166667	0.729	0.34325	0.9275	-0.1975
NM_008026	0.451333333	0.599333333	0.89575	1.53875	1.47225	0.12025
NM_001285956	-0.017333333	-0.904333333	-3.10875	-1.1745	-0.45175	-0.19275
NM_019763	0.061	-1.0505	-0.866	-0.71075	-1.2015	-0.4145
NM_178196	-0.671166667	0.657666667	0.758	0.74225	-0.1755	-0.9445
NM_001163483	-0.747833333	-0.305833333	-0.9215	-0.39325	-0.813	-1.212
NM_183321	-1.923166667	-0.291166667	-0.554	-0.558	-0.8355	0.1845
NM_001009546	-0.665333333	0.428666667	-1.427	-2.16325	-1.951	0.1515
NM_001205345	-1.052833333	-0.736166667	-0.784	-0.8455	-0.7755	-0.027
NM_001003915	1.516166667	1.073333333	-2.2115	-1.4435	1.068	-2.0625
NM_133746	-0.651	-0.089666667	-0.768	0.5915	0.244	0.5295
NM_146201	-0.030333333	-0.653333333	-0.9465	-0.69725	-0.758	0.08
NM_001040106	-0.623166667	-0.267666667	-1.06625	-0.59025	-0.40225	-0.35325
NM_007868	-1.246166667	-1.267333333	-0.2465	-0.871	-0.1445	-0.1505
NM_023220	0.060666667	0.665166667	-0.26325	0.07425	0.91575	-0.11925
NM_001033432	-1.146166667	-0.066	-1.5195	-1.074	0.113	-0.3095
NM_028725	-0.609	-0.409333333	-1.09525	-0.33525	0.02275	0.32275
NM_133354	3.988333333	4.446	-3.271	-3.82725	2.8955	-3.97
NM_001081362	-0.717166667	-0.8515	-0.743	-0.662	-0.7425	-0.321
NM_011295	3.687166667	2.699	-1.4425	-1.7685	1.491	-2.816
NM_009976	0.809666667	0.238833333	0.63825	0.46675	-0.40025	0.26575
NM_001177959	-0.792333333	-0.554	-1.15125	-0.3715	0.28725	0.14575
NM_028518	-0.084666667	-1.9025	-1.35425	-0.82575	-0.88325	1.02075
NM_001290416	-0.9645	-1.062833333	-1.97775	-0.66325	-0.11625	0.13825
NM_153166	0.418	-0.841666667	-1.9435	-0.8915	-0.6585	0.422
NM_007800	-2.893	-0.649166667	-1.1235	0.60425	-0.2915	1.1475
NM_001242940	-0.658833333	-0.469833333	-0.523	0.45625	1.049	-1.1455
NM_053099	-0.475166667	-1.533333333	-1.965	-1.165	-0.681	-0.49
NM_001080776	-1.343166667	-0.6195	-1.414	-1.10375	-1.27	-1.8395
NR_045879	-0.213666667	-0.894833333	-2.2585	-1.525	-1.0875	-0.109
NM_001113424	0.7955	0.1395	0.4855	0.4725	0.779	0.092
NM_001289654	-1.9265	-1.030833333	-1.81825	-1.3295	-0.23525	0.41875
NM_025687	0.6275	-1.069333333	-0.64	0.7625	1.153	-0.1135
NM_001253885	-0.84	-2.120833333	-0.60025	-0.572	-0.25375	-0.09725
NM_011204	0.136666667	-0.789666667	-1.75675	-1.699	-0.91925	-0.65125
NM_026831	-0.773	0.317666667	-0.8735	-0.2685	-0.9845	-1.0285
NM_030206	0.708	-1.368833333	-1.733	0.3105	0.128	1.0655
NR_037296	-1.340833333	0.4765	-0.559	-0.5325	-1.3715	-0.8055
NM_001310694	0.750166667	0.152	1.15625	1.92875	0.88125	0.52525
NM_177578	-3.755166667	0.247333333	-2.20475	-1.183	0.68525	-0.14525
NR_046046	-1.787166667	1.549	0.1335	2.5625	1.5895	0.1675
NM_177290	0.6285	-1.188833333	-1.374	-1.54225	-0.818	-0.2585
NM_001173550	0.872833333	0.325666667	2.54775	3.0315	1.55225	-0.19775
NM_008883	-1.087833333	-0.613666667	-1.4955	-1.6005	-1.208	-0.7235
NM_058214	-2.138666667	-0.414666667	-0.40875	-1.06075	-1.05225	-0.42325
NM_021560	0.846333333	0.444	-1.5095	-0.87825	0.594	0.168
NM_021458	-0.610333333	-0.978166667	-0.91725	-1.802	-0.42025	-0.54475
NM_178715	-0.5475	-0.657	-1.119	-1.258	0.037	-0.3725
NM_009951	0.450833333	0.710833333	0.29	1.1925	0.6005	0.824
NM_172692	-0.602	-0.675333333	-0.7235	0.2355	0.067	0.317
NM_026943	1.117833333	0.4065	1.39875	0.846	0.25375	0.36275
NM_145512	-0.9565	-0.364833333	-0.96575	-0.472	0.17025	-0.04225
NM_010544	-1.4895	-0.093166667	-1.22975	-0.7855	-1.05525	-1.45525
NM_001081330	4.117833333	1.669833333	0.88525	0.496	0.14525	0.03525
NM_001200028	0.090666667	0.5995	1.3325	-1.152	-1.3935	-1.5175
NM_021505	-1.598	-0.282166667	-0.20175	-0.64	0.05975	-0.50325
NM_029965	0.793	1.034666667	-0.41775	-0.512	0.66225	-0.25275
NM_053088	-0.661666667	-1.160166667	1.62975	1.35525	-0.86325	-1.07175
NM_008534	-0.905833333	-0.432	-0.69	1.17	0.726	-0.081
NM_001244692	-1.252	0.644	-0.38025	1.794	0.84475	0.02275
NM_012034	0.819666667	0.253166667	-1.13675	0.1065	-0.09125	1.41025
NR_045895	1.511166667	0.258666667	0.84	-0.13275	-0.2165	0.611
NM_146035	0.742333333	0.3585	0.51175	0.56625	1.02625	0.42525
NM_001312914	1.015666667	-2.7765	-0.3385	-0.29575	0.317	0.814
NM_025508	0.0145	0.798166667	0.86625	0.835	0.41775	0.54325
NM_001004174	1.352833333	0.268333333	2.5765	2.34925	1.962	0.9155
NR_037312	0.473	-0.861	1.2335	-0.20375	-0.6845	-0.6915
NM_001081108	0.9295	0.200833333	1.16425	0.771	0.07325	0.37775
NM_008385	-0.770833333	-0.4425	-1.35725	-0.42175	0.03625	-0.00625
NM_175367	0.285333333	-1.040333333	-0.97975	-0.76975	-0.01025	-0.19025
NR_046007	0.6	-0.768	1.04125	0.598	0.10325	-0.22675
NM_001166027	0.446	0.644833333	-1.17425	-1.802	1.24875	-1.21525
NR_035445	-1.2115	0.3815	-0.44675	-0.251	-0.80225	0.31875
NM_010593	-2.8045	-1.862	-1.46575	-0.81625	-0.53525	0.33225
NM_008023	0.180666667	-0.587666667	-0.3115	-0.439	-0.765	-0.195
NM_001302938	1.082833333	0.042	1.05825	1.8815	-0.39475	-0.02175
NM_029945	-0.622666667	-0.4975	-0.44075	-0.56625	-0.70275	-0.36225
NR_105949	-1.2915	-1.7375	-0.47125	0.7825	-0.74175	0.64125
NM_020052	0.774333333	-0.156	1.148	-0.888	-1.0025	0.017
NM_009945	1.129666667	0.587333333	0.8415	0.48225	-0.092	0.076
NM_146084	-0.631166667	-1.110666667	-1.07975	-0.67125	-0.65625	-0.65975
NM_033622	-1.792666667	-1.285833333	-1.16775	0.1205	0.68425	0.11425
NM_173749	0.053833333	-1.084833333	-4.08975	0.761	1.12675	0.96875
NR_036607	-1.5665	0.558166667	-0.9565	-0.613	0.0315	-0.5765
NM_008029	-0.770833333	-0.668	-1.36475	-0.352	-0.05975	0.04275
NM_010877	0.5945	0.3895	1.435	1.99825	0.92	-0.433
NM_144822	-0.615833333	-0.160166667	-0.627	-0.47775	-0.095	-0.2345
NM_010253	0.702333333	0.798	1.38375	1.99425	1.28575	-1.48625
NM_010871	-1.059833333	-0.6235	0.13525	1.4	0.95825	-0.87225
NM_026767	1.052	0.021833333	1.06225	0.9035	0.14925	0.85025
NM_001177539	0.644333333	0.069	0.7265	1.051	-2.966	1.5805
NM_133903	0.369	-0.885333333	-2.017	0.9285	1.406	1.1835
NM_001101445	-0.772166667	-0.308166667	-2.4255	-1.02375	-0.722	-0.4895
NM_146289	-0.900833333	-0.147	-0.68075	-0.2015	-0.79925	-0.53175
NM_027970	-0.592666667	-0.254166667	-1.04425	-0.48975	-0.21975	-0.90075
NM_010707	-0.713	-0.942166667	-0.26825	-0.7695	-0.86175	-0.99875
NM_001007268	0.938166667	0.211	3.86225	2.22175	1.23725	0.92825
NM_026947	0.3965	0.818833333	1.3915	1.21275	-0.6365	2.013
NM_024205	0.1515	0.600166667	0.564	0.5915	0.681	0.0335
NR_045576	-1.249666667	0.187833333	-0.631	-0.29375	0.7715	-0.3055
NR_028355	1.073333333	0.2915	1.007	0.78	0	0.232
NM_177471	-0.4635	-0.6495	0.13625	0.7405	0.90675	-1.11575
NM_019581	-0.957666667	-0.606	-1.01025	-0.44025	-0.12025	0.00025
NM_146004	-1.5325	-0.853666667	-1.48575	-1.57675	-0.81575	-1.53475
NM_178113	-1.1085	-0.241666667	-0.92775	-0.934	-0.15175	-0.57125
NM_001114311	-0.6985	-1.4155	-0.957	-1.3015	-0.32	-0.3155
NM_139304	-0.640166667	-1.077166667	-1.6385	-1.2765	-0.8515	-0.8335
NM_183319	-0.914666667	0	-3.353	-1.49475	0.2935	-0.036
NM_001204223	-1.418666667	0.657333333	1.42925	2.51675	1.08775	-0.13525
NM_001276330	-0.447	-0.6565	-2.26325	-0.6645	0.34925	-0.33575
NM_015774	0.770166667	0.832666667	-0.674	0.28925	0.737	-0.086
NM_013531	0.993	0.043333333	-0.66775	0.5595	1.30375	0.51925
NM_026799	-0.640333333	0.071666667	-0.238	-0.66275	-0.422	-0.3085
NM_173780	-1.0725	-0.919	-1.06125	-0.9945	0.39475	-0.35225
NM_175440	0.290833333	-0.770166667	-1.86475	0.675	-0.25275	0.60325
NM_001206661	0.933833333	0.243666667	-0.7045	-0.04725	0.197	0.869
NM_199473	-0.120333333	-0.896833333	-0.506	-0.95225	-0.206	0.117
NM_029564	2.073833333	1.842833333	-0.19025	0.33875	0.66825	0.41975
NM_001290679	1.275	0.664166667	0.088	0.23575	0.727	-0.1785
NM_010753	-0.932	0.1575	-1.3195	-0.62175	-0.1015	0.262
NM_016795	-0.691833333	-0.3615	-1.316	-0.7485	0.031	-0.397
NR_102392	0.794166667	0.2825	1.27875	1.1445	0.19825	0.36275
NM_053201	-0.427	-0.583	-0.59675	0.2215	0.25925	0.41325
NM_019814	1.375166667	1.143333333	1.02675	1.0185	0.97275	0.17175
NM_001040461	-0.763333333	-1.253833333	-1.968	-0.47175	-1.047	-0.7105
NM_028377	-1.262833333	-0.346166667	-0.19925	-0.77325	-0.97675	-0.91375
NR_035472	0.384	-0.95	-0.4985	-1.03175	-0.3215	-1.1925
NM_024214	0.825833333	0.606833333	-0.2445	-0.786	0.7655	-0.7735
NM_054055	-1.404166667	7.2105	2.252	3.8025	2.5825	1.9735
NM_001190912	-0.637	-1.1265	-0.624	-0.54125	-1.033	0.733
NM_001128151	0.049	-0.647166667	-0.508	-0.695	-0.808	-0.2005
NM_001270487	0.995666667	0.435666667	-3.19075	-1.39575	-1.78425	2.16925
NM_001159519	-1.1325	-0.847666667	-0.33525	-0.8715	-0.67925	-0.41825
NM_001284392	0.596333333	0.362833333	-0.09375	0.73475	0.30275	0.24975
NM_009023	-1.523333333	1.318333333	2.5595	1.908	1.1855	0.953
NM_009535	-1.8635	-0.662833333	-0.44175	-0.58775	0.56425	0.10725
NM_026703	0.672166667	0.5085	1.20425	0.8295	0.34575	0.40675
NM_177660	-1.529	-1.015333333	-0.50075	-0.92525	-0.00375	-0.69475
NM_011324	-2.316666667	0.465333333	-1.8995	-1.27125	-0.3415	0.1235
NM_198604	0.136166667	-0.914	-1.41925	-1.07675	-0.93275	-0.42375
NM_207268	-1.115333333	0.743833333	1.1655	0.1135	-0.71	-0.1455
NM_001205095	0.127166667	0.6125	-0.63125	-0.3775	1.29325	-0.49125
NM_019933	-0.0995	-0.9225	-1.20225	-1.4255	0.00875	-1.04075
NR_028569	-0.691166667	0.8075	1.0325	1.7785	0.054	0.3635
NM_008490	-1.382833333	-1.853166667	-0.4715	-1.5445	-2.2175	-0.3865
NM_007534	2.125833333	0.934333333	2.62975	4.023	1.37525	0.92375
NM_021350	-0.950333333	-0.409666667	-0.48975	-0.898	0.36575	-0.36425
NM_172883	-1.404833333	-0.995833333	-1.13475	-0.27875	-0.30075	0.02675
NM_025316	0.613166667	0.567666667	1.25975	0.56575	0.28625	0.11325
NM_175484	-1.313166667	1.061666667	-2.3405	-0.479	-0.021	0.268
NR_028497	0.405333333	1.528833333	2.4915	2.62175	-1.3495	1.625
NM_023538	0.085833333	0.715666667	-0.28725	-0.535	0.98075	-0.66125
NR_029470	-1.503	-0.944333333	-0.9765	-0.85275	-1.339	0.2135
NM_026150	-2.428166667	-1.163666667	-0.4115	-0.76825	-1.5475	-0.493
NM_023734	-3.181166667	-1.800833333	-2.03725	-0.08125	0.46875	0.11525
NM_008207	-4.467166667	-1.4195	0.56775	1.3835	0.40925	-0.88425
NM_139300	-3.053333333	-0.619333333	-0.18875	-0.63725	-0.51375	-0.14825
NM_134022	-1.187	0.59	-1.1035	-0.5995	1.3855	1.0095
NM_025878	0.737166667	0.1465	1.03775	0.14825	0.26125	-0.31275
NM_028544	0.639166667	-0.3675	1.287	1.0775	-0.1925	0.331
NM_007751	0.849166667	0.0055	2.8865	1.69975	0.344	0.5805
NM_001282096	-0.753	0.189666667	-1.9245	-1.28025	-0.426	-0.0125
NM_001177403	-0.541833333	0.649666667	1.34975	0.88725	1.12125	0.34425
NM_001201389	0.357	0.947166667	-1.393	-0.565	-1.069	0.621
NM_008278	-4.725166667	-0.7955	-0.589	-0.35275	1.111	0.043
NM_028629	0.5965	0.095	-3.2305	0.429	1.381	1.2865
NM_027209	0.883	1.8295	2.2235	3.32325	2.0155	0.513
NM_019920	0.377166667	0.6035	0.28475	0.406	0.84875	0.02675
NM_009368	-0.3245	-2.2665	-0.605	0.42625	0.779	1.563
NM_013535	1.4165	0.526333333	0.748	0.8235	0.069	0.1945
NM_013467	-0.744333333	-0.335	0.63175	-0.21475	0.16875	-0.94725
NM_001141922	0.103	1.306	-1.20775	0.241	0.13525	1.13875
NM_001200041	0.287666667	0.615166667	0.58725	-1.1115	-0.62475	-1.20175
NR_046157	-0.911166667	-0.040666667	-1.42775	3.009	3.15975	0.08775
NM_177338	-0.197166667	-0.624833333	-1.597	-0.68	-0.333	-0.4355
NM_207206	-1.771333333	-0.584166667	-0.96825	0.14975	0.11525	1.12225
NM_011995	-0.792666667	0.683333333	-2.477	-3.188	-1.563	-1.1345
NR_131053	0.409	0.668833333	2.08025	1.95475	1.73725	0.44925
NM_175654	-0.586333333	1.055166667	0.70525	0.8925	0.13225	0.03625
NM_001284519	0.382166667	0.944	-3.04125	-1.454	1.07325	-1.17475
NM_001123367	-0.843666667	0.2125	1.06775	1.633	-1.10225	0.58575
NM_010214	0.700666667	-0.658333333	1.569	0.61875	-0.8205	1.2465
NM_029327	-0.011166667	1.590666667	0.45275	-0.13975	0.63475	-0.31725
NM_001271806	-0.1895	-1.345	-1.35275	-0.391	0.12325	-0.63425
NM_028808	-1.3835	3.277166667	1.011	2.5545	1.8985	0.2105
NM_172404	-1.351333333	-0.721166667	-0.938	-0.64125	-0.4965	0.4285
NM_028232	-2.801	1.4685	1.51225	1.2075	1.60825	1.40875
NM_009144	-0.479833333	-1.3025	-1.158	2.76475	2.3765	2.6105
NM_207687	0.100166667	-1.422333333	-2.1265	-0.90775	-0.865	-0.9025
NM_019989	0.465333333	0.598666667	0.26725	0.518	0.93575	-0.01675
NM_029264	0.133666667	-0.677166667	-1.37175	-1.2945	-1.20275	-0.00075
NM_176922	-0.613333333	-2.801333333	-3.09525	-0.10775	0.51125	1.76225
NM_009017	0.5025	1.0035	1.973	2.839	1.5085	0.53
NM_013840	0.677333333	0.6185	0.99575	0.4165	0.90225	-0.37675
NR_004853	-1.1565	-1.575833333	0.74175	-0.93475	-0.72125	0.04225
NM_011300	2.894	2.381	-2.02575	-2.4515	1.02075	-2.53025
NR_045318	-2.441	-0.798833333	0.15425	-0.24975	-1.12475	-1.46775
NM_009499	0.696	0.4625	0.89875	1.289	0.68625	0.58775
NM_177047	-1.499333333	-1.439666667	-0.7245	-1.2365	-0.537	-0.445
NM_001285455	-0.846	-0.392333333	0.86425	0.24925	-0.80175	-0.42875
NM_172859	-0.7425	0.194333333	-1.072	-1.855	-0.221	-1.0595
NM_001161790	2.1905	1.544833333	3.47425	3.7525	1.40075	1.02225
NM_153060	-1.541	-0.505833333	-1.48425	-0.22025	0.06025	0.59225
NM_007679	0.5275	1.176833333	1.3545	0.81275	0.1215	-0.2245
NM_011314	0.785	-0.38	4.91575	2.07175	0.62675	0.28425
NM_011430	-1.134166667	-0.157666667	0.63325	-0.01375	-0.97625	-0.60575
NM_001081412	0.482333333	-0.692	-1.04225	-1.019	-1.22475	-0.43525
NM_009912	1.1725	1.604333333	6.11425	6.5595	3.94075	0.83225
NM_009464	1.087666667	1.285	3.6825	2.3445	1.699	2.181
NM_008102	0.8745	0.019333333	0.82775	1.23225	0.63675	-0.20075
NM_009900	-1.2195	-1.168333333	-1.315	-1.34725	-1.2785	-0.3795
NR_029801	3.0175	0.3895	0.9015	0.997	0.194	-1.0255
NM_010944	1.249666667	-0.105166667	1.933	0.86475	0.119	0.5795
NM_001033433	-0.918	-0.041333333	-0.955	-1.0225	-0.0355	0.1345
NR_028570	-0.159333333	-0.613666667	1.11075	0.959	-0.47325	-0.86825
NM_001004193	0.574166667	-0.980166667	-2.3585	-2.39625	0.363	-2.1045
NM_009228	-0.865166667	0.642166667	1.32375	0.88375	0.21325	0.30275
NM_144816	-1.5655	-1.213333333	-0.54525	-1.13225	-0.71025	-0.55775
NM_181277	0.806666667	-0.231	-2.828	1.0165	1.304	2.063
NR_035464	-0.678833333	-0.82	-0.455	-0.452	-0.6175	-1.151
NM_133710	-1.998666667	-0.1625	-0.59875	-0.74775	-0.23775	-0.26725
NM_019519	-0.891166667	-0.247166667	-0.70625	-0.53675	-0.56675	-0.36825
NM_001290390	0.837666667	0.003333333	0.97225	0.52325	0.78025	0.53475
NR_029806	0.887833333	-2.146333333	-0.3095	-0.467	0.2765	-1.065
NM_001081154	-0.960833333	-0.246	-1.05025	-0.72325	0.29675	-0.53575
NM_029767	1.166666667	0.670833333	0.617	0.36675	-0.3835	0.271
NM_007924	-0.532666667	-0.734166667	-0.167	0.313	-0.6215	-0.0915
NR_029457	-1.268833333	-1.172333333	1.376	0.96825	0.127	-1.155
NM_133934	1.913666667	-0.137	0.97775	0.687	-0.24975	-0.45725
NM_026618	0.775666667	0.541166667	1.301	0.94075	0.3	0.3485
NM_016847	-1.723	-1.496166667	-0.61075	-0.755	-0.30475	-0.43875
NM_001077189	0.542333333	1.082833333	0.51475	1.93175	1.21775	0.34225
NM_177117	-0.6025	0.184666667	-1.54225	-1.43725	-1.01675	-0.74025
NM_026632	-0.171	1.316833333	0.82	0.472	1.603	0.195
NM_177899	-0.770833333	-0.678833333	-1.172	-0.27475	0.0095	0.305
NM_011945	-1.245	-0.4515	-0.6735	-0.764	0.148	-0.7435
NM_016896	0.804166667	-0.240333333	0.124	0.685	-0.0345	0.1575
NR_002851	1.713666667	1.553	2.56875	2.249	0.50075	1.91275
NM_173440	-0.201166667	-0.7985	-2.10025	-1.33775	-0.94875	-1.48975
NM_008176	6.0935	3.762333333	2.425	2.586	-0.3345	-2.7095
NR_105806	-1.709166667	-1.8645	0.766	0.728	-0.0125	-0.6165
NM_011708	-1.57	-1.7225	-1.70875	-0.54575	-1.18675	0.02075
NM_013676	-0.355166667	-0.601833333	-0.35325	-0.27575	-0.65925	-0.02025
NM_020508	-0.916333333	-0.5785	0.13775	-0.05975	-0.75325	-0.05475
NM_017391	-1.0615	-0.846	-0.79125	-1.117	-0.11975	-0.82125
NM_019789	-1.152833333	-1.0615	-0.1405	-0.74225	-0.1215	-0.2895
NM_011029	2.192666667	1.862666667	-0.704	-1.2735	0.9395	-1.726
NM_008216	1.663166667	1.022	-1.4	1.2755	1.466	0.084
NM_130888	-0.142	-0.596	-0.85075	-0.273	-0.12575	0.89925
NM_007653	1.7405	0.898166667	1.175	0.80525	0.6605	0.2805
NM_017461	-1.678	-1.406333333	-0.87225	1.0285	0.82775	0.55725
NM_177722	0.533	1.326333333	-3.155	-3.1415	0.592	-4.3045
NR_046195	-1.900166667	-0.054166667	-0.6045	0.08975	-0.585	-0.8425
NR_105997	-1.4825	-1.252333333	0.0295	0.86725	0.123	-0.8775
NM_028902	0.143666667	1.101333333	1.6895	-0.03425	0.133	0.162
NM_001306162	-0.977	0.644833333	-0.006	-0.51825	-1.147	-0.0715
NM_023247	0.811833333	-0.0425	1.0295	0.814	0.1245	0.556
NM_001033367	0.122333333	0.845333333	0.3245	1.455	1.1705	-0.844
NM_023566	-0.664166667	-0.088666667	-0.48025	-1.04575	-1.18975	-0.99575
NM_010398	-0.571666667	-1.1325	-0.865	-0.12325	0.094	-0.542
NM_029578	0.270166667	0.685833333	0.3975	0.5555	1.123	0.1695
NR_045837	-0.9025	-0.3875	-0.67725	-0.512	-0.84375	-0.53775
NM_026219	1.505833333	1.084666667	1.08725	0.467	0.55725	-0.34325
NM_001285805	-1.8245	-0.888833333	-0.12225	-0.69825	-0.81475	0.27675
NM_001160713	-2.955166667	-2.093666667	-0.5845	0.43325	-0.03	0.2565
NM_029662	0.961	-0.665666667	-1.0855	-1.6355	-1.2435	-0.537
NM_021339	-0.726166667	-1.1615	-1.86525	-0.94075	0.35975	0.12725
NM_010790	-2.426833333	1.032166667	1.066	0.60525	0.988	0.557
NM_144865	-1.160833333	-0.297333333	-0.69975	0.82075	0.70575	1.32925
NM_078479	1.381166667	0.484666667	1.3	0.98725	0.2255	0.157
NM_027288	-1.131333333	0.051666667	-0.72975	0.564	0.80575	0.44475
NM_025326	1.9955	1.253	0.11225	1.1285	0.83125	0.59375
NM_027116	-0.903	-0.652833333	-2.118	-0.099	-0.0275	0.284
NM_175523	-0.812666667	-0.097666667	-0.71225	-0.627	0.66675	-0.41725
NM_008971	0.9725	1.045666667	-0.168	0.3555	1.0985	0.14
NM_053071	1.587833333	1.0425	1.02475	0.4025	-0.06375	0.07725
NM_025605	0.615	0.389166667	0.51275	0.64375	0.76825	0.10525
NM_172151	-0.771666667	-0.629166667	-0.82	-0.066	-0.0745	0.5885
NM_011118	0.761	0.747666667	0.05325	3.84625	0.64225	-0.22725
NM_181729	-2.941333333	-2.487166667	0.5375	0.1885	-2.355	-1.507
NM_007960	-0.781166667	1.420833333	-0.9965	0.15525	0.1635	-0.9995
NM_028228	0.835833333	-0.447833333	1.7065	1.32525	0.184	0.857
NM_207247	0.624	0.120333333	-2.39025	-0.7305	0.59275	0.76875
NM_144806	0.494333333	0.707166667	-0.049	-0.2325	0.638	-0.2885
NM_025329	0.990166667	0.636333333	1.0415	0.9285	0.641	-0.497
NR_002865	0.271	0.975833333	1.70925	1.25025	0.40875	-0.55275
NM_080640	1.8915	-0.170833333	0.68675	0.79775	0.83625	1.04025
NM_001278258	1.562666667	0.794166667	-2.399	0.3625	0.693	0.0395
NM_198605	-2.505166667	0.292	-0.83825	-1.18925	-0.82475	-1.12475
NM_001098799	-0.660333333	-1.870333333	-1.10075	-1.30625	-1.25975	-0.35375
NM_153410	-0.100833333	-0.7725	-0.60625	0.4675	0.22325	0.86775
NM_033612	0.579333333	1.120333333	1.7995	2.463	0.7315	0.34
NM_001081116	-0.668166667	-1.975	-0.653	-0.6125	-0.591	0.1325
NM_026976	-0.6475	0.081666667	1.46275	0.36125	0.41125	-1.41925
NR_033564	-1.716333333	-1.6205	-1.77675	-0.3615	-0.01425	-0.26625
NM_001109897	-0.909333333	-1.374	-0.296	-0.858	-0.9235	-0.36
NM_029943	-0.211333333	-0.850833333	-0.3135	-0.0935	-0.6475	-0.0685
NR_126083	0.693833333	0.042	-0.41925	0.802	-0.09825	-0.66225
NM_173775	-0.975166667	-0.939166667	-0.493	-2.07875	-2.894	-1.2895
NM_019824	1.478166667	0.627833333	0.853	0.8665	0.263	0.274
NM_019945	-1.2285	-0.660333333	-2.5855	-1.783	-1.2475	-0.499
NM_011391	-1.144333333	-0.693333333	-0.6325	-0.05675	0.874	0.581
NM_001030294	-3.017166667	-2.622166667	1.4285	1.265	-0.457	-0.608
NM_001029890	-0.6585	-0.684	-1.25325	-1.0245	-0.95125	-0.00475
NR_105947	-1.040666667	-1.751333333	-0.655	0.16275	-0.482	-0.2995
NM_010720	-1.690166667	-1.241	-1.052	-0.26275	-0.7335	-0.726
NM_153597	0.618	1.0155	1.48225	0.97275	0.36875	0.76025
NM_180588	-1.185	-0.451833333	-0.633	-0.443	-0.4115	0.119
NR_106186	0.145	-1.121	-1.25425	-0.84675	-1.86425	-1.82675
NM_024220	0.580833333	0.7135	0.994	0.573	0.3725	-0.0185
NM_025434	1.137166667	0.954166667	1.67325	1.1345	0.51275	0.64025
NR_045614	0.669833333	0.096	-1.21525	-0.3575	0.04075	0.87975
NM_175191	-0.849666667	0.539833333	-0.155	0.36425	1.266	-0.8925
NM_001163455	-0.7455	-0.089	-0.64775	-0.4105	0.29125	-0.22175
NM_007390	-0.8955	0.0935	-1.108	-0.3945	-0.2305	-1.0305
NM_172298	0.846666667	-0.678	-0.792	0.24625	0.1795	0.281
NM_001081227	0.287	-0.747333333	-0.88	-1.121	-0.9475	-0.467
NM_172779	-1.424	-0.130333333	-1.616	-1.28475	-0.666	-0.9165
NM_008651	-2.162	-0.104	-0.16125	-0.9025	1.00075	-0.66775
NM_173185	-0.851	-0.725833333	-0.665	-0.51025	-0.282	-0.3465
NM_028876	0.621333333	0.983333333	0.06625	0.09525	0.63625	-0.16825
NM_001033399	-1.310166667	-2.354166667	-1.884	-0.9405	-0.396	-0.3805
NM_025641	1.199	0.422333333	0.80125	0.31125	-0.02525	-0.20275
NM_017479	-0.385666667	-0.650666667	-0.888	-0.95675	-0.3795	-0.4725
NM_172458	-0.876166667	-0.4	-0.357	-0.64275	0.162	-0.2555
NM_030738	0.493	1.097833333	-2.316	-2.04325	1.6655	-2.095
NM_001204334	-0.0145	-0.609333333	-0.795	0.2405	-0.5905	-0.331
NM_001162998	-1.6255	-1.032333333	-1.71525	-1.235	-2.00225	-1.13025
NM_008592	-1.817666667	-1.927166667	-0.935	-1.33075	-0.2275	-0.138
NM_026438	0.831333333	0.038666667	0.6895	0.497	0.0675	-0.077
NM_172854	0.754166667	-1.041166667	-3.42875	-2.079	-1.23375	0.84125
NR_003519	-0.8	-0.539333333	-1.152	-0.2645	-1.243	0.1855
NM_147219	0.993166667	-0.694666667	-1.97775	-1.32325	0.86375	-0.68775
NM_020520	0.7585	0.333166667	0.8885	0.6985	0.2715	0.4495
NM_013884	-1.6755	-0.628	-1.474	-0.689	-0.6925	-0.771
NM_011535	2.756166667	1.2785	1.5985	0.86275	0.416	0.2915
NM_001177896	-0.738166667	-0.299666667	3.1235	3.0115	-0.0595	-0.596
NM_001081971	-0.570833333	-1.712833333	-0.023	-0.7835	-1.1	-0.365
NM_001013767	-1.504166667	-1.2615	-0.84675	0.15325	-1.59725	0.03025
NM_001012305	1.911833333	2.147333333	0.1375	0.423	1.2305	0.853
NM_011771	0.560833333	-0.664333333	-1.153	0.771	0.8665	0.3895
NR_110420	0.806	-0.642833333	3.32575	3.68675	2.03925	-0.26625
NM_001081122	-0.633833333	-0.444666667	-0.2	-0.547	-0.4745	-0.707
NM_001163098	-0.505833333	-0.726166667	-2.48675	-0.49775	-1.40075	2.31625
NM_001042714	-0.5085	0.985666667	3.00375	1.16025	2.50225	1.75925
NR_040292	-0.732666667	0.750166667	3.30475	2.6465	1.23825	1.57125
NM_010390	1.341166667	0.590166667	-0.43875	0.839	0.00825	0.56375
NR_045119	-0.726333333	-0.822333333	-0.51325	-1.3055	-0.43225	-0.14225
NM_027360	0.964666667	0.763833333	1.48525	1.027	0.28825	0.41925
NM_026509	1.283	0.3625	3.9445	2.4175	1.751	1.02
NM_178029	-0.728	-0.808166667	-1.1155	-1.0095	-0.806	-0.505
NM_172857	0.033666667	-0.938	0.197	-0.196	-0.6075	-1.2465
NM_001281472	-3.7885	-2.238333333	2.84175	2.776	-2.33075	2.08975
NR_033206	-1.336	-0.883666667	0.27025	1.35975	1.40475	-0.82225
NM_019708	1.227833333	2.206666667	0.7645	0.1365	1.124	-0.4975
NM_138304	-1.203833333	1.469666667	-0.27075	1.03975	0.41925	-0.00275
NM_001033162	-1.173166667	0.3195	-0.46025	-1.17925	-1.59425	-1.60325
NM_001289511	-0.671166667	-0.928166667	-2.95575	-0.3565	0.45075	0.08425
NM_028852	-0.348833333	-0.974666667	1.61375	2.023	-0.58275	-1.08975
NM_144868	-0.226333333	-0.591	-1.281	-0.95125	-0.551	-0.046
NM_001081049	-1.4045	-1.375166667	-0.44125	-0.65075	-0.76825	-0.49625
NM_007855	0.427333333	0.71	-0.0745	1.60275	2.0165	1.778
NM_147109	0.6895	-0.746666667	-0.2205	-0.39225	-1.0135	-0.6035
NM_001033451	-1.2515	-1.058333333	-1.13325	-0.6495	-0.58325	-0.00425
NM_177616	0.055166667	-0.664	-0.8545	-0.17375	-0.2345	0.0155
NM_021287	-1.697333333	-1.756	-1.5625	-1.12	-0.9275	-0.091
NM_001159907	0.3055	-0.5855	-2.618	-2.04225	-1.492	-0.589
NM_013674	-2.701833333	-1.436666667	-2.523	-0.4635	0.3305	-0.6915
NM_009708	0.8915	-0.167166667	-0.60025	0.20675	1.02275	0.63075
NM_001013773	1.394	2.880666667	1.327	2.4365	1.312	0.021
NM_001163378	-1.488666667	0.035166667	-1.137	-0.83175	-0.3825	-0.494
NM_024228	-1.833666667	-0.698833333	-2.18125	-0.4185	0.31225	0.17525
NM_025852	-0.516666667	-0.944	-1.14875	-0.92525	-1.00025	-0.38225
NR_033588	1.264833333	1.422	-2.178	-2.11675	0.5905	-2.9525
NM_001122594	-1.661166667	-1.237166667	-0.92175	-0.61475	-0.58525	-0.98775
NM_029360	-0.725333333	0.809833333	0.12875	0.49325	-0.92725	-0.13375
NM_033144	-0.961	-0.249333333	-1.40675	-0.44825	0.13425	0.10225
NM_001114328	-1.098333333	-0.236666667	-0.7565	-0.29325	0.3195	0.039
NM_153391	-0.758	-0.141333333	-1.07475	-0.79275	-0.25075	-0.72475
NM_021330	0.3645	0.847833333	-0.08625	-0.4205	0.89425	-0.75425
NM_021400	0.327	1.789333333	2.0695	2.4435	1.594	0.2515
NM_001136181	0.616666667	-0.328166667	-2.4665	-1.531	0.5875	0.576
NM_011338	0.7725	0.596666667	2.74125	2.478	1.25075	-0.25675
NM_026442	-0.427166667	0.6045	0.65225	0.56925	0.46425	-0.16425
NM_134471	-3.144	1.185833333	0.6415	0.364	0.3565	0.5795
NM_144906	-1.271833333	0.001833333	-1.106	-0.973	-0.3945	0.1605
NM_013904	0.348166667	-0.6385	-2.138	-1.074	-0.2285	-0.66
NM_001271564	-0.442166667	0.836333333	0.82625	0.233	0.83775	0.90375
NR_028378	-0.853166667	-1.028833333	-0.72625	0.715	0.58225	0.52575
NM_001029876	-0.764166667	-0.4865	-0.2185	-0.6975	0.096	-0.3875
NM_010930	-1.112666667	-0.289666667	-0.94775	2.89775	3.36875	2.98725
NM_054078	-0.335833333	-0.677833333	-1.13075	-1.1995	-0.68075	-0.71275
NM_001037134	-1.8005	1.903166667	1.44825	0.78525	1.38775	0.62675
NM_172787	-0.3815	-1.084666667	-1.407	-1.13025	-0.844	-0.029
NM_153112	-1.093833333	-0.042666667	-1.9625	-1.0835	-0.8545	-0.241
NR_004444	-0.128166667	-0.826833333	-1.49675	-1.1115	-1.07875	-0.05825
NM_001160211	-0.705333333	0.284666667	-1.29475	-0.8025	-0.65675	-1.25325
NR_106028	-0.902166667	-1.577333333	-0.92175	-1.00925	-0.91225	0.34775
NM_134050	-1.299333333	-0.3635	-0.44675	-0.866	-0.61925	1.04125
NM_008189	2.021166667	0.054	0.62575	1.44575	0.24575	0.03875
NM_023371	0.671	-0.083833333	1.23175	0.9075	0.06175	0.33075
NM_011355	0.597166667	0.207666667	1.373	2.36325	0.999	0.546
NM_019730	0.749833333	-0.095666667	0.806	0.544	0.165	0.3035
NM_010424	0.672166667	1.1505	-0.57475	1.12975	0.78125	0.36075
NM_153076	0.496666667	-1.48	-1.1565	0.412	0.6165	0.7145
NM_011184	1.377833333	1.606833333	0.29175	-0.051	0.77775	-0.69475
NM_011091	0.127666667	0.629	1.35075	1.82875	0.98625	-0.32175
NM_178076	-1.716666667	-2.213666667	-1.7565	-1.06175	-0.484	-0.158
NM_172671	-0.394666667	-0.904	-1.22075	-1.543	-0.57475	-0.43075
NM_001081345	-0.626	-0.523166667	-0.68375	-0.70425	-1.04475	-0.82325
NR_033561	1.616333333	0.873666667	-0.961	-1.07925	0.8305	-0.2295
NM_028527	0.474333333	-0.603166667	4.01925	4.01425	-3.91075	3.69375
NM_029771	-1.327333333	-0.803	-1.09325	0.58725	-0.71325	-0.82225
NR_040580	-1.446333333	-0.205666667	-0.05	-0.32125	-1.372	0.0905
NM_011033	0.696666667	-0.108833333	0.42975	0.8595	-0.43025	2.03325
NM_001161406	0.7575	-0.644333333	-2.48175	-1.682	-0.71375	-0.22625
NM_183097	-0.073333333	-1.157666667	-0.95425	-0.14075	-0.86375	-0.20225
NM_009749	0.63	0.0285	0.2405	0.45725	-1.134	0.591
NM_175661	-0.587	1.948166667	0.1485	0.8975	2.9765	1.873
NM_028748	-2.303333333	-0.331666667	-1.76875	-1.321	-0.35825	-0.20125
NM_009141	3.3615	3.5735	8.8705	8.6115	6.0425	3.005
NM_029344	-0.0355	1.182	2.2055	0.7765	1.187	-0.016
NM_001033343	-1.2195	-1.696666667	-0.78575	-0.9375	-0.99025	-0.50225
NM_146632	-1.242166667	-0.5295	-0.652	-0.48675	-0.712	-0.8195
NM_001093750	-1.439666667	-1.319833333	-2.663	-0.7425	2.987	-1.762
NR_030718	1.528666667	0.355833333	3.385	3.76075	3.3275	0.6525
NM_001310767	-0.985333333	-0.202	-0.777	-0.552	-0.1995	-0.298
NM_010492	0.101	0.617	1.0145	0.985	0.3415	0.616
NM_153403	-0.6455	0.05	-1.0235	-0.8425	-0.0675	-0.057
NR_106179	-0.428666667	-0.752166667	-2.25325	-1.86525	-1.22875	-1.25375
NM_013825	-0.754333333	-0.178333333	-1.9765	-0.9055	-0.26	-0.2985
NM_001173460	-1.270666667	2.065833333	3.87025	4.766	3.33725	1.63825
NM_001024474	-0.700166667	0.410833333	-1.13925	-1.564	-0.40525	-0.78075
NM_010167	0.449	1.197333333	0.2365	-0.03775	0.6155	0.5995
NM_173012	-2.166666667	-0.950833333	0.13475	-0.1175	-1.16575	-0.72425
NM_001145888	-0.608	-0.138833333	-1.2175	-0.1435	-0.1395	-0.177
NM_199196	-0.617166667	-0.072166667	-0.4415	-0.593	0.211	-0.5245
NM_144920	0.721833333	-1.068666667	-1.77725	-1.14475	-0.68525	-0.35075
NM_028010	0.0645	-0.9805	-0.64925	0.0775	-0.75825	-0.89225
NM_172612	0.806666667	-0.129833333	1.47575	1.286	-0.44725	-0.52575
NM_146159	-1.6365	0.184	0.21125	-0.144	0.41325	-0.59675
NM_172490	-0.458166667	-0.7605	-2.362	-1.50075	-0.89	-0.614
NM_007962	-0.792	0.035333333	-1.2035	-0.88425	0.2205	-0.3145
NM_001163144	0.55	-0.878666667	-0.62725	1.34775	1.20475	1.38175
NM_011817	-0.3995	-1.671166667	0.024	-0.3055	-1.4055	-1.1915
NM_007993	-0.331833333	-1.401666667	-1.5285	1.32075	1.0935	1.392
NR_110955	-0.684666667	0.0995	-1.144	-0.301	-0.0215	-1.0735
NM_001306169	-0.596166667	0.1485	-0.825	-0.3485	-1.0815	-0.5735
NM_013454	1.982666667	0.882833333	-0.57475	0.31725	0.60675	0.04775
NM_017372	1.195	1.218	-0.3375	0.784	0.1175	0.2845
NM_001199116	-1.022	0.033833333	-0.6555	-0.63075	-0.3815	-0.2315
NM_010180	-0.811	-1.569166667	-0.91325	-0.41525	0.35775	0.63525
NM_011663	-0.774	-0.552666667	-0.56925	-0.6475	-0.44425	-0.10475
NM_009169	1.224	0.638666667	0.944	0.59925	0.229	-0.086
NM_130858	-0.697166667	-1.728	-0.82575	-0.4525	-0.59125	0.41775
NR_033566	-0.857833333	-0.762166667	0.73025	0.47475	0.77225	-0.86525
NM_029035	2.5515	2.3155	0.7945	1.534	1.1235	0.7385
NM_053242	-0.917333333	-0.514666667	-0.47925	-0.979	0.08975	-0.02725
NR_040504	-0.869666667	-0.273	-0.19575	-0.7455	-1.53875	-1.22625
NM_001199360	-0.729166667	-0.0585	-1.14025	-0.563	-0.51275	-0.17175
NM_153412	-1.576333333	-2.8035	-0.86125	0.1115	0.78425	0.50425
NM_153196	1.4275	0.127833333	0.92825	0.745	-0.35925	-0.42525
NM_001134457	-1.616166667	-0.924666667	-0.84875	-0.65775	0.19925	-0.37725
NM_153098	-0.644666667	0.602666667	-0.95525	-1.208	-0.05975	-0.36525
NR_029746	0.088833333	-1.946166667	-0.2635	0.46875	-1.143	0.848
NM_199299	-0.846333333	-0.4345	-0.71375	-0.5095	-0.58225	-0.45875
NM_145999	-0.781833333	-0.515166667	-0.324	-0.55825	-0.708	-0.0015
NM_177708	-2.475166667	1.431833333	-0.9245	-0.5665	-0.4775	-0.193
NM_001033805	-0.972333333	-0.862	-1.7835	-0.41975	-1.5995	-1.315
NM_009393	0.01	0.588	1.891	4.11525	3.8385	3.251
NR_104416	1.0295	0.3875	1.72775	1.1685	0.54725	0.52175
NR_028534	0.071166667	-0.708166667	-0.434	0.24175	-0.5465	-1.2175
NM_001161665	-1.1685	-1.994	-2.0355	-0.33025	0.004	0.7415
NM_175486	0.703833333	-0.830166667	0.2355	-0.3555	0.447	0.812
NM_020509	-0.03	-0.794333333	-3.03775	-2.43825	-1.01825	-1.34925
NM_028385	-0.621666667	-0.571333333	-1.44075	-0.9765	-0.57025	-0.33375
NM_145857	1.049166667	-0.509	0.90025	0.352	-0.36875	-0.70375
NM_026110	-0.9075	-0.786	0.1515	-0.50475	-0.0185	-0.7955
NM_181415	-2.312666667	-1.291	-0.5895	-0.32375	0.287	-0.0535
NM_175328	-0.642166667	0.340833333	-0.79375	-1.76275	0.56325	-0.26825
NM_146236	0.765833333	0.366666667	0.2525	-0.388	0.9605	-0.042
NM_007408	1.011	0.405833333	1.079	0.94975	-0.1065	-0.062
NM_001290797	-1.265833333	-0.191333333	-0.76075	-0.24425	0.17175	-0.50725
NM_199322	-1.158333333	-1.709666667	-2.2045	-1.18125	-1.111	-0.7515
NR_033148	-0.640333333	-0.415166667	-0.70875	-0.03175	-0.43875	-0.24175
NM_001161816	-1.242333333	-2.034833333	1.6605	1.5145	-2.1045	1.923
NM_027077	0.593	-0.115666667	1.66625	-0.09475	-1.19225	-0.41175
NM_172471	-1.781666667	-1.166666667	-2.6135	-0.70425	0.06	0.868
NM_173742	0.641666667	0.1125	0.4355	0.68625	0.2215	0.348
NM_008866	0.515833333	0.991	-0.1645	-0.3625	0.714	-0.3715
NM_026481	-0.519166667	-0.743	0.38775	0.5405	-0.73975	0.14475
NM_172773	-0.704166667	0.2885	-0.66775	-0.00675	0.48325	0.06475
NM_009787	0.716166667	0.5065	0.393	0.198	0.598	0.411
NM_029492	0.216833333	0.676833333	-0.5995	-0.1235	0.616	-0.0495
NM_001276387	-0.339	-0.6	-1.64925	-0.029	0.26075	-0.30475
NM_027760	-0.298	-2.032	-2.23925	-1.4915	-0.61025	-0.52525
NR_015457	-0.995666667	0.075166667	-2.29025	-1.11425	-1.85225	-0.41375
NM_144907	-0.920333333	0.113666667	-2.52525	-1.07625	-0.67725	-0.16775
NM_010171	-3.1535	-2.774666667	-0.65575	0.45075	0.69275	-0.34325
NR_029816	0.176	-0.61	-0.8665	-1.4495	-1.3825	-0.6445
NM_008594	0.990666667	-0.037833333	-0.079	0.2115	0.203	1.141
NR_033535	2.6445	3.197666667	-4.593	-4.00325	3.678	-4.245
NM_133706	-0.540333333	0.7285	0.46475	0.60825	0.25225	0.20375
NM_024246	-1.224166667	-0.222166667	-0.68275	-0.44975	-0.11525	0.45525
NR_105908	-1.1945	-1.048166667	-0.87	-0.2155	-1.1045	-0.1595
NR_045996	0.187	-0.763666667	-1.0975	-0.608	-1.3425	0.3135
NM_017375	0.786	0.720166667	0.8405	1.12775	0.679	0.1285
NM_001163184	-0.620166667	0.127166667	0.779	-0.0055	-0.7725	-0.135
NM_024441	0.9695	1.374666667	4.0125	2.48425	0.8655	1.5025
NM_028864	-0.0295	-0.974666667	-0.6535	-0.13425	-0.425	-0.6325
NM_174876	-0.681333333	0.410833333	-0.33325	-1.1165	-0.19975	-0.10575
NM_001164518	-0.754166667	-0.702666667	-1.49325	-0.1785	0.34325	1.83125
NM_001111026	-0.911	-0.551333333	-1.45975	-0.3515	0.56675	0.26125
NM_001001185	-0.404333333	-1.066	2.3805	2.53975	-3.035	2.6835
NM_054044	-0.762	-1.406333333	-0.71125	0.73075	0.40075	0.97575
NM_029497	-0.465833333	-1.185833333	-0.43825	-0.76725	-0.53475	-0.28725
NM_026775	0.590166667	0.687833333	0.15475	0.353	0.58875	0.21875
NM_023516	3.106666667	0.583333333	2.4855	2.8365	0.839	0.531
NM_028440	0.263166667	0.6055	1.10475	0.99	0.82325	0.29475
NM_010809	0.857833333	2.870833333	0.1715	1.46375	1.7015	0.8705
NM_010829	-1.000833333	-0.069166667	-0.62975	-0.9385	-0.33525	-0.45575
NM_001146707	0.22	0.983666667	0.19825	-0.12275	0.75375	-0.44825
NM_177222	-1.204333333	1.346	1.723	1.58625	-0.9955	0.071
NM_001004468	-1.4365	-0.971166667	1.126	-0.251	-0.764	-0.192
NM_001135727	-0.9495	-0.050166667	-0.58675	0.21775	0.57025	0.06825
NM_001290377	-0.838333333	-0.471166667	-0.02325	-1.42775	-1.39825	-0.89225
NR_028266	-0.631833333	-1.009833333	-2.745	-2.68125	-1.2745	-0.074
NM_008973	0.8295	-0.847166667	-1.06075	-1.71425	-1.29225	-0.60975
NM_016803	-0.267166667	-1.253166667	-1.9725	-2.231	-0.4945	-0.1415
NM_178698	-0.57	-0.610666667	-0.5445	-0.61325	-0.3205	-0.601
NM_130458	-1.183166667	-1.162833333	-1.638	-2.05725	-1.699	-0.389
NM_009909	-1.139333333	-0.8725	2.45675	2.8855	1.74925	-1.16475
NM_007421	1.8185	0.747166667	2.4125	1.57175	0.598	0.657
NM_008420	-1.695166667	-0.997333333	0.695	-0.10525	-0.193	-0.6545
NR_027957	-1.088166667	-1.020333333	-0.672	-0.1805	-0.282	-0.2125
NM_010433	-1.808166667	-2.682333333	-0.10825	-0.0755	-1.68075	-0.02425
NM_177382	-1.799166667	-0.854333333	-1.4735	0.56725	0.523	-0.432
NM_001080979	0.994166667	0.574	0.92175	-0.35875	-0.73875	0.04825
NM_031163	1.483666667	-0.939333333	-1.53925	-1.44575	-1.76175	1.54025
NM_025447	0.743166667	0.734666667	0.2165	-0.7985	0.952	-0.473
NM_009936	-2.000833333	-0.758	-1.6215	0.0975	-0.1395	0.536
NM_010208	-0.8165	0.606	2.667	3.35925	1.8875	0.9925
NM_197979	1.353	0.328	1.48475	0.86225	0.22675	0.32025
NM_029815	0.383833333	-1.088166667	-1.7165	-1.9425	-2.494	-1.0415
NM_009856	0.614666667	-0.491	-1.53	1.244	0.767	-0.1615
NM_001242427	-0.935166667	-0.526833333	-2.64175	-1.27725	-0.25325	-0.29325
NR_038153	-0.5515	-1.279333333	-0.021	0.45325	-0.808	-1.6695
NR_027930	0.8075	-0.471833333	0.704	0.666	0.5205	0.684
NM_053069	0.225333333	0.592833333	-0.008	0.00675	0.6635	-0.1475
NM_001164110	-0.665666667	-0.239833333	-0.782	-0.86025	-0.806	-0.507
NR_038000	-0.637	0.132666667	-1.063	-0.495	0.1035	0.7645
NM_025577	0.6735	0.133	1.332	0.77975	-0.384	0.2605
NM_133762	-1.4255	0.651833333	0.96925	0.78875	0.65775	-0.27975
NM_172630	-0.8645	-0.766166667	-1.5795	-0.672	0.5835	-0.325
NM_019665	0.1115	0.725	0.22475	0.02925	0.69125	-0.01325
NM_153152	0.877666667	-0.141833333	1.35125	0.99025	0.23275	0.64625
NR_131956	-0.7035	0.141333333	-0.584	-0.88175	-0.001	-0.6375
NM_022814	-1.021	-2.861	-2.15425	0.433	0.70775	1.18125
NM_013473	-0.3085	-0.703	-0.3195	-0.8135	-0.6375	-0.015
NM_024457	0.5925	0.7005	0.67375	0.832	0.59025	-0.10125
NM_010145	0.186166667	-1.247833333	-0.439	-0.503	-0.619	-0.1615
NR_040454	0.824833333	-0.0165	-0.967	0.709	-0.806	-0.831
NM_001162537	-0.616666667	-0.096666667	-0.72425	-0.89275	0.25475	-0.55325
NM_028657	-1.0795	-0.8985	-1.93925	-0.65625	-0.21425	-0.36925
NM_001005510	-3.005	-2.127	-0.924	-1.68225	-1.22	-0.958
NM_023653	1.022	0.169166667	-0.4985	2.09775	1.41	-0.0865
NM_001145164	-3.423166667	-1.900833333	2.16375	3.84325	-0.75975	2.55875
NM_026468	3.603666667	4.347	0.128	-0.1635	0.8035	-0.547
NM_010706	-1.2655	-0.678	-0.567	-1.0475	-1.195	-1.323
NM_175655	-1.321	-0.552666667	1.42	0.98375	-1.544	-0.4065
NM_001033215	0.596666667	-1.1725	-0.97125	-0.167	-1.34875	0.22725
NM_001254946	-3.142833333	-2.291833333	0.87425	0.9275	1.95325	-0.80275
NM_001081205	-0.667333333	0.447	-2.4385	-0.474	0.575	0.4335
NM_172162	-0.970666667	-0.970166667	-0.69675	-0.58775	-0.21075	-0.08475
NM_001038653	1.160833333	0.990166667	3.03925	3.42275	1.74625	0.86575
NM_001130516	0.008666667	0.754833333	0.28775	0.75025	-0.11975	0.30025
NM_144546	-0.9305	0.618833333	1.363	1.2955	1.439	1.109
NR_027980	-1.252833333	-0.8265	-0.7445	-0.3215	-0.124	-0.248
NM_027091	1.006833333	0.982666667	0.494	0.047	1.0645	-0.0255
NM_153080	-0.758166667	-0.883333333	-0.84175	-0.65325	-0.37025	0.13025
NM_001159662	1.580833333	2.243166667	-0.85475	-0.1255	1.47975	-1.06775
NM_001110506	-0.875833333	-1.350666667	-1.283	-0.7415	-0.415	-0.1825
NM_026086	1.426166667	3.514666667	0.25875	0.48575	1.13125	0.24725
NM_001313744	-4.349833333	-1.366	-0.57	-0.779	0.3505	-0.148
NR_040771	0.174166667	0.900833333	-1.01725	0.6465	-0.14925	0.32575
NM_001162970	0.1915	-0.6215	-1.67825	-1.113	-0.71575	0.13175
NR_035409	2.5285	2.996666667	1.48325	1.9405	0.11725	0.09125
NM_023124	-1.404166667	-0.676333333	-1.3	-0.2105	-0.5065	-0.182
NM_053068	0.638666667	0.265	1.35525	0.96025	0.62975	0.28725
NM_019518	-0.709	-0.275	-0.8605	-0.39675	-0.518	0.1325
NM_008383	0.023166667	-0.944333333	-0.7445	-0.4445	-1.3345	-0.2545
NM_213614	-0.9815	-1.561	-1.88675	-0.68475	-0.36075	0.14575
NM_001163752	-1.2	-1.246	-0.60925	-0.1055	-0.60275	0.52125
NM_008039	-1.372666667	3.843166667	5.31725	5.3325	3.06475	0.88125
NM_133982	0.288166667	-0.6755	0.05525	-0.448	-0.73375	-0.16625
NM_008495	0.843333333	0.64	1.11025	1.37225	0.17175	0.77125
NM_019454	0.942833333	-1.501666667	0.81625	0.86175	0.47025	0.09925
NM_013745	0.753833333	-0.0135	0.66625	0.38	0.27825	-0.30825
NM_001083906	-0.798333333	-0.474166667	-2.38975	-1.52175	-0.65625	-0.88725
NM_013529	1.1905	-0.938166667	-1.226	0.33925	0.4405	-0.7725
NM_021529	0.917166667	0.865	0.142	0.32175	0.754	-0.0185
NM_175696	-0.426333333	-0.720333333	-2.356	-0.75075	0.256	1.2665
NM_001205101	-1.951666667	-0.275833333	-1.1785	-0.12025	0.376	-0.59
NM_001081315	-0.4025	-1.047166667	-0.754	-0.589	-0.602	-0.333
NM_025431	0.754166667	1.0795	0.81925	0.234	0.27275	-0.28975
NR_040452	-1.1125	1.0505	-0.76425	0.91525	2.24525	0.61275
NM_019443	1.38	0.6785	1.233	0.6215	0.4795	0.088
NM_001168504	-1.567666667	-1.1125	-1.988	-1.189	-1.4295	0.2695
NM_001270722	0.6895	0.073	1.4925	0.20325	-1.093	0.7375
NM_009538	-1.461166667	-1.340833333	-1.29125	-0.6965	0.43525	0.40175
NM_001291228	0.731166667	-0.647	-1.631	-0.2745	0.881	0.969
NM_177780	-1.0025	-0.281833333	-0.78325	-0.556	-0.63575	0.01925
NR_028549	0.849833333	-1.528333333	0.554	0.118	-0.7525	-0.5295
NM_028347	-0.78	-0.0935	-0.889	-1.638	-1.008	0.138
NM_172834	-0.912666667	0.179833333	-0.3555	-0.74125	-0.644	-0.167
NM_138953	0.886666667	0.865	0.407	0.39975	0.59	0.1015
NM_145392	-0.064833333	0.637166667	0.743	0.35575	0.507	0.468
NM_173368	-0.744833333	-0.690166667	-0.31025	-0.71875	-0.48725	-0.25575
NR_029469	-0.8675	-0.942166667	-1.0915	-0.5415	1.0695	0.1145
NM_001276450	0.5925	-0.019333333	-0.11425	1.011	1.26375	1.21975
NM_007503	-1.176333333	0.427333333	-0.29675	1.1785	0.30125	-0.71475
NM_198019	-1.156166667	0.249	-0.58825	-0.8785	-0.15475	-1.06975
NM_021899	-0.682666667	-0.434	-0.77025	-0.61125	-0.12975	-0.09125
NR_033214	-2.099166667	0.794333333	1.58675	0.69325	0.13825	0.44225
NR_131912	0.282	-0.880166667	-1.55125	-1.129	-1.82475	-0.74625
NM_001163758	-0.714333333	-1.172833333	-0.5045	-0.76	-0.837	-0.2225
NM_001085410	-0.079333333	0.7635	-0.398	-0.53125	0.8195	-0.896
NM_001205353	-1.4405	-1.254	-1.04125	-0.73225	-0.24225	-0.16425
NM_177699	0.930666667	0.270166667	1.4495	0.922	-0.0285	0.237
NM_016904	-0.7215	0.5815	1.07175	0.79075	0.87975	-0.15875
NR_030609	-1.137166667	0.220333333	-1.508	-0.8915	-1.262	-1.286
NM_176933	0.635333333	-0.655166667	-1.3875	-1.25725	-0.9955	-0.249
NM_001289878	-1.922166667	0.808833333	-0.7675	-1.24425	-1.8145	-1.151
NM_001081151	-0.207333333	-0.944	-2.686	-1.62575	-1.0245	-0.431
NM_029561	0.619666667	0.625166667	-0.60325	-0.60125	0.61075	-0.27175
NM_009812	0.7755	0.4565	0.5515	0.8685	0.674	0.0175
NM_001302798	0.397666667	0.765333333	-1.6755	-0.85725	1.006	0.055
NM_198620	1.511833333	0.010333333	0.15125	0.872	-0.06575	-0.37175
NM_133209	-0.702666667	1.336166667	2.537	2.78425	1.7295	0.541
NM_177353	-1.332833333	-1.452666667	-0.0245	0.6535	-1.172	-1.2475
NM_001271496	-0.933	-0.283666667	-0.04675	-0.17025	-0.87075	-0.87125
NM_001033378	-0.142666667	1.0425	-2.53775	-1.79025	2.48125	-2.17075
NM_053141	0.270666667	-0.777333333	-0.974	-0.13675	0.5315	0.548
NM_175455	0.03	-0.884	0.17575	-0.1855	-0.88075	0.02025
NM_001111017	-0.738333333	-0.596666667	-0.45475	-0.57875	-0.29225	-0.58225
NM_008303	0.9745	0.827666667	1.00375	0.282	0.60525	-0.41725
NM_178931	-1.442166667	-0.166	-0.66475	0.64975	0.22825	-0.31675
NM_198612	0.504	-1.369333333	-3.38125	-0.101	0.74575	1.17125
NM_144860	0.108166667	-0.682833333	-2.13525	-1.36425	-0.93825	-0.82275
NM_198247	-1.097	-1.772166667	-0.48625	-0.64775	0.18875	0.22975
NM_001101479	-0.843333333	-0.481166667	-1.16875	-0.665	1.95075	0.67825
NM_001164625	0.64	-0.071666667	1.451	0.56275	0.466	0.3895
NM_019995	-0.2505	-0.854166667	-2.0875	-1.42425	-0.9235	-0.841
NR_028091	0.910166667	0.5995	2.50175	1.604	1.37725	0.95075
NM_001267846	0.637833333	-0.663833333	0.47375	-0.603	-0.28525	-0.44525
NM_009595	-1.09	-0.960333333	-0.17825	-0.447	-0.57475	-0.83675
NM_175641	-0.386666667	-1.0905	-2.0275	-1.59775	-1.1295	0.1605
NM_177633	-0.728833333	-0.1465	-1.1325	-0.9775	0.0925	-0.4305
NR_028329	0.8585	-1.1555	-0.048	0.42975	-0.3745	-1.323
NM_010136	0.046166667	-0.744666667	-2.0085	0.7145	0.5385	-1.0595
NM_028370	-1.151666667	-0.253666667	-1.96525	-1.244	-0.25825	-1.12625
NM_011125	0.8805	0.316	-1.47275	0.87825	0.58125	0.16925
NR_028380	-1.077833333	-0.543666667	-0.4935	-1.021	0.595	-0.825
NM_001276502	-0.301666667	-0.8745	-0.45275	-0.2725	-0.59975	-0.24225
NM_011990	4.658833333	1.414	2.534	2.97775	0.723	0.2235
NM_172719	-0.209	-0.717166667	-0.93475	-0.87525	-0.72625	-0.35775
NM_178710	-0.454166667	-0.991333333	-1.58375	-1.10675	-1.14125	-1.15825
NR_015574	0.234333333	-0.612666667	0.55525	-0.4535	-0.37225	-0.64825
NR_038091	-0.574333333	0.625833333	1.007	0.9335	0.1915	0.47
NR_015543	-2.769333333	-0.135166667	-0.934	-1.3805	0.219	-0.4105
NM_031393	-1.397666667	-0.236	-0.81275	-0.70575	-0.36625	0.42825
NM_139146	-0.283666667	-0.937666667	-2.81625	-1.6565	-0.49775	-0.63225
NR_045708	-0.961333333	-0.657	-0.69525	-0.372	-1.40425	-1.18525
NM_007449	0.638	-0.2415	-1.054	0.339	1.559	1.185
NM_144809	-1.59	-0.322333333	-1.03375	-0.988	-1.09675	-1.53875
NR_037604	0.732	1.320166667	-2.297	-1.5495	1.1915	-2.569
NM_183259	-2.561166667	-1.448333333	-1.67325	-0.585	-0.01075	0.42125
NM_153413	-1.1125	-0.797666667	-1.49125	-0.84125	-0.79175	0.14125
NM_007986	-1.702666667	0.0245	-2.43575	0.161	0.51875	0.41325
NM_177604	-0.756333333	0.1525	-2.0765	-0.993	-0.57	0.141
NM_144939	0.111666667	-0.890333333	0.1085	-0.735	0.1235	-0.522
NM_177776	1.442	0.539333333	2.83875	1.279	0.56275	0.32875
NM_008712	-0.237	1.356833333	0.45775	0.593	0.74075	0.39575
NM_007489	0.291666667	-0.722833333	-1.33025	-0.60175	0.77325	-0.04875
NM_013905	1.2325	-1.309333333	-4.02875	-1.1605	-0.44475	0.30075
NM_178932	-1.3805	-1.846	-2.38525	-1.66925	-1.45775	-0.94225
NM_029245	-0.5675	-0.6625	-1.237	-0.74925	-1.4735	-1.7875
NM_178929	-1.403	-0.0275	-0.59975	-0.78025	0.65625	-0.27825
NM_001190448	0.722	0.109	0.4515	0.58575	0.891	0.9
NM_001256158	-0.430833333	-1.856333333	-0.97875	-0.391	-0.67425	-0.67725
NM_001314041	0.802	-0.1505	1.1545	1.97175	1.039	0.7725
NM_030560	-0.139166667	-0.606833333	-1.685	-1.9225	0.6485	-1.4085
NM_001290379	-0.840666667	0.7575	1.489	1.543	1.417	0.258
NM_009734	-1.298666667	-0.775833333	0.4315	0.02025	-0.7975	0.2075
NM_175501	-0.309833333	-1.333	-3.7835	-0.3945	0.075	0.544
NR_040441	-0.826166667	-0.427833333	-2.411	-1.13925	-1.0905	-1.517
NM_178609	-3.914833333	0.517	-0.70425	-0.72425	-0.57425	-1.50375
NM_001080548	-0.651666667	-1.182333333	-2.08175	-1.16975	-0.09775	-0.25625
NR_040348	-0.925	-0.127333333	-1.322	-0.54175	0.2705	0.068
NM_030180	-0.452166667	-0.684833333	-1.14725	-1.24925	-0.95825	-0.35775
NM_027870	0.870666667	1.375666667	-0.26775	0.075	1.55775	0.06675
NM_175502	-0.302166667	-1.313833333	-0.555	-0.7595	-0.5345	-0.3455
NR_105980	-1.142	0.003166667	-0.87275	0.48825	0.19025	1.87975
NM_174870	-1.044166667	-0.795666667	0.23225	-0.19075	-0.64125	-0.05825
NM_001242424	-0.281166667	0.768666667	0.0475	1.489	1.203	0.3525
NM_007543	-1.1735	-0.672333333	0.8475	1.716	-2.801	0.772
NM_015728	0.669833333	0.435333333	-0.066	-0.02225	1.041	0.055
NM_146007	-0.276333333	-1.7965	-1.8855	0.44275	0.824	1.832
NM_008377	-1.550166667	-0.2905	-1.541	-1.48775	-0.855	-0.1015
NM_053166	-1.702	-2.574333333	-0.99625	-0.5945	-0.93075	0.00425
NM_001081050	-1.015666667	-1.193333333	-1.868	-1.3125	-0.6345	-0.3825
NM_138649	-0.559333333	-0.964166667	-2.127	-1.10325	-0.0785	-1.0835
NM_016740	0.626	0.554833333	0.8905	0.764	0.1325	0.382
NM_177088	-0.750333333	-0.521	-0.19075	-0.58625	-0.70975	-0.63525
NM_001033124	-0.989833333	-0.242	-1.8675	-1.11375	-0.225	-0.8905
NM_177279	0.6945	-0.600666667	1.58025	0.5795	0.09375	1.83225
NM_019923	-0.967333333	-0.2595	0.045	-0.5135	-0.8105	-0.375
NM_009403	-1.046333333	0.974833333	-1.47325	0.26325	0.53475	-0.37875
NM_080448	-2.144	-1.166	-1.3005	-0.932	-0.3945	-0.2215
NM_001110152	0.749833333	0.8545	1.077	0.44875	1.0075	-0.172
NR_036456	-0.680666667	-0.265333333	-2.20475	-0.00775	0.09375	-0.89675
NM_146073	1.559833333	0.647333333	-0.0445	0.91475	0.2555	0.5075
NM_013790	-0.960333333	-0.773833333	-0.64475	-0.5695	0.02075	-0.28075
NM_016870	-0.667333333	1.184333333	-0.9935	-0.8285	-0.0215	-0.0705
NM_001163780	-1.123	-0.1055	-0.742	-0.4525	0.2105	0.322
NM_001033922	0.718666667	0.554333333	4.29525	4.80975	2.23275	-0.41775
NM_001013779	-0.936166667	-0.611	-0.46125	0.476	0.59075	-1.28975
NM_016854	0.6465	-0.586166667	1.60975	1.106	1.03975	0.46425
NM_177036	-2.1215	1.673666667	-3.04	-1.08225	-0.423	0.303
NM_027892	-0.252	-0.7835	0.57675	0.21425	-0.74725	-0.23725
NR_105945	-1.148166667	-0.882666667	-0.61725	-0.4425	-0.51675	-1.01075
NM_011094	0.119	0.629333333	1.321	1.82575	1.068	-0.367
NM_001252532	-0.715666667	-0.868333333	-1.70675	-1.21275	-0.83375	-0.25375
NM_146230	0.938833333	-0.2995	0.9025	1.0115	-2.1095	1.0055
NR_102304	1.303333333	0.946166667	0.8245	0.36125	0.9345	0.2865
NM_001272078	0.672666667	0.1015	0.9875	3.08275	1.847	0.5685
NM_011313	1.012	0.7	1.29775	0.91175	-0.52875	0.64475
NM_013628	0.198166667	-1.298666667	-1.47375	-1.4525	-0.49025	-0.40325
NM_025768	-0.960833333	-0.730333333	-0.6295	-0.63125	-0.413	-0.6055
NM_019573	-0.594166667	-0.0535	0.0535	-0.20975	-0.9145	0.357
NM_025624	0.7165	0.596166667	1.21975	0.7615	0.12725	0.08175
NM_013869	-0.855833333	-0.966333333	-1.36575	-1.675	-0.19175	-0.47375
NM_010404	-1.464666667	-0.9415	-2.888	-1.70825	-1.9955	-1.664
NM_009944	0.419	1.648	2.8265	1.222	0.1835	0.367
NM_134114	0.598166667	1.312833333	0.6335	0.96475	1.437	0.041
NM_008552	-1.429833333	-0.931333333	-1.437	-0.58575	-0.834	-1.604
NM_007574	1.152166667	0.804666667	-0.2925	2.1055	1.097	0.756
NM_001034115	-1.406333333	-0.285833333	-2.34225	-1.74325	-1.07475	-0.44075
NM_020051	0.8405	-0.211333333	-0.272	0.6665	-0.485	0.4925
NM_153421	-0.488	-0.6405	-0.763	-0.76925	-0.1255	-0.62
NM_027975	-1.977	0.595833333	-0.6565	-0.68775	-0.0135	-0.237
NM_001291288	-0.107333333	0.853333333	1.34925	0.73225	0.37925	0.23425
NM_001244762	-1.562166667	-0.618333333	1.32675	0.964	-1.12775	1.43025
NM_019455	-1.169	0.154	-0.7055	0.60125	0.73	-0.166
NM_172856	-0.636166667	-1.109333333	-1.62675	-0.84975	-0.83075	-0.94325
NM_177184	-1.400333333	-0.457166667	-1.47125	-0.96575	-0.93575	-0.80275
NM_025994	0.875166667	0.365333333	1.218	1.51375	0.735	0.2245
NR_105897	-0.658	-0.586833333	-0.67275	-0.4255	-0.95375	-0.65475
NM_028149	-1.516833333	-0.360166667	-1.234	-0.5755	0.0655	-0.094
NM_009229	-0.827333333	-1.023166667	-0.07325	0.408	-0.28325	-0.70875
NM_025658	-1.194166667	-0.511833333	-1.378	0.80675	1.3965	0.4135
NM_009305	-0.7525	-0.6325	-1.25375	-1.10425	-0.68975	-0.67975
NM_029107	-0.219	1.491	0.90975	0.75	0.81325	-0.36675
NM_023182	-2.151666667	-1.321	-0.4635	-0.9825	-1.6515	-0.617
NM_001025085	0.492666667	0.680333333	-0.7095	-0.30675	0.657	-0.5385
NM_001042699	-0.831666667	-1.264	-1.92025	-0.53125	-1.09225	-0.94125
NR_131207	0.752333333	-0.1145	0.76825	0.6175	0.13525	-0.98975
NM_001085500	0.229333333	0.936333333	1.62275	0.93075	0.20725	-0.14725
NM_001029935	-0.613666667	0.517666667	-0.875	-0.20925	-0.96	-0.37
NM_001081089	-0.516833333	-0.7445	-1.74425	-0.41575	-1.20075	-1.66125
NM_001039562	0.129333333	1.231333333	1.85575	2.51875	1.06525	0.15875
NM_028889	-0.666833333	0.092166667	-2.489	-0.7435	0.0655	-0.4285
NM_009154	-0.609833333	-2.003833333	-0.4225	-1.1195	-0.117	0.058
NM_026950	2.131833333	1.654333333	0.7775	-0.09825	0.4505	-0.0445
NM_153568	0.7195	-1.360666667	0.3395	-0.47225	-0.971	-0.2025
NR_035446	-0.2715	-0.737666667	-1.881	-1.491	-1.073	-2.6825
NM_001194940	-0.904666667	-1.987666667	-0.708	-0.522	-0.156	-0.36
NM_025560	0.331666667	0.611166667	1.17975	0.728	0.29875	0.01175
NM_207161	-0.897166667	0.0865	0.9765	-0.6965	-0.22	0.013
NM_001081141	-1.057833333	-2.448666667	0.06725	-0.3655	-0.94525	0.56825
NM_201600	-0.199166667	-0.657333333	-1.924	-0.95175	-0.53	-0.1715
NM_033269	-0.954666667	-0.405666667	-0.34225	0.26925	0.22875	-1.14775
NM_001198984	-0.863666667	-0.838333333	0.902	0.284	-0.6745	-0.001
NM_001164201	0.660833333	-0.6185	-2.24475	-0.6715	0.53375	0.24575
NM_198294	0.069166667	-0.828	-1.6655	-1.53125	-0.5595	-0.4875
NM_001289118	-1.695833333	-1.277666667	-1.117	-0.45225	-0.6615	0.4115
NR_106019	0.0455	-0.648833333	-1.10775	0.20675	0.08325	-0.88825
NM_152894	-0.298333333	-0.715166667	0.49075	-0.1085	-0.60425	-0.49325
NM_019468	-0.318833333	-2.441333333	-0.951	0.856	-3.242	1.489
NM_019866	-1.175666667	-0.678166667	-1.26725	0.9785	0.40275	-1.44025
NM_011234	-2.312166667	1.3385	1.35025	0.749	0.94975	0.01525
NM_178661	1.5085	-0.695166667	-0.69925	-0.41225	-0.41675	-0.20175
NM_011718	-0.900666667	-0.704666667	-3.49575	-2.255	-0.86075	-0.32425
NM_019724	-0.648166667	-1.022166667	-1.71875	-0.9245	0.96425	1.28075
NM_001161765	-1.340166667	0.015833333	-1.38125	-1.0565	-0.28725	-0.18375
NM_001033312	-1.179333333	-0.886666667	-1.663	-1.0365	-1.923	-0.836
NM_178774	-1.677166667	-0.8835	-0.8145	-0.55575	-0.824	-0.8985
NM_172676	-0.632666667	-0.175333333	-1.50775	-1.18975	0.02275	0.20925
NM_001166064	-0.6935	-1.315166667	-1.3055	-1.71	-0.6045	-0.999
NM_133807	0.805166667	0.117666667	0.588	0.574	0.1135	0.4025
NM_178309	-2.221666667	0.115	-0.991	-1.0785	-0.159	-2.178
NM_029182	1.772	-1.249333333	2.13975	2.412	-0.36575	1.45825
NM_001085502	1.0055	0.218	1.0455	1.28725	-0.0305	0.05
NM_175170	-1.507333333	-1.293333333	-0.5455	-0.79275	-0.296	-0.2755
NM_001081348	0.226166667	-0.637	-1.114	-1.266	-1.2725	-1.2655
NM_029858	-1.945166667	-1.843666667	-3.39575	-2.156	-0.99075	-0.03725
NM_009463	-0.847333333	-0.242166667	-0.80325	-0.7615	-1.50525	-0.74675
NM_028763	-0.807333333	-0.304833333	-0.63925	-0.36125	0.05275	0.66225
NM_007498	-1.029166667	-0.684333333	-0.4445	-0.2215	-1.8505	-2.2365
NM_001286784	-1.247	-0.837833333	-0.66725	-0.82475	-0.69375	-0.03725
NM_139197	0.264333333	1.614166667	-3.00375	1.0755	1.17975	0.52725
NR_130997	-0.658	-0.004666667	0.864	-0.958	-1.6575	-0.223
NM_001013753	0.680833333	0.224166667	0.0825	0.61825	0.609	-0.16
NM_001081652	-0.422333333	-1.102166667	-0.64825	-0.83	-0.37075	0.58525
NM_009635	-0.8525	-0.924666667	-1.9175	-0.76325	-1.6	-1.116
NR_110973	-1.661166667	-0.8495	-0.2505	-0.659	0.3345	-1.055
NM_028946	-1.6315	-0.465166667	-1.21925	-0.35325	-0.79025	-0.67475
NM_197943	-1.264333333	-0.833166667	-1.5315	-1.187	-0.6805	-0.1465
NM_001166552	-0.238166667	-1.164166667	-1.0865	-1.18025	-1.0945	-0.97
NM_009797	1.452666667	1.7685	-0.16825	0.168	1.00775	-0.44675
NM_053173	-2.297833333	-0.287666667	-0.335	-0.218	-1.812	0.045
NM_001081957	1.898	1.1235	1.897	2.4835	1.3875	0.2295
NM_010728	-1.5645	-0.196666667	-0.953	1.66525	2.307	1.389
NM_013899	0.875333333	-0.1155	2.02025	1.02775	-0.03825	0.37025
NM_177545	0.979333333	0.1285	-0.53325	-0.2905	-0.24925	0.58825
NR_040589	-0.038	0.623833333	0.66475	-0.49525	1.16425	-0.07475
NM_001159284	-0.844833333	-0.4235	-1.0835	-0.65875	-0.7545	0.3295
NM_001195258	-2.288666667	-0.408666667	-0.30475	-0.28225	-0.81325	0.44325
NR_015491	-0.733	-0.003833333	-3.47375	-3.928	1.64275	-3.76975
NM_029306	-0.046666667	0.684166667	1.6285	1.66675	-0.9785	-1.1285
NR_027137	-1.346	-1.293166667	-0.5	-0.252	-1.3195	-0.514
NM_019571	-1.347833333	-1.2275	-1.20325	-0.54525	-0.10125	0.13925
NM_007913	-1.739166667	-1.959	-2.481	-1.8955	-2.376	-1.827
NM_001081431	-0.431	-0.983666667	-1.184	-0.52225	-0.281	0.519
NM_146079	0.681833333	-0.610833333	-0.54975	-0.3815	0.05675	0.68425
NM_001146223	0.613833333	0.417	0.735	0.26775	0.5455	0.1465
NM_009763	-1.489833333	1.122666667	2.819	2.86575	1.562	0.2815
NM_011315	0.425166667	5.044333333	6.23325	6.54125	4.16875	2.42625
NR_038116	0.969	-0.027166667	2.33075	1.65875	0.96825	-1.02475
NM_001303408	1.0835	0.619833333	0.925	0.62975	0.128	-0.0585
NM_026501	-1.096166667	-0.388333333	-0.704	-0.345	-0.0745	0.2385
NM_028974	0.471166667	0.710833333	2.49175	1.70775	1.89525	1.21175
NM_177178	-0.271666667	-0.634166667	-1.40175	-1.72825	-0.56675	-1.00875
NM_008616	-0.983166667	-0.6745	0.4165	-0.6455	-0.031	0.1725
NM_183180	-0.87	0.07	-1.03175	-0.12825	0.14825	0.52825
NR_040622	-1.561166667	-0.903	-1.173	0.39875	0.6765	-0.0855
NR_015504	-0.5035	0.730833333	-2.0855	-2.2625	1.138	-2.149
NM_010318	2.0525	1.578333333	-0.27425	-0.43125	0.97325	-0.94025
NM_009445	-2.608	0.832666667	-0.14775	-0.41875	0.58875	-0.21175
NM_001163818	-0.0855	-0.961166667	-1.5065	-0.9115	-1.6935	-0.8465
NM_013543	0.7485	-0.135666667	0.7075	0.25025	-0.105	-0.0215
NM_011200	2.116333333	2.085833333	-0.6205	-0.892	1.0105	-1.5455
NM_008455	-0.7675	0.047	0.40975	-0.59825	-0.00475	-0.86525
NM_007419	-1.255666667	-1.025666667	-0.912	0.2495	0.878	-0.558
NM_001162945	-0.568166667	-0.6045	-0.37175	-1.13625	-0.04125	-0.38625
NM_178061	-1.373833333	-0.172166667	-1.33825	-1.0325	-0.45375	-0.73075
NM_018792	0.813333333	-0.623666667	-1.24075	-1.215	-1.85675	-1.78525
NM_001163640	-0.59	-0.972833333	-1.49775	-0.30975	0.37575	0.09675
NM_009782	-0.8795	-0.218666667	-2.81875	-1.17525	-0.94075	-0.73875
NM_172523	-0.741833333	0.65	-0.093	-0.17825	0.798	0.08
NM_001081195	-1.084833333	-0.546333333	-0.617	-0.46075	0.1665	-0.5075
NM_030713	-0.387833333	-0.8465	0.10825	-0.74625	0.32275	-0.47375
NM_001113419	0.737333333	-0.2945	1.955	0.958	0.5185	-0.0705
NM_010554	2.43	-1.056666667	2.10075	3.00325	1.53575	0.95525
NM_026684	0.615666667	0.022666667	1.6885	0.944	0.226	0.601
NR_105744	1.018	1.295666667	1.7225	1.45825	-1.011	1.119
NM_008435	0.297333333	0.7065	-0.56725	-0.52475	1.05075	1.87775
NM_145827	2.110166667	-1.2885	4.7365	5.39	2.0245	-0.269
NM_001242934	-2.459666667	-1.023	-0.209	-0.88875	-0.5005	-0.301
NM_024241	-1.642333333	-0.243166667	-1.1125	-0.90525	-0.913	-1.1035
NM_001310331	2.105166667	3.538666667	2.591	3.19925	1.5575	0.4375
NM_026914	0.6855	0.275833333	1.147	0.91725	0.161	0.5525
NM_023418	2.8075	2.961333333	-0.1975	0.1695	1.085	-0.6325
NR_102296	0.393333333	-0.643333333	1.27275	1.038	0.13225	-0.91525
NM_018832	-0.895666667	0.8455	1.5545	1.60925	0.9765	0.9675
NM_026503	0.734833333	0.897166667	0.9385	0.82975	0.771	0.279
NM_008887	-0.286833333	1.750833333	3.4135	2.71725	1.0035	1.187
NR_040420	0.400833333	-0.815	2.3895	0.83975	-2.437	1.7325
NR_002885	0.942666667	1.728333333	-2.6275	-3.20625	1.149	-2.1025
NM_175022	-0.747	-0.632833333	-1.51475	-1.08125	-1.08825	-0.32825
NM_009016	0.737333333	0.770166667	1.621	2.64925	1.2535	0.5615
NM_001159492	-0.858	-0.855666667	-0.6295	-0.63825	-0.2595	-0.213
NM_021387	-0.646	-0.052333333	-0.73775	-0.34425	0.57675	-0.39425
NM_177900	0.142333333	-0.629333333	-1.5445	0.19575	0.4605	0.201
NM_001163172	-0.708666667	0.239	-0.573	-0.483	-0.873	-0.3815
NM_010195	-0.238666667	-0.584833333	-1.11075	-1.5945	-0.28975	0.41275
NM_134126	-0.649666667	-0.137333333	-0.95875	-0.76225	-0.93175	-0.34575
NM_182996	-1.009166667	-0.702166667	-0.56925	-0.861	-0.68625	-0.46775
NR_001460	1.971333333	2.968833333	1.29675	1.2345	-0.26625	-0.57825
NM_177910	1.210166667	0.019333333	0.865	1.07325	0.3595	0.4835
NM_026681	-2.657833333	-1.694	-2.4965	-1.8845	-1.4825	-0.8135
NM_019588	-1.849666667	-2.0195	-1.306	-0.65675	-0.282	0.085
NM_026020	0.971333333	0.393833333	1.28975	0.9605	-1.00225	0.72975
NR_040390	0.464833333	-0.816666667	0.29125	-0.027	0.93525	-0.73425
NM_019739	-0.697833333	-0.292166667	-0.7345	-0.673	-0.358	-0.2625
NM_175681	0.651333333	-0.613666667	-1.50975	-0.197	-0.60575	-0.59725
NM_177152	-0.996	-1.127333333	-1.374	-1.6715	-0.309	-0.407
NM_001141921	0.638833333	0.704833333	-2.68	-0.94125	-0.6455	0.839
NM_019563	-0.793333333	-0.637	-0.91825	-0.2765	0.24225	0.98475
NM_001033288	-0.763666667	-0.162333333	-1.434	-1.2295	0.042	-0.0445
NM_001033305	0.898666667	0.8165	0.96325	0.4545	0.30825	-0.22875
NM_001160399	-0.702666667	-0.313833333	-0.891	-0.5595	0.0335	-0.164
NM_173008	-1.45	-0.4695	-2.991	0.7285	0.48	1.9015
NM_022723	-0.716833333	0.3605	-3.24925	-2.5315	-1.28275	-1.20225
NM_010266	-0.049	0.642	1.85225	1.62925	0.71025	-0.12225
NM_027014	-1.841	0.986	1.50025	0.88275	0.54675	0.09675
NM_008031	-0.6225	0.000333333	-0.43375	-0.61075	0.54575	-0.47475
NM_001159361	-0.972833333	-0.576333333	-0.7005	-0.25725	-0.1335	-0.292
NM_172613	0.048666667	-1.6465	-3.09475	-0.42975	1.00025	1.23825
NM_011347	-0.762833333	-0.631333333	2.7085	1.044	-0.604	0.176
NR_046048	-0.793666667	-0.5335	-0.634	-0.76475	-1.1515	-0.0085
NM_026330	0.715	0.522166667	1.438	0.8825	0.36	0.0115
NM_001033528	-0.2975	-0.919333333	0.046	-0.33475	-0.7205	-0.1455
NM_009088	-0.071333333	-1.043333333	0.26925	-0.274	-0.65475	-0.13575
NR_033560	-0.653333333	-0.8975	0.13625	-0.17125	-1.26925	0.73225
NR_045355	-0.8795	0.177	-0.28	-0.23375	-0.0235	-0.7635
NM_010435	-0.664	-0.415833333	-0.59	-0.57025	-0.1755	-0.107
NM_183221	-0.192333333	-2.361166667	-1.86225	-0.58875	0.06375	0.99225
NM_001001983	-0.523166667	-0.611333333	-1.0315	-0.7375	-0.564	-0.292
NM_001271962	0.256833333	-1.655	-0.79075	-0.542	-0.45975	1.09425
NM_027164	-1.201	0.3685	0.3685	0.41025	-0.319	-0.8145
NM_001161796	-2.047833333	-0.616333333	-1.38725	-0.568	0.58275	-0.48025
NM_001163269	-2.166833333	-0.406166667	-1.8995	-1.6185	-0.3385	0.184
NM_009886	-1.223	-0.6925	-1.37175	-1.668	-1.52025	-0.28675
NM_001081160	-0.835333333	-0.221666667	-1.635	-0.162	-0.067	0.559
NR_030701	0.3805	-0.979833333	-1.76775	-1.24925	-0.38625	-0.37625
NM_176963	-1.6725	0.001833333	-0.8485	-0.1225	0.325	-0.3195
NM_001290704	-0.620333333	-0.016166667	0.46025	0.1535	0.38425	-0.64875
NM_013829	-0.956	-0.778	-2.14025	-1.6095	-0.90175	-0.69375
NM_001001320	1.485666667	1.230166667	0.93525	-0.00075	-0.45775	-0.86125
NR_002905	-0.940333333	0.117166667	1.0295	0.00675	-0.5655	-2.555
NM_001134384	-0.407166667	-0.665666667	-0.37625	0.15225	-0.65875	-0.31975
NR_001461	-1.417	-0.174	-1.13725	-1.58425	0.15675	-2.16925
NR_102683	-1.635833333	0.151333333	-0.898	-0.894	-1.2345	-0.736
NM_001297596	2.090333333	2.715333333	-0.04925	-0.66375	0.60375	-0.41275
NM_001142410	0.4945	0.613333333	-0.0625	-1.02425	1.2835	-0.881
NM_009324	-0.558333333	-1.440833333	-0.5985	0.50875	-0.083	1.129
NM_011584	-0.994166667	0.946166667	-0.0535	-0.741	-0.1515	-0.7225
NM_001142727	0.756666667	0.553666667	1.3945	1.2675	0.7065	1.1385
NM_199470	-1.485333333	-2.313	-2.47325	-2.21	-2.57475	-0.64375
NM_013839	0.450666667	0.785833333	1.177	1.3005	-0.06	0
NM_009419	0.926666667	-0.028833333	0.83175	1.32125	0.65625	0.42925
NM_026063	1.333	0.795166667	1.4345	0.686	0.038	0.137
NM_001253874	-0.481	2.379	0.93925	1.95125	0.74675	-0.23575
NM_001290753	-0.800166667	-0.327166667	-1.033	0.359	0.3495	1.244
NM_198619	-0.946833333	-0.485833333	-0.6615	-0.46375	0.198	-0.2785
NM_008389	0.122666667	0.706166667	0.346	-0.08375	0.635	0.3055
NM_009842	0.693	0.155666667	0.701	0.38875	-0.0435	0.363
NM_019647	2.016833333	1.4685	-1.36525	-1.63725	1.17125	-2.68075
NM_173028	-1.295833333	-0.487833333	-0.68875	-0.9685	-0.19925	-0.84625
NM_134052	-1.158166667	0.113166667	-0.602	-0.77625	0.604	-0.2705
NM_019576	-0.8185	0.110833333	-1.10275	-1.1115	-1.32425	-0.36175
NM_008209	-0.460166667	0.707	-0.96875	-0.71675	0.61575	-0.12675
NM_013719	-0.750666667	-0.577666667	-0.61775	-0.45825	-0.25475	-0.37275
NM_144828	0.27	-0.765666667	-0.908	-0.636	-0.6665	-0.1135
NM_008398	0.663666667	-0.388	2.6115	1.08875	0.0045	0.111
NM_001198571	-0.589666667	-0.1005	-0.83925	-0.777	-0.01675	-0.44775
NM_001170884	0.917666667	1.566666667	-2.705	-2.36075	0.8025	-2.583
NR_051981	-0.092	-0.668166667	-1.52175	-0.7555	-0.72275	-1.07075
NM_001161823	-0.583833333	-0.56	-0.82	-0.72625	-0.5845	-0.0775
NM_023814	-1.125666667	-1.25	-1.788	0.23125	0.9525	-0.0785
NM_138582	-1.139833333	-1.462833333	-0.6455	-1.01975	-0.919	-0.78
NM_001081224	0.059833333	-0.599833333	-2.04675	-1.409	0.17625	0.01625
NM_022328	-0.513166667	-0.677833333	-0.65725	-0.44925	-0.50875	0.31275
NM_183256	0.8765	0.304333333	1.39125	0.852	0.32125	0.25375
NM_001159275	-0.59	-1.115333333	0.37825	0.40925	-0.71175	-0.86975
NR_028550	0.936333333	2.010333333	1.61625	2.08575	1.36075	1.28725
NM_001159942	-0.5275	-1.108	-2.07875	-1.14975	-0.54525	-0.03725
NM_001164729	1.011333333	0.697333333	0.997	0.61875	0.0885	0.3545
NM_001114664	-0.901666667	-0.843	-1.77675	-0.83125	-0.68775	-0.32525
NM_008223	-0.971666667	0.6115	0.4265	0.52475	-0.235	0.82
NM_001290457	1.151833333	0.361	0.797	0.59625	0.372	-0.1165
NM_133186	-1.340833333	-0.323333333	-0.8865	0.115	0.642	0.9225
NM_027208	2.472	1.312666667	-1.2525	0.52075	0.74	0.273
NM_013551	0.1835	0.7025	0.765	0.467	0.555	0.323
NM_001080971	0.456666667	-1.252666667	-0.13375	0.03125	-1.39175	-0.98925
NM_173396	-2.289333333	-1.003666667	-0.9935	-1.2385	-0.7855	-0.649
NM_028754	0.808666667	-0.367	1.07	0.894	0.3325	0.2065
NM_008480	0.208333333	-2.1885	0.1465	-0.88225	-0.7635	-1.7335
NM_027518	0.715166667	0.907833333	1.48125	1.77675	-0.16075	0.00125
NM_001163645	-1.120166667	0.167166667	-0.643	-0.6175	-0.045	-0.1955
NM_025319	0.462833333	0.710166667	0.4485	0.3615	0.82	0.147
NM_001159960	-3.2855	-2.492166667	0.30725	-0.703	-0.34025	-0.57125
NM_026298	-0.6425	-0.815666667	-0.43475	-0.73375	-0.96925	-0.48475
NM_145155	0.094666667	-0.594333333	-1.13925	0.03425	0.51475	0.04525
NR_030733	0.7095	-0.077666667	1.124	0.19375	-0.1725	0.386
NM_053193	-0.380333333	-0.592166667	-0.55975	-0.79425	-0.75175	-0.38925
NM_173778	-0.052666667	1.247333333	2.02975	0.8495	-0.24025	0.26875
NM_030250	1.331166667	0.607666667	0.8325	0.5595	0.813	0.1595
NM_001042605	-0.056666667	-1.204833333	-0.842	0.32	-0.25	0.587
NM_019754	1.302166667	-1.2185	-1.96875	-0.80125	-0.20425	1.32725
NM_173052	0.613666667	1.719166667	2.077	2.8475	0.2575	0.82
NM_019699	-2.561	1.022	-3.0405	-1.9035	-0.4525	0.146
NM_013912	0.292666667	1.457666667	3.00975	2.92	2.73025	0.93825
NM_001134692	1.873166667	0.735	0.72725	0.78875	0.39525	0.20975
NM_001081679	-0.963166667	-1.097333333	-0.79	-1.34625	-0.048	-0.8025
NM_172154	-0.233166667	-1.114833333	-0.2485	-0.3385	-0.9725	-1.9245
NM_001159376	-0.6845	0.446	-1.8835	-1.6465	-1.1795	0.0085
NM_001165929	-0.658333333	-0.443	-0.41475	-0.89825	-0.39925	-1.67175
NM_001003670	0.583833333	-0.1125	2.1925	3.38575	-1.872	3.7805
NM_009327	-1.483166667	-0.288166667	0.412	-0.114	-0.9095	0.934
NM_007789	2.065	1.345166667	-2.1855	-2.438	1.096	-1.8415
NM_008434	-1.068333333	-1.317	-0.64925	0.39925	-0.53275	0.57375
NM_008944	0.685333333	0.620833333	0.64675	0.335	0.29125	-0.06525
NM_130454	-0.472666667	-0.691	-0.365	-0.71675	-0.3185	-0.054
NR_030458	-0.211833333	-1.186333333	-2.02225	-0.65	-0.67375	-1.16075
NM_183025	0.055666667	-0.6995	-0.46525	-0.586	0.18625	0.14725
NR_045911	1.079333333	-1.013333333	-0.06725	-0.94525	-2.15575	-0.91175
NM_001195086	-0.465	-0.583833333	-1.31175	-0.98425	-0.29675	-0.17725
NM_180600	0.481833333	0.7325	0.21475	-0.2805	0.66875	-0.43425
NM_010226	0.353333333	-1.331833333	-0.6955	0.267	0.0785	0.5075
NM_029447	-0.811	-0.0215	-0.634	-0.573	0.0925	-0.1585
NM_010887	0.613833333	0.429666667	1.32325	0.76625	0.23775	-0.09675
NM_027246	1.626333333	1.212	1.34925	0.711	0.58175	0.27575
